# Supplementary material for: Mapping atherogenesis mechanisms in smooth muscle cells by targeting genes linked to coronary artery disease
Source: iScience. 2025 Oct 4;28(11):113698. doi: 10.1016/j.isci.2025.113698 (PMC12589888; doi:10.1016/j.isci.2025.113698)
Supplement: Table S1. Target list of CAD genes identified after LDL-cholesterol exclusion, related to Figure 1 [file mmc2.xlsx]

## Sheet: Table S1 
Table S1
Target list of CAD genes identified after LDL-cholesterol exclusion. Related to Figure 1.
*Methods for variant-gene assignment:	Finngen top hits - nearest gene to variant(s) significantly associated with coronary atherosclerosis according in FINNGEN R5 database.
	Finngen credible sets - nearest gene to the leading variant of the block of linked variants associated with coronary atherosclerosis (results of fine-mapping in FINNGEN R5).
	CVDKP nearest gene - nearest gene to variant significantly associated with CAD but not with LDL traits in Cardiovascular Disease Knowledge Portal.
	(CVDKP/Finngen...) V2G - gene is assigned to the variant(s) according to the results of Variant-to-Gene (V2G) pipeline at Open Targets Genetics platform.
	(CVDKP/Finngen...) L2G - gene is assigned to GWAS locus according to the results of Locus-to-Gene (L2G) pipeline at Open Targets Genetics platform.
**Bold font indicates the mesencymal markers in any scRNA-seq dataset; red font indicates the selected genes.
***Marker gene criteria: significantly higher expression (FDR-adjusted P value < 0.05; log2 fold change ≥ 0.5) in at least 20% more cells in mesenchymal supercluster compared to other cell clusters.
Non-LDL CAD GWAS variants	Method used for variant-gene assignment*	Gene symbol**	Marker for mesenchymal cell clusters*** (smooth muscle cells, pericytes, fibroblasts)			Integrated scRNA-seq data from coronary and carotid atherosclerosis			Infromation about gene
			Coronary artery (Wirka et al., 2019)	Carotid artery (Pan et al., 2020)	Carotid artery (Alsaigh et al., 2022)	Average expression in mesenchymal cell clusters	Cell type with the highest average expression of the gene	Cell type with the highest percentage of cells expressing the gene	Gene description	Ensembl ID	EntrezGene ID	Chromosome	Cytoband	Gene start position (GRCh38)	Gene end position (GRCh38)	Strand
rs13734	CVDKP nearest gene	DSTN	Yes	Yes	Yes	29.14	Smooth muscle cell and pericyte	Smooth muscle cell and pericyte	destrin, actin depolymerizing factor [Source:HGNC Symbol;Acc:HGNC:15750]	ENSG00000125868	11034	20	p12.1	17570075	17609919	+
rs191156695	Finngen credible sets	MFGE8	Yes	Yes	Yes	10.53	Smooth muscle cell and pericyte	Smooth muscle cell and pericyte	milk fat globule EGF and factor V/VIII domain containing [Source:HGNC Symbol;Acc:HGNC:7036]	ENSG00000140545	4240	15	q26.1	88898683	88913381	-
rs11838267	CVDKP nearest gene	C1S	Yes	Yes	Yes	8.54	Fibroblast	Fibroblast	complement C1s [Source:HGNC Symbol;Acc:HGNC:1247]	ENSG00000182326	716	12	p13.31	6988259	7071032	+
rs5975698	Finngen credible sets	FHL1	Yes	Yes	Yes	7.58	Smooth muscle cell and pericyte	Smooth muscle cell and pericyte	four and a half LIM domains 1 [Source:HGNC Symbol;Acc:HGNC:3702]	ENSG00000022267	2273	X	q26.3	136146702	136211359	+
rs3760469	CVDKP V2G	NME2	No	No	Yes	6.71	Dendritic cell	Plasma cell	NME/NM23 nucleoside diphosphate kinase 2 [Source:HGNC Symbol;Acc:HGNC:7850]	ENSG00000243678	4831	17	q21.33	51165435	51171744	+
rs7173743	CVDKP nearest gene	MORF4L1	Yes	No	Yes	5.15	Neuron	Plasma cell	mortality factor 4 like 1 [Source:HGNC Symbol;Acc:HGNC:16989]	ENSG00000185787	10933	15	q25.1	78810487	78898139	+
rs2303361	CVDKP nearest gene	RAC1	No	No	Yes	5	Macrophage	Dendritic cell	Rac family small GTPase 1 [Source:HGNC Symbol;Acc:HGNC:9801]	ENSG00000136238	5879	7	p22.1	6374527	6403967	+
rs10000726	CVDKP nearest gene	C4orf3	No	Yes	Yes	3.14	Smooth muscle cell and pericyte	Monocyte	chromosome 4 open reading frame 3 [Source:HGNC Symbol;Acc:HGNC:19225]	ENSG00000164096	401152	4	q26	119296419	119304445	-
rs7212662	CVDKP nearest gene	TIMP2	Yes	Yes	Yes	3.13	Fibroblast	Fibroblast	TIMP metallopeptidase inhibitor 2 [Source:HGNC Symbol;Acc:HGNC:11821]	ENSG00000035862	7077	17	q25.3	78852977	78925387	-
rs2820315	CVDKP V2G	LMOD1	Yes	Yes	Yes	3.02	Smooth muscle cell and pericyte	Smooth muscle cell and pericyte	leiomodin 1 [Source:HGNC Symbol;Acc:HGNC:6647]	ENSG00000163431	25802	1	q32.1	201896456	201946588	-
rs2421028	CVDKP nearest gene	HTRA1	Yes	Yes	Yes	3.01	Neuron	Fibroblast	HtrA serine peptidase 1 [Source:HGNC Symbol;Acc:HGNC:9476]	ENSG00000166033	5654	10	q26.13	122458551	122514907	+
rs11172113	CVDKP V2G	LRP1	Yes	Yes	Yes	2.67	Fibroblast	Fibroblast	LDL receptor related protein 1 [Source:HGNC Symbol;Acc:HGNC:6692]	ENSG00000123384	4035	12	q13.3	57128483	57213361	+
rs17735424	CVDKP nearest gene	GEM	Yes	Yes	Yes	2.66	Smooth muscle cell and pericyte	Smooth muscle cell and pericyte	GTP binding protein overexpressed in skeletal muscle [Source:HGNC Symbol;Acc:HGNC:4234]	ENSG00000164949	2669	8	q22.1	94249253	94262350	-
rs11066283, rs117600114	Finngen top hits V2G, CVDKP V2G	ALDH2	Yes	No	Yes	2.01	Dendritic cell	Dendritic cell	aldehyde dehydrogenase 2 family member [Source:HGNC Symbol;Acc:HGNC:404]	ENSG00000111275	217	12	q24.12	111766887	111817532	+
rs11617955, rs12873154, rs4773144, rs589985, rs9515160, rs9515203	CVDKP nearest gene	COL4A2	Yes	Yes	Yes	2	Smooth muscle cell and pericyte	Smooth muscle cell and pericyte	collagen type IV alpha 2 chain [Source:HGNC Symbol;Acc:HGNC:2203]	ENSG00000134871	1284	13	q34	110305812	110513209	+
rs7692387	CVDKP V2G	GUCY1A1	Yes	Yes	Yes	1.69	Smooth muscle cell and pericyte	Smooth muscle cell and pericyte	guanylate cyclase 1 soluble subunit alpha 1 [Source:HGNC Symbol;Acc:HGNC:4685]	ENSG00000164116	2982	4	q32.1	155666726	155737059	+
rs11617955, rs12873154, rs589985, rs9515160	CVDKP V2G	COL4A1	No	Yes	Yes	1.47	Neuron	Fibroblast	collagen type IV alpha 1 chain [Source:HGNC Symbol;Acc:HGNC:2202]	ENSG00000187498	1282	13	q34	110148963	110307157	-
rs2571445	CVDKP nearest gene	TNS1	No	Yes	Yes	1.41	Smooth muscle cell and pericyte	Smooth muscle cell and pericyte	tensin 1 [Source:HGNC Symbol;Acc:HGNC:11973]	ENSG00000079308	7145	2	q35	217799588	218033982	-
rs7113595	CVDKP nearest gene	CTTN	Yes	Yes	Yes	1.34	Fibroblast	Fibroblast	cortactin [Source:HGNC Symbol;Acc:HGNC:3338]	ENSG00000085733	2017	11	q13.3	70398404	70436584	+
rs9501744	CVDKP nearest gene	FOXC1	No	Yes	Yes	1.32	Smooth muscle cell and pericyte	Smooth muscle cell and pericyte	forkhead box C1 [Source:HGNC Symbol;Acc:HGNC:3800]	ENSG00000054598	2296	6	p25.3	1609915	1613897	+
rs2153219	CVDKP V2G	GINM1	No	Yes	Yes	1.25	Fibroblast	Fibroblast	glycoprotein integral membrane 1 [Source:HGNC Symbol;Acc:HGNC:21074]	ENSG00000055211	116254	6	q25.1	149566294	149591748	+
rs17114046, rs72664324, rs11206803, rs778125	CVDKP V2G & CVDKP L2G, Finngen credible sets, CVDKP nearest gene, CVDKP nearest gene	PLPP3	Yes	No	Yes	1.19	Fibroblast	Fibroblast	phospholipid phosphatase 3 [Source:HGNC Symbol;Acc:HGNC:9229]	ENSG00000162407	8613	1	p32.2	56494761	56645301	-
rs141987800	Finngen credible sets	LIMCH1	No	Yes	Yes	1.13	Smooth muscle cell and pericyte	Smooth muscle cell and pericyte	LIM and calponin homology domains 1 [Source:HGNC Symbol;Acc:HGNC:29191]	ENSG00000064042	22998	4	p13	41359607	41700044	+
rs17764342	CVDKP V2G	CRISPLD2	Yes	No	No	1.08	Fibroblast	Fibroblast	cysteine rich secretory protein LCCL domain containing 2 [Source:HGNC Symbol;Acc:HGNC:25248]	ENSG00000103196	83716	16	q24.1	84819985	84920768	+
rs116843064	CVDKP nearest gene	ANGPTL4	Yes	No	No	1.08	Neuron	Neuron	angiopoietin like 4 [Source:HGNC Symbol;Acc:HGNC:16039]	ENSG00000167772	51129	19	p13.2	8363289	8374370	+
rs1056204	CVDKP nearest gene	IAH1	No	Yes	No	1.06	Neuron	Proliferating immune cell	isoamyl acetate hydrolyzing esterase 1 (putative) [Source:HGNC Symbol;Acc:HGNC:27696]	ENSG00000134330	285148	2	p25.1	9473658	9496543	+
rs7701003	CVDKP L2G	EBF1	Yes	Yes	Yes	1.05	Fibroblast	Fibroblast	EBF transcription factor 1 [Source:HGNC Symbol;Acc:HGNC:3126]	ENSG00000164330	1879	5	q33.3	158695916	159099916	-
rs10305649	CVDKP V2G	CTSK	No	Yes	Yes	0.99	Fibroblast	Fibroblast	cathepsin K [Source:HGNC Symbol;Acc:HGNC:2536]	ENSG00000143387	1513	1	q21.3	150794880	150809577	-
rs4613862	CVDKP nearest gene & CVDKP L2G	TENT5A	No	No	Yes	0.94	Mast cell	Fibroblast	terminal nucleotidyltransferase 5A [Source:HGNC Symbol;Acc:HGNC:18345]	ENSG00000112773	55603	6	q14.1	81491439	81752774	-
rs2865531	CVDKP nearest gene	CFDP1	No	Yes	No	0.93	Smooth muscle cell and pericyte	Proliferating immune cell	craniofacial development protein 1 [Source:HGNC Symbol;Acc:HGNC:1873]	ENSG00000153774	10428	16	q23.1	75293698	75433503	-
rs28451064	Finngen top hits	MRPS6	No	Yes	No	0.87	Proliferating immune cell	Proliferating immune cell	mitochondrial ribosomal protein S6 [Source:HGNC Symbol;Acc:HGNC:14051]	ENSG00000243927	64968	21	q22.11	34073224	34143034	+
rs12101466	CVDKP nearest gene	LOXL1	Yes	Yes	Yes	0.81	Fibroblast	Fibroblast	lysyl oxidase like 1 [Source:HGNC Symbol;Acc:HGNC:6665]	ENSG00000129038	4016	15	q24.1	73925989	73952137	+
rs10111457	CVDKP nearest gene	EMC2	No	No	Yes	0.77	Neuron	Fibroblast	ER membrane protein complex subunit 2 [Source:HGNC Symbol;Acc:HGNC:28963]	ENSG00000104412	9694	8	q23.1	108443601	108489196	+
rs974819	CVDKP L2G	PDGFD	No	No	Yes	0.77	Fibroblast	Fibroblast	platelet derived growth factor D [Source:HGNC Symbol;Acc:HGNC:30620]	ENSG00000170962	80310	11	q22.3	103907189	104164379	-
rs1001426274	Finngen credible sets	NBEAL1	No	Yes	No	0.74	Smooth muscle cell and pericyte	Smooth muscle cell and pericyte	neurobeachin like 1 [Source:HGNC Symbol;Acc:HGNC:20681]	ENSG00000144426	65065	2	q33.2	203014608	203226378	+
rs2820315	CVDKP nearest gene	SHISA4	No	Yes	Yes	0.49	Neuron	Smooth muscle cell and pericyte	shisa family member 4 [Source:HGNC Symbol;Acc:HGNC:27139]	ENSG00000198892	149345	1	q32.1	201888680	201892587	+
rs273909	CVDKP nearest gene	P4HA2	No	No	Yes	0.48	Neuron	Fibroblast	prolyl 4-hydroxylase subunit alpha 2 [Source:HGNC Symbol;Acc:HGNC:8547]	ENSG00000072682	8974	5	q31.1	132190147	132295315	-
rs868920506	Finngen credible sets	HACD1	No	Yes	No	0.47	Smooth muscle cell and pericyte	Smooth muscle cell and pericyte	3-hydroxyacyl-CoA dehydratase 1 [Source:HGNC Symbol;Acc:HGNC:9639]	ENSG00000165996	9200	10	p12.33	17589032	17617374	-
rs7692387	CVDKP nearest gene	GUCY1B1	No	No	Yes	0.47	Smooth muscle cell and pericyte	Smooth muscle cell and pericyte	guanylate cyclase 1 soluble subunit beta 1 [Source:HGNC Symbol;Acc:HGNC:4687]	ENSG00000061918	2983	4	q32.1	155758992	155807811	+
rs112941079	CVDKP V2G	SNHG18	No	Yes	Yes	0.44	Smooth muscle cell and pericyte	Smooth muscle cell and pericyte	small nucleolar RNA host gene 18 [Source:HGNC Symbol;Acc:HGNC:49007]	ENSG00000250786	NA	5	p15.31	9546200	9550609	+
rs2107595	CVDKP nearest gene	TWIST1	No	Yes	Yes	0.42	Fibroblast	Fibroblast	twist family bHLH transcription factor 1 [Source:HGNC Symbol;Acc:HGNC:12428]	ENSG00000122691	7291	7	p21.1	19020991	19117636	-
rs4506565	CVDKP nearest gene	TCF7L2	No	No	Yes	0.41	Smooth muscle cell and pericyte	Fibroblast	transcription factor 7 like 2 [Source:HGNC Symbol;Acc:HGNC:11641]	ENSG00000148737	6934	10	q25.2	112950247	113167678	+
rs12214416	CVDKP nearest gene	SLC22A3	No	Yes	No	0.29	Smooth muscle cell and pericyte	Smooth muscle cell and pericyte	solute carrier family 22 member 3 [Source:HGNC Symbol;Acc:HGNC:10967]	ENSG00000146477	6581	6	q25.3	160348378	160452577	+
rs1002286	CVDKP V2G	GSTT2B	No	No	Yes	0.28	Neuron	Fibroblast	glutathione S-transferase theta 2B [Source:HGNC Symbol;Acc:HGNC:33437]	ENSG00000133433	653689	22	q11.23	23957414	23961195	-
rs13106227	CVDKP nearest gene	SHROOM3	No	Yes	No	0.21	Smooth muscle cell and pericyte	Smooth muscle cell and pericyte	shroom family member 3 [Source:HGNC Symbol;Acc:HGNC:30422]	ENSG00000138771	57619	4	q21.1	76435229	76783253	+
rs7196903	CVDKP V2G	RPL13	No	No	No	37.35	B cell	Plasma cell	ribosomal protein L13 [Source:HGNC Symbol;Acc:HGNC:10303]	ENSG00000167526	6137	16	q24.3	89560677	89564542	+
rs11066283	Finngen top hits	RPL6	No	No	No	18.22	Plasma cell	Dendritic cell	ribosomal protein L6 [Source:HGNC Symbol;Acc:HGNC:10362]	ENSG00000089009	6128	12	q24.13	112405189	112418838	-
rs2789422	CVDKP nearest gene	TAGLN2	No	No	No	4.38	Endothelial cell	Plasma cell	transgelin 2 [Source:HGNC Symbol;Acc:HGNC:11554]	ENSG00000158710	8407	1	q23.2	159918107	159925507	-
rs10111457	CVDKP V2G	EIF3E	No	No	No	3.55	Mast cell	Plasma cell	eukaryotic translation initiation factor 3 subunit E [Source:HGNC Symbol;Acc:HGNC:3277]	ENSG00000104408	3646	8	q23.1	108162787	108443496	-
rs7199941	CVDKP nearest gene	PLCG2	No	No	No	2.89	Endothelial cell	Endothelial cell	phospholipase C gamma 2 [Source:HGNC Symbol;Acc:HGNC:9066]	ENSG00000197943	5336	16	q23.3	81739097	81962685	+
rs4396254	CVDKP V2G	C11orf58	No	No	No	2.71	Plasma cell	Plasma cell	chromosome 11 open reading frame 58 [Source:HGNC Symbol;Acc:HGNC:16990]	ENSG00000110696	10944	11	p15.2	16613132	16758340	+
rs9595617	CVDKP nearest gene	N4BP2L2	No	No	No	2.52	Undefined/mixed	Plasma cell	NEDD4 binding protein 2 like 2 [Source:HGNC Symbol;Acc:HGNC:26916]	ENSG00000244754	10443	13	q13.1	32432417	32538885	-
rs140300817	CVDKP nearest gene	SOD2	No	No	No	2.31	Monocyte	Monocyte	superoxide dismutase 2 [Source:HGNC Symbol;Acc:HGNC:11180]	ENSG00000112096	6648	6	q25.3	159669069	159762529	-
rs201557719	Finngen credible sets	PLTP	No	No	No	1.93	Macrophage	Macrophage	phospholipid transfer protein [Source:HGNC Symbol;Acc:HGNC:9093]	ENSG00000100979	5360	20	q13.12	45898621	45912155	-
rs115330130, rs944778930	CVDKP nearest gene, Finngen top hits V2G	SUMO1	No	No	No	1.63	Neuron	Plasma cell	small ubiquitin like modifier 1 [Source:HGNC Symbol;Acc:HGNC:12502]	ENSG00000116030	7341	2	q33.1	202206182	202238599	-
rs13734	CVDKP V2G	RRBP1	No	No	No	1.39	Plasma cell	Plasma cell	ribosome binding protein 1 [Source:HGNC Symbol;Acc:HGNC:10448]	ENSG00000125844	6238	20	p12.1	17613678	17682295	-
rs12487629	CVDKP nearest gene	CCNL1	No	No	No	1.36	Undefined/mixed	Dendritic cell	cyclin L1 [Source:HGNC Symbol;Acc:HGNC:20569]	ENSG00000163660	57018	3	q25.31	157146508	157160760	-
rs1321309	CVDKP nearest gene	CDKN1A	No	No	No	1.3	Dendritic cell	Dendritic cell	cyclin dependent kinase inhibitor 1A [Source:HGNC Symbol;Acc:HGNC:1784]	ENSG00000124762	1026	6	p21.2	36676460	36687337	+
rs12440045	CVDKP V2G	RTF1	No	No	No	1.28	Proliferating immune cell	Plasma cell	RTF1 homolog, Paf1/RNA polymerase II complex component [Source:HGNC Symbol;Acc:HGNC:28996]	ENSG00000137815	23168	15	q15.1	41408408	41483563	+
rs7564659	CVDKP nearest gene	ACTR2	No	No	No	1.03	Monocyte	Plasma cell	actin related protein 2 [Source:HGNC Symbol;Acc:HGNC:169]	ENSG00000138071	10097	2	p14	65227788	65271253	+
rs6494488	CVDKP nearest gene	OAZ2	No	No	No	1	Neuron	Monocyte	ornithine decarboxylase antizyme 2 [Source:HGNC Symbol;Acc:HGNC:8096]	ENSG00000180304	4947	15	q22.31	64687573	64703281	-
rs3760469	CVDKP L2G	PHB	No	No	No	0.98	Plasma cell	Plasma cell	prohibitin [Source:HGNC Symbol;Acc:HGNC:8912]	ENSG00000167085	5245	17	q21.33	49404052	49414901	-
rs789294	CVDKP nearest gene	DHX36	No	No	No	0.92	Undefined/mixed	Plasma cell	DEAH-box helicase 36 [Source:HGNC Symbol;Acc:HGNC:14410]	ENSG00000174953	170506	3	q25.2	154272546	154324487	-
rs13015800, rs17678683	CVDKP nearest gene	ZEB2	No	No	No	0.85	Monocyte	Monocyte	zinc finger E-box binding homeobox 2 [Source:HGNC Symbol;Acc:HGNC:14881]	ENSG00000169554	9839	2	q22.3	144364364	144521057	-
rs73165594	CVDKP V2G	TMEM176A	No	No	No	0.84	Neuron	Neuron	transmembrane protein 176A [Source:HGNC Symbol;Acc:HGNC:24930]	ENSG00000002933	55365	7	q36.1	150800403	150805118	+
rs11078300	CVDKP nearest gene	PAFAH1B1	No	No	No	0.81	Proliferating immune cell	Plasma cell	platelet activating factor acetylhydrolase 1b regulatory subunit 1 [Source:HGNC Symbol;Acc:HGNC:8574]	ENSG00000007168	5048	17	p13.3	2593210	2685615	+
rs1967604	CVDKP V2G	KLF4	No	No	No	0.69	Dendritic cell	Dendritic cell	Kruppel like factor 4 [Source:HGNC Symbol;Acc:HGNC:6348]	ENSG00000136826	9314	9	q31.2	107484852	107490482	-
rs1555321	CVDKP nearest gene	NRP1	No	No	No	0.67	Endothelial cell	Macrophage	neuropilin 1 [Source:HGNC Symbol;Acc:HGNC:8004]	ENSG00000099250	8829	10	p11.22	33177492	33336262	-
rs7196903	CVDKP nearest gene	ANKRD11	No	No	No	0.66	Plasma cell	Plasma cell	ankyrin repeat domain 11 [Source:HGNC Symbol;Acc:HGNC:21316]	ENSG00000167522	29123	16	q24.3	89267630	89490561	-
rs3760469	CVDKP nearest gene	NME1	No	No	No	0.65	Proliferating immune cell	Proliferating immune cell	NME/NM23 nucleoside diphosphate kinase 1 [Source:HGNC Symbol;Acc:HGNC:7849]	ENSG00000239672	4830	17	q21.33	51153559	51162428	+
rs10406816, rs55994820	CVDKP nearest gene & CVDKP L2G, CVDKP L2G	TGFB1	No	No	No	0.64	T cell	Plasma cell	transforming growth factor beta 1 [Source:HGNC Symbol;Acc:HGNC:11766]	ENSG00000105329	7040	19	q13.2	41301587	41353922	-
rs7951348	CVDKP V2G	CWF19L2	No	No	No	0.62	Undefined/mixed	Smooth muscle cell and pericyte	CWF19 like cell cycle control factor 2 [Source:HGNC Symbol;Acc:HGNC:26508]	ENSG00000152404	143884	11	q22.3	107326345	107457844	-
rs4839837	CVDKP nearest gene	UFL1	No	No	No	0.62	Neuron	Plasma cell	UFM1 specific ligase 1 [Source:HGNC Symbol;Acc:HGNC:23039]	ENSG00000014123	23376	6	q16.1	96521595	96555276	+
rs2291834	CVDKP nearest gene	MIA3	No	No	No	0.58	Plasma cell	Plasma cell	MIA SH3 domain ER export factor 3 [Source:HGNC Symbol;Acc:HGNC:24008]	ENSG00000154305	375056	1	q41	222618097	222668007	+
rs17349271	CVDKP nearest gene	ATP1B1	No	No	No	0.57	Neuron	Dendritic cell	ATPase Na+/K+ transporting subunit beta 1 [Source:HGNC Symbol;Acc:HGNC:804]	ENSG00000143153	481	1	q24.2	169105697	169132722	+
rs1009, rs6738645	Finngen credible sets L2G, CVDKP L2G	MAT2A	No	No	No	0.57	Dendritic cell	Dendritic cell	methionine adenosyltransferase 2A [Source:HGNC Symbol;Acc:HGNC:6904]	ENSG00000168906	4144	2	p11.2	85539168	85545281	+
rs867186	CVDKP nearest gene	PROCR	No	No	No	0.56	Endothelial cell	Endothelial cell	protein C receptor [Source:HGNC Symbol;Acc:HGNC:9452]	ENSG00000101000	10544	20	q11.22	35172072	35216240	+
rs7068966	CVDKP nearest gene	CDC123	No	No	No	0.56	Neuron	Dendritic cell	cell division cycle 123 [Source:HGNC Symbol;Acc:HGNC:16827]	ENSG00000151465	8872	10	p14	12195965	12250589	+
rs11509880	CVDKP nearest gene	TMEM106B	No	No	No	0.56	Neuron	Fibroblast	transmembrane protein 106B [Source:HGNC Symbol;Acc:HGNC:22407]	ENSG00000106460	54664	7	p21.3	12211270	12243367	+
rs6436847	CVDKP nearest gene	PID1	No	No	No	0.54	Monocyte	Monocyte	phosphotyrosine interaction domain containing 1 [Source:HGNC Symbol;Acc:HGNC:26084]	ENSG00000153823	55022	2	q36.3	228850526	229271287	-
rs55994820	CVDKP nearest gene	HNRNPUL1	No	No	No	0.54	Proliferating immune cell	Plasma cell	heterogeneous nuclear ribonucleoprotein U like 1 [Source:HGNC Symbol;Acc:HGNC:17011]	ENSG00000105323	11100	19	q13.2	41262496	41307787	+
rs12897	CVDKP V2G	TNFSF10	No	No	No	0.53	Mast cell	Endothelial cell	TNF superfamily member 10 [Source:HGNC Symbol;Acc:HGNC:11925]	ENSG00000121858	8743	3	q26.31	172505508	172523475	-
rs3828755	CVDKP V2G	MRPL2	No	No	No	0.52	Neuron	Smooth muscle cell and pericyte	mitochondrial ribosomal protein L2 [Source:HGNC Symbol;Acc:HGNC:14056]	ENSG00000112651	51069	6	p21.1	43054029	43059438	-
rs7701003	CVDKP nearest gene	CLINT1	No	No	No	0.51	Plasma cell	Plasma cell	clathrin interactor 1 [Source:HGNC Symbol;Acc:HGNC:23186]	ENSG00000113282	9685	5	q33.3	157785743	157859145	-
rs944778930	Finngen top hits	BMPR2	No	No	No	0.5	Endothelial cell	Endothelial cell	bone morphogenetic protein receptor type 2 [Source:HGNC Symbol;Acc:HGNC:1078]	ENSG00000204217	659	2	q33.1	202376327	202567751	+
rs7105517	CVDKP nearest gene	FNBP4	No	No	No	0.5	Undefined/mixed	Plasma cell	formin binding protein 4 [Source:HGNC Symbol;Acc:HGNC:19752]	ENSG00000109920	23360	11	p11.2	47716494	47767443	-
rs17087335	CVDKP L2G	REST	No	No	No	0.46	T cell	Plasma cell	RE1 silencing transcription factor [Source:HGNC Symbol;Acc:HGNC:9966]	ENSG00000084093	5978	4	q12	56907876	56966808	+
rs12897	CVDKP L2G	FNDC3B	No	No	No	0.45	Monocyte	Monocyte	fibronectin type III domain containing 3B [Source:HGNC Symbol;Acc:HGNC:24670]	ENSG00000075420	64778	3	q26.31	172039578	172401669	+
rs2145598	CVDKP nearest gene	ARID4A	No	No	No	0.43	Plasma cell	Plasma cell	AT-rich interaction domain 4A [Source:HGNC Symbol;Acc:HGNC:9885]	ENSG00000032219	5926	14	q23.1	58298504	58373887	+
rs13404250	CVDKP nearest gene	CALCRL	No	No	No	0.42	Endothelial cell	Endothelial cell	calcitonin receptor like receptor [Source:HGNC Symbol;Acc:HGNC:16709]	ENSG00000064989	10203	2	q32.1	187341964	187448460	-
rs2145598	CVDKP V2G	PSMA3-AS1	No	No	No	0.42	Neuron	Dendritic cell	PSMA3 antisense RNA 1 [Source:HGNC Symbol;Acc:HGNC:26445]	ENSG00000257621	379025	14	q23.1	58265365	58298134	-
rs150220172	CVDKP V2G	HLA-F	No	No	No	0.4	T cell	Proliferating immune cell	major histocompatibility complex, class I, F [Source:HGNC Symbol;Acc:HGNC:4963]	ENSG00000204642	3134	6	p22.1	29722775	29738528	+
rs11172113	CVDKP nearest gene	STAT6	No	No	No	0.4	Neuron	Monocyte	signal transducer and activator of transcription 6 [Source:HGNC Symbol;Acc:HGNC:11368]	ENSG00000166888	6778	12	q13.3	57095408	57132139	-
rs4072980	CVDKP nearest gene	SF3A3	No	No	No	0.4	Plasma cell	Plasma cell	splicing factor 3a subunit 3 [Source:HGNC Symbol;Acc:HGNC:10767]	ENSG00000183431	10946	1	p34.3	37956975	37990075	-
rs10069116	CVDKP nearest gene	LOX	No	No	No	0.4	Fibroblast	Fibroblast	lysyl oxidase [Source:HGNC Symbol;Acc:HGNC:6664]	ENSG00000113083	4015	5	q23.1	122063195	122078413	-
rs2832227	CVDKP nearest gene	MAP3K7CL	No	No	No	0.39	Smooth muscle cell and pericyte	Smooth muscle cell and pericyte	MAP3K7 C-terminal like [Source:HGNC Symbol;Acc:HGNC:16457]	ENSG00000156265	56911	21	q21.3	29077471	29175889	+
rs2173049	CVDKP V2G	SKI	No	No	No	0.38	Endothelial cell	Endothelial cell	SKI proto-oncogene [Source:HGNC Symbol;Acc:HGNC:10896]	ENSG00000157933	6497	1	p36.33	2228319	2310213	+
rs9595617	CVDKP L2G	PDS5B	No	No	No	0.36	Neuron	Plasma cell	PDS5 cohesin associated factor B [Source:HGNC Symbol;Acc:HGNC:20418]	ENSG00000083642	23047	13	q13.1	32586452	32778019	+
rs17087335	CVDKP nearest gene	POLR2B	No	No	No	0.36	Undefined/mixed	Plasma cell	RNA polymerase II subunit B [Source:HGNC Symbol;Acc:HGNC:9188]	ENSG00000047315	5431	4	q12	56977722	57031158	+
rs2246833	CVDKP nearest gene	LIPA	No	No	No	0.35	Macrophage	Macrophage	lipase A, lysosomal acid type [Source:HGNC Symbol;Acc:HGNC:6617]	ENSG00000107798	3988	10	q23.31	89213569	89414557	-
rs2838351	CVDKP nearest gene	PDXK	No	No	No	0.35	Macrophage	Monocyte	pyridoxal kinase [Source:HGNC Symbol;Acc:HGNC:8819]	ENSG00000160209	8566	21	q22.3	43719094	43762307	+
rs11838267	CVDKP V2G	C1RL	No	No	No	0.35	Neuron	Fibroblast	complement C1r subcomponent like [Source:HGNC Symbol;Acc:HGNC:21265]	ENSG00000139178	51279	12	p13.31	7089587	7109238	-
rs7794210	CVDKP nearest gene	C1GALT1	No	No	No	0.34	Fibroblast	Plasma cell	core 1 synthase, glycoprotein-N-acetylgalactosamine 3-beta-galactosyltransferase 1 [Source:HGNC Symbol;Acc:HGNC:24337]	ENSG00000106392	56913	7	p22.1	7156934	7248616	+
rs10069116	CVDKP L2G	SRFBP1	No	No	No	0.34	Undefined/mixed	Dendritic cell	serum response factor binding protein 1 [Source:HGNC Symbol;Acc:HGNC:26333]	ENSG00000151304	153443	5	q23.1	121961975	122075570	+
rs93138	CVDKP nearest gene	SWAP70	No	No	No	0.33	B cell	Endothelial cell	switching B cell complex subunit SWAP70 [Source:HGNC Symbol;Acc:HGNC:17070]	ENSG00000133789	23075	11	p15.4	9664077	9752993	+
rs6917014	CVDKP nearest gene	NEDD9	No	No	No	0.33	Endothelial cell	Monocyte	neural precursor cell expressed, developmentally down-regulated 9 [Source:HGNC Symbol;Acc:HGNC:7733]	ENSG00000111859	4739	6	p24.2	11183298	11382348	-
rs59898454	CVDKP V2G	RPP30	No	No	No	0.32	Proliferating immune cell	Proliferating immune cell	ribonuclease P/MRP subunit p30 [Source:HGNC Symbol;Acc:HGNC:17688]	ENSG00000148688	10556	10	q23.31	90871952	90908553	+
rs9695122	CVDKP nearest gene	SVEP1	No	No	No	0.31	Fibroblast	Fibroblast	sushi, von Willebrand factor type A, EGF and pentraxin domain containing 1 [Source:HGNC Symbol;Acc:HGNC:15985]	ENSG00000165124	79987	9	q31.3	110365248	110579880	-
rs2681472	CVDKP nearest gene	ATP2B1	No	No	No	0.31	Monocyte	Dendritic cell	ATPase plasma membrane Ca2+ transporting 1 [Source:HGNC Symbol;Acc:HGNC:814]	ENSG00000070961	490	12	q21.33	89588049	89709300	-
rs17608766	CVDKP nearest gene	GOSR2	No	No	No	0.31	Endothelial cell	Endothelial cell	golgi SNAP receptor complex member 2 [Source:HGNC Symbol;Acc:HGNC:4431]	ENSG00000108433	9570	17	q21.32	46923075	46975524	+
rs1801251	CVDKP nearest gene	GIGYF2	No	No	No	0.31	Plasma cell	Plasma cell	GRB10 interacting GYF protein 2 [Source:HGNC Symbol;Acc:HGNC:11960]	ENSG00000204120	26058	2	q37.1	232697299	232860605	+
rs4918182	CVDKP nearest gene	NOC3L	No	No	No	0.29	Undefined/mixed	Fibroblast	NOC3 like DNA replication regulator [Source:HGNC Symbol;Acc:HGNC:24034]	ENSG00000173145	64318	10	q23.33	94333226	94362959	-
rs1465091	CVDKP nearest gene	AEBP2	No	No	No	0.29	Smooth muscle cell and pericyte	Smooth muscle cell and pericyte	AE binding protein 2 [Source:HGNC Symbol;Acc:HGNC:24051]	ENSG00000139154	121536	12	p12.3	19404045	19720801	+
rs7173743	CVDKP V2G	CTSH	No	No	No	0.28	Dendritic cell	Dendritic cell	cathepsin H [Source:HGNC Symbol;Acc:HGNC:2535]	ENSG00000103811	1512	15	q25.1	78921058	78949574	-
rs6001960	CVDKP V2G	ADSL	No	No	No	0.28	Proliferating immune cell	Proliferating immune cell	adenylosuccinate lyase [Source:HGNC Symbol;Acc:HGNC:291]	ENSG00000239900	158	22	q13.1	40346461	40390463	+
rs1199338	CVDKP nearest gene	MRAS	No	No	No	0.28	Neuron	Fibroblast	muscle RAS oncogene homolog [Source:HGNC Symbol;Acc:HGNC:7227]	ENSG00000158186	22808	3	q22.3	138347648	138405534	+
rs112941079	CVDKP nearest gene	SEMA5A	No	No	No	0.27	Neuron	Fibroblast	semaphorin 5A [Source:HGNC Symbol;Acc:HGNC:10736]	ENSG00000112902	9037	5	p15.31	9035033	9546075	-
rs7113595	CVDKP V2G	PPFIA1	No	No	No	0.26	Monocyte	Monocyte	PTPRF interacting protein alpha 1 [Source:HGNC Symbol;Acc:HGNC:9245]	ENSG00000131626	8500	11	q13.3	70270690	70385312	+
rs4799787	CVDKP nearest gene	ZNF397	No	No	No	0.26	Neuron	Smooth muscle cell and pericyte	zinc finger protein 397 [Source:HGNC Symbol;Acc:HGNC:18818]	ENSG00000186812	84307	18	q12.2	35241030	35267133	+
rs16948048	CVDKP nearest gene	ZNF652	No	No	No	0.25	Undefined/mixed	Plasma cell	zinc finger protein 652 [Source:HGNC Symbol;Acc:HGNC:29147]	ENSG00000198740	22834	17	q21.33	49289206	49362473	-
rs5760359	CVDKP nearest gene	SPECC1L	No	No	No	0.25	Smooth muscle cell and pericyte	Smooth muscle cell and pericyte	sperm antigen with calponin homology and coiled-coil domains 1 like [Source:HGNC Symbol;Acc:HGNC:29022]	ENSG00000100014	23384	22	q11.23	24270817	24417739	+
rs17349271	CVDKP V2G	NME7	No	No	No	0.24	Fibroblast	Fibroblast	NME/NM23 family member 7 [Source:HGNC Symbol;Acc:HGNC:20461]	ENSG00000143156	29922	1	q24.2	169132531	169367948	-
rs2832227	CVDKP L2G	BACH1	No	No	No	0.24	Monocyte	Monocyte	BTB domain and CNC homolog 1 [Source:HGNC Symbol;Acc:HGNC:935]	ENSG00000156273	571	21	q21.3	29194071	29630751	+
rs6841581	CVDKP nearest gene	EDNRA	No	No	No	0.23	Smooth muscle cell and pericyte	Smooth muscle cell and pericyte	endothelin receptor type A [Source:HGNC Symbol;Acc:HGNC:3179]	ENSG00000151617	1909	4	q31.22	147480917	147544954	+
rs13015800	CVDKP V2G	TEX41	No	No	No	0.23	Fibroblast	Fibroblast	testis expressed 41 [Source:HGNC Symbol;Acc:HGNC:48667]	ENSG00000226674	401014	2	q22.3	144666312	145262988	+
rs1759645	CVDKP V2G	SMIM29	No	No	No	0.22	Neuron	Macrophage	small integral membrane protein 29 [Source:HGNC Symbol;Acc:HGNC:1340]	ENSG00000186577	221491	6	p21.31	34246381	34249108	-
rs170041	CVDKP nearest gene	SMG6	No	No	No	0.22	Undefined/mixed	Proliferating immune cell	SMG6 nonsense mediated mRNA decay factor [Source:HGNC Symbol;Acc:HGNC:17809]	ENSG00000070366	23293	17	p13.3	2059839	2303785	-
rs9608859	CVDKP V2G	SF3A1	No	No	No	0.22	Plasma cell	Plasma cell	splicing factor 3a subunit 1 [Source:HGNC Symbol;Acc:HGNC:10765]	ENSG00000099995	10291	22	q12.2	30331988	30356919	-
rs12567136	CVDKP nearest gene	MTHFR	No	No	No	0.22	Neuron	Dendritic cell	methylenetetrahydrofolate reductase [Source:HGNC Symbol;Acc:HGNC:7436]	ENSG00000177000	4524	1	p36.22	11785723	11806455	-
rs117246752	CVDKP nearest gene	TMEM91	No	No	No	0.22	Mast cell	Monocyte	transmembrane protein 91 [Source:HGNC Symbol;Acc:HGNC:32393]	ENSG00000142046	641649	19	q13.2	41350911	41384083	+
rs4918072	CVDKP nearest gene & CVDKP V2G	STN1	No	No	No	0.21	T cell	Proliferating immune cell	STN1 subunit of CST complex [Source:HGNC Symbol;Acc:HGNC:26200]	ENSG00000107960	79991	10	q24.33	103877569	103918184	-
rs10305649	CVDKP nearest gene	ARNT	No	No	No	0.21	Fibroblast	Fibroblast	aryl hydrocarbon receptor nuclear translocator [Source:HGNC Symbol;Acc:HGNC:700]	ENSG00000143437	405	1	q21.3	150809713	150876708	-
rs17764342	CVDKP nearest gene	USP10	No	No	No	0.21	Neuron	Plasma cell	ubiquitin specific peptidase 10 [Source:HGNC Symbol;Acc:HGNC:12608]	ENSG00000103194	9100	16	q24.1	84699986	84779922	+
rs3918226	CVDKP V2G	TMUB1	No	No	No	0.21	Proliferating immune cell	Proliferating immune cell	transmembrane and ubiquitin like domain containing 1 [Source:HGNC Symbol;Acc:HGNC:21709]	ENSG00000164897	83590	7	q36.1	151081085	151083493	-
rs990133	CVDKP nearest gene	FER	No	No	No	0.2	Mast cell	Mast cell	FER tyrosine kinase [Source:HGNC Symbol;Acc:HGNC:3655]	ENSG00000151422	2241	5	q21.3	108747841	109196841	+
rs35793905	CVDKP nearest gene	EHMT1	No	No	No	0.2	Undefined/mixed	Dendritic cell	euchromatic histone lysine methyltransferase 1 [Source:HGNC Symbol;Acc:HGNC:24650]	ENSG00000181090	79813	9	q34.3	137618992	137870016	+
rs147124747	CVDKP V2G	NT5C2	No	No	No	0.2	Smooth muscle cell and pericyte	Plasma cell	5'-nucleotidase, cytosolic II [Source:HGNC Symbol;Acc:HGNC:8022]	ENSG00000076685	22978	10	q24.33	103087185	103277605	-
rs10930115	CVDKP nearest gene	FIGN	No	No	No	0.19	Neuron	Neuron	fidgetin, microtubule severing factor [Source:HGNC Symbol;Acc:HGNC:13285]	ENSG00000182263	55137	2	q24.3	163593396	163736012	-
rs73225841	Finngen credible sets	BMP1	No	No	No	0.19	Fibroblast	Fibroblast	bone morphogenetic protein 1 [Source:HGNC Symbol;Acc:HGNC:1067]	ENSG00000168487	649	8	p21.3	22165140	22212326	+
rs12101466	CVDKP V2G	STOML1	No	No	No	0.18	Neuron	Fibroblast	stomatin like 1 [Source:HGNC Symbol;Acc:HGNC:14560]	ENSG00000067221	9399	15	q24.1	73978926	73994622	-
rs6738645	CVDKP nearest gene	GGCX	No	No	No	0.18	Monocyte	Dendritic cell	gamma-glutamyl carboxylase [Source:HGNC Symbol;Acc:HGNC:4247]	ENSG00000115486	2677	2	p11.2	85544720	85561547	-
rs4637884	CVDKP nearest gene	CYP7B1	No	No	No	0.17	Neuron	Fibroblast	cytochrome P450 family 7 subfamily B member 1 [Source:HGNC Symbol;Acc:HGNC:2652]	ENSG00000172817	9420	8	q12.3	64587763	64798737	-
rs16986953	CVDKP nearest gene	TTC32	No	No	No	0.17	Smooth muscle cell and pericyte	Dendritic cell	tetratricopeptide repeat domain 32 [Source:HGNC Symbol;Acc:HGNC:32954]	ENSG00000183891	130502	2	p24.1	19896631	19901983	-
rs78254872	Finngen top hits	FBXW7	No	No	No	0.16	T cell	Plasma cell	F-box and WD repeat domain containing 7 [Source:HGNC Symbol;Acc:HGNC:16712]	ENSG00000109670	55294	4	q31.3	152320544	152536092	-
rs2257129	CVDKP nearest gene	WDR11	No	No	No	0.16	Neuron	Macrophage	WD repeat domain 11 [Source:HGNC Symbol;Acc:HGNC:13831]	ENSG00000120008	55717	10	q26.12	120851305	120909524	+
rs4537761	CVDKP nearest gene	TMEM41B	No	No	No	0.16	Undefined/mixed	Macrophage	transmembrane protein 41B [Source:HGNC Symbol;Acc:HGNC:28948]	ENSG00000166471	440026	11	p15.4	9280654	9314636	-
rs1979974	CVDKP nearest gene	ZNF827	No	No	No	0.16	Undefined/mixed	Smooth muscle cell and pericyte	zinc finger protein 827 [Source:HGNC Symbol;Acc:HGNC:27193]	ENSG00000151612	152485	4	q31.22	145757627	145938823	-
rs28451064	CVDKP L2G & Finngen credible sets L2G	SLC5A3	No	No	No	0.16	Undefined/mixed	Proliferating immune cell	solute carrier family 5 member 3 [Source:HGNC Symbol;Acc:HGNC:11038]	ENSG00000198743	6526	21	q22.11	34073578	34106260	+
rs2838351	CVDKP V2G	RRP1B	No	No	No	0.16	Plasma cell	Plasma cell	ribosomal RNA processing 1B [Source:HGNC Symbol;Acc:HGNC:23818]	ENSG00000160208	23076	21	q22.3	43659560	43696079	+
rs4121392	CVDKP nearest gene	ARHGAP42	No	No	No	0.16	Neuron	Fibroblast	Rho GTPase activating protein 42 [Source:HGNC Symbol;Acc:HGNC:26545]	ENSG00000165895	143872	11	q22.1	100687288	100993941	+
rs78172861	CVDKP nearest gene	ZNF143	No	No	No	0.16	T cell	Proliferating immune cell	zinc finger protein 143 [Source:HGNC Symbol;Acc:HGNC:12928]	ENSG00000166478	7702	11	p15.4	9460319	9528524	+
rs2295353	CVDKP V2G	GGT7	No	No	No	0.16	Neuron	Fibroblast	gamma-glutamyltransferase 7 [Source:HGNC Symbol;Acc:HGNC:4259]	ENSG00000131067	2686	20	q11.22	34844720	34872856	-
rs9349379	CVDKP nearest gene	PHACTR1	No	No	No	0.15	Dendritic cell	Monocyte	phosphatase and actin regulator 1 [Source:HGNC Symbol;Acc:HGNC:20990]	ENSG00000112137	221692	6	p24.1	12716554	13287843	+
rs6700559	CVDKP nearest gene	DDX59	No	No	No	0.15	Proliferating immune cell	Proliferating immune cell	DEAD-box helicase 59 [Source:HGNC Symbol;Acc:HGNC:25360]	ENSG00000118197	83479	1	q32.1	200623896	200669907	-
rs10305434, rs9394577	Finngen credible sets V2G, CVDKP V2G	SAYSD1	No	No	No	0.15	Neuron	Proliferating immune cell	SAYSVFN motif domain containing 1 [Source:HGNC Symbol;Acc:HGNC:21025]	ENSG00000112167	55776	6	p21.2	39104063	39115186	-
rs5763301	CVDKP nearest gene	THOC5	No	No	No	0.14	Smooth muscle cell and pericyte	Proliferating immune cell	THO complex 5 [Source:HGNC Symbol;Acc:HGNC:19074]	ENSG00000100296	8563	22	q12.2	29505879	29555216	-
rs4809731	CVDKP V2G	PREX1	No	No	No	0.14	Macrophage	Monocyte	phosphatidylinositol-3,4,5-trisphosphate dependent Rac exchange factor 1 [Source:HGNC Symbol;Acc:HGNC:32594]	ENSG00000124126	57580	20	q13.13	48624252	48827999	-
rs1459331	CVDKP V2G	DCAF16	No	No	No	0.14	T cell	Plasma cell	DDB1 and CUL4 associated factor 16 [Source:HGNC Symbol;Acc:HGNC:25987]	ENSG00000163257	54876	4	p15.31	17800655	17810758	-
rs2342781	CVDKP nearest gene	ZFPM2	No	No	No	0.14	Fibroblast	Fibroblast	zinc finger protein, FOG family member 2 [Source:HGNC Symbol;Acc:HGNC:16700]	ENSG00000169946	23414	8	q22.3	104590733	105804539	+
rs2823165	CVDKP nearest gene	NRIP1	No	No	No	0.14	Mast cell	Macrophage	nuclear receptor interacting protein 1 [Source:HGNC Symbol;Acc:HGNC:8001]	ENSG00000180530	8204	21	q21.1	14961235	15065936	-
rs11715915	CVDKP nearest gene	AMT	No	No	No	0.14	Neuron	Endothelial cell	aminomethyltransferase [Source:HGNC Symbol;Acc:HGNC:473]	ENSG00000145020	275	3	p21.31	49416778	49422685	-
rs7088704	CVDKP nearest gene	TSPAN14	No	No	No	0.13	Endothelial cell	Endothelial cell	tetraspanin 14 [Source:HGNC Symbol;Acc:HGNC:23303]	ENSG00000108219	81619	10	q23.1	80454166	80533124	+
rs11170817	Finngen top hits	SMUG1	No	No	No	0.13	Neuron	Macrophage	single-strand-selective monofunctional uracil-DNA glycosylase 1 [Source:HGNC Symbol;Acc:HGNC:17148]	ENSG00000123415	23583	12	q13.13	54121277	54189008	-
rs7105517	CVDKP V2G	NUP160	No	No	No	0.13	Neuron	Proliferating immune cell	nucleoporin 160 [Source:HGNC Symbol;Acc:HGNC:18017]	ENSG00000030066	23279	11	p11.2	47778087	47848555	-
rs72823390	CVDKP nearest gene	FBXL20	No	No	No	0.13	Neuron	Dendritic cell	F-box and leucine rich repeat protein 20 [Source:HGNC Symbol;Acc:HGNC:24679]	ENSG00000108306	84961	17	q12	39252663	39402523	-
rs6694531	CVDKP V2G	CTSS	No	No	No	0.13	Monocyte	Monocyte	cathepsin S [Source:HGNC Symbol;Acc:HGNC:2545]	ENSG00000163131	1520	1	q21.3	150730079	150765957	-
rs12203818	CVDKP nearest gene	ZNF76	No	No	No	0.13	Neuron	Plasma cell	zinc finger protein 76 [Source:HGNC Symbol;Acc:HGNC:13149]	ENSG00000065029	7629	6	p21.31	35258909	35295985	+
rs2493292	CVDKP nearest gene	PRDM16	No	No	No	0.13	Neuron	Smooth muscle cell and pericyte	PR/SET domain 16 [Source:HGNC Symbol;Acc:HGNC:14000]	ENSG00000142611	63976	1	p36.32	3069168	3438621	+
rs62578408, rs885150	CVDKP L2G, CVDKP nearest gene	DAB2IP	No	No	No	0.13	Endothelial cell	Endothelial cell	DAB2 interacting protein [Source:HGNC Symbol;Acc:HGNC:17294]	ENSG00000136848	153090	9	q33.2	121567057	121785530	+
rs6494488	CVDKP V2G	ANKDD1A	No	No	No	0.12	Undefined/mixed	Smooth muscle cell and pericyte	ankyrin repeat and death domain containing 1A [Source:HGNC Symbol;Acc:HGNC:28002]	ENSG00000166839	348094	15	q22.31	64911902	64958691	+
rs4945169	CVDKP V2G	PAK1	No	No	No	0.12	Dendritic cell	Dendritic cell	p21 (RAC1) activated kinase 1 [Source:HGNC Symbol;Acc:HGNC:8590]	ENSG00000149269	5058	11	q14.1	77322017	77474635	-
rs59065675	Finngen credible sets	FURIN	No	No	No	0.12	Endothelial cell	Monocyte	furin, paired basic amino acid cleaving enzyme [Source:HGNC Symbol;Acc:HGNC:8568]	ENSG00000140564	5045	15	q26.1	90868588	90883564	+
rs6570532	CVDKP nearest gene	HIVEP2	No	No	No	0.12	Undefined/mixed	Plasma cell	HIVEP zinc finger 2 [Source:HGNC Symbol;Acc:HGNC:4921]	ENSG00000010818	3097	6	q24.2	142751469	142956698	-
rs2505083	CVDKP V2G & CVDKP L2G	JCAD	No	No	No	0.12	Endothelial cell	Endothelial cell	junctional cadherin 5 associated [Source:HGNC Symbol;Acc:HGNC:29283]	ENSG00000165757	57608	10	p11.23	30012803	30115494	-
rs7145159	CVDKP nearest gene	NEK9	No	No	No	0.12	Neuron	Plasma cell	NIMA related kinase 9 [Source:HGNC Symbol;Acc:HGNC:18591]	ENSG00000119638	91754	14	q24.3	75079353	75127344	-
rs72932557	Finngen top hits	WDR12	No	No	No	0.11	Proliferating immune cell	Proliferating immune cell	WD repeat domain 12 [Source:HGNC Symbol;Acc:HGNC:14098]	ENSG00000138442	55759	2	q33.2	202874261	203014798	-
rs1784302	CVDKP nearest gene	VPS11	No	No	No	0.11	Neuron	Macrophage	VPS11 core subunit of CORVET and HOPS complexes [Source:HGNC Symbol;Acc:HGNC:14583]	ENSG00000160695	55823	11	q23.3	119067818	119081972	+
rs13165885	CVDKP nearest gene	EFNA5	No	No	No	0.11	Undefined/mixed	Fibroblast	ephrin A5 [Source:HGNC Symbol;Acc:HGNC:3225]	ENSG00000184349	1946	5	q21.3	107376894	107670937	-
rs11066283, rs11609666	Finngen top hits L2G, CVDKP nearest gene	HECTD4	No	No	No	0.11	Plasma cell	Plasma cell	HECT domain E3 ubiquitin protein ligase 4 [Source:HGNC Symbol;Acc:HGNC:26611]	ENSG00000173064	283450	12	q24.13	112160188	112382439	-
rs186002275	Finngen credible sets	LRBA	No	No	No	0.11	Undefined/mixed	Proliferating immune cell	LPS responsive beige-like anchor protein [Source:HGNC Symbol;Acc:HGNC:1742]	ENSG00000198589	987	4	q31.3	150264435	151015727	-
rs4936661	CVDKP L2G	ALG9	No	No	No	0.11	Neuron	Proliferating immune cell	novel protein	ENSG00000258529	NA	11	q23.1	111786286	111879425	-
rs1939820	CVDKP nearest gene	MSANTD4	No	No	No	0.11	Undefined/mixed	Proliferating immune cell	Myb/SANT DNA binding domain containing 4 with coiled-coils [Source:HGNC Symbol;Acc:HGNC:29383]	ENSG00000170903	84437	11	q22.3	105995623	106022403	-
rs12801636	CVDKP V2G	MAP3K11	No	No	No	0.11	Neuron	Endothelial cell	mitogen-activated protein kinase kinase kinase 11 [Source:HGNC Symbol;Acc:HGNC:6850]	ENSG00000173327	4296	11	q13.1	65597756	65615382	-
rs1405130	CVDKP nearest gene	ARL4C	No	No	No	0.11	T cell	Plasma cell	ADP ribosylation factor like GTPase 4C [Source:HGNC Symbol;Acc:HGNC:698]	ENSG00000188042	10123	2	q37.1	234493041	234497081	-
rs748431	CVDKP nearest gene	NR2C2	No	No	No	0.11	Plasma cell	Plasma cell	nuclear receptor subfamily 2 group C member 2 [Source:HGNC Symbol;Acc:HGNC:7972]	ENSG00000177463	7182	3	p25.1	14947584	15053600	+
rs3809790	CVDKP nearest gene	SSH2	No	No	No	0.1	Monocyte	Monocyte	slingshot protein phosphatase 2 [Source:HGNC Symbol;Acc:HGNC:30580]	ENSG00000141298	85464	17	q11.2	29625938	29930276	-
rs4809731	CVDKP nearest gene	ARFGEF2	No	No	No	0.1	Endothelial cell	Endothelial cell	ADP ribosylation factor guanine nucleotide exchange factor 2 [Source:HGNC Symbol;Acc:HGNC:15853]	ENSG00000124198	10564	20	q13.13	48921711	49036693	+
rs246600	CVDKP nearest gene	ARHGAP26	No	No	No	0.1	Monocyte	Monocyte	Rho GTPase activating protein 26 [Source:HGNC Symbol;Acc:HGNC:17073]	ENSG00000145819	23092	5	q31.3	142770377	143229011	+
rs56245751	CVDKP V2G	SPRYD4	No	No	No	0.1	Smooth muscle cell and pericyte	Smooth muscle cell and pericyte	SPRY domain containing 4 [Source:HGNC Symbol;Acc:HGNC:27468]	ENSG00000176422	283377	12	q13.3	56468578	56479708	+
rs8023774	CVDKP nearest gene	PDE8A	No	No	No	0.1	Neuron	Macrophage	phosphodiesterase 8A [Source:HGNC Symbol;Acc:HGNC:8793]	ENSG00000073417	5151	15	q25.3	84980440	85139145	+
rs4936661	CVDKP V2G	SIK2	No	No	No	0.09	Endothelial cell	Endothelial cell	salt inducible kinase 2 [Source:HGNC Symbol;Acc:HGNC:21680]	ENSG00000170145	23235	11	q23.1	111602449	111730855	+
rs2295353	CVDKP nearest gene	NCOA6	No	No	No	0.09	Undefined/mixed	Plasma cell	nuclear receptor coactivator 6 [Source:HGNC Symbol;Acc:HGNC:15936]	ENSG00000198646	23054	20	q11.22	34689097	34825651	-
rs11556924	CVDKP nearest gene	ZC3HC1	No	No	No	0.09	Neuron	Endothelial cell	zinc finger C3HC-type containing 1 [Source:HGNC Symbol;Acc:HGNC:29913]	ENSG00000091732	51530	7	q32.2	130018287	130051451	-
rs10278591	CVDKP V2G	MAD1L1	No	No	No	0.08	T cell	Proliferating immune cell	mitotic arrest deficient 1 like 1 [Source:HGNC Symbol;Acc:HGNC:6762]	ENSG00000002822	8379	7	p22.3	1815793	2233243	-
rs62578408	CVDKP nearest gene	TRAF1	No	No	No	0.08	Undefined/mixed	Dendritic cell	TNF receptor associated factor 1 [Source:HGNC Symbol;Acc:HGNC:12031]	ENSG00000056558	7185	9	q33.2	120902393	120929173	-
rs4936661	CVDKP nearest gene	PPP2R1B	No	No	No	0.08	Neuron	Proliferating immune cell	protein phosphatase 2 scaffold subunit Abeta [Source:HGNC Symbol;Acc:HGNC:9303]	ENSG00000137713	5519	11	q23.1	111726908	111766389	-
rs2972146	CVDKP nearest gene	IRS1	No	No	No	0.08	Neuron	Smooth muscle cell and pericyte	insulin receptor substrate 1 [Source:HGNC Symbol;Acc:HGNC:6125]	ENSG00000169047	3667	2	q36.3	226731312	226799820	-
rs6001960	CVDKP nearest gene	MRTFA	No	No	No	0.08	Macrophage	Dendritic cell	myocardin related transcription factor A [Source:HGNC Symbol;Acc:HGNC:14334]	ENSG00000196588	57591	22	q13.2	40410281	40636719	-
rs72932557	Finngen credible sets	CARF	No	No	No	0.07	Neuron	Plasma cell	calcium responsive transcription factor [Source:HGNC Symbol;Acc:HGNC:14435]	ENSG00000138380	79800	2	q33.2	202912214	202988263	+
rs118042209	Finngen top hits	TMEM200A	No	No	No	0.07	Smooth muscle cell and pericyte	Smooth muscle cell and pericyte	transmembrane protein 200A [Source:HGNC Symbol;Acc:HGNC:21075]	ENSG00000164484	114801	6	q23.1	130366017	130443067	+
rs6860540	CVDKP nearest gene	ADAM19	No	No	No	0.07	Plasma cell	Plasma cell	ADAM metallopeptidase domain 19 [Source:HGNC Symbol;Acc:HGNC:197]	ENSG00000135074	8728	5	q33.3	157395534	157575775	-
rs4072980, rs72661887	CVDKP L2G, Finngen credible sets	INPP5B	No	No	No	0.07	B cell	Plasma cell	inositol polyphosphate-5-phosphatase B [Source:HGNC Symbol;Acc:HGNC:6077]	ENSG00000204084	3633	1	p34.3	37860697	37947057	-
rs3809790	CVDKP V2G	CORO6	No	No	No	0.07	Undefined/mixed	Fibroblast	coronin 6 [Source:HGNC Symbol;Acc:HGNC:21356]	ENSG00000167549	84940	17	q11.2	29614756	29622912	-
rs11552449	CVDKP nearest gene	AP4B1	No	No	No	0.07	T cell	Proliferating immune cell	adaptor related protein complex 4 subunit beta 1 [Source:HGNC Symbol;Acc:HGNC:572]	ENSG00000134262	10717	1	p13.2	113894194	113905201	-
rs2681472	CVDKP V2G	POC1B	No	No	No	0.07	Undefined/mixed	Proliferating immune cell	POC1 centriolar protein B [Source:HGNC Symbol;Acc:HGNC:30836]	ENSG00000139323	282809	12	q21.33	89419718	89526047	-
rs1459331	CVDKP nearest gene	LCORL	No	No	No	0.07	Undefined/mixed	Plasma cell	ligand dependent nuclear receptor corepressor like [Source:HGNC Symbol;Acc:HGNC:30776]	ENSG00000178177	254251	4	p15.31	17841199	18021876	-
rs11609666	CVDKP V2G	TMEM116	No	No	No	0.07	T cell	T cell	transmembrane protein 116 [Source:HGNC Symbol;Acc:HGNC:25084]	ENSG00000198270	89894	12	q24.13	111931282	112013185	-
rs12466337	CVDKP nearest gene	ACVR2A	No	No	No	0.06	Neuron	Macrophage	activin A receptor type 2A [Source:HGNC Symbol;Acc:HGNC:173]	ENSG00000121989	92	2	q22.3	147844517	147930826	+
rs178002	CVDKP V2G	RBBP8	No	No	No	0.06	Proliferating immune cell	Proliferating immune cell	RB binding protein 8, endonuclease [Source:HGNC Symbol;Acc:HGNC:9891]	ENSG00000101773	5932	18	q11.2	22798261	23026488	+
rs4396254	CVDKP nearest gene	SOX6	No	No	No	0.06	Neuron	Neuron	SRY-box transcription factor 6 [Source:HGNC Symbol;Acc:HGNC:16421]	ENSG00000110693	55553	11	p15.2	15966449	16739591	-
rs117410719, rs118018713	CVDKP nearest gene, CVDKP nearest gene	FNDC1	No	No	No	0.06	Fibroblast	Fibroblast	fibronectin type III domain containing 1 [Source:HGNC Symbol;Acc:HGNC:21184]	ENSG00000164694	84624	6	q25.3	159169400	159272108	+
rs151149373	Finngen top hits	AGPAT4	No	No	No	0.06	Macrophage	Macrophage	1-acylglycerol-3-phosphate O-acyltransferase 4 [Source:HGNC Symbol;Acc:HGNC:20885]	ENSG00000026652	56895	6	q26	161129967	161274061	-
rs12567136	CVDKP V2G	CLCN6	No	No	No	0.06	Neuron	Macrophage	chloride voltage-gated channel 6 [Source:HGNC Symbol;Acc:HGNC:2024]	ENSG00000011021	1185	1	p36.22	11806096	11848079	+
rs11678522	CVDKP nearest gene	MERTK	No	No	No	0.06	Macrophage	Macrophage	MER proto-oncogene, tyrosine kinase [Source:HGNC Symbol;Acc:HGNC:7027]	ENSG00000153208	10461	2	q13	111898607	112029561	+
rs3828755	CVDKP nearest gene	PTK7	No	No	No	0.06	Plasma cell	Plasma cell	protein tyrosine kinase 7 (inactive) [Source:HGNC Symbol;Acc:HGNC:9618]	ENSG00000112655	5754	6	p21.1	43076307	43161719	+
rs12801636	CVDKP nearest gene	PCNX3	No	No	No	0.06	Undefined/mixed	Macrophage	pecanex 3 [Source:HGNC Symbol;Acc:HGNC:18760]	ENSG00000197136	399909	11	q13.1	65615776	65637439	+
rs1009	Finngen credible sets	VAMP8	No	No	No	0.05	Plasma cell	Plasma cell	vesicle associated membrane protein 8 [Source:HGNC Symbol;Acc:HGNC:12647]	ENSG00000118640	8673	2	p11.2	85561562	85582031	+
rs111521483	Finngen top hits	ACOT11	No	No	No	0.05	Neuron	Mast cell	acyl-CoA thioesterase 11 [Source:HGNC Symbol;Acc:HGNC:18156]	ENSG00000162390	26027	1	p32.3	54542257	54639192	+
rs1759645	CVDKP nearest gene	HMGA1	No	No	No	0.05	Proliferating immune cell	Dendritic cell	high mobility group AT-hook 1 [Source:HGNC Symbol;Acc:HGNC:5010]	ENSG00000137309	3159	6	p21.31	34236873	34246231	+
rs192662911	Finngen top hits	SLC10A7	No	No	No	0.05	Mast cell	Plasma cell	solute carrier family 10 member 7 [Source:HGNC Symbol;Acc:HGNC:23088]	ENSG00000120519	84068	4	q31.22	146253975	146521964	-
rs10625725, rs397690996	Finngen credible sets V2G, Finngen top hits	ADAMTS7	No	No	No	0.05	Neuron	Fibroblast	ADAM metallopeptidase with thrombospondin type 1 motif 7 [Source:HGNC Symbol;Acc:HGNC:223]	ENSG00000136378	11173	15	q25.1	78759206	78811464	-
rs1333048, rs7045889	CVDKP nearest gene, CVDKP nearest gene	CDKN2B	No	No	No	0.05	T cell	Fibroblast	cyclin dependent kinase inhibitor 2B [Source:HGNC Symbol;Acc:HGNC:1788]	ENSG00000147883	1030	9	p21.3	22002903	22009305	-
rs59898454	CVDKP nearest gene	ANKRD1	No	No	No	0.05	Smooth muscle cell and pericyte	Fibroblast	ankyrin repeat domain 1 [Source:HGNC Symbol;Acc:HGNC:15819]	ENSG00000148677	27063	10	q23.31	90912096	90921087	-
rs4757138	CVDKP nearest gene	ARNTL	No	No	No	0.05	T cell	Proliferating immune cell	aryl hydrocarbon receptor nuclear translocator like [Source:HGNC Symbol;Acc:HGNC:701]	ENSG00000133794	406	11	p15.3	13276652	13387266	+
rs3750595	CVDKP nearest gene	LOXL4	No	No	No	0.04	Fibroblast	Fibroblast	lysyl oxidase like 4 [Source:HGNC Symbol;Acc:HGNC:17171]	ENSG00000138131	84171	10	q24.2	98247690	98268194	-
rs4845625	CVDKP nearest gene	IL6R	No	No	No	0.04	Monocyte	Monocyte	interleukin 6 receptor [Source:HGNC Symbol;Acc:HGNC:6019]	ENSG00000160712	3570	1	q21.3	154405193	154469450	+
rs4954580	CVDKP nearest gene	CXCR4	No	No	No	0.04	T cell	Plasma cell	C-X-C motif chemokine receptor 4 [Source:HGNC Symbol;Acc:HGNC:2561]	ENSG00000121966	7852	2	q22.1	136114349	136118149	-
rs10406816	CVDKP V2G	B3GNT8	No	No	No	0.04	Macrophage	Macrophage	UDP-GlcNAc:betaGal beta-1,3-N-acetylglucosaminyltransferase 8 [Source:HGNC Symbol;Acc:HGNC:24139]	ENSG00000177191	374907	19	q13.2	41425359	41428730	-
rs11107896	CVDKP nearest gene	FGD6	No	No	No	0.04	Endothelial cell	Endothelial cell	FYVE, RhoGEF and PH domain containing 6 [Source:HGNC Symbol;Acc:HGNC:21740]	ENSG00000180263	55785	12	q22	95076749	95217482	-
rs76187806	Finngen credible sets	ANKS1B	No	No	No	0.04	Neuron	Smooth muscle cell and pericyte	ankyrin repeat and sterile alpha motif domain containing 1B [Source:HGNC Symbol;Acc:HGNC:24600]	ENSG00000185046	56899	12	q23.1	98726457	99984654	-
rs9501744	CVDKP V2G	FOXCUT	No	No	No	0.04	Smooth muscle cell and pericyte	Smooth muscle cell and pericyte	FOXC1 upstream transcript [Source:HGNC Symbol;Acc:HGNC:50650]	ENSG00000280916	NA	6	p25.3	1601654	1607354	+
rs170041	CVDKP V2G	SRR	No	No	No	0.04	Neuron	Proliferating immune cell	serine racemase [Source:HGNC Symbol;Acc:HGNC:14398]	ENSG00000167720	63826	17	p13.3	2303383	2325260	+
rs7951348	CVDKP nearest gene	GUCY1A2	No	No	No	0.04	Smooth muscle cell and pericyte	Smooth muscle cell and pericyte	guanylate cyclase 1 soluble subunit alpha 2 [Source:HGNC Symbol;Acc:HGNC:4684]	ENSG00000152402	2977	11	q22.3	106674019	107018476	-
rs115330130	CVDKP V2G	FAM117B	No	No	No	0.04	B cell	Dendritic cell	family with sequence similarity 117 member B [Source:HGNC Symbol;Acc:HGNC:14440]	ENSG00000138439	150864	2	q33.2	202634969	202769757	+
rs1109771	Finngen top hits	NOTCH4	No	No	No	0.04	Endothelial cell	Endothelial cell	notch receptor 4 [Source:HGNC Symbol;Acc:HGNC:7884]	ENSG00000204301	4855	6	p21.32	32194843	32224067	-
rs117600114	CVDKP nearest gene	ACAD10	No	No	No	0.04	Neuron	Dendritic cell	acyl-CoA dehydrogenase family member 10 [Source:HGNC Symbol;Acc:HGNC:21597]	ENSG00000111271	80724	12	q24.12	111686053	111757107	+
rs11690462	CVDKP V2G	SELENOI	No	No	No	0.04	Neuron	Proliferating immune cell	selenoprotein I [Source:HGNC Symbol;Acc:HGNC:29361]	ENSG00000138018	85465	2	p23.3	26308547	26395891	+
rs8114056	Finngen credible sets V2G	SLC17A9	No	No	No	0.04	Dendritic cell	Dendritic cell	solute carrier family 17 member 9 [Source:HGNC Symbol;Acc:HGNC:16192]	ENSG00000101194	63910	20	q13.33	62952707	62969585	+
rs62578408	CVDKP V2G	C5	No	No	No	0.04	Neuron	Fibroblast	complement C5 [Source:HGNC Symbol;Acc:HGNC:1331]	ENSG00000106804	727	9	q33.2	120952335	121050275	-
rs1884232	CVDKP nearest gene	WT1	No	Not detected	No	0.03	Undefined/mixed	Fibroblast	WT1 transcription factor [Source:HGNC Symbol;Acc:HGNC:12796]	ENSG00000184937	7490	11	p13	32387775	32435564	-
rs35793905	CVDKP V2G	PNPLA7	No	No	No	0.03	Neuron	Dendritic cell	patatin like phospholipase domain containing 7 [Source:HGNC Symbol;Acc:HGNC:24768]	ENSG00000130653	375775	9	q34.3	137459952	137550402	-
rs13134800	CVDKP nearest gene	MAD2L1	No	No	No	0.03	Proliferating immune cell	Proliferating immune cell	mitotic arrest deficient 2 like 1 [Source:HGNC Symbol;Acc:HGNC:6763]	ENSG00000164109	4085	4	q27	120055623	120066858	-
rs748431	CVDKP V2G	FGD5	No	No	No	0.03	Endothelial cell	Endothelial cell	FYVE, RhoGEF and PH domain containing 5 [Source:HGNC Symbol;Acc:HGNC:19117]	ENSG00000154783	152273	3	p25.1	14810853	14934571	+
rs2303361, rs7794210	CVDKP V2G, CVDKP L2G	DAGLB	No	No	No	0.03	Dendritic cell	Dendritic cell	diacylglycerol lipase beta [Source:HGNC Symbol;Acc:HGNC:28923]	ENSG00000164535	221955	7	p22.1	6409126	6484190	-
rs11552449	CVDKP V2G	DCLRE1B	No	No	No	0.03	Proliferating immune cell	Dendritic cell	DNA cross-link repair 1B [Source:HGNC Symbol;Acc:HGNC:17641]	ENSG00000118655	64858	1	p13.2	113905213	113914086	+
rs12663498	CVDKP nearest gene	PLEKHG1	No	No	No	0.03	Endothelial cell	Endothelial cell	pleckstrin homology and RhoGEF domain containing G1 [Source:HGNC Symbol;Acc:HGNC:20884]	ENSG00000120278	57480	6	q25.1	150599883	150843665	+
rs608791	CVDKP nearest gene	HHAT	No	No	No	0.02	Neuron	Plasma cell	hedgehog acyltransferase [Source:HGNC Symbol;Acc:HGNC:18270]	ENSG00000054392	55733	1	q32.2	210328252	210676296	+
rs7145159	CVDKP V2G	ZC2HC1C	No	No	No	0.02	Neuron	Dendritic cell	zinc finger C2HC-type containing 1C [Source:HGNC Symbol;Acc:HGNC:20354]	ENSG00000119703	79696	14	q24.3	75064109	75119502	+
rs9899005	CVDKP nearest gene	ETV4	No	No	No	0.02	Fibroblast	Fibroblast	ETS variant transcription factor 4 [Source:HGNC Symbol;Acc:HGNC:3493]	ENSG00000175832	2118	17	q21.31	43527844	43579620	-
rs1039481	CVDKP V2G	PTPRJ	No	No	No	0.02	Macrophage	Macrophage	protein tyrosine phosphatase receptor type J [Source:HGNC Symbol;Acc:HGNC:9673]	ENSG00000149177	5795	11	p11.2	47980558	48170841	+
rs201483470, rs2895811	Finngen credible sets, CVDKP V2G	HHIPL1	No	No	No	0.02	Undefined/mixed	Fibroblast	HHIP like 1 [Source:HGNC Symbol;Acc:HGNC:19710]	ENSG00000182218	84439	14	q32.2	99645129	99680569	+
rs72823390	CVDKP V2G	GSDMB	No	No	No	0.02	Undefined/mixed	Plasma cell	gasdermin B [Source:HGNC Symbol;Acc:HGNC:23690]	ENSG00000073605	55876	17	q21.1	39904595	39919854	-
rs7949044	CVDKP nearest gene	FOLH1	No	No	No	0.02	Fibroblast	Fibroblast	folate hydrolase 1 [Source:HGNC Symbol;Acc:HGNC:3788]	ENSG00000086205	2346	11	p11.12	49145092	49208638	-
rs13106227	CVDKP V2G	CCDC158	No	No	No	0.02	Smooth muscle cell and pericyte	Smooth muscle cell and pericyte	coiled-coil domain containing 158 [Source:HGNC Symbol;Acc:HGNC:26374]	ENSG00000163749	339965	4	q21.1	76312997	76421868	-
rs2895811	CVDKP nearest gene	CYP46A1	No	No	No	0.02	Plasma cell	Plasma cell	cytochrome P450 family 46 subfamily A member 1 [Source:HGNC Symbol;Acc:HGNC:2641]	ENSG00000036530	10858	14	q32.2	99684298	99727301	+
rs1967604	CVDKP nearest gene	AL592148.3	No	No	No	0.02	Plasma cell	Plasma cell	small EDRK-rich factor 2 (SERF2) pseudogene	ENSG00000233727	NA	9	q31.2	107853783	107854258	-
rs112635299	CVDKP nearest gene	SERPINA1	No	No	No	0.01	Monocyte	Monocyte	serpin family A member 1 [Source:HGNC Symbol;Acc:HGNC:8941]	ENSG00000197249	5265	14	q32.13	94376747	94390693	-
rs9319428	CVDKP nearest gene	FLT1	No	No	No	0.01	Endothelial cell	Endothelial cell	fms related receptor tyrosine kinase 1 [Source:HGNC Symbol;Acc:HGNC:3763]	ENSG00000102755	2321	13	q12.3	28300346	28495145	-
rs1657346	CVDKP nearest gene	AL137026.1	No	No	No	0.01	Neuron	Fibroblast	uncharacterized protein [Source:UniProtKB/TrEMBL;Acc:M0QY04]	ENSG00000269515	NA	NA	NA	NA	NA	NA
rs4613862	CVDKP V2G	LINC02542	No	No	No	0.01	Macrophage	Macrophage	long intergenic non-protein coding RNA 2542 [Source:HGNC Symbol;Acc:HGNC:53576]	ENSG00000226453	NA	6	q14.1	81844602	82169391	-
rs34537042	Finngen top hits	EYA4	No	No	No	0.01	Neuron	Fibroblast	EYA transcriptional coactivator and phosphatase 4 [Source:HGNC Symbol;Acc:HGNC:3522]	ENSG00000112319	2070	6	q23.2	133240514	133532128	+
rs3801887	CVDKP nearest gene	SNX10	No	No	No	0.01	Monocyte	Monocyte	sorting nexin 10 [Source:HGNC Symbol;Acc:HGNC:14974]	ENSG00000086300	29887	7	p15.2	26291862	26374383	+
rs12203818	CVDKP V2G	DEF6	No	No	No	0.01	Proliferating immune cell	Proliferating immune cell	DEF6 guanine nucleotide exchange factor [Source:HGNC Symbol;Acc:HGNC:2760]	ENSG00000023892	50619	6	p21.31	35297818	35321771	+
rs9644861	Finngen credible sets	CDKN2B-AS1	No	No	No	0.01	Proliferating immune cell	Proliferating immune cell	CDKN2B antisense RNA 1 [Source:HGNC Symbol;Acc:HGNC:34341]	ENSG00000240498	100048912	9	p21.3	21994139	22128103	+
rs4845579	CVDKP nearest gene	TDRKH	No	No	No	0.01	Proliferating immune cell	Proliferating immune cell	tudor and KH domain containing [Source:HGNC Symbol;Acc:HGNC:11713]	ENSG00000182134	11022	1	q21.3	151770107	151791416	-
rs34537042	Finngen credible sets	TARID	No	No	No	0.01	Fibroblast	Fibroblast	TCF21 antisense RNA inducing promoter demethylation [Source:HGNC Symbol;Acc:HGNC:50506]	ENSG00000227954	100507308	6	q23.2	133502252	133892802	-
rs273909	CVDKP V2G	SLC22A4	No	No	No	0.01	Monocyte	Monocyte	solute carrier family 22 member 4 [Source:HGNC Symbol;Acc:HGNC:10968]	ENSG00000197208	6583	5	q31.1	132294394	132344190	+
rs118042209	Finngen top hits V2G	SAMD3	No	No	No	0.01	Undefined/mixed	Proliferating immune cell	sterile alpha motif domain containing 3 [Source:HGNC Symbol;Acc:HGNC:21574]	ENSG00000164483	154075	6	q23.1	130144315	130365425	-
rs4299376	Finngen credible sets	ABCG8	No	No	No	0.01	Neuron	Neuron	ATP binding cassette subfamily G member 8 [Source:HGNC Symbol;Acc:HGNC:13887]	ENSG00000143921	64241	2	p21	43831942	43882988	+
rs17735424	CVDKP V2G	RAD54B	No	No	No	0.01	Proliferating immune cell	Proliferating immune cell	RAD54 homolog B [Source:HGNC Symbol;Acc:HGNC:17228]	ENSG00000197275	25788	8	q22.1	94371960	94475115	-
rs4845579	CVDKP V2G	TDRKH-AS1	No	No	No	0.01	T cell	Macrophage	TDRKH antisense RNA 1 [Source:HGNC Symbol;Acc:HGNC:40578]	ENSG00000203288	109729141	1	q21.3	151790804	151794402	+
rs1321309	CVDKP L2G	CPNE5	No	No	No	0.01	B cell	B cell	copine 5 [Source:HGNC Symbol;Acc:HGNC:2318]	ENSG00000124772	57699	6	p21.2	36740775	36839444	-
rs11763270	CVDKP nearest gene	MACC1	No	No	No	0	B cell	Macrophage	MET transcriptional regulator MACC1 [Source:HGNC Symbol;Acc:HGNC:30215]	ENSG00000183742	346389	7	p21.1	20134655	20217404	-
rs3918226, rs73165594	CVDKP nearest gene, CVDKP L2G	NOS3	No	No	No	0	Endothelial cell	Endothelial cell	nitric oxide synthase 3 [Source:HGNC Symbol;Acc:HGNC:7876]	ENSG00000164867	4846	7	q36.1	150991017	151014588	+
rs13134800	CVDKP V2G	LINC02502	Not detected	No	No	0	Fibroblast	Fibroblast	long intergenic non-protein coding RNA 2502 [Source:HGNC Symbol;Acc:HGNC:53491]	ENSG00000250392	100996694	4	q27	119939540	119964293	+
rs2153219	CVDKP nearest gene	ZC3H12D	No	No	No	0	Undefined/mixed	Proliferating immune cell	zinc finger CCCH-type containing 12D [Source:HGNC Symbol;Acc:HGNC:21175]	ENSG00000178199	340152	6	q25.1	149446795	149485014	-
rs6700559	CVDKP V2G	DDX59-AS1	No	No	No	0	Fibroblast	Dendritic cell	DDX59 antisense RNA 1 [Source:HGNC Symbol;Acc:HGNC:41094]	ENSG00000260088	101929224	1	q32.1	200669507	200694250	+
rs4970476	Finngen top hits	RPS6KA1	No	No	No	0	Dendritic cell	Dendritic cell	ribosomal protein S6 kinase A1 [Source:HGNC Symbol;Acc:HGNC:10430]	ENSG00000117676	6195	1	p36.11	26529761	26575030	+
rs733701, rs9394577	CVDKP nearest gene, CVDKP nearest gene	KCNK5	No	No	No	0	Neuron	Neuron	potassium two pore domain channel subfamily K member 5 [Source:HGNC Symbol;Acc:HGNC:6280]	ENSG00000164626	8645	6	p21.2	39188971	39229475	-
rs28451064	CVDKP nearest gene	KCNE2	No	No	No	0	Smooth muscle cell and pericyte	Smooth muscle cell and pericyte	potassium voltage-gated channel subfamily E regulatory subunit 2 [Source:HGNC Symbol;Acc:HGNC:6242]	ENSG00000159197	9992	21	q22.11	34364006	34371381	+
rs189434726	Finngen credible sets	DNAH17	No	No	No	0	Monocyte	Monocyte	dynein axonemal heavy chain 17 [Source:HGNC Symbol;Acc:HGNC:2946]	ENSG00000187775	8632	17	q25.3	78423697	78577396	-
rs9608859	CVDKP nearest gene	OSM	No	No	No	0	Monocyte	Monocyte	oncostatin M [Source:HGNC Symbol;Acc:HGNC:8506]	ENSG00000099985	5008	22	q12.2	30262829	30266851	-
rs7617773	CVDKP nearest gene	CDC25A	No	No	No	0	Proliferating immune cell	Proliferating immune cell	cell division cycle 25A [Source:HGNC Symbol;Acc:HGNC:1725]	ENSG00000164045	993	3	p21.31	48157146	48188417	-
rs12705390	Finngen credible sets	LINC02577	Not detected	No	No	0	Proliferating immune cell	Proliferating immune cell	long intergenic non-protein coding RNA 2577 [Source:HGNC Symbol;Acc:HGNC:53749]	ENSG00000228742	111216280	7	q22.3	106774955	106838480	+
rs7701003	CVDKP V2G	LINC02227	No	Not detected	Not detected	0	Undefined/mixed	Undefined/mixed	long intergenic non-protein coding RNA 2227 [Source:HGNC Symbol;Acc:HGNC:53096]	ENSG00000276778	101927697	5	q33.3	158320683	158409773	-
rs12705390	Finngen top hits	PIK3CG	No	No	No	0	Plasma cell	Plasma cell	phosphatidylinositol-4,5-bisphosphate 3-kinase catalytic subunit gamma [Source:HGNC Symbol;Acc:HGNC:8978]	ENSG00000105851	5294	7	q22.3	106865278	106908980	+
rs191896574	CVDKP V2G	PHOSPHO1	Not detected	No	No	0	Monocyte	Monocyte	phosphoethanolamine/phosphocholine phosphatase 1 [Source:HGNC Symbol;Acc:HGNC:16815]	ENSG00000173868	162466	17	q21.32	49223366	49230787	-
rs16948048	CVDKP V2G	GNGT2	No	No	No	0	Proliferating immune cell	Monocyte	G protein subunit gamma transducin 2 [Source:HGNC Symbol;Acc:HGNC:4412]	ENSG00000167083	2793	17	q21.32	49202791	49210574	-
rs11099098	CVDKP nearest gene	FGF5	No	No	No	0	Dendritic cell	Dendritic cell	fibroblast growth factor 5 [Source:HGNC Symbol;Acc:HGNC:3683]	ENSG00000138675	2250	4	q21.21	80266639	80336680	+
rs6694531	CVDKP nearest gene	HORMAD1	No	No	No	0	Undefined/mixed	Monocyte	HORMA domain containing 1 [Source:HGNC Symbol;Acc:HGNC:25245]	ENSG00000143452	84072	1	q21.3	150698060	150720895	-
rs12440045	CVDKP nearest gene	ITPKA	Not detected	No	No	0	Proliferating immune cell	Proliferating immune cell	inositol-trisphosphate 3-kinase A [Source:HGNC Symbol;Acc:HGNC:6178]	ENSG00000137825	3706	15	q15.1	41493393	41503551	+
rs243071	CVDKP nearest gene	BCL11A	No	No	No	0	Plasma cell	Plasma cell	BAF chromatin remodeling complex subunit BCL11A [Source:HGNC Symbol;Acc:HGNC:13221]	ENSG00000119866	53335	2	p16.1	60450520	60554467	-
rs6860540	CVDKP V2G	NIPAL4	Not detected	No	No	0	Undefined/mixed	Monocyte	NIPA like domain containing 4 [Source:HGNC Symbol;Acc:HGNC:28018]	ENSG00000172548	348938	5	q33.3	157460213	157474722	+
rs11690462	CVDKP nearest gene	ADGRF3	Not detected	No	No	0	Proliferating immune cell	Proliferating immune cell	adhesion G protein-coupled receptor F3 [Source:HGNC Symbol;Acc:HGNC:18989]	ENSG00000173567	165082	2	p23.3	26308173	26346817	-
rs3755552	CVDKP nearest gene	TPO	No	No	No	0	Endothelial cell	Endothelial cell	thyroid peroxidase [Source:HGNC Symbol;Acc:HGNC:12015]	ENSG00000115705	7173	2	p25.3	1374066	1543711	+
rs11170817, rs1133773	Finngen credible sets V2G, CVDKP nearest gene	HOXC4	No	No	No	0	B cell	B cell	homeobox C4 [Source:HGNC Symbol;Acc:HGNC:5126]	ENSG00000198353	3221	12	q13.13	54016931	54056030	+
rs147124747	CVDKP nearest gene	INA	Not detected	Not detected	No	0	T cell	B cell	internexin neuronal intermediate filament protein alpha [Source:HGNC Symbol;Acc:HGNC:6057]	ENSG00000148798	9118	10	q24.33	103277138	103290346	+
rs178002	CVDKP nearest gene	CTAGE1	Not detected	No	No	0	Dendritic cell	Dendritic cell	cutaneous T cell lymphoma-associated antigen 1 [Source:HGNC Symbol;Acc:HGNC:24346]	ENSG00000212710	64693	18	q11.2	22413599	22417915	-
rs1321309	CVDKP V2G	RAB44	No	No	No	0	Mast cell	Mast cell	RAB44, member RAS oncogene family [Source:HGNC Symbol;Acc:HGNC:21068]	ENSG00000255587	401258	6	p21.2	36697826	36733184	+
rs246600	CVDKP V2G	ARHGAP26-IT1	Not detected	No	No	0	Monocyte	Monocyte	ARHGAP26 intronic transcript 1 [Source:HGNC Symbol;Acc:HGNC:41429]	ENSG00000230789	100874372	5	q31.3	143192500	143194166	+
rs188128204	Finngen credible sets	FAM220A	Not detected	No	Not detected	0	Mast cell	Mast cell	family with sequence similarity 220 member A [Source:HGNC Symbol;Acc:HGNC:22422]	ENSG00000178397	84792	7	p22.1	6329411	6348981	-
rs73165594	CVDKP nearest gene	AOC1	No	No	No	0	Dendritic cell	Dendritic cell	amine oxidase copper containing 1 [Source:HGNC Symbol;Acc:HGNC:80]	ENSG00000002726	26	7	q36.1	150824627	150861504	+
rs191896574	CVDKP nearest gene	B4GALNT2	Not detected	Not detected	No	0	Macrophage	Macrophage	beta-1,4-N-acetyl-galactosaminyltransferase 2 [Source:HGNC Symbol;Acc:HGNC:24136]	ENSG00000167080	124872	17	q21.32	49132460	49176840	+
rs61384142	Finngen credible sets	CDH12	Not detected	Not detected	No	0	Mast cell	Mast cell	cadherin 12 [Source:HGNC Symbol;Acc:HGNC:1751]	ENSG00000154162	1010	5	p14.3	21750673	22853344	-
rs17802901	CVDKP V2G	IL18RAP	No	No	No	0	T cell	Proliferating immune cell	interleukin 18 receptor accessory protein [Source:HGNC Symbol;Acc:HGNC:5989]	ENSG00000115607	8807	2	q12.1	102418689	102452565	+
rs113471991	Finngen top hits	RHCG	Not detected	Not detected	No	0	Macrophage	Macrophage	Rh family C glycoprotein [Source:HGNC Symbol;Acc:HGNC:18140]	ENSG00000140519	51458	15	q26.1	89471398	89496589	-
rs56245751	CVDKP nearest gene	APOF	Not detected	Not detected	Not detected	0	T cell	T cell	apolipoprotein F [Source:HGNC Symbol;Acc:HGNC:615]	ENSG00000175336	319	12	q13.3	56360568	56362857	-
rs11206803	CVDKP V2G	LINC01767	Not detected	Not detected	Not detected	0	T cell	T cell	long intergenic non-protein coding RNA 1767 [Source:HGNC Symbol;Acc:HGNC:52557]	ENSG00000223956	105378744	1	p32.2	56414935	56417137	+
rs66723169	CVDKP nearest gene	MC4R	Not detected	Not detected	Not detected	0	T cell	T cell	melanocortin 4 receptor [Source:HGNC Symbol;Acc:HGNC:6932]	ENSG00000166603	4160	18	q21.32	60371062	60372775	-
rs2107595	CVDKP V2G	AC003986.5	Not detected	Not detected	Not detected				novel transcript, antisense to FERD3L	ENSG00000229533	NA	7	p21.1	19144293	19146253	+
rs243071	CVDKP V2G	AC007381.3	Not detected	Not detected	Not detected				novel transcript	ENSG00000228590	NA	NA	NA	NA	NA	NA
rs16986953	CVDKP V2G	AC019055.1	Not detected	Not detected	Not detected				putative novel transcript	ENSG00000235911	NA	NA	NA	NA	NA	NA
rs10930115	CVDKP V2G	AC092684.1	Not detected	Not detected	Not detected				novel transcript	ENSG00000237844	NA	2	q24.3	163743913	164352223	-
rs10278591	CVDKP nearest gene	AC110781.3	Not detected	Not detected	Not detected				novel transcript, antisense to MAD1L1	ENSG00000176349	NA	7	p22.3	1838586	1849931	+
rs778125	CVDKP L2G	AC119674.2	Not detected	Not detected	Not detected				novel transcript	ENSG00000284686	NA	NA	NA	NA	NA	NA
rs17389607	CVDKP nearest gene	ACTRT2	Not detected	Not detected	Not detected				actin related protein T2 [Source:HGNC Symbol;Acc:HGNC:24026]	ENSG00000169717	140625	1	p36.32	3021467	3022903	+
rs28451064	Finngen credible sets	AP000320.7	Not detected	Not detected	Not detected				novel transcript	ENSG00000272657	NA	21	q22.11	34073592	34360033	+
rs1002286	CVDKP nearest gene	AP000350.10	Not detected	Not detected	Not detected				novel protein	ENSG00000251357	NA	22	q11.23	23862188	23895223	+
rs8114056	Finngen credible sets	BHLHE23	Not detected	Not detected	Not detected				basic helix-loop-helix family member e23 [Source:HGNC Symbol;Acc:HGNC:16093]	ENSG00000125533	128408	20	q13.33	63005927	63007035	-
rs117197971, rs77144116	CVDKP nearest gene, CVDKP nearest gene	CDKN2A-DT	Not detected	Not detected	Not detected				CDKN2A divergent transcript [Source:HGNC Symbol;Acc:HGNC:23831]	ENSG00000224854	NA	9	p21.3	21966929	21967751	+
rs12705390	Finngen credible sets V2G	CTB-111H14.1	Not detected	Not detected	Not detected				novel transcript, sense overlapping CCDC71L	ENSG00000243797	NA	7	q22.3	106372251	106770207	-
rs4954580	CVDKP V2G	DARS1	Not detected	Not detected	Not detected				aspartyl-tRNA synthetase 1 [Source:HGNC Symbol;Acc:HGNC:2678]	ENSG00000115866	1615	2	q21.3	135905881	135986100	-
rs974819	CVDKP nearest gene	DDI1	Not detected	Not detected	Not detected				DNA damage inducible 1 homolog 1 [Source:HGNC Symbol;Acc:HGNC:18961]	ENSG00000170967	414301	11	q22.3	104036640	104039196	+
rs76187806	Finngen credible sets V2G	FAM71C	Not detected	Not detected	Not detected				family with sequence similarity 71 member C [Source:HGNC Symbol;Acc:HGNC:28594]	ENSG00000180219	196472	12	q23.1	99647753	99650114	+
rs11170817	Finngen credible sets	FLJ12825	Not detected	Not detected	Not detected				uncharacterized LOC440101 [Source:NCBI gene (formerly Entrezgene);Acc:440101]	ENSG00000248265	440101	12	q13.13	54058254	54122235	+
rs17802901	CVDKP nearest gene	FLJ20373	Not detected	Not detected	Not detected				hypothetical protein FLJ20373	ENSG00000233404	NA	NA	NA	NA	NA	NA
rs118018713	CVDKP V2G	FNDC1-IT1	Not detected	Not detected	Not detected				FNDC1 intronic transcript 1 [Source:HGNC Symbol;Acc:HGNC:41460]	ENSG00000235086	100874312	6	q25.3	159240786	159243329	+
rs4945169	CVDKP nearest gene	GDPD4	Not detected	Not detected	Not detected				glycerophosphodiester phosphodiesterase domain containing 4 [Source:HGNC Symbol;Acc:HGNC:24849]	ENSG00000178795	220032	11	q13.5	77216558	77301687	-
rs12897	CVDKP nearest gene	GHSR	Not detected	Not detected	Not detected				growth hormone secretagogue receptor [Source:HGNC Symbol;Acc:HGNC:4267]	ENSG00000121853	2693	3	q26.31	172443291	172448456	-
rs10305434	Finngen credible sets	GLP1R	Not detected	Not detected	Not detected				glucagon like peptide 1 receptor [Source:HGNC Symbol;Acc:HGNC:4324]	ENSG00000112164	2740	6	p21.2	39048781	39091303	+
rs6909574	CVDKP nearest gene	HDGFL1	Not detected	Not detected	Not detected				HDGF like 1 [Source:HGNC Symbol;Acc:HGNC:21095]	ENSG00000112273	154150	6	p22.3	22569566	22571666	+
rs1801251	CVDKP V2G	KCNJ13	Not detected	Not detected	Not detected				potassium inwardly rectifying channel subfamily J member 13 [Source:HGNC Symbol;Acc:HGNC:6259]	ENSG00000115474	3769	2	q37.1	232765802	232776565	-
rs4637884	CVDKP V2G	LINC00251	Not detected	Not detected	Not detected				long intergenic non-protein coding RNA 251 [Source:HGNC Symbol;Acc:HGNC:31950]	ENSG00000280725	552859	8	q13.1	65161145	65184210	-
rs2257129	CVDKP V2G	LINC01153	Not detected	Not detected	Not detected				long intergenic non-protein coding RNA 1153 [Source:HGNC Symbol;Acc:HGNC:49495]	ENSG00000227143	NA	10	q26.12	121178700	121185966	+
rs1405130	CVDKP V2G	LINC01173	Not detected	Not detected	Not detected				long intergenic non-protein coding RNA 1173 [Source:HGNC Symbol;Acc:HGNC:49545]	ENSG00000280744	106144537	2	q37.1	234682668	234717764	+
rs117410719, rs140300817	CVDKP V2G, CVDKP V2G	LINC02529	Not detected	Not detected	Not detected				long intergenic non-protein coding RNA 2529 [Source:HGNC Symbol;Acc:HGNC:53555]	ENSG00000234777	NA	6	q25.3	159383422	159401147	+
rs1657346	CVDKP L2G	LINC02881	Not detected	Not detected	Not detected				long intergenic non-protein coding RNA 2881 [Source:HGNC Symbol;Acc:HGNC:51236]	ENSG00000277288	100130539	10	q11.21	44292569	44294649	+
rs150220172	CVDKP nearest gene	OR2J3	Not detected	Not detected	Not detected				olfactory receptor family 2 subfamily J member 3 [Source:HGNC Symbol;Acc:HGNC:8261]	ENSG00000204701	442186	6	p22.1	29108058	29114770	+
rs1039481	CVDKP nearest gene	OR4B1	Not detected	Not detected	Not detected				olfactory receptor family 4 subfamily B member 1 [Source:HGNC Symbol;Acc:HGNC:8290]	ENSG00000175619	119765	11	p11.2	48216810	48217739	+
rs200854727	Finngen credible sets	P2RX3	Not detected	Not detected	Not detected				purinergic receptor P2X 3 [Source:HGNC Symbol;Acc:HGNC:8534]	ENSG00000109991	5024	11	q12.1	57338352	57372396	+
rs113471991	Finngen top hits V2G	POLG-DT	Not detected	Not detected	Not detected				POLG divergent transcript [Source:HGNC Symbol;Acc:HGNC:55363]	ENSG00000261441	NA	15	q26.1	89335053	89336161	+
rs9644861, rs117197971, rs77144116	Finngen top hits, CVDKP V2G, CVDKP V2G	RP11-145E5.5	Not detected	Not detected	Not detected				novel transcript	ENSG00000264545	NA	9	p21.3	21802636	22029594	+
rs4799787	CVDKP V2G	RP11-158H5.7	Not detected	Not detected	Not detected				novel transcript	ENSG00000268573	NA	NA	NA	NA	NA	NA
rs10625725	Finngen credible sets	RP11-160C18.4	Not detected	Not detected	Not detected				TBC1 domain family, member 2B (TBC1D2B) pseudogene	ENSG00000238166	NA	15	q25.1	78752107	78753373	+
rs1657346	CVDKP V2G	RP11-20J15.2	Not detected	Not detected	Not detected				novel transcript	ENSG00000237590	NA	NA	NA	NA	NA	NA
rs141987800	Finngen credible sets V2G	RP11-227F19.5	Not detected	Not detected	Not detected				novel transcript	ENSG00000249216	NA	4	p13	41688858	41692797	-
rs4835377	Finngen top hits V2G	RP11-292D4.3	Not detected	Not detected	Not detected				novel transcript	ENSG00000260090	NA	4	q31.22	147005492	147009145	+
rs3750595	CVDKP V2G	RP11-34A14.3	Not detected	Not detected	Not detected				novel transcript	ENSG00000230928	NA	10	q24.2	98252023	98256575	+
rs2291834	CVDKP V2G	RP11-378J18.8	Not detected	Not detected	Not detected				novel transcript, antisense to MIA3	ENSG00000272750	NA	1	q41	222658867	222661512	-
rs1056204	CVDKP V2G	RP11-400L8.2	Not detected	Not detected	Not detected				novel transcript	ENSG00000239300	NA	2	p25.1	9501466	9512413	+
rs1465091	CVDKP V2G	RP11-405A12.2	Not detected	Not detected	Not detected				novel transcript	ENSG00000255910	NA	NA	NA	NA	NA	NA
rs1333048, rs7045889	CVDKP V2G, CVDKP V2G	RP11-408N14.1	Not detected	Not detected	Not detected				novel transcript	ENSG00000236921	NA	9	p21.3	22203990	22214672	-
rs1039485316, rs1039485316	Finngen credible sets, Finngen credible sets V2G	RP11-506N2.1	Not detected	Not detected	Not detected				novel transcript	ENSG00000251339	NA	4	q13.1	58780626	58984194	-
rs8026547	CVDKP V2G	RP11-522B15.5	Not detected	Not detected	Not detected				novel transcript	ENSG00000259312	NA	15	q26.2	96438570	96444266	+
rs974819	CVDKP V2G	RP11-563P16.1	Not detected	Not detected	Not detected				novel transcript	ENSG00000254987	NA	11	q22.3	103675994	103895271	-
rs2342781	CVDKP V2G	RP11-574O7.1	Not detected	Not detected	Not detected				novel transcript	ENSG00000254041	NA	8	q23.1	105142860	105188606	-
rs778125	CVDKP V2G	RP1-158P9.1	Not detected	Not detected	Not detected				novel transcript	ENSG00000235612	NA	1	p32.2	56145721	56155224	+
rs17087335	CVDKP V2G	RP11-738E22.3	Not detected	Not detected	Not detected				novel transcript	ENSG00000269949	NA	4	q12	56960927	56961373	-
rs11078300	CVDKP V2G	RP11-74E22.6	Not detected	Not detected	Not detected				novel transcript	ENSG00000272911	NA	17	p13.3	2688473	2688960	+
rs66723169	CVDKP V2G	RP11-795H16.3	Not detected	Not detected	Not detected				novel transcript	ENSG00000267686	NA	18	q21.32	60125033	60161195	+
rs61384142	Finngen credible sets V2G	RP11-855C21.1	Not detected	Not detected	Not detected				novel transcript	ENSG00000253104	NA	5	p14.3	22139247	22141468	-
rs6909574	CVDKP V2G	RP1-309H15.2	Not detected	Not detected	Not detected				novel transcript	ENSG00000228772	NA	6	p22.3	22589137	22593833	-
rs2173049	CVDKP nearest gene	RP4-713A8.1	Not detected	Not detected	Not detected				novel transcript, sense intronic to MORN1	ENSG00000272161	NA	1	p36.32	2326201	2326693	-
rs8026547	CVDKP nearest gene	RPL31P55	Not detected	Not detected	Not detected				ribosomal protein L31 (RPL31) pseudogene	ENSG00000242295	NA	15	q26.2	96448154	96448493	+
rs5760359	CVDKP L2G	SPECC1L-ADORA2A	Not detected	Not detected	Not detected				SPECC1L-ADORA2A readthrough (NMD candidate) [Source:HGNC Symbol;Acc:HGNC:49185]	ENSG00000258555	NA	22	q11.23	24270898	24442356	+
rs2736100	CVDKP nearest gene	TERT	Not detected	Not detected	Not detected				telomerase reverse transcriptase [Source:HGNC Symbol;Acc:HGNC:11730]	ENSG00000164362	7015	5	p15.33	1253147	1295068	-
rs4835377	Finngen top hits	TTC29	Not detected	Not detected	Not detected				tetratricopeptide repeat domain 29 [Source:HGNC Symbol;Acc:HGNC:29936]	ENSG00000137473	83894	4	q31.22	146706617	146945882	-
rs181732493	Finngen credible sets	ZBBX	Not detected	Not detected	Not detected				zinc finger B-box domain containing [Source:HGNC Symbol;Acc:HGNC:26245]	ENSG00000169064	79740	3	q26.1	167239843	167407874	-
