# Supplementary material for: Mapping atherogenesis mechanisms in smooth muscle cells by targeting genes linked to coronary artery disease
Source: iScience. 2025 Oct 4;28(11):113698. doi: 10.1016/j.isci.2025.113698 (PMC12589888; doi:10.1016/j.isci.2025.113698)
Supplement: Table S2. Genes upregulated in every identified cell cluster compared to other cells of integrated plaque scRNA-seq data, related to Figure 1 [file mmc3.xlsx]

## Sheet: Table S2 
Table S2
Genes up-regulated in every identified cell cluster compared to other cells of integrated plaque scRNA-seq data. Related to Figure 1.
Gene	Average log2 fold change	Cluster number (ordered by size)	Putative cell type	Percent of cells expressing gene in tested cluster	Percent of the rest cells expressing gene	P value	FDR-adjusted P value
CD8A	3.95328	C0	T cell (cytotoxic)	0.517	0.026	2.3752e-115	6.0464e-111
CD8B	3.91785	C0	T cell (cytotoxic)	0.428	0.02	5.90613e-91	1.50346e-86
GZMK	3.52452	C0	T cell (cytotoxic)	0.796	0.096	1.3492e-175	3.4346e-171
CCL5	3.328	C0	T cell (cytotoxic)	0.963	0.157	9.4366e-220	2.4022e-215
GZMH	3.13069	C0	T cell (cytotoxic)	0.504	0.052	5.95433e-88	1.51573e-83
CRTAM	3.11562	C0	T cell (cytotoxic)	0.219	0.024	4.61877e-32	1.17575e-27
CST7	2.96231	C0	T cell (cytotoxic)	0.795	0.142	5.5295e-152	1.4076e-147
TRGC2	2.85254	C0	T cell (cytotoxic)	0.196	0.017	6.58662e-26	1.67669e-21
KLRK1	2.8351	C0	T cell (cytotoxic)	0.398	0.041	3.1125e-61	7.92318e-57
IFNG	2.75373	C0	T cell (cytotoxic)	0.202	0.031	7.80346e-23	1.98645e-18
GZMA	2.72865	C0	T cell (cytotoxic)	0.849	0.14	7.8764e-150	2.005e-145
CCL4	2.641	C0	T cell (cytotoxic)	0.782	0.185	2.7439e-126	6.9849e-122
NKG7	2.6301	C0	T cell (cytotoxic)	0.789	0.083	6.6607e-158	1.6955e-153
DTHD1	2.56716	C0	T cell (cytotoxic)	0.136	0.009	2.06227e-21	5.24972e-17
SH2D1A	2.54791	C0	T cell (cytotoxic)	0.315	0.054	4.927e-46	1.25422e-41
GZMM	2.54429	C0	T cell (cytotoxic)	0.511	0.092	6.92511e-75	1.76285e-70
KLRG1	2.44725	C0	T cell (cytotoxic)	0.237	0.041	1.24039e-31	3.15754e-27
DUSP2	2.43556	C0	T cell (cytotoxic)	0.776	0.262	2.2744e-109	5.7897e-105
LAG3	2.39459	C0	T cell (cytotoxic)	0.186	0.023	4.17084e-23	1.06173e-18
CD3D	2.34818	C0	T cell (cytotoxic)	0.765	0.169	1.48e-114	3.7674e-110
CD3G	2.31862	C0	T cell (cytotoxic)	0.665	0.147	2.63334e-88	6.70343e-84
APOBEC3G	2.31168	C0	T cell (cytotoxic)	0.517	0.157	2.89614e-59	7.37241e-55
LINC01871	2.30803	C0	T cell (cytotoxic)	0.189	0.03	5.4537e-25	1.38829e-20
RUNX3	2.28029	C0	T cell (cytotoxic)	0.419	0.107	2.17582e-49	5.53877e-45
TRBC2	2.26283	C0	T cell (cytotoxic)	0.765	0.183	3.2799e-107	8.3492e-103
SAMD3	2.25214	C0	T cell (cytotoxic)	0.298	0.054	7.66968e-37	1.95239e-32
TRAC	2.22356	C0	T cell (cytotoxic)	0.77	0.188	7.0199e-109	1.787e-104
CD3E	2.2138	C0	T cell (cytotoxic)	0.703	0.163	4.28386e-97	1.0905e-92
EOMES	2.20565	C0	T cell (cytotoxic)	0.114	0.013	5.09193e-15	1.2962e-10
TNFSF9	2.18028	C0	T cell (cytotoxic)	0.208	0.056	8.14497e-27	2.07338e-22
CTSW	2.17791	C0	T cell (cytotoxic)	0.573	0.098	9.73581e-83	2.47835e-78
IL32	2.1777	C0	T cell (cytotoxic)	0.947	0.303	6.8311e-154	1.7389e-149
CXCR6	2.13465	C0	T cell (cytotoxic)	0.17	0.028	7.03132e-19	1.78989e-14
CD2	2.12172	C0	T cell (cytotoxic)	0.767	0.186	9.2057e-102	2.34341e-97
PYHIN1	2.119	C0	T cell (cytotoxic)	0.258	0.056	1.33092e-26	3.38799e-22
BCL11B	2.07687	C0	T cell (cytotoxic)	0.421	0.103	1.76471e-52	4.49224e-48
THEMIS	2.07056	C0	T cell (cytotoxic)	0.176	0.03	8.0419e-24	2.04715e-19
LCK	2.04461	C0	T cell (cytotoxic)	0.509	0.128	5.11674e-61	1.30252e-56
LIME1	2.01807	C0	T cell (cytotoxic)	0.473	0.127	1.98263e-52	5.04699e-48
MATK	1.99715	C0	T cell (cytotoxic)	0.254	0.051	3.69236e-35	9.39928e-31
CD96	1.95762	C0	T cell (cytotoxic)	0.303	0.077	5.37104e-33	1.36725e-28
FYN	1.94745	C0	T cell (cytotoxic)	0.395	0.149	3.73038e-29	9.49605e-25
CD27	1.94119	C0	T cell (cytotoxic)	0.26	0.068	2.21004e-28	5.62587e-24
PTPN7	1.93591	C0	T cell (cytotoxic)	0.324	0.1	1.28096e-31	3.26081e-27
TRBC1	1.93249	C0	T cell (cytotoxic)	0.482	0.123	2.38978e-49	6.08341e-45
DUSP4	1.9301	C0	T cell (cytotoxic)	0.216	0.07	1.90135e-14	4.84007e-10
TUBA4A	1.92147	C0	T cell (cytotoxic)	0.605	0.271	1.58727e-55	4.04056e-51
MYBL1	1.91977	C0	T cell (cytotoxic)	0.209	0.052	7.6503e-20	1.94746e-15
SYTL3	1.90478	C0	T cell (cytotoxic)	0.263	0.082	1.01153e-28	2.57495e-24
OASL	1.88891	C0	T cell (cytotoxic)	0.231	0.072	1.09285e-21	2.78196e-17
CXCR4	1.87383	C0	T cell (cytotoxic)	0.88	0.402	5.9336e-104	1.5105e-99
TNF	1.86756	C0	T cell (cytotoxic)	0.323	0.122	4.38745e-23	1.11687e-18
LYAR	1.86321	C0	T cell (cytotoxic)	0.341	0.164	3.36654e-21	8.56987e-17
IKZF3	1.84625	C0	T cell (cytotoxic)	0.246	0.066	1.5236e-24	3.87847e-20
GBP5	1.84012	C0	T cell (cytotoxic)	0.258	0.085	8.00192e-26	2.03697e-21
SKAP1	1.83993	C0	T cell (cytotoxic)	0.377	0.107	5.81202e-34	1.47951e-29
TRAT1	1.83989	C0	T cell (cytotoxic)	0.266	0.072	1.3242e-28	3.37088e-24
CXCR3	1.82111	C0	T cell (cytotoxic)	0.228	0.057	5.28746e-28	1.34598e-23
RHOF	1.81349	C0	T cell (cytotoxic)	0.29	0.096	1.19569e-21	3.04376e-17
TIGIT	1.8063	C0	T cell (cytotoxic)	0.177	0.038	2.39732e-21	6.10263e-17
PTPRC	1.80603	C0	T cell (cytotoxic)	0.917	0.436	1.9816e-121	5.0444e-117
TRG-AS1	1.79886	C0	T cell (cytotoxic)	0.151	0.042	6.74876e-12	1.71797e-07
SIT1	1.79683	C0	T cell (cytotoxic)	0.229	0.063	1.98186e-18	5.04501e-14
CLEC2D	1.79573	C0	T cell (cytotoxic)	0.396	0.127	4.8257e-33	1.22843e-28
IL2RG	1.79218	C0	T cell (cytotoxic)	0.553	0.194	3.99713e-57	1.01751e-52
CD69	1.78703	C0	T cell (cytotoxic)	0.798	0.276	6.74964e-86	1.71819e-81
PARP8	1.78205	C0	T cell (cytotoxic)	0.248	0.091	1.61072e-16	4.10025e-12
TENT5C	1.78075	C0	T cell (cytotoxic)	0.291	0.091	9.3718e-23	2.38569e-18
TBC1D10C	1.763	C0	T cell (cytotoxic)	0.354	0.119	2.52092e-29	6.41724e-25
PLAAT4	1.75985	C0	T cell (cytotoxic)	0.606	0.286	7.72499e-50	1.96647e-45
ISG20	1.75637	C0	T cell (cytotoxic)	0.514	0.21	5.17909e-41	1.31839e-36
CMC1	1.74821	C0	T cell (cytotoxic)	0.283	0.209	3.16593e-08	0.000805919
GPR174	1.72739	C0	T cell (cytotoxic)	0.146	0.035	6.16971e-11	1.57056e-06
PTPN22	1.72181	C0	T cell (cytotoxic)	0.225	0.08	7.47391e-21	1.90256e-16
TAGAP	1.71882	C0	T cell (cytotoxic)	0.463	0.202	8.62285e-28	2.19503e-23
ARAP2	1.7184	C0	T cell (cytotoxic)	0.239	0.082	4.87372e-21	1.24066e-16
CCL4L2	1.71783	C0	T cell (cytotoxic)	0.369	0.123	3.80652e-35	9.68988e-31
RBM38	1.69728	C0	T cell (cytotoxic)	0.312	0.124	2.29691e-17	5.84701e-13
XCL2	1.69019	C0	T cell (cytotoxic)	0.179	0.029	4.59086e-27	1.16865e-22
PCED1B-AS1	1.68975	C0	T cell (cytotoxic)	0.527	0.23	1.83597e-54	4.67365e-50
SH2D2A	1.68256	C0	T cell (cytotoxic)	0.176	0.047	1.87157e-15	4.76426e-11
LAT	1.67875	C0	T cell (cytotoxic)	0.325	0.112	3.45415e-20	8.79289e-16
SLF1	1.67318	C0	T cell (cytotoxic)	0.185	0.071	8.73445e-11	2.22344e-06
SPOCK2	1.66824	C0	T cell (cytotoxic)	0.369	0.116	7.96347e-27	2.02718e-22
PDCD1	1.66746	C0	T cell (cytotoxic)	0.114	0.026	4.222e-11	1.07475e-06
TBX21	1.66594	C0	T cell (cytotoxic)	0.112	0.023	4.83458e-09	0.000123069
UBE2S	1.66418	C0	T cell (cytotoxic)	0.458	0.279	3.08228e-23	7.84624e-19
ACAP1	1.66325	C0	T cell (cytotoxic)	0.448	0.173	1.57621e-36	4.0124e-32
ETS1	1.65825	C0	T cell (cytotoxic)	0.542	0.235	1.1666e-43	2.96969e-39
HOPX	1.6551	C0	T cell (cytotoxic)	0.278	0.078	3.38196e-20	8.60911e-16
GATA3	1.65496	C0	T cell (cytotoxic)	0.19	0.054	4.82552e-18	1.22839e-13
PRF1	1.65424	C0	T cell (cytotoxic)	0.274	0.046	3.00162e-32	7.64093e-28
RASGRP1	1.65219	C0	T cell (cytotoxic)	0.133	0.036	9.06821e-13	2.3084e-08
APOBEC3H	1.63718	C0	T cell (cytotoxic)	0.123	0.03	1.57943e-13	4.02059e-09
CD48	1.61817	C0	T cell (cytotoxic)	0.687	0.295	1.60888e-60	4.09556e-56
PPP2R5C	1.6176	C0	T cell (cytotoxic)	0.462	0.269	3.63398e-27	9.25066e-23
CD6	1.61128	C0	T cell (cytotoxic)	0.205	0.063	9.23576e-13	2.35106e-08
PTPN4	1.60937	C0	T cell (cytotoxic)	0.195	0.072	1.90294e-14	4.84412e-10
STK17A	1.60914	C0	T cell (cytotoxic)	0.585	0.304	7.32622e-43	1.86496e-38
GZMB	1.60292	C0	T cell (cytotoxic)	0.222	0.037	9.33003e-23	2.37505e-18
KIF21A	1.59992	C0	T cell (cytotoxic)	0.125	0.039	5.31257e-10	1.35237e-05
ZAP70	1.59198	C0	T cell (cytotoxic)	0.162	0.047	1.26394e-12	3.21748e-08
AKNA	1.5862	C0	T cell (cytotoxic)	0.222	0.103	1.40012e-13	3.56414e-09
TC2N	1.58375	C0	T cell (cytotoxic)	0.236	0.098	2.10576e-11	5.36043e-07
CD5	1.57895	C0	T cell (cytotoxic)	0.125	0.036	1.12916e-11	2.8744e-07
CORO1A	1.57753	C0	T cell (cytotoxic)	0.788	0.38	9.68936e-76	2.46652e-71
RHOH	1.57707	C0	T cell (cytotoxic)	0.414	0.159	1.811e-27	4.61007e-23
RGL4	1.57456	C0	T cell (cytotoxic)	0.136	0.039	1.36814e-09	3.48273e-05
GPR171	1.57427	C0	T cell (cytotoxic)	0.145	0.043	1.67193e-10	4.25606e-06
ZNF831	1.57322	C0	T cell (cytotoxic)	0.106	0.026	1.96969e-10	5.01404e-06
HCST	1.57282	C0	T cell (cytotoxic)	0.813	0.385	2.5515e-78	6.49509e-74
RASAL3	1.56597	C0	T cell (cytotoxic)	0.21	0.083	1.69841e-12	4.32347e-08
ZFP36L2	1.56245	C0	T cell (cytotoxic)	0.922	0.678	2.00892e-89	5.11391e-85
GRAP2	1.56127	C0	T cell (cytotoxic)	0.116	0.029	1.77251e-12	4.51211e-08
STAT4	1.55714	C0	T cell (cytotoxic)	0.155	0.048	1.3604e-15	3.46303e-11
SLC38A1	1.55367	C0	T cell (cytotoxic)	0.234	0.096	5.45811e-14	1.38942e-09
RESF1	1.55348	C0	T cell (cytotoxic)	0.449	0.244	1.91288e-24	4.86944e-20
ITM2C	1.55335	C0	T cell (cytotoxic)	0.339	0.179	9.56443e-21	2.43472e-16
LEPROTL1	1.55183	C0	T cell (cytotoxic)	0.593	0.325	8.52341e-47	2.16972e-42
EVL	1.54143	C0	T cell (cytotoxic)	0.525	0.259	1.77422e-34	4.51646e-30
ARL4C	1.54121	C0	T cell (cytotoxic)	0.613	0.284	3.08365e-42	7.84973e-38
SEPTIN1	1.53922	C0	T cell (cytotoxic)	0.341	0.157	1.49313e-15	3.80091e-11
C16orf54	1.53162	C0	T cell (cytotoxic)	0.187	0.07	3.31521e-13	8.4392e-09
PTTG1	1.53118	C0	T cell (cytotoxic)	0.172	0.068	6.77159e-09	0.000172378
CD52	1.52907	C0	T cell (cytotoxic)	0.788	0.324	2.99172e-63	7.61572e-59
PRDM1	1.51788	C0	T cell (cytotoxic)	0.357	0.167	3.73861e-21	9.517e-17
ITK	1.51009	C0	T cell (cytotoxic)	0.162	0.051	1.03276e-13	2.629e-09
RNF19A	1.50957	C0	T cell (cytotoxic)	0.411	0.238	3.62382e-26	9.22479e-22
EZR	1.49901	C0	T cell (cytotoxic)	0.596	0.35	5.02327e-38	1.27872e-33
RAC2	1.49282	C0	T cell (cytotoxic)	0.662	0.314	4.40197e-53	1.12057e-48
SLC9A3R1	1.48084	C0	T cell (cytotoxic)	0.189	0.079	6.62021e-09	0.000168524
PSTPIP1	1.48053	C0	T cell (cytotoxic)	0.185	0.086	3.16963e-12	8.06861e-08
CNOT6L	1.47896	C0	T cell (cytotoxic)	0.354	0.196	5.99292e-17	1.52556e-12
BIN2	1.47857	C0	T cell (cytotoxic)	0.31	0.152	2.8837e-15	7.34074e-11
CYTIP	1.47353	C0	T cell (cytotoxic)	0.591	0.286	1.11545e-42	2.83948e-38
OXNAD1	1.47248	C0	T cell (cytotoxic)	0.215	0.079	1.01325e-12	2.57933e-08
LY9	1.46343	C0	T cell (cytotoxic)	0.14	0.044	1.94346e-13	4.94728e-09
CDC42SE2	1.46098	C0	T cell (cytotoxic)	0.412	0.229	1.47456e-15	3.75364e-11
CASP8	1.46022	C0	T cell (cytotoxic)	0.244	0.116	9.17247e-14	2.33494e-09
TTC39C	1.45333	C0	T cell (cytotoxic)	0.223	0.098	4.7816e-08	0.0012172
EMB	1.4479	C0	T cell (cytotoxic)	0.375	0.182	5.23359e-19	1.33226e-14
PITPNC1	1.44391	C0	T cell (cytotoxic)	0.172	0.083	1.2462e-10	3.17232e-06
SOCS1	1.4424	C0	T cell (cytotoxic)	0.393	0.165	4.33474e-19	1.10345e-14
ITGAL	1.44202	C0	T cell (cytotoxic)	0.127	0.049	1.68885e-09	4.29914e-05
SLA	1.43807	C0	T cell (cytotoxic)	0.399	0.214	2.95205e-21	7.51473e-17
GNG2	1.43402	C0	T cell (cytotoxic)	0.237	0.109	2.81648e-14	7.16963e-10
TSC22D3	1.43344	C0	T cell (cytotoxic)	0.838	0.602	1.08508e-64	2.76217e-60
CD247	1.4316	C0	T cell (cytotoxic)	0.345	0.109	4.11149e-28	1.04662e-23
CAMK4	1.43121	C0	T cell (cytotoxic)	0.114	0.038	1.79863e-08	0.000457859
RNF125	1.43114	C0	T cell (cytotoxic)	0.2	0.088	4.05875e-18	1.03319e-13
LINC00861	1.42066	C0	T cell (cytotoxic)	0.1	0.029	2.36572e-06	0.0602217
STK4	1.41992	C0	T cell (cytotoxic)	0.582	0.334	6.96447e-34	1.77288e-29
CCDC88C	1.41787	C0	T cell (cytotoxic)	0.163	0.061	1.171e-09	2.98089e-05
SYTL1	1.41547	C0	T cell (cytotoxic)	0.15	0.053	2.16617e-06	0.0551419
TSEN54	1.41279	C0	T cell (cytotoxic)	0.158	0.07	8.11737e-12	2.06636e-07
PIK3R1	1.40505	C0	T cell (cytotoxic)	0.443	0.301	2.63702e-21	6.71281e-17
LINC00623	1.4037	C0	T cell (cytotoxic)	0.268	0.151	4.05218e-10	1.03152e-05
TMEM120B	1.39987	C0	T cell (cytotoxic)	0.145	0.056	2.17966e-07	0.00554853
CD7	1.39819	C0	T cell (cytotoxic)	0.365	0.123	1.5109e-38	3.84614e-34
ITGB7	1.39412	C0	T cell (cytotoxic)	0.141	0.05	1.14711e-06	0.0292009
KIF2A	1.38349	C0	T cell (cytotoxic)	0.295	0.183	2.31488e-07	0.00589275
IL7R	1.37794	C0	T cell (cytotoxic)	0.484	0.167	3.98915e-32	1.01548e-27
ARPC5L	1.37507	C0	T cell (cytotoxic)	0.476	0.306	3.69829e-18	9.41436e-14
ORAI1	1.37301	C0	T cell (cytotoxic)	0.265	0.15	6.86107e-12	1.74655e-07
ITGA4	1.36731	C0	T cell (cytotoxic)	0.318	0.176	1.10788e-09	2.82021e-05
ZFYVE28	1.36662	C0	T cell (cytotoxic)	0.113	0.044	1.7592e-07	0.00447823
ICAM3	1.36162	C0	T cell (cytotoxic)	0.388	0.191	1.94162e-26	4.9426e-22
DNAJB1	1.35957	C0	T cell (cytotoxic)	0.523	0.337	4.97889e-25	1.26743e-20
HLA-F	1.35584	C0	T cell (cytotoxic)	0.513	0.338	1.47412e-12	3.75251e-08
PRKCH	1.3548	C0	T cell (cytotoxic)	0.164	0.082	8.19089e-12	2.08507e-07
STK17B	1.35368	C0	T cell (cytotoxic)	0.629	0.362	6.84532e-35	1.74255e-30
SPN	1.3531	C0	T cell (cytotoxic)	0.145	0.063	1.04073e-10	2.64927e-06
IRF1	1.34581	C0	T cell (cytotoxic)	0.674	0.386	3.84989e-36	9.80027e-32
PSMB9	1.34252	C0	T cell (cytotoxic)	0.591	0.388	1.70612e-36	4.3431e-32
DENND2D	1.34211	C0	T cell (cytotoxic)	0.156	0.071	2.28927e-12	5.82757e-08
ARHGAP9	1.33853	C0	T cell (cytotoxic)	0.173	0.09	1.85585e-08	0.000472425
TRAF3IP3	1.33844	C0	T cell (cytotoxic)	0.273	0.131	1.07112e-13	2.72664e-09
TERF2IP	1.3335	C0	T cell (cytotoxic)	0.606	0.498	6.41636e-24	1.63335e-19
CLEC2B	1.33132	C0	T cell (cytotoxic)	0.513	0.327	1.96944e-20	5.01339e-16
LCP1	1.32927	C0	T cell (cytotoxic)	0.629	0.346	5.93488e-36	1.51078e-31
IKZF1	1.32691	C0	T cell (cytotoxic)	0.299	0.153	7.36427e-14	1.87465e-09
APOBEC3C	1.32553	C0	T cell (cytotoxic)	0.249	0.15	6.35957e-08	0.00161889
AC243960.1	1.32409	C0	T cell (cytotoxic)	0.162	0.068	6.63068e-11	1.68791e-06
CDKN2D	1.30849	C0	T cell (cytotoxic)	0.339	0.199	1.07016e-09	2.7242e-05
TNFAIP3	1.3082	C0	T cell (cytotoxic)	0.434	0.221	2.02412e-24	5.1526e-20
RORA	1.29996	C0	T cell (cytotoxic)	0.301	0.156	6.96812e-17	1.7738e-12
CRYBG1	1.29799	C0	T cell (cytotoxic)	0.271	0.131	1.99813e-15	5.08644e-11
PIP4K2A	1.29692	C0	T cell (cytotoxic)	0.348	0.229	3.68913e-22	9.39105e-18
JMJD6	1.29369	C0	T cell (cytotoxic)	0.242	0.169	8.41806e-08	0.0021429
PDE7A	1.2916	C0	T cell (cytotoxic)	0.153	0.075	1.25754e-06	0.032012
GNLY	1.28859	C0	T cell (cytotoxic)	0.2	0.04	1.36694e-16	3.47969e-12
RCAN3	1.28138	C0	T cell (cytotoxic)	0.177	0.085	2.14127e-08	0.000545082
XCL1	1.28104	C0	T cell (cytotoxic)	0.147	0.035	8.92798e-15	2.27271e-10
EML4	1.27741	C0	T cell (cytotoxic)	0.407	0.26	1.01565e-17	2.58543e-13
RGCC	1.26911	C0	T cell (cytotoxic)	0.61	0.331	7.30756e-32	1.86021e-27
LIMD2	1.26683	C0	T cell (cytotoxic)	0.446	0.245	1.15485e-21	2.93978e-17
AP002387.2	1.25585	C0	T cell (cytotoxic)	0.112	0.055	1.66954e-07	0.00424999
BTG1	1.25526	C0	T cell (cytotoxic)	0.955	0.753	4.56986e-83	1.1633e-78
RAB27A	1.25523	C0	T cell (cytotoxic)	0.186	0.116	8.60998e-08	0.00219176
TOB1	1.25006	C0	T cell (cytotoxic)	0.394	0.283	1.06772e-10	2.71798e-06
SEMA4D	1.24915	C0	T cell (cytotoxic)	0.156	0.076	3.19026e-08	0.000812112
HLA-A	1.24378	C0	T cell (cytotoxic)	0.988	0.891	2.2411e-110	5.705e-106
HIST1H1D	1.2414	C0	T cell (cytotoxic)	0.135	0.062	1.00812e-09	2.56627e-05
IL2RB	1.24049	C0	T cell (cytotoxic)	0.121	0.038	1.65318e-07	0.00420832
PDCD4	1.2385	C0	T cell (cytotoxic)	0.433	0.306	1.31848e-15	3.35632e-11
GIMAP7	1.23338	C0	T cell (cytotoxic)	0.522	0.266	3.7106e-29	9.4457e-25
RGS1	1.23218	C0	T cell (cytotoxic)	0.438	0.237	6.66528e-17	1.69671e-12
GIMAP4	1.229	C0	T cell (cytotoxic)	0.424	0.261	6.43878e-17	1.63905e-12
IL10RA	1.22269	C0	T cell (cytotoxic)	0.288	0.185	4.3415e-07	0.0110517
BTN3A2	1.21916	C0	T cell (cytotoxic)	0.219	0.137	2.32702e-09	5.92366e-05
GIMAP5	1.21662	C0	T cell (cytotoxic)	0.262	0.141	1.75487e-12	4.4672e-08
SRSF7	1.21324	C0	T cell (cytotoxic)	0.703	0.6	6.63805e-37	1.68978e-32
RNF213	1.20721	C0	T cell (cytotoxic)	0.424	0.308	2.59655e-11	6.60978e-07
KLRD1	1.20058	C0	T cell (cytotoxic)	0.169	0.044	5.1459e-16	1.30994e-11
SP140	1.19203	C0	T cell (cytotoxic)	0.14	0.061	2.29665e-07	0.00584635
APBB1IP	1.18836	C0	T cell (cytotoxic)	0.385	0.235	2.27935e-17	5.80231e-13
PTGER4	1.18476	C0	T cell (cytotoxic)	0.324	0.202	6.47025e-10	1.64707e-05
ARHGEF1	1.18165	C0	T cell (cytotoxic)	0.287	0.183	2.43781e-11	6.2057e-07
KLRB1	1.18044	C0	T cell (cytotoxic)	0.249	0.101	9.3069e-11	2.36916e-06
PTGER2	1.17555	C0	T cell (cytotoxic)	0.154	0.084	5.09506e-07	0.01297
CYTOR	1.1738	C0	T cell (cytotoxic)	0.341	0.238	1.30064e-11	3.31092e-07
OCIAD2	1.17312	C0	T cell (cytotoxic)	0.339	0.203	2.29615e-13	5.84509e-09
ANXA2R	1.17216	C0	T cell (cytotoxic)	0.12	0.06	2.55129e-06	0.0649457
CDC14A	1.16704	C0	T cell (cytotoxic)	0.116	0.055	7.83655e-07	0.0199487
HLA-B	1.1635	C0	T cell (cytotoxic)	0.991	0.851	1.0369e-101	2.63956e-97
TMEM238	1.16318	C0	T cell (cytotoxic)	0.144	0.077	2.55401e-09	6.5015e-05
P2RY10	1.15909	C0	T cell (cytotoxic)	0.13	0.057	4.6322e-07	0.0117917
FYB1	1.15822	C0	T cell (cytotoxic)	0.532	0.296	6.78894e-20	1.72819e-15
GPR65	1.15814	C0	T cell (cytotoxic)	0.274	0.17	3.41038e-07	0.00868145
AC008875.3	1.15049	C0	T cell (cytotoxic)	0.147	0.086	1.07937e-09	2.74765e-05
LINC-PINT	1.13577	C0	T cell (cytotoxic)	0.419	0.295	3.58766e-10	9.13275e-06
RGS14	1.13316	C0	T cell (cytotoxic)	0.134	0.074	3.78818e-06	0.0964318
MBP	1.11988	C0	T cell (cytotoxic)	0.354	0.242	1.54087e-09	3.92243e-05
ARHGDIB	1.10472	C0	T cell (cytotoxic)	0.851	0.647	4.74691e-60	1.20837e-55
KLF13	1.09665	C0	T cell (cytotoxic)	0.316	0.246	1.07644e-08	0.000274019
HLA-C	1.09175	C0	T cell (cytotoxic)	0.983	0.893	1.14286e-97	2.90925e-93
DDIT4	1.07473	C0	T cell (cytotoxic)	0.677	0.435	2.18047e-41	5.5506e-37
FLT3LG	1.07349	C0	T cell (cytotoxic)	0.177	0.097	8.15296e-08	0.00207542
SELPLG	1.0731	C0	T cell (cytotoxic)	0.133	0.08	3.62577e-06	0.0922977
ICOS	1.06992	C0	T cell (cytotoxic)	0.133	0.058	2.21927e-08	0.000564936
SYNE2	1.06954	C0	T cell (cytotoxic)	0.363	0.234	2.27337e-08	0.000578709
G3BP2	1.0603	C0	T cell (cytotoxic)	0.369	0.308	2.00019e-09	5.0917e-05
C9orf78	1.05798	C0	T cell (cytotoxic)	0.426	0.361	1.44994e-06	0.0369097
ABHD17A	1.05621	C0	T cell (cytotoxic)	0.36	0.291	3.60514e-08	0.000917724
BRD1	1.05607	C0	T cell (cytotoxic)	0.153	0.108	2.89654e-06	0.0737344
CD53	1.04896	C0	T cell (cytotoxic)	0.519	0.334	1.0823e-16	2.7551e-12
SEPTIN6	1.04727	C0	T cell (cytotoxic)	0.307	0.216	3.19678e-14	8.13771e-10
ID2	1.04697	C0	T cell (cytotoxic)	0.566	0.42	3.67654e-20	9.35899e-16
DOK2	1.04668	C0	T cell (cytotoxic)	0.303	0.206	3.01727e-08	0.000768075
ABRACL	1.04491	C0	T cell (cytotoxic)	0.396	0.292	4.92036e-12	1.25253e-07
LBH	1.04324	C0	T cell (cytotoxic)	0.365	0.242	2.22629e-10	5.66724e-06
BUB3	1.03205	C0	T cell (cytotoxic)	0.332	0.269	2.27465e-09	5.79035e-05
RSRP1	1.03109	C0	T cell (cytotoxic)	0.522	0.426	8.22717e-16	2.09431e-11
DNAJA1	1.03048	C0	T cell (cytotoxic)	0.629	0.59	9.60405e-15	2.44481e-10
TNFAIP8	1.02718	C0	T cell (cytotoxic)	0.35	0.242	3.22952e-12	8.22106e-08
PPP1R2	1.02286	C0	T cell (cytotoxic)	0.441	0.375	1.43209e-06	0.0364552
ITM2A	1.01732	C0	T cell (cytotoxic)	0.475	0.267	1.93213e-25	4.91842e-21
ADGRE5	1.01627	C0	T cell (cytotoxic)	0.287	0.218	1.90001e-09	4.83667e-05
RIPOR2	1.00763	C0	T cell (cytotoxic)	0.185	0.093	3.09577e-09	7.8806e-05
SMCHD1	1.00345	C0	T cell (cytotoxic)	0.366	0.278	5.68405e-07	0.0144693
UBALD2	0.999733	C0	T cell (cytotoxic)	0.399	0.301	8.2936e-12	2.11122e-07
ARHGEF3	0.997643	C0	T cell (cytotoxic)	0.11	0.064	2.08699e-06	0.0531265
ZC3HAV1	0.993404	C0	T cell (cytotoxic)	0.262	0.189	3.06805e-07	0.00781003
PAXX	0.992307	C0	T cell (cytotoxic)	0.322	0.267	1.73562e-07	0.0044182
ALOX5AP	0.985511	C0	T cell (cytotoxic)	0.496	0.274	1.06732e-24	2.71697e-20
GTF2B	0.973301	C0	T cell (cytotoxic)	0.348	0.3	2.24476e-07	0.00571426
GPSM3	0.972542	C0	T cell (cytotoxic)	0.475	0.333	5.26889e-13	1.34125e-08
BRD2	0.966246	C0	T cell (cytotoxic)	0.434	0.378	8.66996e-08	0.00220702
TGFB1	0.961428	C0	T cell (cytotoxic)	0.433	0.372	9.3846e-09	0.000238894
LSP1	0.953981	C0	T cell (cytotoxic)	0.481	0.307	2.93222e-16	7.46427e-12
TXNIP	0.950601	C0	T cell (cytotoxic)	0.769	0.653	7.74217e-18	1.97085e-13
JAK1	0.945695	C0	T cell (cytotoxic)	0.534	0.462	3.74906e-11	9.5436e-07
ELF1	0.939541	C0	T cell (cytotoxic)	0.507	0.415	3.53295e-13	8.99347e-09
EVI2B	0.920346	C0	T cell (cytotoxic)	0.389	0.278	4.34535e-10	1.10615e-05
RPL28	0.917849	C0	T cell (cytotoxic)	0.995	0.957	2.2986e-92	5.85131e-88
PRKCQ-AS1	0.914688	C0	T cell (cytotoxic)	0.153	0.07	6.26501e-10	1.59482e-05
YPEL5	0.912641	C0	T cell (cytotoxic)	0.428	0.389	3.00682e-07	0.00765416
GMFG	0.908508	C0	T cell (cytotoxic)	0.596	0.422	3.52388e-25	8.97038e-21
TSTD1	0.906388	C0	T cell (cytotoxic)	0.306	0.237	6.48148e-10	1.64992e-05
YWHAZ	0.891054	C0	T cell (cytotoxic)	0.644	0.575	1.20311e-15	3.06265e-11
EVI2A	0.885634	C0	T cell (cytotoxic)	0.283	0.22	2.83429e-09	7.21497e-05
B2M	0.877827	C0	T cell (cytotoxic)	1	0.989	9.6533e-114	2.4574e-109
JPT1	0.8764	C0	T cell (cytotoxic)	0.332	0.276	5.91718e-08	0.00150628
DDX6	0.871443	C0	T cell (cytotoxic)	0.301	0.271	2.92422e-07	0.0074439
CALM1	0.857408	C0	T cell (cytotoxic)	0.906	0.843	2.59206e-34	6.59835e-30
ITGB2	0.855641	C0	T cell (cytotoxic)	0.515	0.321	4.41572e-16	1.12407e-11
DDX24	0.847969	C0	T cell (cytotoxic)	0.614	0.579	9.69186e-19	2.46716e-14
H2AFZ	0.84667	C0	T cell (cytotoxic)	0.649	0.643	8.26287e-14	2.1034e-09
KLF6	0.84042	C0	T cell (cytotoxic)	0.728	0.629	2.54388e-17	6.47571e-13
PSME1	0.834422	C0	T cell (cytotoxic)	0.696	0.655	8.45545e-18	2.15242e-13
JUND	0.824044	C0	T cell (cytotoxic)	0.799	0.694	1.09621e-25	2.79051e-21
CREM	0.820101	C0	T cell (cytotoxic)	0.383	0.345	7.54025e-08	0.00191945
OPTN	0.819688	C0	T cell (cytotoxic)	0.288	0.25	1.52422e-06	0.0388005
SAMSN1	0.818736	C0	T cell (cytotoxic)	0.413	0.258	1.12979e-15	2.87599e-11
TLE5	0.81384	C0	T cell (cytotoxic)	0.533	0.48	2.29631e-07	0.00584548
NCL	0.802832	C0	T cell (cytotoxic)	0.675	0.656	7.23467e-12	1.84166e-07
SARAF	0.800672	C0	T cell (cytotoxic)	0.77	0.702	1.19508e-28	3.04218e-24
SH3BGRL3	0.789179	C0	T cell (cytotoxic)	0.914	0.796	2.08181e-34	5.29947e-30
HSPA8	0.786208	C0	T cell (cytotoxic)	0.807	0.762	8.67798e-24	2.20907e-19
CKLF	0.769208	C0	T cell (cytotoxic)	0.48	0.398	4.40782e-16	1.12205e-11
CD37	0.763015	C0	T cell (cytotoxic)	0.629	0.39	7.29937e-23	1.85813e-18
GTF3A	0.76032	C0	T cell (cytotoxic)	0.412	0.407	3.18813e-10	8.11571e-06
REL	0.758191	C0	T cell (cytotoxic)	0.36	0.299	1.20572e-06	0.0306929
HMGB2	0.751329	C0	T cell (cytotoxic)	0.369	0.335	1.84427e-06	0.0469479
LINC01578	0.748068	C0	T cell (cytotoxic)	0.481	0.46	2.27873e-06	0.0580072
COTL1	0.742411	C0	T cell (cytotoxic)	0.53	0.403	1.23572e-08	0.000314566
MT-CO1	0.738564	C0	T cell (cytotoxic)	0.99	0.963	2.37656e-51	6.04977e-47
SRSF2	0.725917	C0	T cell (cytotoxic)	0.483	0.493	4.6057e-09	0.000117243
CD44	0.722192	C0	T cell (cytotoxic)	0.563	0.485	2.71017e-11	6.89902e-07
HLA-E	0.720898	C0	T cell (cytotoxic)	0.926	0.805	1.47503e-44	3.75484e-40
SMAP2	0.708134	C0	T cell (cytotoxic)	0.365	0.29	1.75529e-07	0.00446826
RPS15A	0.706112	C0	T cell (cytotoxic)	0.992	0.962	1.0456e-73	2.66167e-69
RBM8A	0.700233	C0	T cell (cytotoxic)	0.527	0.54	5.1853e-07	0.0131997
PNRC1	0.699226	C0	T cell (cytotoxic)	0.817	0.776	3.81109e-23	9.7015e-19
RPS3	0.693733	C0	T cell (cytotoxic)	0.99	0.957	4.41897e-68	1.12489e-63
IER2	0.687892	C0	T cell (cytotoxic)	0.733	0.653	2.01405e-17	5.12698e-13
ANKRD12	0.681621	C0	T cell (cytotoxic)	0.523	0.514	9.04254e-08	0.00230187
MALAT1	0.658944	C0	T cell (cytotoxic)	1	0.979	1.0482e-75	2.6683e-71
RPS29	0.652738	C0	T cell (cytotoxic)	0.977	0.945	4.84518e-45	1.23339e-40
ANXA1	0.651173	C0	T cell (cytotoxic)	0.801	0.763	4.16123e-13	1.05928e-08
SUB1	0.64567	C0	T cell (cytotoxic)	0.665	0.676	1.9251e-09	4.90052e-05
HERPUD1	0.624929	C0	T cell (cytotoxic)	0.606	0.556	2.01018e-11	5.1171e-07
RPS26	0.619314	C0	T cell (cytotoxic)	0.96	0.926	8.33415e-42	2.12154e-37
NR4A2	0.59214	C0	T cell (cytotoxic)	0.389	0.318	2.64974e-06	0.0674518
TPM3	0.579949	C0	T cell (cytotoxic)	0.653	0.572	2.22742e-08	0.000567012
LTB	0.577714	C0	T cell (cytotoxic)	0.41	0.21	6.40642e-12	1.63082e-07
PFN1	0.565342	C0	T cell (cytotoxic)	0.917	0.871	4.4845e-24	1.14157e-19
MYL12A	0.56058	C0	T cell (cytotoxic)	0.879	0.861	1.18307e-20	3.01162e-16
RPSA	0.555916	C0	T cell (cytotoxic)	0.933	0.888	3.33949e-35	8.501e-31
RBM39	0.54758	C0	T cell (cytotoxic)	0.577	0.62	2.98421e-06	0.075966
JUNB	0.540947	C0	T cell (cytotoxic)	0.862	0.804	3.52285e-18	8.96776e-14
SRGN	0.539107	C0	T cell (cytotoxic)	0.905	0.612	2.34071e-36	5.95851e-32
RPS12	0.518378	C0	T cell (cytotoxic)	0.992	0.967	6.45721e-48	1.64375e-43
H3F3B	0.513928	C0	T cell (cytotoxic)	0.95	0.944	1.38958e-19	3.53732e-15
RPS27	0.504389	C0	T cell (cytotoxic)	0.991	0.983	2.5561e-20	6.50681e-16
RPS7	0.500213	C0	T cell (cytotoxic)	0.982	0.944	7.56684e-45	1.92621e-40
SNRPD2	0.491924	C0	T cell (cytotoxic)	0.591	0.633	4.08319e-10	1.03942e-05
RPS19	0.469977	C0	T cell (cytotoxic)	0.986	0.965	1.0395e-26	2.64616e-22
ARPC2	0.450306	C0	T cell (cytotoxic)	0.782	0.771	1.78059e-09	4.53268e-05
RPL14	0.449049	C0	T cell (cytotoxic)	0.978	0.95	9.91358e-32	2.5236e-27
YWHAB	0.447533	C0	T cell (cytotoxic)	0.668	0.711	7.24788e-11	1.84502e-06
RPS14	0.439599	C0	T cell (cytotoxic)	0.992	0.968	2.19184e-38	5.57954e-34
RPL13	0.435636	C0	T cell (cytotoxic)	0.996	0.983	1.27539e-42	3.24664e-38
RPL36AL	0.426159	C0	T cell (cytotoxic)	0.864	0.854	2.23278e-14	5.68376e-10
TMA7	0.424364	C0	T cell (cytotoxic)	0.751	0.789	1.80799e-10	4.60243e-06
DDX5	0.421375	C0	T cell (cytotoxic)	0.838	0.849	3.61415e-12	9.20017e-08
RPS2	0.415381	C0	T cell (cytotoxic)	0.991	0.968	3.30227e-34	8.40626e-30
RPL30	0.413772	C0	T cell (cytotoxic)	0.989	0.961	7.6649e-30	1.95118e-25
RPS24	0.409034	C0	T cell (cytotoxic)	0.988	0.96	1.52436e-29	3.8804e-25
HNRNPDL	0.385345	C0	T cell (cytotoxic)	0.675	0.731	7.34671e-07	0.0187018
SEPTIN7	0.379915	C0	T cell (cytotoxic)	0.717	0.747	9.23765e-07	0.0235154
EIF1	0.374123	C0	T cell (cytotoxic)	0.972	0.962	8.24719e-22	2.0994e-17
RPLP2	0.37023	C0	T cell (cytotoxic)	0.985	0.971	1.10777e-21	2.81993e-17
CFL1	0.366832	C0	T cell (cytotoxic)	0.883	0.878	4.93289e-13	1.25572e-08
MT-CO2	0.365739	C0	T cell (cytotoxic)	0.977	0.953	1.76105e-12	4.48294e-08
RPL7A	0.364595	C0	T cell (cytotoxic)	0.973	0.948	4.16949e-23	1.06139e-18
RPL23A	0.363219	C0	T cell (cytotoxic)	0.973	0.957	3.2767e-20	8.34116e-16
RPL17	0.362885	C0	T cell (cytotoxic)	0.976	0.955	5.74459e-26	1.46234e-21
CYBA	0.356388	C0	T cell (cytotoxic)	0.846	0.647	4.09385e-17	1.04213e-12
RPS21	0.347084	C0	T cell (cytotoxic)	0.954	0.92	1.79694e-14	4.5743e-10
RPL41	0.339346	C0	T cell (cytotoxic)	0.998	0.989	2.28771e-31	5.82359e-27
RPL6	0.338202	C0	T cell (cytotoxic)	0.975	0.953	8.68251e-19	2.21022e-14
CWC22	0.337149	C0	T cell (cytotoxic)	0.097	0.136	3.86447e-06	0.098374
EEF1D	0.33456	C0	T cell (cytotoxic)	0.867	0.883	5.88335e-10	1.49767e-05
RPS15	0.331449	C0	T cell (cytotoxic)	0.987	0.974	7.40995e-24	1.88628e-19
RPS25	0.326573	C0	T cell (cytotoxic)	0.981	0.967	7.04763e-25	1.79404e-20
MT-CYB	0.323568	C0	T cell (cytotoxic)	0.95	0.95	4.70447e-07	0.0119757
RPS27A	0.323542	C0	T cell (cytotoxic)	0.994	0.972	8.09878e-24	2.06162e-19
RPL39	0.32273	C0	T cell (cytotoxic)	0.983	0.954	3.5513e-21	9.04019e-17
HNRNPA2B1	0.320927	C0	T cell (cytotoxic)	0.737	0.797	3.08902e-06	0.078634
FAU	0.316276	C0	T cell (cytotoxic)	0.983	0.958	6.35301e-30	1.61722e-25
RPL19	0.309653	C0	T cell (cytotoxic)	0.99	0.969	1.58304e-20	4.0298e-16
RPL18	0.294789	C0	T cell (cytotoxic)	0.978	0.948	4.60308e-14	1.17176e-09
UBB	0.279777	C0	T cell (cytotoxic)	0.812	0.846	2.52165e-08	0.000641912
RPL10	0.278824	C0	T cell (cytotoxic)	0.997	0.989	4.27195e-17	1.08747e-12
TMSB4X	0.278395	C0	T cell (cytotoxic)	0.996	0.984	1.06176e-26	2.70281e-22
RPL13A	0.263944	C0	T cell (cytotoxic)	0.967	0.957	6.83321e-12	1.73946e-07
CD40LG	2.88545	C1	T cell (activated)	0.318	0.025	8.75925e-51	2.22976e-46
IL7R	2.74297	C1	T cell (activated)	0.778	0.145	1.0901e-116	2.7749e-112
ICOS	2.46307	C1	T cell (activated)	0.32	0.04	3.42285e-47	8.71322e-43
CD2	2.39527	C1	T cell (activated)	0.881	0.191	2.1979e-146	5.595e-142
CTLA4	2.25602	C1	T cell (activated)	0.15	0.018	1.03513e-20	2.63504e-16
TNFRSF4	2.2535	C1	T cell (activated)	0.163	0.03	5.48377e-21	1.39595e-16
BATF	2.23811	C1	T cell (activated)	0.376	0.092	6.35196e-38	1.61695e-33
LINC00892	2.22117	C1	T cell (activated)	0.189	0.019	4.67291e-31	1.18954e-26
LTB	2.21785	C1	T cell (activated)	0.716	0.183	1.2207e-100	3.10752e-96
TRBC1	2.17203	C1	T cell (activated)	0.531	0.128	6.8537e-61	1.74468e-56
SPOCK2	2.15811	C1	T cell (activated)	0.544	0.105	1.97563e-81	5.02915e-77
SLAMF1	2.14464	C1	T cell (activated)	0.228	0.03	1.07921e-28	2.74723e-24
TRAC	2.14176	C1	T cell (activated)	0.857	0.195	3.0318e-132	7.7177e-128
IL32	2.13894	C1	T cell (activated)	0.969	0.319	2.5609e-156	6.5191e-152
KLRB1	2.0873	C1	T cell (activated)	0.429	0.086	3.75033e-50	9.54684e-46
TNFAIP3	2.02907	C1	T cell (activated)	0.613	0.208	6.87521e-70	1.75015e-65
CD6	2.02574	C1	T cell (activated)	0.311	0.055	4.49856e-37	1.14515e-32
TENT5C	2.02531	C1	T cell (activated)	0.387	0.087	4.60609e-40	1.17253e-35
TRAT1	2.02215	C1	T cell (activated)	0.365	0.067	7.73046e-41	1.96787e-36
AQP3	2.01876	C1	T cell (activated)	0.275	0.054	2.08124e-25	5.29799e-21
TRBC2	2.01667	C1	T cell (activated)	0.767	0.199	1.2666e-107	3.2242e-103
CD3D	2.01633	C1	T cell (activated)	0.824	0.179	1.5906e-122	4.0489e-118
CD3E	2.00402	C1	T cell (activated)	0.774	0.171	2.218e-113	5.6461e-109
CXCR3	1.98257	C1	T cell (activated)	0.3	0.054	3.06812e-36	7.81021e-32
CD69	1.96834	C1	T cell (activated)	0.874	0.282	1.2577e-112	3.2015e-108
PDCD1	1.94263	C1	T cell (activated)	0.164	0.023	8.81906e-18	2.24498e-13
CD3G	1.94068	C1	T cell (activated)	0.723	0.155	3.89617e-91	9.91808e-87
LCK	1.93497	C1	T cell (activated)	0.593	0.13	3.5614e-66	9.06589e-62
CD5	1.88738	C1	T cell (activated)	0.199	0.03	2.00031e-27	5.09198e-23
DUSP4	1.84935	C1	T cell (activated)	0.256	0.07	2.02232e-33	5.14803e-29
LAT	1.84442	C1	T cell (activated)	0.441	0.106	3.90866e-42	9.94988e-38
BCL11B	1.83963	C1	T cell (activated)	0.483	0.105	9.08686e-63	2.31315e-58
GPR171	1.81863	C1	T cell (activated)	0.205	0.04	4.53304e-19	1.15393e-14
GATA3	1.81668	C1	T cell (activated)	0.258	0.051	6.5675e-30	1.67182e-25
RHOH	1.81389	C1	T cell (activated)	0.549	0.152	2.26952e-62	5.7773e-58
PRKCQ-AS1	1.80671	C1	T cell (activated)	0.284	0.058	2.9548e-33	7.52175e-29
CD52	1.80131	C1	T cell (activated)	0.912	0.324	1.1171e-124	2.8437e-120
SOCS1	1.80021	C1	T cell (activated)	0.511	0.159	1.7237e-51	4.38786e-47
TNFRSF18	1.79934	C1	T cell (activated)	0.143	0.023	1.08633e-22	2.76535e-18
RGCC	1.78256	C1	T cell (activated)	0.758	0.323	2.62109e-77	6.67224e-73
PRDM1	1.77272	C1	T cell (activated)	0.479	0.159	8.63207e-47	2.19738e-42
LIME1	1.74866	C1	T cell (activated)	0.523	0.132	3.18194e-52	8.09994e-48
FLT3LG	1.74771	C1	T cell (activated)	0.313	0.084	2.08488e-30	5.30728e-26
ZFP36L2	1.74349	C1	T cell (activated)	0.95	0.682	2.0577e-113	5.2382e-109
CXCR6	1.74325	C1	T cell (activated)	0.168	0.032	1.4566e-17	3.70793e-13
SKAP1	1.72129	C1	T cell (activated)	0.447	0.108	3.12553e-40	7.95636e-36
CYTIP	1.71899	C1	T cell (activated)	0.72	0.281	8.62015e-70	2.19434e-65
DPP4	1.7169	C1	T cell (activated)	0.136	0.022	8.63524e-18	2.19819e-13
SAMSN1	1.71482	C1	T cell (activated)	0.638	0.239	6.93699e-59	1.76588e-54
RORA	1.70404	C1	T cell (activated)	0.432	0.146	7.73911e-27	1.97007e-22
IL2RG	1.69393	C1	T cell (activated)	0.629	0.197	1.11987e-74	2.85075e-70
APOBEC3H	1.6899	C1	T cell (activated)	0.161	0.029	5.43968e-19	1.38473e-14
LEPROTL1	1.68469	C1	T cell (activated)	0.717	0.32	5.81932e-73	1.48137e-68
GZMA	1.67991	C1	T cell (activated)	0.672	0.179	1.97975e-74	5.03965e-70
CRYBG1	1.67521	C1	T cell (activated)	0.372	0.124	4.42712e-32	1.12697e-27
DUSP5	1.67425	C1	T cell (activated)	0.344	0.124	9.67731e-25	2.46346e-20
CD28	1.66843	C1	T cell (activated)	0.219	0.051	3.1027e-20	7.89823e-16
CXCR4	1.66416	C1	T cell (activated)	0.919	0.412	1.9182e-102	4.88289e-98
CCR7	1.66032	C1	T cell (activated)	0.31	0.079	1.03479e-29	2.63416e-25
SIT1	1.65452	C1	T cell (activated)	0.281	0.062	8.06011e-28	2.05178e-23
AC004585.1	1.64734	C1	T cell (activated)	0.101	0.012	1.636e-15	4.1646e-11
CCR6	1.63679	C1	T cell (activated)	0.118	0.021	8.79434e-19	2.23869e-14
PTGER4	1.63344	C1	T cell (activated)	0.448	0.193	2.37645e-35	6.04948e-31
RCAN3	1.61766	C1	T cell (activated)	0.281	0.077	1.69283e-17	4.30927e-13
OXNAD1	1.61761	C1	T cell (activated)	0.29	0.075	3.46075e-24	8.80969e-20
GBP5	1.61352	C1	T cell (activated)	0.297	0.086	3.62451e-22	9.22656e-18
TSC22D3	1.61116	C1	T cell (activated)	0.885	0.603	7.17234e-82	1.82579e-77
SUSD3	1.59566	C1	T cell (activated)	0.223	0.065	1.50247e-16	3.82469e-12
PBX4	1.59149	C1	T cell (activated)	0.114	0.016	7.15492e-17	1.82136e-12
PTGER2	1.59129	C1	T cell (activated)	0.237	0.077	8.02346e-25	2.04245e-20
EZR	1.59019	C1	T cell (activated)	0.702	0.346	2.30441e-60	5.86612e-56
CD96	1.58837	C1	T cell (activated)	0.339	0.08	4.83803e-26	1.23157e-21
PCED1B-AS1	1.58076	C1	T cell (activated)	0.596	0.231	1.01659e-46	2.58784e-42
CLEC2D	1.57452	C1	T cell (activated)	0.448	0.129	7.04914e-39	1.79443e-34
ADAM19	1.56887	C1	T cell (activated)	0.14	0.033	2.72604e-12	6.93941e-08
PTTG1	1.56418	C1	T cell (activated)	0.211	0.066	1.54194e-18	3.92516e-14
ITK	1.55896	C1	T cell (activated)	0.223	0.048	2.72826e-23	6.94505e-19
TTC39C	1.55836	C1	T cell (activated)	0.3	0.094	9.46326e-26	2.40897e-21
CD226	1.55801	C1	T cell (activated)	0.149	0.031	4.35552e-16	1.10874e-11
ICAM3	1.55341	C1	T cell (activated)	0.513	0.183	7.39606e-48	1.88274e-43
TNFRSF25	1.54559	C1	T cell (activated)	0.149	0.03	1.5391e-12	3.91794e-08
IRF1	1.54157	C1	T cell (activated)	0.75	0.387	1.72126e-57	4.38163e-53
CD27	1.54	C1	T cell (activated)	0.271	0.073	1.36965e-24	3.48658e-20
DDIT4	1.5257	C1	T cell (activated)	0.811	0.427	4.98787e-73	1.26971e-68
SH2D2A	1.5176	C1	T cell (activated)	0.216	0.047	1.95485e-23	4.97627e-19
SLF1	1.51753	C1	T cell (activated)	0.216	0.071	9.22786e-12	2.34904e-07
TMEM238	1.51437	C1	T cell (activated)	0.223	0.071	3.44637e-15	8.77308e-11
STK17B	1.5128	C1	T cell (activated)	0.742	0.358	1.31618e-69	3.35046e-65
ETS1	1.5115	C1	T cell (activated)	0.606	0.237	1.60862e-55	4.0949e-51
MAL	1.51074	C1	T cell (activated)	0.168	0.033	1.04828e-16	2.66851e-12
DUSP2	1.50749	C1	T cell (activated)	0.738	0.28	4.9995e-69	1.27267e-64
GZMK	1.50594	C1	T cell (activated)	0.5	0.148	6.61952e-42	1.68507e-37
RGL4	1.50033	C1	T cell (activated)	0.175	0.038	8.73582e-19	2.22379e-14
GIMAP7	1.49711	C1	T cell (activated)	0.618	0.263	1.99758e-53	5.08504e-49
PIM2	1.49024	C1	T cell (activated)	0.271	0.082	1.20313e-24	3.06268e-20
ACAP1	1.47691	C1	T cell (activated)	0.527	0.173	5.80463e-39	1.47763e-34
TUBA4A	1.47616	C1	T cell (activated)	0.644	0.276	3.20446e-54	8.15728e-50
TNF	1.46903	C1	T cell (activated)	0.362	0.123	1.13007e-34	2.8767e-30
BTG1	1.46883	C1	T cell (activated)	0.98	0.756	2.7664e-109	7.0421e-105
CD70	1.45924	C1	T cell (activated)	0.1	0.029	8.27919e-10	2.10755e-05
RAC2	1.45456	C1	T cell (activated)	0.753	0.314	3.09249e-66	7.87225e-62
LEF1	1.44671	C1	T cell (activated)	0.15	0.035	3.72586e-13	9.48455e-09
EMB	1.44587	C1	T cell (activated)	0.453	0.179	1.83506e-46	4.67134e-42
CD48	1.44028	C1	T cell (activated)	0.759	0.298	2.51691e-78	6.40704e-74
ARL4C	1.43542	C1	T cell (activated)	0.68	0.286	9.76553e-58	2.48591e-53
OASL	1.43474	C1	T cell (activated)	0.215	0.079	4.71146e-16	1.19935e-11
TBC1D10C	1.43252	C1	T cell (activated)	0.405	0.12	1.65245e-31	4.20649e-27
AL499604.1	1.42568	C1	T cell (activated)	0.215	0.082	6.43919e-15	1.63916e-10
BIRC3	1.42514	C1	T cell (activated)	0.49	0.193	3.59471e-37	9.15069e-33
BICDL1	1.41966	C1	T cell (activated)	0.126	0.024	1.41363e-13	3.59853e-09
RNF19A	1.41732	C1	T cell (activated)	0.469	0.236	2.60574e-32	6.63316e-28
S1PR4	1.41644	C1	T cell (activated)	0.211	0.063	3.6917e-20	9.39758e-16
RASGRP1	1.41601	C1	T cell (activated)	0.168	0.035	1.84664e-20	4.7008e-16
AC058791.1	1.41586	C1	T cell (activated)	0.33	0.138	7.13513e-18	1.81632e-13
CDC14A	1.41	C1	T cell (activated)	0.175	0.05	3.0177e-14	7.68186e-10
TNFSF8	1.40898	C1	T cell (activated)	0.146	0.045	3.03455e-08	0.000772476
ISG20	1.40702	C1	T cell (activated)	0.556	0.215	7.22145e-40	1.83829e-35
P2RY10	1.40405	C1	T cell (activated)	0.197	0.052	3.84669e-18	9.79214e-14
RNF125	1.39879	C1	T cell (activated)	0.254	0.086	2.0819e-19	5.29968e-15
RHOF	1.39177	C1	T cell (activated)	0.307	0.1	2.46208e-28	6.26746e-24
STAT4	1.38614	C1	T cell (activated)	0.191	0.047	8.07656e-14	2.05597e-09
THEMIS	1.38138	C1	T cell (activated)	0.157	0.037	2.61127e-15	6.64725e-11
TAGAP	1.37346	C1	T cell (activated)	0.496	0.206	8.82997e-32	2.24776e-27
STK17A	1.36694	C1	T cell (activated)	0.636	0.307	7.26337e-43	1.84896e-38
HIST1H1D	1.36401	C1	T cell (activated)	0.181	0.059	1.60267e-17	4.07975e-13
CAMK4	1.36296	C1	T cell (activated)	0.157	0.035	3.67971e-14	9.36707e-10
TESPA1	1.35777	C1	T cell (activated)	0.115	0.025	4.25994e-11	1.08441e-06
PTPRC	1.35568	C1	T cell (activated)	0.929	0.449	8.6556e-99	2.20336e-94
DNAJB1	1.35484	C1	T cell (activated)	0.608	0.333	1.42622e-38	3.63058e-34
OCIAD2	1.34847	C1	T cell (activated)	0.447	0.196	1.88051e-24	4.78704e-20
LINC-PINT	1.34281	C1	T cell (activated)	0.537	0.286	1.4217e-27	3.61908e-23
ABRACL	1.3427	C1	T cell (activated)	0.533	0.28	6.46069e-34	1.64463e-29
CORO1A	1.34054	C1	T cell (activated)	0.832	0.387	6.722e-74	1.71115e-69
CASP8	1.33376	C1	T cell (activated)	0.294	0.114	1.82897e-19	4.65584e-15
INPP4B	1.32914	C1	T cell (activated)	0.252	0.093	1.26634e-16	3.2236e-12
FAM107B	1.3235	C1	T cell (activated)	0.57	0.318	1.70457e-28	4.33916e-24
STK4	1.32319	C1	T cell (activated)	0.664	0.333	7.35829e-41	1.87313e-36
C16orf54	1.31021	C1	T cell (activated)	0.21	0.071	5.03918e-16	1.28277e-11
RGS14	1.30998	C1	T cell (activated)	0.188	0.07	1.16157e-13	2.9569e-09
RGS1	1.30855	C1	T cell (activated)	0.519	0.234	1.84752e-36	4.70305e-32
TOB1	1.30851	C1	T cell (activated)	0.49	0.276	5.47032e-24	1.39253e-19
UBE2S	1.30704	C1	T cell (activated)	0.497	0.28	1.26533e-28	3.22103e-24
EVL	1.30655	C1	T cell (activated)	0.576	0.261	6.29185e-35	1.60165e-30
PBXIP1	1.30467	C1	T cell (activated)	0.415	0.206	1.0268e-26	2.61381e-22
TNFAIP8	1.30408	C1	T cell (activated)	0.471	0.232	9.71388e-32	2.47277e-27
AC243960.1	1.29871	C1	T cell (activated)	0.204	0.066	5.02114e-15	1.27818e-10
SEPTIN1	1.29121	C1	T cell (activated)	0.392	0.157	3.58608e-28	9.12872e-24
GIMAP5	1.29089	C1	T cell (activated)	0.333	0.137	9.37614e-21	2.38679e-16
SCML4	1.28532	C1	T cell (activated)	0.161	0.041	1.14853e-13	2.9237e-09
CORO1B	1.27897	C1	T cell (activated)	0.387	0.276	4.31792e-08	0.00109917
RUNX3	1.27687	C1	T cell (activated)	0.353	0.123	1.46405e-28	3.72689e-24
IFNG	1.27004	C1	T cell (activated)	0.147	0.041	3.16089e-07	0.00804635
UBALD2	1.26738	C1	T cell (activated)	0.514	0.291	1.35024e-24	3.43717e-20
RSBN1	1.26718	C1	T cell (activated)	0.353	0.189	8.06192e-11	2.05224e-06
ZNF831	1.26523	C1	T cell (activated)	0.12	0.026	5.64604e-11	1.43726e-06
TC2N	1.26385	C1	T cell (activated)	0.263	0.099	3.38042e-15	8.6052e-11
TRAF3IP3	1.26018	C1	T cell (activated)	0.331	0.129	3.26669e-21	8.31569e-17
RASAL3	1.25875	C1	T cell (activated)	0.231	0.084	5.47612e-12	1.394e-07
CDC42SE2	1.25504	C1	T cell (activated)	0.473	0.228	1.84256e-29	4.69042e-25
TRADD	1.25486	C1	T cell (activated)	0.296	0.177	1.44316e-13	3.6737e-09
CD247	1.25213	C1	T cell (activated)	0.4	0.11	1.71416e-32	4.36356e-28
IKZF1	1.25017	C1	T cell (activated)	0.366	0.15	2.70773e-29	6.89281e-25
PPP1R2	1.24931	C1	T cell (activated)	0.576	0.362	1.36308e-27	3.46986e-23
BBC3	1.24725	C1	T cell (activated)	0.199	0.091	7.87963e-19	2.00584e-14
KLF2	1.247	C1	T cell (activated)	0.601	0.446	5.14632e-22	1.31005e-17
PLAAT4	1.24057	C1	T cell (activated)	0.6	0.295	1.04204e-31	2.65261e-27
PARP8	1.23497	C1	T cell (activated)	0.242	0.096	1.20988e-11	3.07987e-07
CNOT6L	1.23195	C1	T cell (activated)	0.39	0.197	6.50337e-14	1.6555e-09
RBM38	1.23072	C1	T cell (activated)	0.319	0.129	7.76116e-18	1.97568e-13
FYB1	1.2274	C1	T cell (activated)	0.632	0.292	1.72289e-39	4.3858e-35
GIMAP4	1.22077	C1	T cell (activated)	0.49	0.259	2.38622e-30	6.07436e-26
DEF6	1.21806	C1	T cell (activated)	0.252	0.103	4.85992e-21	1.23714e-16
PDE4B	1.21694	C1	T cell (activated)	0.394	0.193	1.29081e-20	3.28588e-16
BCL2	1.2142	C1	T cell (activated)	0.284	0.135	4.60943e-15	1.17338e-10
ZC3HAV1	1.20994	C1	T cell (activated)	0.354	0.181	2.44975e-17	6.2361e-13
EML4	1.20407	C1	T cell (activated)	0.49	0.256	2.38915e-26	6.08183e-22
ANXA1	1.20124	C1	T cell (activated)	0.847	0.759	1.46502e-29	3.72935e-25
CCDC88C	1.19485	C1	T cell (activated)	0.19	0.061	3.20369e-11	8.15531e-07
ZNRF1	1.19456	C1	T cell (activated)	0.144	0.067	1.20285e-08	0.000306198
ZAP70	1.19014	C1	T cell (activated)	0.177	0.049	2.80421e-18	7.13839e-14
CDKN2D	1.19004	C1	T cell (activated)	0.401	0.196	8.7695e-19	2.23236e-14
TNFSF9	1.1877	C1	T cell (activated)	0.125	0.07	2.28561e-06	0.0581825
FOXO1	1.18735	C1	T cell (activated)	0.21	0.096	1.13842e-12	2.89796e-08
CCDC167	1.18663	C1	T cell (activated)	0.234	0.125	5.42722e-08	0.00138155
RESF1	1.18658	C1	T cell (activated)	0.47	0.247	1.84987e-23	4.70904e-19
TIGIT	1.18477	C1	T cell (activated)	0.133	0.047	4.69635e-08	0.0011955
SYTL1	1.18243	C1	T cell (activated)	0.184	0.052	2.89302e-19	7.36447e-15
NCK2	1.17995	C1	T cell (activated)	0.245	0.118	4.05691e-10	1.03273e-05
GTF2B	1.17648	C1	T cell (activated)	0.452	0.29	1.19519e-21	3.04246e-17
ARAP2	1.1748	C1	T cell (activated)	0.238	0.087	1.01275e-20	2.57806e-16
SP140	1.17326	C1	T cell (activated)	0.177	0.059	1.01593e-09	2.58614e-05
PTPN7	1.17186	C1	T cell (activated)	0.296	0.11	2.04812e-20	5.21369e-16
IL18R1	1.17121	C1	T cell (activated)	0.101	0.029	6.66104e-08	0.00169563
C21orf91	1.1712	C1	T cell (activated)	0.155	0.067	5.64065e-07	0.0143588
GPSM3	1.16983	C1	T cell (activated)	0.607	0.323	3.40088e-39	8.65729e-35
SARAF	1.16817	C1	T cell (activated)	0.885	0.692	1.43204e-67	3.64541e-63
HELB	1.16651	C1	T cell (activated)	0.16	0.057	3.66571e-09	9.33142e-05
ARHGAP15	1.16548	C1	T cell (activated)	0.307	0.121	8.4008e-25	2.13851e-20
RAPGEF6	1.1603	C1	T cell (activated)	0.231	0.104	2.43437e-07	0.00619693
ORAI1	1.15958	C1	T cell (activated)	0.306	0.149	2.91601e-14	7.42298e-10
SLA	1.15512	C1	T cell (activated)	0.432	0.216	3.21013e-17	8.17172e-13
PMAIP1	1.1546	C1	T cell (activated)	0.242	0.122	2.34748e-11	5.97574e-07
APBB1IP	1.14998	C1	T cell (activated)	0.455	0.232	8.1601e-26	2.07723e-21
GRAP2	1.14923	C1	T cell (activated)	0.117	0.032	4.00784e-14	1.02024e-09
IKZF3	1.14763	C1	T cell (activated)	0.226	0.074	3.0807e-15	7.84224e-11
MDFIC	1.14615	C1	T cell (activated)	0.284	0.156	4.01226e-16	1.02136e-11
KLF6	1.14132	C1	T cell (activated)	0.826	0.621	1.44134e-42	3.66908e-38
MAF	1.14061	C1	T cell (activated)	0.35	0.173	5.16619e-18	1.31511e-13
CDKN1B	1.13739	C1	T cell (activated)	0.433	0.26	2.10548e-13	5.35971e-09
G3BP2	1.13627	C1	T cell (activated)	0.464	0.299	2.73339e-17	6.95811e-13
GNG2	1.13586	C1	T cell (activated)	0.262	0.11	9.98363e-19	2.54143e-14
ITM2A	1.13348	C1	T cell (activated)	0.56	0.264	9.60533e-28	2.44513e-23
MEI1	1.13277	C1	T cell (activated)	0.11	0.035	5.44455e-10	1.38596e-05
SLC2A3	1.13097	C1	T cell (activated)	0.545	0.308	2.02586e-32	5.15703e-28
PTPN22	1.13035	C1	T cell (activated)	0.217	0.085	5.06063e-15	1.28823e-10
IL27RA	1.12868	C1	T cell (activated)	0.162	0.069	1.15622e-09	2.94328e-05
ITGB7	1.12724	C1	T cell (activated)	0.161	0.051	9.57941e-13	2.43854e-08
CISH	1.12362	C1	T cell (activated)	0.119	0.046	1.07491e-11	2.73629e-07
JPT1	1.1136	C1	T cell (activated)	0.44	0.266	9.58442e-15	2.43981e-10
LINC01871	1.11119	C1	T cell (activated)	0.129	0.041	9.77135e-12	2.4874e-07
PIK3IP1	1.10872	C1	T cell (activated)	0.342	0.185	1.78407e-21	4.54153e-17
APOBEC3G	1.1087	C1	T cell (activated)	0.401	0.179	7.92699e-21	2.01789e-16
DENND2D	1.10866	C1	T cell (activated)	0.183	0.071	1.11492e-10	2.83813e-06
CMTM8	1.10597	C1	T cell (activated)	0.115	0.048	4.41261e-07	0.0112327
MYBL1	1.10244	C1	T cell (activated)	0.168	0.061	2.15532e-11	5.48659e-07
SMAP2	1.10141	C1	T cell (activated)	0.506	0.277	6.75831e-22	1.7204e-17
PDE4D	1.0994	C1	T cell (activated)	0.178	0.081	1.57724e-11	4.01502e-07
PVT1	1.09789	C1	T cell (activated)	0.106	0.039	2.36778e-06	0.0602742
GMFG	1.0948	C1	T cell (activated)	0.727	0.413	3.86588e-53	9.84098e-49
FYN	1.09076	C1	T cell (activated)	0.369	0.159	1.22046e-18	3.10679e-14
THEM4	1.08754	C1	T cell (activated)	0.149	0.067	5.38871e-09	0.000137175
TBC1D4	1.08708	C1	T cell (activated)	0.114	0.051	1.22101e-09	3.10821e-05
CKLF	1.08582	C1	T cell (activated)	0.617	0.386	2.98473e-27	7.59793e-23
BIN2	1.08447	C1	T cell (activated)	0.33	0.154	1.83627e-15	4.67441e-11
RIPOR2	1.08296	C1	T cell (activated)	0.25	0.089	7.60814e-14	1.93673e-09
SEMA4D	1.08102	C1	T cell (activated)	0.179	0.076	4.60427e-12	1.17206e-07
GZMM	1.07913	C1	T cell (activated)	0.371	0.119	1.78474e-30	4.54325e-26
SLC38A1	1.07817	C1	T cell (activated)	0.245	0.098	2.39e-11	6.08398e-07
CREM	1.07643	C1	T cell (activated)	0.536	0.329	2.47577e-26	6.30232e-22
GPRIN3	1.07527	C1	T cell (activated)	0.228	0.117	2.61844e-13	6.66549e-09
ARHGDIB	1.0742	C1	T cell (activated)	0.91	0.647	3.99848e-67	1.01785e-62
SH2D1A	1.07126	C1	T cell (activated)	0.229	0.071	9.87024e-24	2.51257e-19
SEPTIN6	1.06788	C1	T cell (activated)	0.385	0.21	1.96984e-17	5.01443e-13
MTFP1	1.06682	C1	T cell (activated)	0.151	0.064	1.68085e-06	0.0427876
TRAPPC6A	1.06412	C1	T cell (activated)	0.275	0.161	8.68214e-12	2.21013e-07
TCF7	1.05914	C1	T cell (activated)	0.197	0.075	2.41647e-11	6.15137e-07
PHTF2	1.05798	C1	T cell (activated)	0.158	0.091	1.09519e-06	0.0278792
IPCEF1	1.05561	C1	T cell (activated)	0.129	0.045	1.90964e-08	0.000486117
DOK2	1.05549	C1	T cell (activated)	0.374	0.201	2.35094e-21	5.98455e-17
JAK3	1.05461	C1	T cell (activated)	0.144	0.062	3.29978e-10	8.39992e-06
CITED2	1.05148	C1	T cell (activated)	0.447	0.301	9.01658e-14	2.29526e-09
TXNIP	1.04967	C1	T cell (activated)	0.825	0.65	2.51588e-35	6.40444e-31
CYLD	1.0464	C1	T cell (activated)	0.326	0.185	9.92102e-12	2.52549e-07
ATP6V0E2	1.04498	C1	T cell (activated)	0.177	0.095	7.07244e-08	0.00180036
ELF1	1.04495	C1	T cell (activated)	0.605	0.408	5.95399e-31	1.51565e-26
ASF1A	1.04358	C1	T cell (activated)	0.22	0.128	2.28068e-06	0.058057
TMEM120B	1.04014	C1	T cell (activated)	0.154	0.057	7.0763e-12	1.80134e-07
KIF2A	1.03674	C1	T cell (activated)	0.322	0.183	3.20562e-14	8.16022e-10
ZNF101	1.03552	C1	T cell (activated)	0.103	0.037	3.87543e-10	9.8653e-06
ARHGEF1	1.03435	C1	T cell (activated)	0.331	0.181	2.34629e-12	5.97273e-08
ZC3H12A	1.0314	C1	T cell (activated)	0.181	0.095	1.03446e-06	0.0263331
SLC9A3R1	1.02904	C1	T cell (activated)	0.193	0.081	3.35553e-11	8.54184e-07
SPN	1.0263	C1	T cell (activated)	0.163	0.063	6.65405e-08	0.00169385
PSTPIP1	1.02562	C1	T cell (activated)	0.188	0.088	1.58062e-16	4.02363e-12
GPR174	1.02434	C1	T cell (activated)	0.129	0.04	8.02346e-12	2.04245e-07
EVI2A	1.02356	C1	T cell (activated)	0.379	0.212	2.84133e-19	7.2329e-15
PAG1	1.02236	C1	T cell (activated)	0.178	0.098	4.01475e-10	1.02199e-05
JUNB	1.02069	C1	T cell (activated)	0.951	0.796	5.48417e-68	1.39605e-63
SYNE2	1.01801	C1	T cell (activated)	0.44	0.23	5.84134e-18	1.48697e-13
SIAH2	1.01779	C1	T cell (activated)	0.242	0.137	2.67826e-08	0.000681778
DNAJA1	1.01733	C1	T cell (activated)	0.716	0.582	9.85291e-31	2.50816e-26
HMOX2	1.01722	C1	T cell (activated)	0.291	0.174	1.9116e-10	4.86618e-06
LIMD2	1.0148	C1	T cell (activated)	0.489	0.246	1.49257e-28	3.79949e-24
SAMD3	1.01431	C1	T cell (activated)	0.211	0.07	6.21891e-10	1.58308e-05
IL10RA	1.01338	C1	T cell (activated)	0.335	0.183	6.3912e-12	1.62694e-07
FAM102A	1.01226	C1	T cell (activated)	0.139	0.052	2.84471e-06	0.072415
RPL28	1.00652	C1	T cell (activated)	0.998	0.958	7.6735e-121	1.9534e-116
SPTY2D1	1.00449	C1	T cell (activated)	0.197	0.121	9.35046e-07	0.0238025
CLPP	1.00014	C1	T cell (activated)	0.343	0.235	1.12389e-10	2.86098e-06
SYTL3	0.998484	C1	T cell (activated)	0.22	0.091	1.09579e-12	2.78943e-08
PPP2R5C	0.991976	C1	T cell (activated)	0.461	0.274	5.20059e-23	1.32386e-18
MAD1L1	0.990234	C1	T cell (activated)	0.166	0.09	5.72977e-08	0.00145857
SNHG12	0.989586	C1	T cell (activated)	0.233	0.133	3.62964e-06	0.0923962
ATF7IP2	0.983486	C1	T cell (activated)	0.13	0.068	6.55334e-08	0.00166822
TAP1	0.982789	C1	T cell (activated)	0.268	0.152	9.87876e-11	2.51474e-06
TLK1	0.982432	C1	T cell (activated)	0.296	0.188	2.73102e-10	6.95209e-06
NFKBIA	0.98089	C1	T cell (activated)	0.817	0.642	8.58492e-27	2.18538e-22
SLFN5	0.97955	C1	T cell (activated)	0.296	0.155	2.94873e-08	0.000750628
DGKA	0.979094	C1	T cell (activated)	0.136	0.065	1.26347e-06	0.032163
ITGA4	0.975499	C1	T cell (activated)	0.333	0.179	6.34727e-19	1.61576e-14
JUND	0.972628	C1	T cell (activated)	0.844	0.693	3.5715e-43	9.09161e-39
SMCHD1	0.972528	C1	T cell (activated)	0.434	0.273	1.09631e-17	2.79076e-13
IFITM1	0.970556	C1	T cell (activated)	0.269	0.131	1.06628e-11	2.71431e-07
HAUS3	0.968339	C1	T cell (activated)	0.128	0.059	4.53815e-07	0.0115523
IQGAP2	0.96757	C1	T cell (activated)	0.352	0.193	5.12842e-16	1.30549e-11
APOBEC3C	0.966611	C1	T cell (activated)	0.248	0.153	7.25803e-09	0.000184761
CD7	0.962644	C1	T cell (activated)	0.382	0.128	9.61442e-21	2.44745e-16
PDCD4	0.962087	C1	T cell (activated)	0.477	0.305	7.21047e-16	1.8355e-11
CYTOR	0.960292	C1	T cell (activated)	0.361	0.239	1.62899e-12	4.14676e-08
FKBP11	0.958638	C1	T cell (activated)	0.268	0.143	1.02807e-09	2.61707e-05
AP002387.2	0.95737	C1	T cell (activated)	0.126	0.055	2.33796e-06	0.0595151
TANK	0.953191	C1	T cell (activated)	0.347	0.243	9.57041e-11	2.43624e-06
FAM89B	0.951818	C1	T cell (activated)	0.414	0.308	1.43923e-10	3.66371e-06
FXYD5	0.951315	C1	T cell (activated)	0.825	0.603	3.1615e-40	8.04791e-36
MCUB	0.949648	C1	T cell (activated)	0.327	0.202	4.29564e-12	1.0935e-07
PIM1	0.948551	C1	T cell (activated)	0.315	0.163	1.53257e-12	3.9013e-08
DOCK8	0.948286	C1	T cell (activated)	0.3	0.17	2.25233e-11	5.73354e-07
GPR183	0.948027	C1	T cell (activated)	0.561	0.267	7.87011e-32	2.00342e-27
GSTK1	0.945864	C1	T cell (activated)	0.621	0.459	4.00388e-24	1.01923e-19
HSPA8	0.943763	C1	T cell (activated)	0.883	0.755	5.97483e-40	1.52095e-35
LINC01578	0.943707	C1	T cell (activated)	0.594	0.448	8.7646e-16	2.23112e-11
CIB1	0.941957	C1	T cell (activated)	0.646	0.486	6.25444e-28	1.59213e-23
KPNA2	0.938192	C1	T cell (activated)	0.253	0.16	4.03736e-09	0.000102775
SH3YL1	0.937666	C1	T cell (activated)	0.159	0.088	2.33388e-07	0.00594113
FKBP5	0.937653	C1	T cell (activated)	0.312	0.213	2.53611e-07	0.00645592
TLE5	0.937556	C1	T cell (activated)	0.646	0.47	8.1763e-19	2.08136e-14
ANP32E	0.933504	C1	T cell (activated)	0.397	0.284	1.02442e-12	2.60775e-08
FGD3	0.932096	C1	T cell (activated)	0.106	0.044	3.07128e-08	0.000781824
CD53	0.931534	C1	T cell (activated)	0.582	0.332	3.21491e-27	8.18387e-23
BTG3	0.930607	C1	T cell (activated)	0.36	0.262	1.97603e-06	0.0503019
LINC00623	0.929327	C1	T cell (activated)	0.27	0.154	2.27063e-10	5.78012e-06
MZT2A	0.928651	C1	T cell (activated)	0.445	0.319	2.04955e-13	5.21734e-09
SH3KBP1	0.925331	C1	T cell (activated)	0.395	0.252	9.73077e-14	2.47706e-09
LCP1	0.925208	C1	T cell (activated)	0.642	0.353	4.46805e-38	1.13739e-33
SS18L2	0.924978	C1	T cell (activated)	0.295	0.198	1.19934e-09	3.05304e-05
GIMAP2	0.924817	C1	T cell (activated)	0.131	0.073	1.10668e-07	0.00281715
LY9	0.923354	C1	T cell (activated)	0.126	0.048	6.85455e-08	0.00174489
SELPLG	0.919316	C1	T cell (activated)	0.159	0.079	3.23522e-08	0.000823558
RAB11FIP1	0.917768	C1	T cell (activated)	0.296	0.188	2.82262e-07	0.00718527
TMC6	0.916323	C1	T cell (activated)	0.22	0.116	8.16155e-07	0.020776
EVI2B	0.912945	C1	T cell (activated)	0.479	0.272	2.25596e-24	5.74276e-20
RNF166	0.909301	C1	T cell (activated)	0.232	0.142	1.29386e-10	3.29366e-06
HLA-F	0.905646	C1	T cell (activated)	0.524	0.342	1.64015e-19	4.17517e-15
CCND2	0.905058	C1	T cell (activated)	0.359	0.232	6.73311e-20	1.71398e-15
SYNRG	0.902661	C1	T cell (activated)	0.266	0.156	1.04286e-06	0.026547
PITPNC1	0.899998	C1	T cell (activated)	0.176	0.085	2.39961e-09	6.10844e-05
CD4	0.899039	C1	T cell (activated)	0.208	0.122	1.39836e-11	3.55967e-07
PIK3R1	0.897095	C1	T cell (activated)	0.442	0.306	1.77746e-09	4.52471e-05
ALOX5AP	0.896466	C1	T cell (activated)	0.55	0.274	2.17967e-29	5.54857e-25
ANKRD12	0.896205	C1	T cell (activated)	0.649	0.5	5.20108e-20	1.32399e-15
CYSLTR1	0.895113	C1	T cell (activated)	0.123	0.075	1.45836e-06	0.0371241
LINS1	0.894549	C1	T cell (activated)	0.128	0.062	6.54456e-07	0.0166598
RASSF5	0.893469	C1	T cell (activated)	0.216	0.12	2.25205e-08	0.000573282
PSMB9	0.892977	C1	T cell (activated)	0.593	0.394	1.44743e-23	3.68458e-19
SIGIRR	0.88441	C1	T cell (activated)	0.371	0.248	1.05692e-17	2.69048e-13
NSD3	0.884343	C1	T cell (activated)	0.45	0.331	2.40203e-10	6.11462e-06
ZNF267	0.881115	C1	T cell (activated)	0.205	0.14	3.86047e-06	0.098272
TSEN54	0.880645	C1	T cell (activated)	0.15	0.074	1.32965e-07	0.00338476
SH3BGRL3	0.880079	C1	T cell (activated)	0.953	0.796	8.4536e-62	2.15195e-57
CCND3	0.874981	C1	T cell (activated)	0.404	0.252	6.87525e-11	1.75016e-06
ARPC5L	0.87353	C1	T cell (activated)	0.465	0.312	6.33999e-15	1.61391e-10
GSPT1	0.87208	C1	T cell (activated)	0.365	0.288	2.78684e-07	0.00709417
HLA-B	0.871654	C1	T cell (activated)	0.995	0.854	2.61274e-72	6.65098e-68
C9orf78	0.867239	C1	T cell (activated)	0.472	0.358	8.53176e-14	2.17184e-09
CSK	0.865814	C1	T cell (activated)	0.276	0.179	5.70346e-08	0.00145187
GTF3A	0.859313	C1	T cell (activated)	0.521	0.395	1.07148e-16	2.72755e-12
SNHG15	0.856631	C1	T cell (activated)	0.295	0.209	3.06449e-08	0.000780096
LDHB	0.856346	C1	T cell (activated)	0.684	0.532	1.10521e-17	2.81341e-13
TSPYL2	0.855813	C1	T cell (activated)	0.281	0.179	5.61651e-09	0.000142974
YPEL5	0.854202	C1	T cell (activated)	0.501	0.382	2.85243e-13	7.26114e-09
GIMAP1	0.853433	C1	T cell (activated)	0.27	0.162	1.04231e-08	0.00026533
HLA-A	0.849557	C1	T cell (activated)	0.994	0.894	1.10061e-78	2.8017e-74
OPTN	0.848501	C1	T cell (activated)	0.371	0.243	8.82433e-11	2.24632e-06
PIM3	0.848433	C1	T cell (activated)	0.407	0.289	2.19761e-09	5.59423e-05
STN1	0.84707	C1	T cell (activated)	0.168	0.107	2.27991e-09	5.80375e-05
TGIF1	0.8465	C1	T cell (activated)	0.3	0.216	1.555e-06	0.039584
EPB41	0.842033	C1	T cell (activated)	0.196	0.104	4.19159e-08	0.00106701
RPS19	0.837081	C1	T cell (activated)	0.996	0.965	6.7424e-61	1.71635e-56
RNF213	0.836268	C1	T cell (activated)	0.459	0.308	3.28179e-12	8.35412e-08
BAZ1A	0.834589	C1	T cell (activated)	0.339	0.233	6.81339e-08	0.00173442
IL2RB	0.832978	C1	T cell (activated)	0.13	0.04	1.52074e-13	3.87119e-09
CD37	0.83086	C1	T cell (activated)	0.73	0.386	2.04953e-39	5.21728e-35
RPSA	0.83015	C1	T cell (activated)	0.972	0.885	5.86602e-65	1.49325e-60
TSTD1	0.827695	C1	T cell (activated)	0.376	0.232	1.93667e-15	4.92999e-11
COTL1	0.827106	C1	T cell (activated)	0.671	0.392	9.35105e-31	2.3804e-26
ADGRE5	0.826628	C1	T cell (activated)	0.327	0.215	6.56118e-10	1.67021e-05
PSMB8-AS1	0.825708	C1	T cell (activated)	0.189	0.116	1.70919e-06	0.0435091
CYTH1	0.82501	C1	T cell (activated)	0.224	0.14	6.13253e-07	0.015611
PYHIN1	0.822768	C1	T cell (activated)	0.18	0.07	4.16939e-11	1.06136e-06
CHD2	0.81769	C1	T cell (activated)	0.373	0.27	6.98712e-09	0.000177864
BAX	0.816577	C1	T cell (activated)	0.405	0.374	3.68304e-06	0.0937555
TRAPPC10	0.814383	C1	T cell (activated)	0.195	0.126	6.93524e-07	0.0176544
FNBP1	0.813281	C1	T cell (activated)	0.355	0.252	1.50283e-08	0.000382561
ITGAL	0.811941	C1	T cell (activated)	0.115	0.052	3.99709e-07	0.010175
GCHFR	0.810004	C1	T cell (activated)	0.211	0.127	5.02495e-08	0.00127915
AC114760.2	0.8061	C1	T cell (activated)	0.126	0.056	3.49953e-07	0.00890841
PIP4K2A	0.803313	C1	T cell (activated)	0.342	0.233	1.97979e-10	5.03975e-06
WAS	0.802413	C1	T cell (activated)	0.239	0.158	3.40537e-06	0.086687
YWHAZ	0.80208	C1	T cell (activated)	0.711	0.57	1.45466e-20	3.70297e-16
ODF2L	0.800183	C1	T cell (activated)	0.241	0.154	9.54088e-08	0.00242873
TIPARP	0.799142	C1	T cell (activated)	0.281	0.185	5.82446e-08	0.00148267
RPS3	0.795639	C1	T cell (activated)	0.997	0.957	2.74105e-90	6.97761e-86
RPS29	0.794949	C1	T cell (activated)	0.994	0.944	7.09576e-68	1.8063e-63
HCST	0.79398	C1	T cell (activated)	0.763	0.402	4.5541e-36	1.15929e-31
HIGD2A	0.793901	C1	T cell (activated)	0.585	0.458	3.39106e-16	8.63229e-12
SH3BP1	0.793392	C1	T cell (activated)	0.124	0.076	2.21936e-06	0.056496
SEPTIN9	0.788742	C1	T cell (activated)	0.299	0.194	1.28779e-07	0.0032782
JAK1	0.784016	C1	T cell (activated)	0.588	0.458	7.92083e-18	2.01633e-13
TBCC	0.782808	C1	T cell (activated)	0.205	0.134	2.24019e-09	5.70262e-05
GPR65	0.779872	C1	T cell (activated)	0.285	0.172	3.67569e-09	9.35683e-05
TPD52	0.778545	C1	T cell (activated)	0.109	0.061	7.19182e-08	0.00183075
BUB3	0.775857	C1	T cell (activated)	0.354	0.268	2.60029e-07	0.00661929
B2M	0.775644	C1	T cell (activated)	1	0.989	1.4348e-100	3.65248e-96
TERF2IP	0.77196	C1	T cell (activated)	0.62	0.5	7.78776e-15	1.98245e-10
H2AFZ	0.766876	C1	T cell (activated)	0.721	0.635	6.92189e-18	1.76204e-13
ZNF394	0.766477	C1	T cell (activated)	0.207	0.135	4.25644e-08	0.00108352
SRSF7	0.762387	C1	T cell (activated)	0.731	0.6	2.44299e-26	6.21887e-22
PPP1R10	0.760968	C1	T cell (activated)	0.382	0.305	6.21618e-09	0.000158239
PRKCH	0.757675	C1	T cell (activated)	0.161	0.084	8.22414e-11	2.09354e-06
NCL	0.753804	C1	T cell (activated)	0.761	0.647	5.26607e-21	1.34053e-16
FGFR1OP2	0.75206	C1	T cell (activated)	0.397	0.32	1.71012e-11	4.35328e-07
KLF13	0.747015	C1	T cell (activated)	0.338	0.245	2.3305e-07	0.00593252
ARF6	0.744863	C1	T cell (activated)	0.482	0.36	6.12234e-13	1.5585e-08
TGFB1	0.743497	C1	T cell (activated)	0.474	0.369	2.95127e-10	7.51275e-06
RPS12	0.737956	C1	T cell (activated)	0.998	0.967	2.41344e-85	6.14367e-81
GALM	0.735517	C1	T cell (activated)	0.14	0.095	4.58917e-07	0.0116822
CALM1	0.73412	C1	T cell (activated)	0.945	0.841	2.98857e-43	7.6077e-39
BTG2	0.731592	C1	T cell (activated)	0.635	0.469	2.18208e-16	5.5547e-12
MBP	0.729419	C1	T cell (activated)	0.369	0.244	3.8283e-06	0.0974533
RPS15A	0.726789	C1	T cell (activated)	0.999	0.962	1.18198e-85	3.00886e-81
CLEC2B	0.72468	C1	T cell (activated)	0.461	0.338	3.49737e-10	8.90291e-06
RPS26	0.72462	C1	T cell (activated)	0.979	0.925	6.5953e-72	1.6789e-67
RSRP1	0.721531	C1	T cell (activated)	0.551	0.426	4.21387e-15	1.07268e-10
LYAR	0.720953	C1	T cell (activated)	0.243	0.179	1.79844e-06	0.0457811
ARHGAP45	0.719262	C1	T cell (activated)	0.184	0.116	6.67071e-08	0.0016981
LBH	0.718664	C1	T cell (activated)	0.386	0.243	5.96417e-11	1.51824e-06
HOPX	0.713481	C1	T cell (activated)	0.215	0.091	1.7906e-10	4.55816e-06
NCF1	0.702301	C1	T cell (activated)	0.257	0.152	1.30722e-10	3.32765e-06
ARID4B	0.699306	C1	T cell (activated)	0.457	0.369	9.95737e-07	0.0253475
HMGB2	0.694573	C1	T cell (activated)	0.424	0.33	3.38462e-12	8.6159e-08
ARHGAP30	0.690809	C1	T cell (activated)	0.206	0.143	9.5738e-09	0.000243711
IDI1	0.687718	C1	T cell (activated)	0.311	0.237	4.39822e-11	1.11961e-06
CST7	0.676675	C1	T cell (activated)	0.507	0.192	1.01562e-34	2.58537e-30
TAF1D	0.674448	C1	T cell (activated)	0.482	0.399	7.67725e-10	1.95432e-05
GPBP1	0.670726	C1	T cell (activated)	0.476	0.381	5.89837e-10	1.50149e-05
AMD1	0.669954	C1	T cell (activated)	0.437	0.364	3.64555e-06	0.0928011
SP110	0.668961	C1	T cell (activated)	0.348	0.266	1.54398e-07	0.00393037
HNRNPLL	0.668492	C1	T cell (activated)	0.123	0.091	2.27418e-06	0.0578915
BRD2	0.665307	C1	T cell (activated)	0.466	0.376	1.90254e-10	4.8431e-06
BIN1	0.6643	C1	T cell (activated)	0.244	0.154	3.18127e-08	0.000809824
YY1	0.663214	C1	T cell (activated)	0.465	0.398	3.23683e-10	8.23967e-06
USP15	0.660899	C1	T cell (activated)	0.37	0.3	2.56716e-08	0.000653496
PNRC1	0.660335	C1	T cell (activated)	0.862	0.773	5.35124e-26	1.36221e-21
UCP2	0.659823	C1	T cell (activated)	0.346	0.241	6.1921e-11	1.57626e-06
CD44	0.659554	C1	T cell (activated)	0.645	0.478	7.01806e-16	1.78652e-11
APRT	0.657708	C1	T cell (activated)	0.625	0.537	1.58201e-16	4.02715e-12
DDX24	0.648973	C1	T cell (activated)	0.664	0.574	2.70795e-10	6.89336e-06
PSME1	0.648723	C1	T cell (activated)	0.754	0.65	4.56282e-15	1.16151e-10
HLA-C	0.645991	C1	T cell (activated)	0.984	0.896	2.0127e-45	5.12353e-41
PRPF38B	0.642388	C1	T cell (activated)	0.414	0.343	1.9528e-08	0.000497105
RPS4Y1	0.640508	C1	T cell (activated)	0.81	0.635	1.93144e-28	4.91666e-24
SUB1	0.634816	C1	T cell (activated)	0.752	0.666	3.58077e-20	9.11521e-16
RGS19	0.632186	C1	T cell (activated)	0.269	0.206	2.55042e-09	6.49234e-05
LSP1	0.62984	C1	T cell (activated)	0.508	0.309	1.91867e-14	4.88417e-10
RPLP0	0.628895	C1	T cell (activated)	0.966	0.895	1.13232e-41	2.88243e-37
RPL30	0.628563	C1	T cell (activated)	0.998	0.961	1.52772e-68	3.88897e-64
SRGN	0.626414	C1	T cell (activated)	0.94	0.617	7.74008e-45	1.97031e-40
TPM3	0.621916	C1	T cell (activated)	0.744	0.565	2.76331e-18	7.03428e-14
ABHD17A	0.615031	C1	T cell (activated)	0.356	0.293	6.58027e-10	1.67507e-05
TMEM123	0.614247	C1	T cell (activated)	0.4	0.344	6.14809e-07	0.0156506
TPT1	0.613462	C1	T cell (activated)	0.995	0.964	2.02183e-40	5.14677e-36
SP100	0.608775	C1	T cell (activated)	0.481	0.412	7.09277e-09	0.000180554
ZNF331	0.608077	C1	T cell (activated)	0.408	0.27	1.51746e-07	0.00386286
RPS2	0.600896	C1	T cell (activated)	0.999	0.967	6.32373e-53	1.60977e-48
REL	0.600688	C1	T cell (activated)	0.406	0.296	1.6613e-07	0.00422902
IDH2	0.599874	C1	T cell (activated)	0.241	0.194	1.49045e-06	0.0379408
RPS14	0.596602	C1	T cell (activated)	0.998	0.968	1.32711e-76	3.3783e-72
MCL1	0.595215	C1	T cell (activated)	0.614	0.513	8.61048e-11	2.19188e-06
RPS27	0.589592	C1	T cell (activated)	0.997	0.982	1.29966e-32	3.30843e-28
PLAC8	0.587314	C1	T cell (activated)	0.141	0.069	1.13472e-06	0.0288854
RPL13	0.582831	C1	T cell (activated)	1	0.983	1.48501e-65	3.78025e-61
PAXX	0.5804	C1	T cell (activated)	0.329	0.268	7.2165e-07	0.0183703
RBM8A	0.569904	C1	T cell (activated)	0.6	0.532	2.71482e-09	6.91085e-05
HINT1	0.567834	C1	T cell (activated)	0.831	0.752	4.09695e-18	1.04292e-13
H2AFV	0.567351	C1	T cell (activated)	0.452	0.391	9.30256e-10	2.36806e-05
ODC1	0.566154	C1	T cell (activated)	0.232	0.207	6.48663e-08	0.00165124
RPL14	0.565993	C1	T cell (activated)	0.993	0.95	8.49685e-58	2.16296e-53
SSR2	0.560384	C1	T cell (activated)	0.694	0.616	6.27777e-16	1.59807e-11
RPL39	0.559012	C1	T cell (activated)	0.994	0.954	1.03082e-57	2.62406e-53
PABPC1	0.555701	C1	T cell (activated)	0.801	0.709	4.60401e-19	1.172e-14
RPS27A	0.551644	C1	T cell (activated)	0.998	0.972	3.08118e-66	7.84346e-62
DDX21	0.549156	C1	T cell (activated)	0.516	0.444	4.77595e-12	1.21577e-07
MYL12A	0.548048	C1	T cell (activated)	0.936	0.855	8.75959e-28	2.22984e-23
RPL17	0.54761	C1	T cell (activated)	0.994	0.954	7.03881e-50	1.7918e-45
RPS21	0.546154	C1	T cell (activated)	0.984	0.918	4.85772e-42	1.23658e-37
H3F3B	0.538612	C1	T cell (activated)	0.98	0.941	4.73735e-29	1.20594e-24
RPS7	0.537791	C1	T cell (activated)	0.992	0.944	1.79776e-48	4.57639e-44
PFN1	0.537592	C1	T cell (activated)	0.943	0.87	7.1341e-24	1.81606e-19
SVIP	0.535737	C1	T cell (activated)	0.218	0.179	2.45124e-06	0.0623989
RBM25	0.533733	C1	T cell (activated)	0.517	0.465	2.06536e-08	0.000525758
UBE2D2	0.531527	C1	T cell (activated)	0.542	0.497	3.53106e-09	8.98866e-05
HSPE1	0.522998	C1	T cell (activated)	0.562	0.527	1.09886e-06	0.0279726
YWHAB	0.522736	C1	T cell (activated)	0.76	0.7	2.58472e-11	6.57967e-07
RGS10	0.522428	C1	T cell (activated)	0.5	0.342	9.45506e-08	0.00240688
HNRNPF	0.521754	C1	T cell (activated)	0.548	0.483	3.87739e-09	9.87029e-05
EMP3	0.519272	C1	T cell (activated)	0.728	0.617	1.93131e-10	4.91635e-06
RPL19	0.516672	C1	T cell (activated)	0.998	0.969	9.02737e-56	2.29801e-51
RPL18	0.515548	C1	T cell (activated)	0.992	0.948	6.5124e-46	1.6578e-41
HLA-E	0.514994	C1	T cell (activated)	0.954	0.805	2.20897e-29	5.62314e-25
RPLP1	0.510288	C1	T cell (activated)	0.999	0.985	5.93355e-54	1.51044e-49
RPS25	0.506926	C1	T cell (activated)	0.994	0.965	3.75224e-47	9.5517e-43
PPP1R15A	0.506578	C1	T cell (activated)	0.563	0.495	1.40691e-09	3.58143e-05
MAP1LC3B	0.505851	C1	T cell (activated)	0.509	0.452	3.34772e-08	0.000852195
KMT2E	0.505381	C1	T cell (activated)	0.537	0.487	2.80012e-06	0.0712797
RPL41	0.498808	C1	T cell (activated)	1	0.989	1.37802e-61	3.50788e-57
SET	0.497033	C1	T cell (activated)	0.653	0.592	5.85593e-11	1.49068e-06
RPL6	0.494597	C1	T cell (activated)	0.992	0.952	6.38311e-41	1.62489e-36
CCL5	0.494402	C1	T cell (activated)	0.649	0.213	2.91833e-42	7.4289e-38
S100A4	0.494227	C1	T cell (activated)	0.937	0.75	2.21236e-22	5.63179e-18
ANP32B	0.490416	C1	T cell (activated)	0.553	0.503	6.86015e-08	0.00174632
SF1	0.490144	C1	T cell (activated)	0.47	0.421	8.51983e-07	0.0216881
SFPQ	0.48817	C1	T cell (activated)	0.555	0.495	1.37246e-06	0.0349375
ITGB2	0.486551	C1	T cell (activated)	0.534	0.325	2.10705e-16	5.3637e-12
EEF1A1	0.483123	C1	T cell (activated)	0.998	0.984	5.75556e-51	1.46514e-46
RPL7A	0.482892	C1	T cell (activated)	0.991	0.946	2.90498e-37	7.39491e-33
RPLP2	0.481977	C1	T cell (activated)	0.994	0.971	8.7581e-35	2.22946e-30
CYCS	0.481925	C1	T cell (activated)	0.516	0.464	1.42442e-07	0.00362599
EEF1D	0.481328	C1	T cell (activated)	0.944	0.874	4.66701e-26	1.18804e-21
EEF1B2	0.48064	C1	T cell (activated)	0.919	0.837	1.64877e-20	4.1971e-16
IER2	0.480258	C1	T cell (activated)	0.767	0.651	3.5423e-11	9.01728e-07
SNRPD2	0.475751	C1	T cell (activated)	0.675	0.623	3.72344e-10	9.47839e-06
RPL10	0.470387	C1	T cell (activated)	0.999	0.989	3.01564e-57	7.6766e-53
RPS16	0.470161	C1	T cell (activated)	0.985	0.94	1.07748e-35	2.74283e-31
RPL36AL	0.467683	C1	T cell (activated)	0.919	0.848	7.32021e-28	1.86343e-23
HCLS1	0.467457	C1	T cell (activated)	0.364	0.265	1.33117e-07	0.00338861
RPL18A	0.463882	C1	T cell (activated)	0.995	0.965	1.12928e-42	2.8747e-38
RPS28	0.459487	C1	T cell (activated)	0.997	0.967	3.20112e-38	8.14876e-34
RPL11	0.456853	C1	T cell (activated)	0.999	0.976	1.03075e-50	2.62387e-46
RPS20	0.453126	C1	T cell (activated)	0.915	0.857	1.52704e-16	3.88724e-12
SLC3A2	0.45118	C1	T cell (activated)	0.449	0.412	4.89657e-07	0.0124647
RPS18	0.431249	C1	T cell (activated)	0.997	0.974	2.85743e-34	7.27386e-30
MALAT1	0.431158	C1	T cell (activated)	1	0.98	2.70178e-40	6.87764e-36
PRDX2	0.429277	C1	T cell (activated)	0.478	0.427	6.39227e-07	0.0162722
HMGN1	0.428613	C1	T cell (activated)	0.567	0.525	9.12349e-10	2.32248e-05
ACTR3	0.42642	C1	T cell (activated)	0.513	0.481	1.31096e-07	0.00333718
RACK1	0.422975	C1	T cell (activated)	0.977	0.927	4.5618e-29	1.16125e-24
ARPC2	0.41451	C1	T cell (activated)	0.839	0.765	2.57953e-18	6.56645e-14
RPS15	0.414257	C1	T cell (activated)	0.994	0.973	1.06046e-45	2.69951e-41
AKAP13	0.410169	C1	T cell (activated)	0.47	0.416	5.63703e-07	0.0143496
RPS4X	0.408683	C1	T cell (activated)	0.992	0.956	5.29672e-30	1.34833e-25
SRRM1	0.408444	C1	T cell (activated)	0.576	0.559	1.47518e-06	0.0375522
EIF1	0.406735	C1	T cell (activated)	0.99	0.961	8.4721e-33	2.15666e-28
ARL6IP5	0.405651	C1	T cell (activated)	0.718	0.673	3.50177e-12	8.91412e-08
SLC25A5	0.400159	C1	T cell (activated)	0.599	0.554	6.60019e-09	0.000168014
FAU	0.39597	C1	T cell (activated)	0.994	0.958	7.2619e-36	1.84859e-31
RPL29	0.393304	C1	T cell (activated)	0.986	0.943	4.17661e-26	1.0632e-21
HERPUD1	0.392613	C1	T cell (activated)	0.641	0.554	1.50574e-07	0.00383302
PRR13	0.388088	C1	T cell (activated)	0.436	0.409	2.28107e-10	5.80668e-06
RPS24	0.386142	C1	T cell (activated)	0.997	0.96	8.10424e-31	2.06302e-26
LAPTM5	0.383003	C1	T cell (activated)	0.713	0.428	2.85102e-19	7.25756e-15
RPS5	0.382644	C1	T cell (activated)	0.978	0.927	6.26354e-26	1.59445e-21
RPL23A	0.38192	C1	T cell (activated)	0.99	0.956	6.98314e-19	1.77763e-14
RAN	0.378851	C1	T cell (activated)	0.655	0.627	3.52282e-07	0.00896768
RPL13A	0.376309	C1	T cell (activated)	0.985	0.955	3.71346e-14	9.45299e-10
TMA7	0.371349	C1	T cell (activated)	0.821	0.781	3.84678e-12	9.79237e-08
NOP53	0.368451	C1	T cell (activated)	0.692	0.643	4.91738e-09	0.000125177
NPM1	0.365925	C1	T cell (activated)	0.87	0.806	1.48366e-14	3.7768e-10
RPL10A	0.364233	C1	T cell (activated)	0.98	0.937	3.05799e-20	7.78442e-16
UBC	0.361022	C1	T cell (activated)	0.973	0.926	5.15001e-22	1.31099e-17
RPL32	0.348723	C1	T cell (activated)	0.997	0.974	1.28134e-25	3.26178e-21
RPL12	0.342936	C1	T cell (activated)	0.993	0.961	2.96748e-23	7.55402e-19
RPL35A	0.336977	C1	T cell (activated)	0.992	0.96	1.40112e-27	3.5667e-23
RPL38	0.336547	C1	T cell (activated)	0.932	0.896	3.39736e-09	8.64832e-05
LDHA	0.328685	C1	T cell (activated)	0.789	0.708	1.86515e-07	0.00474793
DDX5	0.328642	C1	T cell (activated)	0.886	0.843	1.71625e-16	4.36889e-12
RPL26	0.323843	C1	T cell (activated)	0.995	0.965	1.88352e-23	4.79469e-19
UBA52	0.322424	C1	T cell (activated)	0.966	0.921	3.58251e-20	9.11965e-16
RPL34	0.321393	C1	T cell (activated)	0.997	0.974	1.4577e-24	3.71071e-20
RPL36A	0.314966	C1	T cell (activated)	0.952	0.915	9.0231e-18	2.29692e-13
EIF3K	0.308582	C1	T cell (activated)	0.751	0.725	2.58757e-06	0.0658691
RPS8	0.308269	C1	T cell (activated)	0.995	0.969	3.07812e-22	7.83566e-18
RPL37	0.306227	C1	T cell (activated)	0.983	0.95	1.82717e-14	4.65124e-10
RPL24	0.304557	C1	T cell (activated)	0.984	0.935	1.16409e-14	2.96331e-10
ATP5MG	0.299935	C1	T cell (activated)	0.797	0.766	1.20541e-06	0.0306848
TMSB10	0.299692	C1	T cell (activated)	0.983	0.937	3.14758e-20	8.01247e-16
HNRNPDL	0.292282	C1	T cell (activated)	0.746	0.721	3.10539e-09	7.90508e-05
ATP5IF1	0.292224	C1	T cell (activated)	0.547	0.555	4.38594e-07	0.0111649
CFL1	0.284171	C1	T cell (activated)	0.915	0.875	3.70959e-11	9.44312e-07
RPL3	0.281442	C1	T cell (activated)	0.99	0.962	1.25267e-10	3.18879e-06
RPL5	0.277219	C1	T cell (activated)	0.982	0.935	2.43426e-11	6.19665e-07
RPS13	0.272802	C1	T cell (activated)	0.988	0.954	1.18053e-18	3.00515e-14
RPL9	0.262387	C1	T cell (activated)	0.981	0.944	1.74483e-13	4.44164e-09
RPS3A	0.260412	C1	T cell (activated)	0.992	0.956	6.66098e-12	1.69562e-07
RPL35	0.257763	C1	T cell (activated)	0.965	0.938	9.77401e-10	2.48807e-05
MYH11	4.19523	C2	Mesenchymal (contractile SMC)	0.942	0.117	2.6129e-229	6.6515e-225
PLN	4.17218	C2	Mesenchymal (contractile SMC)	0.92	0.096	4.8373e-220	1.2314e-215
CNN1	3.97749	C2	Mesenchymal (contractile SMC)	0.8	0.067	1.5765e-170	4.0132e-166
ACTG2	3.95649	C2	Mesenchymal (contractile SMC)	0.554	0.027	7.9983e-114	2.036e-109
TPM2	3.82563	C2	Mesenchymal (contractile SMC)	0.986	0.209	3.7522e-237	9.5516e-233
DES	3.72607	C2	Mesenchymal (contractile SMC)	0.183	0.006	2.68527e-33	6.83561e-29
LMOD1	3.69899	C2	Mesenchymal (contractile SMC)	0.844	0.101	1.9267e-183	4.9047e-179
C11orf96	3.68787	C2	Mesenchymal (contractile SMC)	0.838	0.175	3.617e-168	9.2075e-164
ACTC1	3.67099	C2	Mesenchymal (contractile SMC)	0.335	0.017	2.39507e-56	6.09688e-52
MYL9	3.66515	C2	Mesenchymal (contractile SMC)	0.994	0.24	4.454e-244	1.1338e-239
CSRP2	3.59479	C2	Mesenchymal (contractile SMC)	0.75	0.076	6.8771e-162	1.7506e-157
SORBS2	3.45487	C2	Mesenchymal (contractile SMC)	0.687	0.069	7.4153e-142	1.8876e-137
ACTA2	3.40472	C2	Mesenchymal (contractile SMC)	0.982	0.174	1.1895e-225	3.0281e-221
RGS5	3.37612	C2	Mesenchymal (contractile SMC)	0.875	0.113	9.749e-193	2.4817e-188
RAMP1	3.36149	C2	Mesenchymal (contractile SMC)	0.849	0.089	4.8683e-175	1.2393e-170
ITGA8	3.35639	C2	Mesenchymal (contractile SMC)	0.8	0.097	1.2829e-162	3.2657e-158
PPP1R14A	3.35149	C2	Mesenchymal (contractile SMC)	0.946	0.151	6.9424e-203	1.7673e-198
PPP1R12B	3.29752	C2	Mesenchymal (contractile SMC)	0.717	0.085	1.0213e-143	2.5998e-139
MYLK	3.24004	C2	Mesenchymal (contractile SMC)	0.798	0.106	3.1298e-152	7.9673e-148
SYNPO2	3.2313	C2	Mesenchymal (contractile SMC)	0.691	0.075	7.861e-134	2.0011e-129
NEXN	3.22271	C2	Mesenchymal (contractile SMC)	0.805	0.116	3.5818e-162	9.1178e-158
TAGLN	3.21599	C2	Mesenchymal (contractile SMC)	0.997	0.242	4.605e-231	1.1723e-226
PALLD	3.21344	C2	Mesenchymal (contractile SMC)	0.834	0.158	2.5411e-158	6.4685e-154
DSTN	3.20068	C2	Mesenchymal (contractile SMC)	0.988	0.496	9.6864e-226	2.4658e-221
CALD1	3.14151	C2	Mesenchymal (contractile SMC)	0.982	0.279	1.9575e-221	4.9831e-217
LDOC1	3.10583	C2	Mesenchymal (contractile SMC)	0.573	0.059	1.8899e-106	4.8109e-102
FILIP1L	3.07832	C2	Mesenchymal (contractile SMC)	0.771	0.207	4.3937e-119	1.1185e-114
HSPB7	3.07793	C2	Mesenchymal (contractile SMC)	0.52	0.042	8.45403e-86	2.15206e-81
CARMN	3.03624	C2	Mesenchymal (contractile SMC)	0.616	0.059	3.1688e-109	8.0665e-105
MCAM	3.01715	C2	Mesenchymal (contractile SMC)	0.68	0.108	5.9175e-127	1.5064e-122
MYH10	3.00975	C2	Mesenchymal (contractile SMC)	0.794	0.115	5.0161e-148	1.2769e-143
CSRP1	3.00631	C2	Mesenchymal (contractile SMC)	0.912	0.285	4.508e-174	1.1476e-169
TNS1	2.96262	C2	Mesenchymal (contractile SMC)	0.669	0.107	3.069e-118	7.8125e-114
RERGL	2.92846	C2	Mesenchymal (contractile SMC)	0.303	0.018	5.20308e-57	1.3245e-52
MUSTN1	2.92335	C2	Mesenchymal (contractile SMC)	0.445	0.048	1.90367e-72	4.84598e-68
SUSD5	2.91756	C2	Mesenchymal (contractile SMC)	0.466	0.037	2.0729e-82	5.27677e-78
C12orf75	2.91647	C2	Mesenchymal (contractile SMC)	0.881	0.216	9.5173e-159	2.4227e-154
SORBS1	2.91119	C2	Mesenchymal (contractile SMC)	0.467	0.043	1.98166e-84	5.04452e-80
SVIL	2.90899	C2	Mesenchymal (contractile SMC)	0.73	0.14	1.2146e-117	3.0919e-113
PDLIM3	2.90042	C2	Mesenchymal (contractile SMC)	0.841	0.161	6.7003e-150	1.7056e-145
MFAP4	2.88139	C2	Mesenchymal (contractile SMC)	0.889	0.154	1.3278e-169	3.38e-165
TPM1	2.86992	C2	Mesenchymal (contractile SMC)	0.946	0.265	4.3799e-185	1.1149e-180
PCDH7	2.86826	C2	Mesenchymal (contractile SMC)	0.57	0.074	8.47906e-95	2.15843e-90
SPEG	2.85888	C2	Mesenchymal (contractile SMC)	0.434	0.032	2.34761e-74	5.97608e-70
FLNA	2.80146	C2	Mesenchymal (contractile SMC)	0.889	0.328	1.6638e-152	4.2353e-148
ALDH1B1	2.78131	C2	Mesenchymal (contractile SMC)	0.413	0.041	2.64245e-74	6.72662e-70
FHL5	2.75629	C2	Mesenchymal (contractile SMC)	0.348	0.022	1.12098e-65	2.85357e-61
LPP	2.7495	C2	Mesenchymal (contractile SMC)	0.787	0.225	4.5072e-130	1.1474e-125
CCDC3	2.74816	C2	Mesenchymal (contractile SMC)	0.607	0.095	7.1154e-101	1.8113e-96
MAP1B	2.73296	C2	Mesenchymal (contractile SMC)	0.845	0.172	2.0837e-143	5.3042e-139
TTLL7	2.72686	C2	Mesenchymal (contractile SMC)	0.567	0.07	2.42974e-98	6.18515e-94
SLMAP	2.71669	C2	Mesenchymal (contractile SMC)	0.559	0.091	8.64047e-76	2.19952e-71
MYOCD	2.71354	C2	Mesenchymal (contractile SMC)	0.304	0.016	7.334e-48	1.86694e-43
PRUNE2	2.70752	C2	Mesenchymal (contractile SMC)	0.416	0.045	1.178e-62	2.99872e-58
TCEAL2	2.70612	C2	Mesenchymal (contractile SMC)	0.439	0.042	8.37243e-62	2.13129e-57
SLC25A4	2.69526	C2	Mesenchymal (contractile SMC)	0.725	0.14	9.4117e-111	2.3958e-106
SH3BGR	2.67648	C2	Mesenchymal (contractile SMC)	0.404	0.04	2.98144e-66	7.58956e-62
SOD3	2.66738	C2	Mesenchymal (contractile SMC)	0.926	0.193	2.2348e-170	5.6889e-166
HACD1	2.64114	C2	Mesenchymal (contractile SMC)	0.424	0.043	1.47591e-69	3.75707e-65
HSPB8	2.63612	C2	Mesenchymal (contractile SMC)	0.387	0.046	2.44192e-64	6.21615e-60
EFHD1	2.61465	C2	Mesenchymal (contractile SMC)	0.595	0.077	1.871e-99	4.76279e-95
FILIP1	2.6054	C2	Mesenchymal (contractile SMC)	0.552	0.084	1.79514e-87	4.56971e-83
RCAN2	2.60366	C2	Mesenchymal (contractile SMC)	0.629	0.093	1.191e-99	3.03176e-95
MSRB3	2.58477	C2	Mesenchymal (contractile SMC)	0.665	0.123	9.7715e-94	2.48743e-89
PRKG1	2.57019	C2	Mesenchymal (contractile SMC)	0.534	0.07	3.43027e-81	8.73209e-77
KCNMB1	2.56908	C2	Mesenchymal (contractile SMC)	0.533	0.082	3.03254e-75	7.71965e-71
NPNT	2.56391	C2	Mesenchymal (contractile SMC)	0.372	0.03	3.90922e-60	9.95131e-56
SCRG1	2.56263	C2	Mesenchymal (contractile SMC)	0.455	0.061	9.7509e-65	2.48219e-60
MRVI1	2.56026	C2	Mesenchymal (contractile SMC)	0.468	0.055	9.97249e-68	2.5386e-63
HSPB6	2.55644	C2	Mesenchymal (contractile SMC)	0.545	0.077	2.60418e-81	6.62921e-77
GRIA2	2.54696	C2	Mesenchymal (contractile SMC)	0.267	0.016	7.21394e-38	1.83638e-33
MFGE8	2.53369	C2	Mesenchymal (contractile SMC)	0.928	0.216	1.028e-161	2.617e-157
CCN3	2.53351	C2	Mesenchymal (contractile SMC)	0.698	0.108	2.9519e-109	7.5143e-105
TGFB1I1	2.52888	C2	Mesenchymal (contractile SMC)	0.762	0.16	1.4522e-120	3.6967e-116
FHL1	2.526	C2	Mesenchymal (contractile SMC)	0.882	0.22	1.6855e-145	4.2907e-141
WFDC1	2.50353	C2	Mesenchymal (contractile SMC)	0.31	0.034	7.40068e-44	1.88392e-39
KCNA5	2.4991	C2	Mesenchymal (contractile SMC)	0.25	0.013	1.80801e-40	4.60247e-36
DACT3	2.49518	C2	Mesenchymal (contractile SMC)	0.37	0.035	2.51333e-61	6.39792e-57
PLS3	2.49016	C2	Mesenchymal (contractile SMC)	0.845	0.197	6.5758e-142	1.6739e-137
AOPEP	2.47261	C2	Mesenchymal (contractile SMC)	0.715	0.146	1.1564e-118	2.9438e-114
SMTN	2.46948	C2	Mesenchymal (contractile SMC)	0.478	0.067	7.23489e-69	1.84171e-64
SMOC2	2.46091	C2	Mesenchymal (contractile SMC)	0.675	0.107	3.2778e-109	8.3439e-105
PPP1R3C	2.45022	C2	Mesenchymal (contractile SMC)	0.331	0.037	6.02948e-53	1.53486e-48
NET1	2.44949	C2	Mesenchymal (contractile SMC)	0.503	0.094	5.40154e-81	1.37502e-76
FBLIM1	2.44866	C2	Mesenchymal (contractile SMC)	0.713	0.134	1.0525e-116	2.6792e-112
PDLIM7	2.44716	C2	Mesenchymal (contractile SMC)	0.721	0.176	1.2593e-103	3.2057e-99
RBPMS	2.44352	C2	Mesenchymal (contractile SMC)	0.661	0.12	1.67825e-96	4.27216e-92
RASL12	2.42912	C2	Mesenchymal (contractile SMC)	0.369	0.036	8.16615e-58	2.07878e-53
PART1	2.42107	C2	Mesenchymal (contractile SMC)	0.22	0.006	3.6164e-43	9.2059e-39
SBSPON	2.41858	C2	Mesenchymal (contractile SMC)	0.405	0.022	2.86833e-75	7.30161e-71
SLC22A3	2.41131	C2	Mesenchymal (contractile SMC)	0.285	0.018	6.68731e-49	1.70232e-44
ACTN1	2.3893	C2	Mesenchymal (contractile SMC)	0.79	0.242	4.5675e-119	1.1627e-114
MBNL1-AS1	2.3855	C2	Mesenchymal (contractile SMC)	0.37	0.059	1.6703e-44	4.2519e-40
DUSP26	2.38301	C2	Mesenchymal (contractile SMC)	0.301	0.021	3.88262e-48	9.8836e-44
RRAD	2.38275	C2	Mesenchymal (contractile SMC)	0.375	0.046	3.66773e-58	9.33657e-54
COL14A1	2.37216	C2	Mesenchymal (contractile SMC)	0.752	0.134	1.0224e-116	2.6027e-112
HSPB1	2.36265	C2	Mesenchymal (contractile SMC)	0.973	0.511	3.3377e-160	8.4965e-156
MRAP2	2.3592	C2	Mesenchymal (contractile SMC)	0.328	0.032	1.39726e-50	3.55686e-46
SGCA	2.35891	C2	Mesenchymal (contractile SMC)	0.547	0.081	2.99484e-83	7.62366e-79
KANK2	2.35457	C2	Mesenchymal (contractile SMC)	0.546	0.098	2.3943e-77	6.09494e-73
KCNMA1	2.34876	C2	Mesenchymal (contractile SMC)	0.466	0.084	2.27642e-57	5.79486e-53
LINC00702	2.34513	C2	Mesenchymal (contractile SMC)	0.322	0.035	6.46121e-45	1.64477e-40
FRZB	2.34339	C2	Mesenchymal (contractile SMC)	0.794	0.137	1.0107e-119	2.5729e-115
FABP3	2.34133	C2	Mesenchymal (contractile SMC)	0.29	0.025	4.67972e-45	1.19127e-40
CPED1	2.33078	C2	Mesenchymal (contractile SMC)	0.423	0.067	2.85765e-61	7.27443e-57
CASQ2	2.32607	C2	Mesenchymal (contractile SMC)	0.212	0.014	6.99443e-30	1.7805e-25
LDB3	2.32464	C2	Mesenchymal (contractile SMC)	0.27	0.017	9.94049e-40	2.53045e-35
NCS1	2.31842	C2	Mesenchymal (contractile SMC)	0.302	0.027	8.91007e-53	2.26815e-48
ST6GAL2	2.3182	C2	Mesenchymal (contractile SMC)	0.246	0.013	1.33253e-44	3.39208e-40
WTIP	2.31442	C2	Mesenchymal (contractile SMC)	0.372	0.054	2.19072e-54	5.57669e-50
SMIM10	2.31107	C2	Mesenchymal (contractile SMC)	0.431	0.069	5.27603e-52	1.34307e-47
TMEM47	2.30822	C2	Mesenchymal (contractile SMC)	0.595	0.115	7.34174e-84	1.86891e-79
KCNAB1	2.30367	C2	Mesenchymal (contractile SMC)	0.248	0.02	2.34575e-39	5.97135e-35
SELENOM	2.29938	C2	Mesenchymal (contractile SMC)	0.936	0.387	1.0007e-156	2.5474e-152
ADRA2C	2.2907	C2	Mesenchymal (contractile SMC)	0.199	0.008	3.48733e-34	8.87735e-30
CRYAB	2.28641	C2	Mesenchymal (contractile SMC)	0.877	0.183	1.5669e-136	3.9886e-132
CAVIN3	2.28241	C2	Mesenchymal (contractile SMC)	0.857	0.225	2.6541e-138	6.7563e-134
CFL2	2.27853	C2	Mesenchymal (contractile SMC)	0.576	0.122	5.49055e-76	1.39767e-71
PFN2	2.26796	C2	Mesenchymal (contractile SMC)	0.544	0.095	8.98957e-76	2.28839e-71
ENAH	2.26326	C2	Mesenchymal (contractile SMC)	0.483	0.095	2.88652e-61	7.34793e-57
DMD	2.25515	C2	Mesenchymal (contractile SMC)	0.419	0.058	8.8782e-67	2.26004e-62
PDE5A	2.25006	C2	Mesenchymal (contractile SMC)	0.546	0.081	1.82078e-78	4.63497e-74
GMDS	2.24408	C2	Mesenchymal (contractile SMC)	0.536	0.124	2.15725e-72	5.49149e-68
RTN1	2.2385	C2	Mesenchymal (contractile SMC)	0.26	0.043	2.53193e-33	6.44528e-29
GUCY1A1	2.2324	C2	Mesenchymal (contractile SMC)	0.505	0.097	1.9814e-74	5.04385e-70
MAP3K20	2.22829	C2	Mesenchymal (contractile SMC)	0.517	0.107	5.66656e-75	1.44248e-70
CPE	2.22419	C2	Mesenchymal (contractile SMC)	0.868	0.181	3.0079e-145	7.6569e-141
MXRA7	2.21912	C2	Mesenchymal (contractile SMC)	0.6	0.146	7.98284e-73	2.03211e-68
FXYD1	2.21086	C2	Mesenchymal (contractile SMC)	0.857	0.193	1.4739e-131	3.7521e-127
ADIRF	2.20276	C2	Mesenchymal (contractile SMC)	0.984	0.306	2.3768e-171	6.0505e-167
NTRK3	2.19546	C2	Mesenchymal (contractile SMC)	0.279	0.029	6.46774e-38	1.64643e-33
SYNM	2.1771	C2	Mesenchymal (contractile SMC)	0.382	0.055	1.37918e-46	3.51083e-42
CSDC2	2.1721	C2	Mesenchymal (contractile SMC)	0.214	0.021	4.58108e-27	1.16616e-22
AOC3	2.15937	C2	Mesenchymal (contractile SMC)	0.456	0.074	1.71817e-54	4.37378e-50
CRNDE	2.15574	C2	Mesenchymal (contractile SMC)	0.451	0.08	3.82129e-56	9.72747e-52
BTC	2.14239	C2	Mesenchymal (contractile SMC)	0.214	0.01	8.67182e-35	2.2075e-30
CAP2	2.14112	C2	Mesenchymal (contractile SMC)	0.304	0.039	2.08416e-44	5.30543e-40
AC092164.1	2.12875	C2	Mesenchymal (contractile SMC)	0.278	0.037	3.69619e-40	9.40903e-36
GULP1	2.10598	C2	Mesenchymal (contractile SMC)	0.436	0.069	3.35086e-65	8.52994e-61
VCL	2.10535	C2	Mesenchymal (contractile SMC)	0.564	0.133	1.40509e-70	3.5768e-66
SPARCL1	2.10404	C2	Mesenchymal (contractile SMC)	0.952	0.3	1.5104e-154	3.8448e-150
CD151	2.09864	C2	Mesenchymal (contractile SMC)	0.891	0.351	1.454e-133	3.7012e-129
CAV2	2.08969	C2	Mesenchymal (contractile SMC)	0.727	0.173	1.052e-99	2.67787e-95
SUGCT	2.08718	C2	Mesenchymal (contractile SMC)	0.392	0.07	3.88724e-41	9.89535e-37
CRISPLD1	2.07346	C2	Mesenchymal (contractile SMC)	0.38	0.061	5.93283e-40	1.51026e-35
KANK1	2.06636	C2	Mesenchymal (contractile SMC)	0.299	0.041	4.45689e-39	1.13455e-34
FERMT2	2.06613	C2	Mesenchymal (contractile SMC)	0.62	0.156	2.56337e-79	6.52531e-75
PGAM2	2.06349	C2	Mesenchymal (contractile SMC)	0.116	0.007	1.71602e-20	4.3683e-16
FIBIN	2.06244	C2	Mesenchymal (contractile SMC)	0.513	0.088	2.49001e-59	6.33856e-55
HCFC1R1	2.05528	C2	Mesenchymal (contractile SMC)	0.775	0.25	2.76943e-92	7.04986e-88
PRDM16-DT	2.05437	C2	Mesenchymal (contractile SMC)	0.235	0.02	1.8914e-34	4.81474e-30
FOXC1	2.04843	C2	Mesenchymal (contractile SMC)	0.519	0.117	4.31928e-63	1.09952e-58
HEY2	2.03589	C2	Mesenchymal (contractile SMC)	0.286	0.042	1.04892e-38	2.67013e-34
MYOZ1	2.03137	C2	Mesenchymal (contractile SMC)	0.22	0.023	1.97543e-33	5.02866e-29
IGFBP2	2.02922	C2	Mesenchymal (contractile SMC)	0.789	0.183	4.195e-103	1.06788e-98
COX7A1	2.02746	C2	Mesenchymal (contractile SMC)	0.724	0.203	2.72776e-94	6.94379e-90
BAG2	2.02117	C2	Mesenchymal (contractile SMC)	0.367	0.072	4.61261e-44	1.17419e-39
EDIL3	2.01154	C2	Mesenchymal (contractile SMC)	0.585	0.119	2.761e-75	7.02841e-71
HAND2	2.00615	C2	Mesenchymal (contractile SMC)	0.247	0.029	2.18263e-32	5.5561e-28
SCX	1.99979	C2	Mesenchymal (contractile SMC)	0.224	0.031	3.09922e-26	7.88937e-22
ATP1A2	1.99034	C2	Mesenchymal (contractile SMC)	0.186	0.011	2.74598e-35	6.99015e-31
COL18A1	1.98459	C2	Mesenchymal (contractile SMC)	0.65	0.16	5.17138e-93	1.31643e-88
LINC02762	1.98225	C2	Mesenchymal (contractile SMC)	0.321	0.048	8.10487e-39	2.06318e-34
KALRN	1.97858	C2	Mesenchymal (contractile SMC)	0.274	0.036	6.84939e-34	1.74358e-29
TWSG1	1.97851	C2	Mesenchymal (contractile SMC)	0.418	0.086	1.44717e-51	3.68391e-47
RRAS	1.9718	C2	Mesenchymal (contractile SMC)	0.687	0.237	6.71978e-86	1.71059e-81
LINC02269	1.96287	C2	Mesenchymal (contractile SMC)	0.158	0.011	7.69398e-26	1.95858e-21
ZBTB16	1.95829	C2	Mesenchymal (contractile SMC)	0.524	0.121	8.59533e-60	2.18803e-55
MIR100HG	1.95373	C2	Mesenchymal (contractile SMC)	0.432	0.084	7.40645e-48	1.88538e-43
RERG	1.95363	C2	Mesenchymal (contractile SMC)	0.319	0.051	3.54072e-40	9.01327e-36
LIMCH1	1.9483	C2	Mesenchymal (contractile SMC)	0.509	0.113	1.11259e-59	2.8322e-55
PDLIM5	1.93972	C2	Mesenchymal (contractile SMC)	0.616	0.183	1.1184e-68	2.84699e-64
CAVIN1	1.93891	C2	Mesenchymal (contractile SMC)	0.861	0.262	3.8203e-120	9.725e-116
MRGPRF	1.93678	C2	Mesenchymal (contractile SMC)	0.364	0.061	2.93575e-47	7.47324e-43
PRDM6	1.93581	C2	Mesenchymal (contractile SMC)	0.261	0.036	6.76172e-35	1.72126e-30
FBXO32	1.93549	C2	Mesenchymal (contractile SMC)	0.473	0.106	2.05337e-49	5.22706e-45
YAP1	1.92692	C2	Mesenchymal (contractile SMC)	0.344	0.062	1.94328e-44	4.94682e-40
TCEAL4	1.91238	C2	Mesenchymal (contractile SMC)	0.799	0.334	5.42025e-80	1.37978e-75
ITGA7	1.90963	C2	Mesenchymal (contractile SMC)	0.295	0.038	9.98511e-40	2.54181e-35
CAV1	1.9074	C2	Mesenchymal (contractile SMC)	0.887	0.24	2.3238e-145	5.9155e-141
PAWR	1.90646	C2	Mesenchymal (contractile SMC)	0.432	0.089	3.92091e-45	9.98107e-41
PPP1R1A	1.89549	C2	Mesenchymal (contractile SMC)	0.155	0.005	3.28352e-28	8.35852e-24
ANGPTL1	1.89513	C2	Mesenchymal (contractile SMC)	0.257	0.032	5.44033e-31	1.38489e-26
KRT8	1.89238	C2	Mesenchymal (contractile SMC)	0.284	0.06	1.32227e-30	3.36597e-26
CKMT2	1.88618	C2	Mesenchymal (contractile SMC)	0.176	0.011	1.33917e-28	3.40898e-24
CNTN4	1.88402	C2	Mesenchymal (contractile SMC)	0.187	0.011	1.05012e-27	2.67318e-23
LTBP1	1.88264	C2	Mesenchymal (contractile SMC)	0.705	0.142	6.69363e-91	1.70393e-86
ANTXR1	1.87699	C2	Mesenchymal (contractile SMC)	0.428	0.088	2.59064e-49	6.59473e-45
DMPK	1.87268	C2	Mesenchymal (contractile SMC)	0.219	0.031	4.28556e-29	1.09093e-24
HSPB2	1.87238	C2	Mesenchymal (contractile SMC)	0.405	0.082	3.46327e-48	8.81611e-44
NRGN	1.86961	C2	Mesenchymal (contractile SMC)	0.341	0.094	2.9587e-30	7.53167e-26
MAOB	1.86939	C2	Mesenchymal (contractile SMC)	0.279	0.045	5.61519e-33	1.4294e-28
AC068888.1	1.86666	C2	Mesenchymal (contractile SMC)	0.304	0.06	1.0922e-39	2.78031e-35
BEX3	1.86439	C2	Mesenchymal (contractile SMC)	0.734	0.226	1.12255e-81	2.85756e-77
PTGER3	1.86226	C2	Mesenchymal (contractile SMC)	0.213	0.022	1.98116e-29	5.04323e-25
LINC00844	1.86181	C2	Mesenchymal (contractile SMC)	0.143	0.007	4.37629e-22	1.11403e-17
LINC01088	1.86155	C2	Mesenchymal (contractile SMC)	0.159	0.021	9.4636e-23	2.40905e-18
LMCD1	1.85441	C2	Mesenchymal (contractile SMC)	0.531	0.145	4.59821e-54	1.17052e-49
LINC00632	1.85423	C2	Mesenchymal (contractile SMC)	0.227	0.03	7.41779e-29	1.88827e-24
ILK	1.84811	C2	Mesenchymal (contractile SMC)	0.759	0.303	2.01804e-82	5.13714e-78
ANGPT1	1.83564	C2	Mesenchymal (contractile SMC)	0.333	0.063	2.73213e-41	6.95492e-37
COPRS	1.82689	C2	Mesenchymal (contractile SMC)	0.603	0.196	8.08678e-52	2.05857e-47
AKAP1	1.82259	C2	Mesenchymal (contractile SMC)	0.31	0.056	2.78501e-30	7.08953e-26
ARHGEF25	1.82042	C2	Mesenchymal (contractile SMC)	0.225	0.031	3.63986e-35	9.26562e-31
ENPP1	1.81946	C2	Mesenchymal (contractile SMC)	0.205	0.029	7.56418e-23	1.92554e-18
ZNF385D	1.8187	C2	Mesenchymal (contractile SMC)	0.333	0.06	5.48031e-42	1.39507e-37
PHGDH	1.81829	C2	Mesenchymal (contractile SMC)	0.306	0.048	1.33112e-41	3.38849e-37
ID4	1.81256	C2	Mesenchymal (contractile SMC)	0.667	0.136	6.17736e-80	1.57251e-75
SPINT2	1.81086	C2	Mesenchymal (contractile SMC)	0.667	0.257	3.62857e-61	9.2369e-57
CAMK2G	1.78975	C2	Mesenchymal (contractile SMC)	0.389	0.086	2.2097e-46	5.62502e-42
RASSF3	1.78773	C2	Mesenchymal (contractile SMC)	0.38	0.117	6.86462e-26	1.74746e-21
SNTA1	1.78389	C2	Mesenchymal (contractile SMC)	0.344	0.063	2.45511e-42	6.24973e-38
AKAP6	1.78305	C2	Mesenchymal (contractile SMC)	0.2	0.02	1.7489e-27	4.452e-23
NFIX	1.77943	C2	Mesenchymal (contractile SMC)	0.407	0.093	1.2864e-43	3.27467e-39
TNFRSF12A	1.77249	C2	Mesenchymal (contractile SMC)	0.45	0.18	4.25037e-30	1.08198e-25
ADI1	1.77048	C2	Mesenchymal (contractile SMC)	0.739	0.302	7.19561e-75	1.83171e-70
TSPAN2	1.7701	C2	Mesenchymal (contractile SMC)	0.376	0.069	1.15474e-39	2.93951e-35
ADCY5	1.769	C2	Mesenchymal (contractile SMC)	0.151	0.008	5.5059e-26	1.40158e-21
SSPN	1.76889	C2	Mesenchymal (contractile SMC)	0.586	0.143	1.87043e-60	4.76138e-56
NIBAN1	1.76853	C2	Mesenchymal (contractile SMC)	0.621	0.211	7.26711e-61	1.84991e-56
MAOA	1.76551	C2	Mesenchymal (contractile SMC)	0.226	0.043	2.77094e-30	7.05369e-26
LGR6	1.76329	C2	Mesenchymal (contractile SMC)	0.163	0.014	2.59163e-26	6.59724e-22
TRIM36	1.76029	C2	Mesenchymal (contractile SMC)	0.155	0.016	9.72413e-21	2.47537e-16
PDE1A	1.7587	C2	Mesenchymal (contractile SMC)	0.281	0.055	5.39179e-31	1.37253e-26
RYR2	1.75527	C2	Mesenchymal (contractile SMC)	0.141	0.006	1.32673e-28	3.37732e-24
DBNDD2	1.75321	C2	Mesenchymal (contractile SMC)	0.73	0.259	6.34442e-81	1.61504e-76
TCEAL3	1.74552	C2	Mesenchymal (contractile SMC)	0.593	0.208	1.80797e-57	4.60236e-53
SORT1	1.74489	C2	Mesenchymal (contractile SMC)	0.344	0.085	1.3965e-40	3.55492e-36
OGN	1.74175	C2	Mesenchymal (contractile SMC)	0.779	0.166	1.0835e-102	2.75819e-98
PMEPA1	1.74107	C2	Mesenchymal (contractile SMC)	0.534	0.157	1.95424e-59	4.97472e-55
TMEM159	1.74085	C2	Mesenchymal (contractile SMC)	0.39	0.107	2.62087e-43	6.67169e-39
CSPG4	1.74078	C2	Mesenchymal (contractile SMC)	0.218	0.03	6.48721e-30	1.65138e-25
MGST3	1.73777	C2	Mesenchymal (contractile SMC)	0.902	0.544	2.4467e-111	6.2282e-107
NXPH3	1.73362	C2	Mesenchymal (contractile SMC)	0.191	0.026	3.45575e-24	8.79695e-20
NME4	1.73312	C2	Mesenchymal (contractile SMC)	0.529	0.181	4.29518e-49	1.09338e-44
DMKN	1.73	C2	Mesenchymal (contractile SMC)	0.252	0.044	1.23624e-34	3.14696e-30
SELENOW	1.72833	C2	Mesenchymal (contractile SMC)	0.911	0.538	1.729e-122	4.4013e-118
TBX2-AS1	1.71279	C2	Mesenchymal (contractile SMC)	0.165	0.025	4.2171e-19	1.07351e-14
PACSIN3	1.71036	C2	Mesenchymal (contractile SMC)	0.187	0.02	2.11291e-26	5.37863e-22
PAM	1.70912	C2	Mesenchymal (contractile SMC)	0.457	0.122	9.30617e-42	2.36898e-37
S1PR3	1.70893	C2	Mesenchymal (contractile SMC)	0.196	0.027	5.1176e-24	1.30274e-19
TINAGL1	1.70256	C2	Mesenchymal (contractile SMC)	0.723	0.18	5.4572e-92	1.38918e-87
IGFBP5	1.69332	C2	Mesenchymal (contractile SMC)	0.672	0.157	4.05044e-90	1.03108e-85
HRCT1	1.69205	C2	Mesenchymal (contractile SMC)	0.233	0.041	6.82941e-28	1.7385e-23
TMEM106C	1.6903	C2	Mesenchymal (contractile SMC)	0.478	0.123	7.29189e-53	1.85622e-48
MYO1D	1.6897	C2	Mesenchymal (contractile SMC)	0.372	0.085	3.61336e-37	9.19816e-33
NFIA	1.67911	C2	Mesenchymal (contractile SMC)	0.682	0.229	3.73728e-72	9.51363e-68
ADSSL1	1.67826	C2	Mesenchymal (contractile SMC)	0.181	0.027	1.70682e-21	4.34489e-17
DST	1.6723	C2	Mesenchymal (contractile SMC)	0.592	0.189	1.351e-62	3.43911e-58
RAB23	1.67184	C2	Mesenchymal (contractile SMC)	0.219	0.038	1.253e-26	3.18964e-22
SHROOM3	1.67139	C2	Mesenchymal (contractile SMC)	0.189	0.023	1.2423e-21	3.1624e-17
SMARCD3	1.67128	C2	Mesenchymal (contractile SMC)	0.271	0.058	2.81528e-28	7.16658e-24
NUPR1	1.67124	C2	Mesenchymal (contractile SMC)	0.793	0.24	2.4605e-91	6.26345e-87
LHFPL6	1.67054	C2	Mesenchymal (contractile SMC)	0.7	0.189	9.72786e-85	2.47633e-80
ACTN4	1.66827	C2	Mesenchymal (contractile SMC)	0.763	0.334	3.95571e-69	1.00697e-64
CRIP2	1.66426	C2	Mesenchymal (contractile SMC)	0.799	0.263	9.57991e-94	2.43866e-89
GLDN	1.6638	C2	Mesenchymal (contractile SMC)	0.19	0.026	5.31785e-27	1.35371e-22
AC093390.1	1.65535	C2	Mesenchymal (contractile SMC)	0.135	0.008	1.29747e-21	3.30283e-17
TSC22D1	1.65481	C2	Mesenchymal (contractile SMC)	0.687	0.249	1.27872e-73	3.25512e-69
DKK3	1.65404	C2	Mesenchymal (contractile SMC)	0.688	0.166	3.27632e-77	8.34021e-73
PDE3A	1.65306	C2	Mesenchymal (contractile SMC)	0.24	0.046	1.67107e-27	4.25389e-23
MYEF2	1.65093	C2	Mesenchymal (contractile SMC)	0.25	0.039	5.62049e-33	1.43075e-28
CCN5	1.64396	C2	Mesenchymal (contractile SMC)	0.356	0.077	1.21605e-34	3.09557e-30
ASPN	1.64251	C2	Mesenchymal (contractile SMC)	0.456	0.104	1.66369e-46	4.23508e-42
RBFOX2	1.64103	C2	Mesenchymal (contractile SMC)	0.335	0.076	1.00088e-37	2.54783e-33
FMOD	1.64055	C2	Mesenchymal (contractile SMC)	0.403	0.097	2.36847e-37	6.02918e-33
TPH1	1.63962	C2	Mesenchymal (contractile SMC)	0.169	0.022	4.55044e-18	1.15836e-13
IL13RA2	1.63803	C2	Mesenchymal (contractile SMC)	0.101	0.012	4.88054e-13	1.24239e-08
SHISA4	1.63432	C2	Mesenchymal (contractile SMC)	0.304	0.07	9.39563e-28	2.39175e-23
PTP4A3	1.63401	C2	Mesenchymal (contractile SMC)	0.302	0.06	1.86426e-34	4.74567e-30
NTF3	1.63083	C2	Mesenchymal (contractile SMC)	0.16	0.017	2.56415e-23	6.5273e-19
LIMS2	1.62707	C2	Mesenchymal (contractile SMC)	0.399	0.089	1.28515e-49	3.27148e-45
PKIG	1.62217	C2	Mesenchymal (contractile SMC)	0.528	0.165	3.54074e-57	9.0133e-53
LAYN	1.61352	C2	Mesenchymal (contractile SMC)	0.228	0.041	1.22808e-25	3.1262e-21
TCEAL1	1.60895	C2	Mesenchymal (contractile SMC)	0.379	0.118	2.0046e-27	5.10291e-23
SGCD	1.60856	C2	Mesenchymal (contractile SMC)	0.201	0.031	8.7062e-26	2.21625e-21
PGR	1.60555	C2	Mesenchymal (contractile SMC)	0.163	0.017	4.14223e-21	1.05445e-16
ADH5	1.60232	C2	Mesenchymal (contractile SMC)	0.702	0.297	6.10244e-53	1.55344e-48
ITIH4	1.60106	C2	Mesenchymal (contractile SMC)	0.131	0.015	1.53507e-14	3.90768e-10
PPFIBP1	1.60012	C2	Mesenchymal (contractile SMC)	0.416	0.115	3.47235e-40	8.83923e-36
SMAD9	1.59894	C2	Mesenchymal (contractile SMC)	0.22	0.038	1.04015e-26	2.6478e-22
JPH2	1.5984	C2	Mesenchymal (contractile SMC)	0.134	0.007	8.42487e-21	2.14463e-16
IGFBP7	1.59351	C2	Mesenchymal (contractile SMC)	0.985	0.366	2.8229e-121	7.1859e-117
MAP3K7CL	1.59294	C2	Mesenchymal (contractile SMC)	0.172	0.047	9.84538e-16	2.50624e-11
RASL11A	1.5923	C2	Mesenchymal (contractile SMC)	0.218	0.04	1.397e-19	3.5562e-15
FBXL22	1.59153	C2	Mesenchymal (contractile SMC)	0.163	0.018	6.12304e-26	1.55868e-21
MYOZ2	1.5903	C2	Mesenchymal (contractile SMC)	0.134	0.018	4.79439e-14	1.22046e-09
SERTAD4-AS1	1.58836	C2	Mesenchymal (contractile SMC)	0.308	0.073	3.43135e-34	8.73484e-30
RHOD	1.58721	C2	Mesenchymal (contractile SMC)	0.235	0.054	3.73424e-18	9.50589e-14
PDZRN3	1.58277	C2	Mesenchymal (contractile SMC)	0.153	0.014	1.3331e-19	3.39353e-15
CDH13	1.5823	C2	Mesenchymal (contractile SMC)	0.395	0.092	5.11404e-41	1.30183e-36
MXI1	1.58076	C2	Mesenchymal (contractile SMC)	0.505	0.163	8.3555e-49	2.12698e-44
NDUFA4	1.58053	C2	Mesenchymal (contractile SMC)	0.933	0.707	1.028e-101	2.61684e-97
GEM	1.57904	C2	Mesenchymal (contractile SMC)	0.529	0.132	7.65745e-50	1.94928e-45
PTMS	1.57873	C2	Mesenchymal (contractile SMC)	0.864	0.396	5.59377e-94	1.42395e-89
THRB	1.57785	C2	Mesenchymal (contractile SMC)	0.212	0.037	2.07762e-21	5.28879e-17
CLIC4	1.57697	C2	Mesenchymal (contractile SMC)	0.623	0.213	7.7539e-53	1.97383e-48
GPRC5C	1.57652	C2	Mesenchymal (contractile SMC)	0.267	0.063	8.23831e-28	2.09714e-23
HYI	1.5753	C2	Mesenchymal (contractile SMC)	0.427	0.128	1.02513e-48	2.60957e-44
ARHGAP10	1.57109	C2	Mesenchymal (contractile SMC)	0.399	0.116	9.64908e-31	2.45627e-26
PKD2	1.5682	C2	Mesenchymal (contractile SMC)	0.301	0.072	5.26552e-28	1.34039e-23
CTHRC1	1.56662	C2	Mesenchymal (contractile SMC)	0.306	0.069	1.33886e-33	3.40821e-29
ZFYVE21	1.56414	C2	Mesenchymal (contractile SMC)	0.534	0.18	3.06472e-52	7.80154e-48
CRIM1	1.56414	C2	Mesenchymal (contractile SMC)	0.527	0.148	1.9319e-58	4.91784e-54
NOTCH3	1.56376	C2	Mesenchymal (contractile SMC)	0.33	0.069	7.15468e-34	1.8213e-29
AC104083.1	1.56217	C2	Mesenchymal (contractile SMC)	0.142	0.022	2.44786e-17	6.23126e-13
SGCB	1.56125	C2	Mesenchymal (contractile SMC)	0.42	0.11	2.06512e-42	5.25698e-38
PPP1R12A	1.56041	C2	Mesenchymal (contractile SMC)	0.727	0.353	1.10496e-56	2.81277e-52
C1QTNF7	1.55874	C2	Mesenchymal (contractile SMC)	0.195	0.03	1.38069e-15	3.51469e-11
ITGB5	1.55709	C2	Mesenchymal (contractile SMC)	0.378	0.108	6.57317e-38	1.67327e-33
MYOM1	1.55441	C2	Mesenchymal (contractile SMC)	0.142	0.01	4.19102e-21	1.06687e-16
SCARA3	1.55085	C2	Mesenchymal (contractile SMC)	0.275	0.06	2.73537e-25	6.96315e-21
INAFM1	1.54685	C2	Mesenchymal (contractile SMC)	0.347	0.091	4.81483e-36	1.22566e-31
COL4A2	1.54492	C2	Mesenchymal (contractile SMC)	0.539	0.144	1.8404e-53	4.68493e-49
C1orf198	1.54327	C2	Mesenchymal (contractile SMC)	0.307	0.07	3.16524e-34	8.05743e-30
ADH1B	1.54307	C2	Mesenchymal (contractile SMC)	0.422	0.124	1.73409e-35	4.41431e-31
DPYSL3	1.54124	C2	Mesenchymal (contractile SMC)	0.353	0.087	1.40174e-37	3.56828e-33
CTDSPL	1.54047	C2	Mesenchymal (contractile SMC)	0.286	0.064	2.88156e-24	7.33529e-20
LURAP1L	1.53995	C2	Mesenchymal (contractile SMC)	0.183	0.033	3.41115e-20	8.68342e-16
STK38L	1.53854	C2	Mesenchymal (contractile SMC)	0.381	0.152	9.76719e-26	2.48634e-21
INHBA	1.53494	C2	Mesenchymal (contractile SMC)	0.336	0.073	1.17815e-33	2.99909e-29
FLNC	1.53489	C2	Mesenchymal (contractile SMC)	0.132	0.013	3.17817e-19	8.09035e-15
MPP7	1.53485	C2	Mesenchymal (contractile SMC)	0.196	0.024	3.55476e-25	9.04901e-21
TCEA3	1.53269	C2	Mesenchymal (contractile SMC)	0.279	0.063	3.69658e-29	9.41002e-25
SNCG	1.52799	C2	Mesenchymal (contractile SMC)	0.378	0.143	3.35068e-26	8.52949e-22
PGM5	1.52686	C2	Mesenchymal (contractile SMC)	0.237	0.049	6.84742e-22	1.74308e-17
ZNF704	1.52651	C2	Mesenchymal (contractile SMC)	0.263	0.062	4.57365e-26	1.16427e-21
KIF1C	1.52625	C2	Mesenchymal (contractile SMC)	0.244	0.062	2.3118e-26	5.88492e-22
PGRMC1	1.52183	C2	Mesenchymal (contractile SMC)	0.615	0.228	1.19142e-52	3.03288e-48
EMP2	1.52025	C2	Mesenchymal (contractile SMC)	0.7	0.247	1.16474e-72	2.96495e-68
SCUBE3	1.51982	C2	Mesenchymal (contractile SMC)	0.151	0.017	1.30642e-16	3.32562e-12
MIR497HG	1.51721	C2	Mesenchymal (contractile SMC)	0.215	0.047	8.93158e-18	2.27362e-13
SLURP2	1.51595	C2	Mesenchymal (contractile SMC)	0.115	0.005	3.48933e-15	8.88244e-11
A2M	1.51133	C2	Mesenchymal (contractile SMC)	0.827	0.314	2.56168e-86	6.52101e-82
NOL3	1.50868	C2	Mesenchymal (contractile SMC)	0.25	0.065	4.45768e-25	1.13475e-20
C1QTNF2	1.50782	C2	Mesenchymal (contractile SMC)	0.236	0.05	3.07394e-21	7.82502e-17
PARM1	1.50266	C2	Mesenchymal (contractile SMC)	0.203	0.035	7.895e-26	2.00975e-21
DAPK3	1.50192	C2	Mesenchymal (contractile SMC)	0.342	0.086	6.07244e-40	1.5458e-35
JAG1	1.5003	C2	Mesenchymal (contractile SMC)	0.383	0.102	4.18029e-36	1.06413e-31
ISYNA1	1.49989	C2	Mesenchymal (contractile SMC)	0.338	0.092	2.13095e-32	5.42454e-28
FRK	1.49984	C2	Mesenchymal (contractile SMC)	0.13	0.01	2.58022e-17	6.56822e-13
CKB	1.49839	C2	Mesenchymal (contractile SMC)	0.224	0.079	1.14468e-16	2.9139e-12
FAM13C	1.49819	C2	Mesenchymal (contractile SMC)	0.174	0.037	1.33227e-15	3.39143e-11
GNG12	1.49539	C2	Mesenchymal (contractile SMC)	0.408	0.122	1.78945e-39	4.55523e-35
MANBAL	1.4944	C2	Mesenchymal (contractile SMC)	0.333	0.091	4.82965e-28	1.22944e-23
CYS1	1.494	C2	Mesenchymal (contractile SMC)	0.169	0.025	8.47449e-21	2.15727e-16
MTRNR2L8	1.49337	C2	Mesenchymal (contractile SMC)	0.337	0.154	8.86696e-15	2.25717e-10
ECM2	1.49141	C2	Mesenchymal (contractile SMC)	0.328	0.082	1.01532e-34	2.58461e-30
BMERB1	1.49082	C2	Mesenchymal (contractile SMC)	0.286	0.071	2.92443e-26	7.44444e-22
C1QTNF1	1.48969	C2	Mesenchymal (contractile SMC)	0.37	0.104	7.95633e-36	2.02536e-31
AR	1.48592	C2	Mesenchymal (contractile SMC)	0.211	0.047	3.1896e-21	8.11944e-17
COL21A1	1.48587	C2	Mesenchymal (contractile SMC)	0.343	0.077	1.41489e-28	3.60174e-24
PDZRN4	1.48572	C2	Mesenchymal (contractile SMC)	0.111	0.008	2.52464e-15	6.42673e-11
GPC6	1.48456	C2	Mesenchymal (contractile SMC)	0.169	0.03	1.63041e-21	4.15037e-17
CRTAP	1.4841	C2	Mesenchymal (contractile SMC)	0.606	0.253	1.94713e-45	4.95661e-41
SELENBP1	1.48269	C2	Mesenchymal (contractile SMC)	0.258	0.067	2.47306e-30	6.29541e-26
NCKAP1	1.48043	C2	Mesenchymal (contractile SMC)	0.341	0.09	6.55694e-37	1.66914e-32
NDN	1.47969	C2	Mesenchymal (contractile SMC)	0.395	0.124	1.99094e-38	5.06812e-34
PDE8B	1.47861	C2	Mesenchymal (contractile SMC)	0.126	0.009	8.40743e-19	2.14019e-14
FOXC2	1.47794	C2	Mesenchymal (contractile SMC)	0.276	0.064	1.14969e-24	2.92665e-20
GADD45A	1.46993	C2	Mesenchymal (contractile SMC)	0.565	0.206	2.59705e-48	6.61105e-44
WFS1	1.46806	C2	Mesenchymal (contractile SMC)	0.205	0.039	1.80797e-22	4.60236e-18
ITIH5	1.46762	C2	Mesenchymal (contractile SMC)	0.217	0.038	6.32696e-20	1.61059e-15
BCAM	1.46598	C2	Mesenchymal (contractile SMC)	0.484	0.13	2.07654e-46	5.28605e-42
EDNRA	1.46513	C2	Mesenchymal (contractile SMC)	0.139	0.02	1.84225e-23	4.68962e-19
RGS7BP	1.46412	C2	Mesenchymal (contractile SMC)	0.134	0.018	2.0427e-11	5.19989e-07
MAP4	1.46262	C2	Mesenchymal (contractile SMC)	0.621	0.253	4.68913e-47	1.19367e-42
VASN	1.46187	C2	Mesenchymal (contractile SMC)	0.362	0.085	1.18327e-39	3.01213e-35
RGN	1.46136	C2	Mesenchymal (contractile SMC)	0.185	0.035	3.31167e-19	8.43019e-15
SNHG14	1.45751	C2	Mesenchymal (contractile SMC)	0.368	0.108	1.04567e-35	2.66187e-31
ARHGEF10L	1.45687	C2	Mesenchymal (contractile SMC)	0.179	0.04	7.26416e-21	1.84916e-16
SYNPO	1.45167	C2	Mesenchymal (contractile SMC)	0.378	0.104	2.96365e-31	7.54427e-27
ACADL	1.45146	C2	Mesenchymal (contractile SMC)	0.129	0.013	1.65366e-19	4.20955e-15
LMO7	1.44755	C2	Mesenchymal (contractile SMC)	0.309	0.073	1.77082e-35	4.50779e-31
CMBL	1.44431	C2	Mesenchymal (contractile SMC)	0.205	0.052	6.73202e-19	1.7137e-14
ROCK2	1.44394	C2	Mesenchymal (contractile SMC)	0.456	0.162	5.4607e-34	1.39007e-29
PTPRD	1.44385	C2	Mesenchymal (contractile SMC)	0.128	0.017	1.17897e-12	3.00119e-08
PYGB	1.44083	C2	Mesenchymal (contractile SMC)	0.244	0.058	7.26635e-28	1.84972e-23
SAMD4A	1.44	C2	Mesenchymal (contractile SMC)	0.188	0.039	1.73826e-17	4.42492e-13
ANO1	1.43682	C2	Mesenchymal (contractile SMC)	0.199	0.036	7.90541e-19	2.0124e-14
SMARCA1	1.43495	C2	Mesenchymal (contractile SMC)	0.23	0.059	2.9072e-23	7.40056e-19
NPTX2	1.43405	C2	Mesenchymal (contractile SMC)	0.147	0.018	6.76542e-19	1.72221e-14
PXDC1	1.43233	C2	Mesenchymal (contractile SMC)	0.39	0.136	3.50696e-32	8.92733e-28
RGS4	1.43138	C2	Mesenchymal (contractile SMC)	0.163	0.031	6.68975e-19	1.70294e-14
KCTD10	1.43003	C2	Mesenchymal (contractile SMC)	0.258	0.068	4.60792e-22	1.17299e-17
SEPTIN10	1.42849	C2	Mesenchymal (contractile SMC)	0.412	0.139	6.33942e-34	1.61376e-29
STBD1	1.42579	C2	Mesenchymal (contractile SMC)	0.17	0.025	2.04774e-22	5.21272e-18
MAGED2	1.42449	C2	Mesenchymal (contractile SMC)	0.701	0.299	3.86287e-61	9.83331e-57
VIM	1.42138	C2	Mesenchymal (contractile SMC)	0.996	0.916	7.6027e-129	1.9353e-124
PRDM16	1.42101	C2	Mesenchymal (contractile SMC)	0.126	0.014	1.24302e-23	3.16423e-19
PRR34-AS1	1.42047	C2	Mesenchymal (contractile SMC)	0.274	0.074	3.93141e-23	1.00078e-18
NGRN	1.40968	C2	Mesenchymal (contractile SMC)	0.61	0.25	4.31775e-54	1.09913e-49
DTNA	1.40555	C2	Mesenchymal (contractile SMC)	0.147	0.027	1.44166e-14	3.66989e-10
AP003548.1	1.40414	C2	Mesenchymal (contractile SMC)	0.109	0.008	1.56232e-14	3.97705e-10
C5orf46	1.39729	C2	Mesenchymal (contractile SMC)	0.106	0.022	3.35145e-09	8.53145e-05
RIMKLB	1.39647	C2	Mesenchymal (contractile SMC)	0.249	0.059	5.73833e-25	1.46075e-20
MYL6	1.39136	C2	Mesenchymal (contractile SMC)	0.982	0.887	2.4738e-136	6.2973e-132
SEMA3D	1.38702	C2	Mesenchymal (contractile SMC)	0.112	0.008	2.04046e-19	5.19419e-15
DIXDC1	1.38266	C2	Mesenchymal (contractile SMC)	0.295	0.082	7.98488e-23	2.03263e-18
PXMP2	1.3821	C2	Mesenchymal (contractile SMC)	0.228	0.056	2.26046e-23	5.75424e-19
DSEL	1.3777	C2	Mesenchymal (contractile SMC)	0.234	0.059	1.00121e-22	2.54867e-18
ZEB1	1.37698	C2	Mesenchymal (contractile SMC)	0.404	0.123	1.8275e-31	4.65208e-27
AK1	1.37665	C2	Mesenchymal (contractile SMC)	0.467	0.158	4.13648e-36	1.05298e-31
MSC-AS1	1.37501	C2	Mesenchymal (contractile SMC)	0.183	0.04	2.68411e-15	6.83268e-11
NPR1	1.37272	C2	Mesenchymal (contractile SMC)	0.256	0.054	1.3917e-27	3.54271e-23
PDGFA	1.37196	C2	Mesenchymal (contractile SMC)	0.342	0.1	8.18524e-29	2.08364e-24
CACNA1C	1.37109	C2	Mesenchymal (contractile SMC)	0.136	0.021	2.15481e-18	5.48528e-14
MARVELD1	1.37056	C2	Mesenchymal (contractile SMC)	0.28	0.08	1.97503e-28	5.02764e-24
TRIP6	1.36864	C2	Mesenchymal (contractile SMC)	0.411	0.144	3.53753e-31	9.00513e-27
LPAR1	1.36815	C2	Mesenchymal (contractile SMC)	0.15	0.019	3.24539e-21	8.26148e-17
SESTD1	1.36701	C2	Mesenchymal (contractile SMC)	0.299	0.094	1.25773e-26	3.20167e-22
SOX5	1.36634	C2	Mesenchymal (contractile SMC)	0.119	0.017	2.00386e-16	5.10102e-12
NT5DC3	1.36602	C2	Mesenchymal (contractile SMC)	0.131	0.017	1.37909e-15	3.51062e-11
PDE4DIP	1.36538	C2	Mesenchymal (contractile SMC)	0.354	0.117	2.0862e-22	5.31064e-18
ARMCX1	1.36525	C2	Mesenchymal (contractile SMC)	0.297	0.093	3.06334e-29	7.79803e-25
PTK2	1.36493	C2	Mesenchymal (contractile SMC)	0.37	0.115	2.0425e-28	5.19938e-24
MAGI2	1.36297	C2	Mesenchymal (contractile SMC)	0.147	0.024	1.58869e-18	4.04417e-14
RBP1	1.35916	C2	Mesenchymal (contractile SMC)	0.239	0.065	5.11423e-17	1.30188e-12
COPZ2	1.35887	C2	Mesenchymal (contractile SMC)	0.39	0.112	3.04574e-26	7.75324e-22
KLF15	1.35744	C2	Mesenchymal (contractile SMC)	0.131	0.014	6.47293e-21	1.64775e-16
HES4	1.3568	C2	Mesenchymal (contractile SMC)	0.348	0.107	1.20576e-32	3.06937e-28
EPDR1	1.35448	C2	Mesenchymal (contractile SMC)	0.213	0.05	4.59429e-19	1.16952e-14
GUCY1B1	1.35236	C2	Mesenchymal (contractile SMC)	0.201	0.047	3.99149e-24	1.01607e-19
ESD	1.35168	C2	Mesenchymal (contractile SMC)	0.772	0.393	2.2346e-56	5.6884e-52
NAP1L3	1.35133	C2	Mesenchymal (contractile SMC)	0.127	0.02	7.66986e-17	1.95244e-12
PRRX1	1.35039	C2	Mesenchymal (contractile SMC)	0.331	0.096	2.81359e-27	7.16227e-23
HAAO	1.35011	C2	Mesenchymal (contractile SMC)	0.179	0.047	7.40221e-17	1.88431e-12
TBL1X	1.34996	C2	Mesenchymal (contractile SMC)	0.233	0.059	6.84536e-18	1.74255e-13
ITGB1	1.34915	C2	Mesenchymal (contractile SMC)	0.894	0.583	2.92062e-80	7.43473e-76
FGF13	1.34743	C2	Mesenchymal (contractile SMC)	0.113	0.017	2.16157e-15	5.5025e-11
TENT5B	1.34639	C2	Mesenchymal (contractile SMC)	0.1	0.01	1.30067e-15	3.31098e-11
C8orf88	1.34381	C2	Mesenchymal (contractile SMC)	0.151	0.024	9.25628e-18	2.35628e-13
AL390755.1	1.34344	C2	Mesenchymal (contractile SMC)	0.115	0.013	1.73335e-16	4.41242e-12
GSTP1	1.34193	C2	Mesenchymal (contractile SMC)	0.928	0.647	2.6237e-107	6.679e-103
EID1	1.34039	C2	Mesenchymal (contractile SMC)	0.9	0.594	1.1162e-103	2.8415e-99
THRA	1.33653	C2	Mesenchymal (contractile SMC)	0.29	0.094	3.6115e-28	9.19344e-24
MSC	1.33648	C2	Mesenchymal (contractile SMC)	0.19	0.052	1.68986e-15	4.3017e-11
CAMTA1	1.33633	C2	Mesenchymal (contractile SMC)	0.67	0.32	2.07784e-48	5.28934e-44
CYB5R3	1.334	C2	Mesenchymal (contractile SMC)	0.778	0.355	6.93041e-54	1.76421e-49
PGM1	1.33366	C2	Mesenchymal (contractile SMC)	0.278	0.077	1.43541e-21	3.65399e-17
TBXA2R	1.33277	C2	Mesenchymal (contractile SMC)	0.158	0.03	1.85435e-20	4.72043e-16
GMPR	1.33142	C2	Mesenchymal (contractile SMC)	0.186	0.048	9.31119e-16	2.37026e-11
FMO2	1.33105	C2	Mesenchymal (contractile SMC)	0.39	0.094	9.05589e-34	2.30527e-29
TLN1	1.32875	C2	Mesenchymal (contractile SMC)	0.752	0.448	4.16068e-53	1.05914e-48
LGI2	1.32711	C2	Mesenchymal (contractile SMC)	0.126	0.017	3.31606e-14	8.44135e-10
RTL8A	1.32311	C2	Mesenchymal (contractile SMC)	0.39	0.136	1.50763e-29	3.83783e-25
NR2F2	1.32264	C2	Mesenchymal (contractile SMC)	0.471	0.147	2.33448e-47	5.94266e-43
HSPA2	1.32041	C2	Mesenchymal (contractile SMC)	0.279	0.079	5.0533e-22	1.28637e-17
C5orf24	1.31681	C2	Mesenchymal (contractile SMC)	0.423	0.162	1.91055e-38	4.86351e-34
ARHGEF17	1.31665	C2	Mesenchymal (contractile SMC)	0.194	0.042	1.10823e-15	2.82112e-11
DNAJB5	1.31395	C2	Mesenchymal (contractile SMC)	0.149	0.024	6.63211e-20	1.68827e-15
RNF150	1.31311	C2	Mesenchymal (contractile SMC)	0.114	0.02	2.13945e-15	5.44617e-11
SLC25A34-AS1	1.31182	C2	Mesenchymal (contractile SMC)	0.118	0.023	4.46107e-11	1.13561e-06
ARHGEF9	1.30959	C2	Mesenchymal (contractile SMC)	0.285	0.076	4.25041e-26	1.08199e-21
CCDC8	1.30905	C2	Mesenchymal (contractile SMC)	0.106	0.018	6.73908e-14	1.7155e-09
AC005736.1	1.30849	C2	Mesenchymal (contractile SMC)	0.109	0.009	5.5058e-15	1.40156e-10
PPP1CB	1.30826	C2	Mesenchymal (contractile SMC)	0.809	0.491	2.95405e-44	7.51982e-40
LMO3	1.30691	C2	Mesenchymal (contractile SMC)	0.149	0.026	4.07402e-17	1.03708e-12
EMILIN1	1.30232	C2	Mesenchymal (contractile SMC)	0.385	0.103	1.99687e-33	5.08323e-29
WASL	1.30078	C2	Mesenchymal (contractile SMC)	0.409	0.145	1.45937e-34	3.71497e-30
HADH	1.3005	C2	Mesenchymal (contractile SMC)	0.304	0.097	1.23047e-27	3.13228e-23
AMIGO2	1.29911	C2	Mesenchymal (contractile SMC)	0.189	0.044	4.69404e-18	1.19491e-13
RAB34	1.29756	C2	Mesenchymal (contractile SMC)	0.582	0.235	2.2751e-41	5.79148e-37
CRIP1	1.29588	C2	Mesenchymal (contractile SMC)	0.862	0.663	1.44419e-45	3.67633e-41
KCTD9	1.29479	C2	Mesenchymal (contractile SMC)	0.223	0.059	1.27167e-23	3.23715e-19
INPP5A	1.29397	C2	Mesenchymal (contractile SMC)	0.149	0.024	4.65874e-19	1.18593e-14
ALPK3	1.29302	C2	Mesenchymal (contractile SMC)	0.122	0.02	4.87846e-18	1.24186e-13
FRY	1.29224	C2	Mesenchymal (contractile SMC)	0.225	0.056	1.51779e-21	3.86369e-17
CD27-AS1	1.29177	C2	Mesenchymal (contractile SMC)	0.253	0.075	1.32887e-16	3.38278e-12
DDR2	1.29142	C2	Mesenchymal (contractile SMC)	0.26	0.068	5.87945e-23	1.49667e-18
RARRES2	1.29027	C2	Mesenchymal (contractile SMC)	0.597	0.14	1.06185e-65	2.70303e-61
SLC41A2	1.28722	C2	Mesenchymal (contractile SMC)	0.143	0.028	1.68064e-15	4.27822e-11
MTURN	1.2866	C2	Mesenchymal (contractile SMC)	0.251	0.074	1.97152e-20	5.01869e-16
MICU3	1.28283	C2	Mesenchymal (contractile SMC)	0.178	0.042	9.80238e-18	2.49529e-13
ROR1	1.27701	C2	Mesenchymal (contractile SMC)	0.116	0.015	4.92846e-15	1.25459e-10
PRRX2	1.27634	C2	Mesenchymal (contractile SMC)	0.241	0.057	3.67449e-19	9.35377e-15
KLHL42	1.27481	C2	Mesenchymal (contractile SMC)	0.238	0.062	1.4865e-20	3.78403e-16
TUSC1	1.27467	C2	Mesenchymal (contractile SMC)	0.285	0.087	4.81375e-21	1.22539e-16
TRNP1	1.27276	C2	Mesenchymal (contractile SMC)	0.134	0.023	1.19396e-15	3.03934e-11
APBB2	1.27172	C2	Mesenchymal (contractile SMC)	0.189	0.044	1.10262e-20	2.80683e-16
BMPR1A	1.2717	C2	Mesenchymal (contractile SMC)	0.178	0.037	2.77505e-28	7.06417e-24
SDK1	1.27163	C2	Mesenchymal (contractile SMC)	0.103	0.007	2.43029e-18	6.18653e-14
RTL8C	1.26993	C2	Mesenchymal (contractile SMC)	0.482	0.187	6.67371e-32	1.69886e-27
RAB9B	1.26851	C2	Mesenchymal (contractile SMC)	0.11	0.011	4.35777e-15	1.10931e-10
TMOD1	1.26788	C2	Mesenchymal (contractile SMC)	0.19	0.055	1.92801e-15	4.90793e-11
RBMS3	1.26711	C2	Mesenchymal (contractile SMC)	0.387	0.114	2.08877e-36	5.31716e-32
ALCAM	1.26669	C2	Mesenchymal (contractile SMC)	0.367	0.135	7.55083e-27	1.92214e-22
TEAD3	1.26543	C2	Mesenchymal (contractile SMC)	0.162	0.026	9.16754e-21	2.33369e-16
GJA1	1.26315	C2	Mesenchymal (contractile SMC)	0.31	0.088	2.518e-22	6.40982e-18
PHLDA3	1.26158	C2	Mesenchymal (contractile SMC)	0.355	0.106	1.20299e-36	3.06233e-32
COBLL1	1.25834	C2	Mesenchymal (contractile SMC)	0.264	0.068	2.96167e-16	7.53922e-12
ERBB4	1.25635	C2	Mesenchymal (contractile SMC)	0.11	0.012	2.04868e-12	5.21511e-08
MPDZ	1.25499	C2	Mesenchymal (contractile SMC)	0.218	0.053	1.91241e-21	4.86823e-17
ZFHX3	1.25468	C2	Mesenchymal (contractile SMC)	0.379	0.153	7.39376e-21	1.88216e-16
JAM3	1.2536	C2	Mesenchymal (contractile SMC)	0.219	0.062	6.07478e-17	1.5464e-12
ITGA3	1.25335	C2	Mesenchymal (contractile SMC)	0.172	0.041	1.03515e-18	2.63508e-14
MRPL33	1.25312	C2	Mesenchymal (contractile SMC)	0.691	0.365	1.88653e-42	4.80234e-38
SLC20A2	1.25223	C2	Mesenchymal (contractile SMC)	0.221	0.054	1.39843e-17	3.55985e-13
CRIM1-DT	1.24927	C2	Mesenchymal (contractile SMC)	0.153	0.038	3.98024e-16	1.01321e-11
AC027031.2	1.24777	C2	Mesenchymal (contractile SMC)	0.135	0.028	6.65788e-10	1.69483e-05
FGF1	1.24577	C2	Mesenchymal (contractile SMC)	0.114	0.024	1.10194e-09	2.80511e-05
PEBP1	1.24485	C2	Mesenchymal (contractile SMC)	0.879	0.577	1.67699e-74	4.26896e-70
TBX18	1.24422	C2	Mesenchymal (contractile SMC)	0.118	0.02	2.78315e-15	7.0848e-11
C3orf70	1.24306	C2	Mesenchymal (contractile SMC)	0.117	0.014	9.25439e-18	2.3558e-13
TWIST1	1.23623	C2	Mesenchymal (contractile SMC)	0.181	0.046	8.18479e-13	2.08352e-08
IFT81	1.2355	C2	Mesenchymal (contractile SMC)	0.121	0.028	8.29378e-10	2.11127e-05
TMEM25	1.23493	C2	Mesenchymal (contractile SMC)	0.158	0.036	1.91393e-16	4.87211e-12
CTTN	1.23288	C2	Mesenchymal (contractile SMC)	0.439	0.143	3.32375e-36	8.46093e-32
TMEM130	1.22976	C2	Mesenchymal (contractile SMC)	0.11	0.019	1.80862e-13	4.60402e-09
TLCD4	1.2268	C2	Mesenchymal (contractile SMC)	0.13	0.018	1.70282e-15	4.33471e-11
PARVA	1.22525	C2	Mesenchymal (contractile SMC)	0.296	0.095	3.89869e-23	9.9245e-19
SNRPN	1.21871	C2	Mesenchymal (contractile SMC)	0.694	0.36	3.48524e-37	8.87202e-33
C14orf132	1.21848	C2	Mesenchymal (contractile SMC)	0.137	0.021	4.22275e-14	1.07494e-09
FEZ1	1.21841	C2	Mesenchymal (contractile SMC)	0.355	0.113	3.6827e-24	9.37467e-20
MAP1LC3A	1.21838	C2	Mesenchymal (contractile SMC)	0.4	0.137	2.13757e-34	5.44139e-30
PCBD1	1.21475	C2	Mesenchymal (contractile SMC)	0.477	0.203	1.09339e-23	2.78333e-19
OSBPL1A	1.21116	C2	Mesenchymal (contractile SMC)	0.291	0.104	3.84698e-21	9.79287e-17
PDK3	1.20981	C2	Mesenchymal (contractile SMC)	0.272	0.085	9.59922e-16	2.44358e-11
NT5C3B	1.20937	C2	Mesenchymal (contractile SMC)	0.309	0.106	1.90789e-25	4.85671e-21
MSRB2	1.20832	C2	Mesenchymal (contractile SMC)	0.477	0.211	2.28098e-33	5.80646e-29
SNHG18	1.20813	C2	Mesenchymal (contractile SMC)	0.201	0.054	1.68971e-15	4.30133e-11
SPECC1	1.20643	C2	Mesenchymal (contractile SMC)	0.277	0.092	5.28402e-20	1.3451e-15
GAMT	1.20439	C2	Mesenchymal (contractile SMC)	0.29	0.093	3.39195e-20	8.63454e-16
PFKM	1.20307	C2	Mesenchymal (contractile SMC)	0.155	0.042	3.02645e-11	7.70414e-07
GAREM1	1.20232	C2	Mesenchymal (contractile SMC)	0.108	0.012	8.10627e-15	2.06353e-10
SGIP1	1.20121	C2	Mesenchymal (contractile SMC)	0.146	0.031	4.775e-14	1.21552e-09
ARPC1A	1.20033	C2	Mesenchymal (contractile SMC)	0.532	0.236	2.10918e-38	5.36912e-34
CCDC107	1.19998	C2	Mesenchymal (contractile SMC)	0.695	0.358	2.86259e-41	7.287e-37
PHLDB2	1.19888	C2	Mesenchymal (contractile SMC)	0.223	0.06	1.35255e-25	3.44306e-21
ITGA1	1.1987	C2	Mesenchymal (contractile SMC)	0.354	0.102	8.13374e-29	2.07053e-24
DYNC1LI2	1.19828	C2	Mesenchymal (contractile SMC)	0.443	0.187	3.5097e-33	8.9343e-29
RNF115	1.1978	C2	Mesenchymal (contractile SMC)	0.453	0.204	1.78322e-30	4.53935e-26
LARP6	1.19424	C2	Mesenchymal (contractile SMC)	0.285	0.082	3.71069e-28	9.44592e-24
MTMR11	1.19022	C2	Mesenchymal (contractile SMC)	0.136	0.031	1.97269e-12	5.02169e-08
MICAL2	1.18878	C2	Mesenchymal (contractile SMC)	0.29	0.092	3.3613e-22	8.55653e-18
ZBTB47	1.1878	C2	Mesenchymal (contractile SMC)	0.138	0.031	2.54225e-15	6.47156e-11
BCAR1	1.18678	C2	Mesenchymal (contractile SMC)	0.228	0.062	5.29023e-22	1.34668e-17
ERRFI1	1.18607	C2	Mesenchymal (contractile SMC)	0.231	0.077	1.6982e-18	4.32294e-14
GALNT18	1.18467	C2	Mesenchymal (contractile SMC)	0.155	0.031	2.39281e-15	6.09113e-11
PITPNB	1.18437	C2	Mesenchymal (contractile SMC)	0.44	0.185	1.23858e-20	3.15293e-16
KIAA1671	1.18398	C2	Mesenchymal (contractile SMC)	0.157	0.035	6.46854e-15	1.64663e-10
S100A6	1.18353	C2	Mesenchymal (contractile SMC)	0.99	0.865	7.2672e-110	1.8499e-105
NBEAL1	1.18227	C2	Mesenchymal (contractile SMC)	0.385	0.151	6.85716e-26	1.74556e-21
ITGBL1	1.18205	C2	Mesenchymal (contractile SMC)	0.37	0.103	2.96863e-24	7.55695e-20
ST6GALNAC6	1.18018	C2	Mesenchymal (contractile SMC)	0.363	0.137	4.2722e-23	1.08753e-18
PDK2	1.17955	C2	Mesenchymal (contractile SMC)	0.239	0.071	1.28586e-21	3.27328e-17
MAP9	1.17932	C2	Mesenchymal (contractile SMC)	0.26	0.079	1.1945e-21	3.04071e-17
BGN	1.17853	C2	Mesenchymal (contractile SMC)	0.903	0.229	4.4928e-102	1.14368e-97
DNAJB4	1.17702	C2	Mesenchymal (contractile SMC)	0.356	0.139	2.43363e-21	6.19505e-17
NQO1	1.17649	C2	Mesenchymal (contractile SMC)	0.169	0.062	1.67549e-14	4.26513e-10
RNF180	1.17599	C2	Mesenchymal (contractile SMC)	0.144	0.033	1.62552e-11	4.13793e-07
PLEKHH2	1.17531	C2	Mesenchymal (contractile SMC)	0.157	0.035	1.0502e-18	2.67338e-14
CETN2	1.17472	C2	Mesenchymal (contractile SMC)	0.299	0.115	4.01506e-17	1.02207e-12
AIG1	1.17286	C2	Mesenchymal (contractile SMC)	0.421	0.172	4.89022e-29	1.24485e-24
NPTN	1.16964	C2	Mesenchymal (contractile SMC)	0.43	0.183	3.30051e-26	8.40178e-22
TCEAL7	1.16818	C2	Mesenchymal (contractile SMC)	0.128	0.021	9.48879e-16	2.41547e-11
PCYOX1	1.16751	C2	Mesenchymal (contractile SMC)	0.299	0.101	4.32196e-25	1.1002e-20
HABP4	1.16631	C2	Mesenchymal (contractile SMC)	0.264	0.077	3.40497e-20	8.6677e-16
RABGAP1	1.16606	C2	Mesenchymal (contractile SMC)	0.29	0.099	1.95355e-21	4.97296e-17
EGFR	1.16511	C2	Mesenchymal (contractile SMC)	0.142	0.026	1.70207e-13	4.33278e-09
MOB2	1.16359	C2	Mesenchymal (contractile SMC)	0.392	0.166	2.65604e-29	6.76121e-25
JAK2	1.16353	C2	Mesenchymal (contractile SMC)	0.203	0.061	2.07521e-23	5.28267e-19
FZD1	1.16286	C2	Mesenchymal (contractile SMC)	0.194	0.058	4.2011e-15	1.06943e-10
PBX1	1.1627	C2	Mesenchymal (contractile SMC)	0.223	0.067	2.90663e-20	7.39913e-16
EFEMP2	1.16233	C2	Mesenchymal (contractile SMC)	0.422	0.135	8.42706e-28	2.14519e-23
RGS3	1.15997	C2	Mesenchymal (contractile SMC)	0.305	0.094	4.73957e-21	1.2065e-16
EHD2	1.15969	C2	Mesenchymal (contractile SMC)	0.294	0.098	2.55725e-16	6.50973e-12
NCALD	1.1562	C2	Mesenchymal (contractile SMC)	0.172	0.039	4.78114e-17	1.21709e-12
CCDC6	1.15521	C2	Mesenchymal (contractile SMC)	0.319	0.116	3.8608e-25	9.82804e-21
RTL8B	1.15447	C2	Mesenchymal (contractile SMC)	0.169	0.048	1.26666e-09	3.22442e-05
ALDH2	1.15369	C2	Mesenchymal (contractile SMC)	0.594	0.26	8.77361e-45	2.23341e-40
SDC4	1.15292	C2	Mesenchymal (contractile SMC)	0.229	0.072	4.23688e-15	1.07854e-10
CDH2	1.1512	C2	Mesenchymal (contractile SMC)	0.126	0.032	3.36339e-10	8.56183e-06
NENF	1.14883	C2	Mesenchymal (contractile SMC)	0.751	0.402	8.52581e-42	2.17033e-37
SPRYD3	1.14841	C2	Mesenchymal (contractile SMC)	0.237	0.074	1.86243e-16	4.74101e-12
PPP1R13L	1.14827	C2	Mesenchymal (contractile SMC)	0.128	0.029	4.03048e-11	1.026e-06
APOOL	1.14803	C2	Mesenchymal (contractile SMC)	0.176	0.056	3.20052e-16	8.14725e-12
IGF1R	1.14729	C2	Mesenchymal (contractile SMC)	0.196	0.052	2.18211e-15	5.55477e-11
CBY1	1.14724	C2	Mesenchymal (contractile SMC)	0.241	0.08	2.34928e-16	5.98033e-12
HSPA4L	1.14677	C2	Mesenchymal (contractile SMC)	0.115	0.021	1.77891e-13	4.52839e-09
MTFR1L	1.14649	C2	Mesenchymal (contractile SMC)	0.274	0.095	1.56375e-27	3.98068e-23
PCDH10	1.14595	C2	Mesenchymal (contractile SMC)	0.179	0.04	2.31919e-18	5.90374e-14
PLCL1	1.14413	C2	Mesenchymal (contractile SMC)	0.144	0.033	1.96991e-14	5.0146e-10
NTN4	1.14304	C2	Mesenchymal (contractile SMC)	0.195	0.058	9.36469e-14	2.38388e-09
AAMDC	1.139	C2	Mesenchymal (contractile SMC)	0.428	0.174	1.8371e-34	4.67652e-30
TACC2	1.13881	C2	Mesenchymal (contractile SMC)	0.13	0.026	5.09986e-14	1.29822e-09
PACSIN2	1.13805	C2	Mesenchymal (contractile SMC)	0.297	0.118	4.6436e-23	1.18207e-18
AEBP1	1.13566	C2	Mesenchymal (contractile SMC)	0.763	0.191	5.90198e-81	1.50241e-76
ATOH8	1.13401	C2	Mesenchymal (contractile SMC)	0.154	0.037	1.36952e-19	3.48625e-15
ITGA11	1.13354	C2	Mesenchymal (contractile SMC)	0.154	0.035	5.08978e-14	1.29566e-09
SLC25A23	1.13148	C2	Mesenchymal (contractile SMC)	0.122	0.023	7.16419e-12	1.82372e-07
MOCS2	1.13092	C2	Mesenchymal (contractile SMC)	0.363	0.144	6.85179e-28	1.74419e-23
IL11RA	1.13	C2	Mesenchymal (contractile SMC)	0.232	0.066	6.89699e-15	1.7557e-10
LGALS1	1.12991	C2	Mesenchymal (contractile SMC)	0.967	0.664	5.37737e-75	1.36886e-70
MAGI2-AS3	1.12944	C2	Mesenchymal (contractile SMC)	0.309	0.103	7.80914e-22	1.98789e-17
KIF13A	1.12869	C2	Mesenchymal (contractile SMC)	0.216	0.071	2.02628e-10	5.15809e-06
VGLL4	1.12634	C2	Mesenchymal (contractile SMC)	0.448	0.171	8.42172e-33	2.14383e-28
COL6A1	1.12503	C2	Mesenchymal (contractile SMC)	0.613	0.178	1.75527e-52	4.46822e-48
SH3BGRL	1.12317	C2	Mesenchymal (contractile SMC)	0.847	0.547	2.09596e-50	5.33549e-46
LAMA5	1.12198	C2	Mesenchymal (contractile SMC)	0.184	0.042	2.38604e-18	6.0739e-14
DEXI	1.12112	C2	Mesenchymal (contractile SMC)	0.325	0.115	2.69814e-26	6.86839e-22
MIR4458HG	1.12067	C2	Mesenchymal (contractile SMC)	0.179	0.056	1.41603e-16	3.60465e-12
NDUFC1	1.12047	C2	Mesenchymal (contractile SMC)	0.714	0.386	3.66289e-39	9.32426e-35
CTPS1	1.11757	C2	Mesenchymal (contractile SMC)	0.199	0.055	1.38368e-13	3.52231e-09
NAV2	1.1169	C2	Mesenchymal (contractile SMC)	0.14	0.031	7.86168e-13	2.00127e-08
CCDC146	1.11641	C2	Mesenchymal (contractile SMC)	0.119	0.022	3.0488e-21	7.76103e-17
SPAG16	1.11374	C2	Mesenchymal (contractile SMC)	0.237	0.076	6.83755e-16	1.74057e-11
SNX18	1.11207	C2	Mesenchymal (contractile SMC)	0.297	0.113	1.24212e-18	3.16194e-14
HAND2-AS1	1.11193	C2	Mesenchymal (contractile SMC)	0.1	0.015	1.73194e-09	4.40882e-05
TGM2	1.11081	C2	Mesenchymal (contractile SMC)	0.389	0.122	1.90057e-36	4.83809e-32
TJP1	1.11024	C2	Mesenchymal (contractile SMC)	0.307	0.1	2.94561e-25	7.49834e-21
GAS6	1.1096	C2	Mesenchymal (contractile SMC)	0.773	0.312	5.58689e-59	1.4222e-54
SERGEF	1.10784	C2	Mesenchymal (contractile SMC)	0.25	0.084	3.21425e-16	8.1822e-12
NDUFB7	1.10773	C2	Mesenchymal (contractile SMC)	0.767	0.453	1.31696e-41	3.35245e-37
ZNF483	1.1072	C2	Mesenchymal (contractile SMC)	0.144	0.035	2.45632e-14	6.25281e-10
ADCY6	1.10547	C2	Mesenchymal (contractile SMC)	0.123	0.027	6.09797e-12	1.5523e-07
CLU	1.10518	C2	Mesenchymal (contractile SMC)	0.924	0.301	8.0378e-104	2.0461e-99
EOGT	1.10257	C2	Mesenchymal (contractile SMC)	0.165	0.046	2.6445e-14	6.73185e-10
CCNI	1.10189	C2	Mesenchymal (contractile SMC)	0.908	0.728	1.47004e-78	3.74213e-74
SBDS	1.10105	C2	Mesenchymal (contractile SMC)	0.803	0.514	4.21406e-59	1.07273e-54
FYCO1	1.10078	C2	Mesenchymal (contractile SMC)	0.165	0.044	3.14003e-12	7.99327e-08
HSDL2	1.09952	C2	Mesenchymal (contractile SMC)	0.284	0.106	1.11967e-23	2.85024e-19
HEYL	1.09925	C2	Mesenchymal (contractile SMC)	0.113	0.036	2.66579e-09	6.78602e-05
OBSL1	1.09852	C2	Mesenchymal (contractile SMC)	0.13	0.033	1.74904e-08	0.000445235
HMGN5	1.09759	C2	Mesenchymal (contractile SMC)	0.158	0.052	1.46508e-13	3.7295e-09
RHOB	1.0941	C2	Mesenchymal (contractile SMC)	0.629	0.297	7.84355e-36	1.99665e-31
UBA2	1.09372	C2	Mesenchymal (contractile SMC)	0.482	0.222	1.384e-31	3.52312e-27
GPC4	1.08933	C2	Mesenchymal (contractile SMC)	0.124	0.025	1.16255e-17	2.95939e-13
GCSH	1.0878	C2	Mesenchymal (contractile SMC)	0.316	0.118	4.63491e-24	1.17986e-19
ATP6AP1L	1.08772	C2	Mesenchymal (contractile SMC)	0.104	0.02	3.25102e-11	8.27579e-07
COL8A1	1.08679	C2	Mesenchymal (contractile SMC)	0.442	0.119	4.3717e-34	1.11286e-29
SERPINI1	1.08509	C2	Mesenchymal (contractile SMC)	0.164	0.046	1.17406e-15	2.98868e-11
INMT	1.08423	C2	Mesenchymal (contractile SMC)	0.319	0.097	1.86259e-26	4.74141e-22
PPP2CB	1.08307	C2	Mesenchymal (contractile SMC)	0.354	0.147	1.0996e-22	2.79914e-18
GLT8D2	1.08286	C2	Mesenchymal (contractile SMC)	0.256	0.083	2.61106e-17	6.64671e-13
FBXO17	1.08182	C2	Mesenchymal (contractile SMC)	0.153	0.04	1.09887e-12	2.79728e-08
EPS8	1.08155	C2	Mesenchymal (contractile SMC)	0.476	0.197	1.05773e-34	2.69256e-30
TLCD5	1.08034	C2	Mesenchymal (contractile SMC)	0.11	0.023	2.27988e-12	5.80366e-08
SOD1	1.08028	C2	Mesenchymal (contractile SMC)	0.876	0.618	6.26115e-58	1.59384e-53
RSU1	1.07785	C2	Mesenchymal (contractile SMC)	0.449	0.209	1.49934e-24	3.81673e-20
HEPH	1.07698	C2	Mesenchymal (contractile SMC)	0.116	0.026	1.97225e-06	0.0502057
ERBB2	1.07607	C2	Mesenchymal (contractile SMC)	0.144	0.035	1.50965e-08	0.000384296
PDGFC	1.07465	C2	Mesenchymal (contractile SMC)	0.187	0.061	4.60705e-15	1.17277e-10
TPD52L1	1.07277	C2	Mesenchymal (contractile SMC)	0.209	0.068	5.45553e-14	1.38876e-09
HMCN1	1.07208	C2	Mesenchymal (contractile SMC)	0.282	0.076	4.80372e-19	1.22284e-14
UCHL1	1.07181	C2	Mesenchymal (contractile SMC)	0.113	0.031	2.71973e-09	6.92335e-05
MYH9	1.06963	C2	Mesenchymal (contractile SMC)	0.69	0.374	1.1422e-42	2.90757e-38
FSTL3	1.06859	C2	Mesenchymal (contractile SMC)	0.266	0.072	8.9364e-24	2.27485e-19
TSR2	1.06707	C2	Mesenchymal (contractile SMC)	0.42	0.174	3.20299e-24	8.15352e-20
H2AFJ	1.06564	C2	Mesenchymal (contractile SMC)	0.681	0.363	1.7394e-33	4.4278e-29
SYNE1	1.06547	C2	Mesenchymal (contractile SMC)	0.439	0.174	3.16262e-28	8.05075e-24
MRFAP1	1.0614	C2	Mesenchymal (contractile SMC)	0.756	0.443	1.65056e-38	4.20167e-34
SNX7	1.05814	C2	Mesenchymal (contractile SMC)	0.211	0.076	6.24907e-16	1.59076e-11
ATP8B1	1.05802	C2	Mesenchymal (contractile SMC)	0.163	0.044	9.27663e-17	2.36146e-12
AK4	1.05662	C2	Mesenchymal (contractile SMC)	0.13	0.029	6.71737e-12	1.70997e-07
SOST	1.05597	C2	Mesenchymal (contractile SMC)	0.154	0.021	8.22234e-18	2.09308e-13
SHC4	1.05514	C2	Mesenchymal (contractile SMC)	0.108	0.017	1.31084e-16	3.33688e-12
NR2F2-AS1	1.0549	C2	Mesenchymal (contractile SMC)	0.133	0.034	1.77786e-16	4.52573e-12
MAP2	1.05476	C2	Mesenchymal (contractile SMC)	0.127	0.029	1.67498e-10	4.26384e-06
GNAI1	1.05203	C2	Mesenchymal (contractile SMC)	0.133	0.033	3.76903e-16	9.59444e-12
PPP1R16A	1.05045	C2	Mesenchymal (contractile SMC)	0.141	0.041	7.07402e-13	1.80076e-08
SUN1	1.04933	C2	Mesenchymal (contractile SMC)	0.31	0.108	6.85431e-20	1.74483e-15
PKD1	1.04893	C2	Mesenchymal (contractile SMC)	0.22	0.066	1.16865e-18	2.97491e-14
SDC2	1.04697	C2	Mesenchymal (contractile SMC)	0.47	0.182	2.86408e-25	7.2908e-21
DAAM2	1.04673	C2	Mesenchymal (contractile SMC)	0.104	0.021	7.49707e-11	1.90846e-06
OAT	1.04654	C2	Mesenchymal (contractile SMC)	0.462	0.194	3.96018e-29	1.0081e-24
ECRG4	1.04637	C2	Mesenchymal (contractile SMC)	0.362	0.13	2.623e-23	6.67712e-19
MT-ATP8	1.04614	C2	Mesenchymal (contractile SMC)	0.384	0.193	5.30594e-15	1.35068e-10
WDR1	1.0461	C2	Mesenchymal (contractile SMC)	0.574	0.297	1.4195e-30	3.61348e-26
ATL3	1.04553	C2	Mesenchymal (contractile SMC)	0.355	0.15	3.72006e-18	9.46978e-14
ZC2HC1A	1.04402	C2	Mesenchymal (contractile SMC)	0.236	0.081	1.0858e-18	2.764e-14
TMEM237	1.0434	C2	Mesenchymal (contractile SMC)	0.169	0.053	5.25297e-09	0.00013372
DTX3	1.04329	C2	Mesenchymal (contractile SMC)	0.15	0.039	3.84803e-10	9.79554e-06
UNC45A	1.04294	C2	Mesenchymal (contractile SMC)	0.234	0.087	5.64069e-19	1.4359e-14
SGCE	1.04247	C2	Mesenchymal (contractile SMC)	0.334	0.108	2.4381e-19	6.20644e-15
FOXS1	1.04234	C2	Mesenchymal (contractile SMC)	0.124	0.037	3.59718e-11	9.15698e-07
CACNA2D1	1.04044	C2	Mesenchymal (contractile SMC)	0.13	0.03	1.79509e-14	4.56959e-10
RNF11	1.04004	C2	Mesenchymal (contractile SMC)	0.37	0.166	2.45489e-17	6.24916e-13
VSTM4	1.03979	C2	Mesenchymal (contractile SMC)	0.116	0.027	3.57225e-09	9.09352e-05
FGFR1	1.0391	C2	Mesenchymal (contractile SMC)	0.35	0.129	9.19374e-23	2.34036e-18
ARL2	1.03854	C2	Mesenchymal (contractile SMC)	0.637	0.316	2.55552e-31	6.50532e-27
ALDH3A2	1.03827	C2	Mesenchymal (contractile SMC)	0.213	0.087	6.30334e-17	1.60458e-12
C1orf122	1.03774	C2	Mesenchymal (contractile SMC)	0.498	0.242	4.45349e-20	1.13368e-15
COL6A2	1.03696	C2	Mesenchymal (contractile SMC)	0.78	0.218	2.3017e-68	5.85922e-64
CALCOCO1	1.03651	C2	Mesenchymal (contractile SMC)	0.274	0.095	5.38922e-17	1.37188e-12
TBX2	1.03626	C2	Mesenchymal (contractile SMC)	0.158	0.04	2.82235e-17	7.18457e-13
NFIB	1.03595	C2	Mesenchymal (contractile SMC)	0.516	0.185	5.9663e-32	1.51878e-27
GSTA4	1.02939	C2	Mesenchymal (contractile SMC)	0.165	0.06	8.93037e-09	0.000227332
MAGEF1	1.02853	C2	Mesenchymal (contractile SMC)	0.218	0.079	3.77949e-11	9.62108e-07
BCAP29	1.02834	C2	Mesenchymal (contractile SMC)	0.548	0.263	1.02901e-31	2.61946e-27
NEO1	1.02502	C2	Mesenchymal (contractile SMC)	0.134	0.031	7.72014e-16	1.96524e-11
TCEAL9	1.0235	C2	Mesenchymal (contractile SMC)	0.519	0.219	1.30649e-31	3.3258e-27
UBE2H	1.02289	C2	Mesenchymal (contractile SMC)	0.406	0.19	1.14533e-17	2.91556e-13
CYFIP2	1.02273	C2	Mesenchymal (contractile SMC)	0.253	0.083	1.00542e-17	2.55939e-13
CARMIL1	1.0222	C2	Mesenchymal (contractile SMC)	0.181	0.058	3.93601e-12	1.00195e-07
PDGFRB	1.01869	C2	Mesenchymal (contractile SMC)	0.287	0.1	1.74529e-20	4.4428e-16
TXNRD1	1.01791	C2	Mesenchymal (contractile SMC)	0.313	0.163	3.85904e-14	9.82358e-10
CRYZL1	1.01691	C2	Mesenchymal (contractile SMC)	0.251	0.101	1.16867e-13	2.97496e-09
RNASE4	1.0169	C2	Mesenchymal (contractile SMC)	0.536	0.194	5.1646e-39	1.3147e-34
CAB39L	1.01525	C2	Mesenchymal (contractile SMC)	0.168	0.045	3.76535e-13	9.58508e-09
CPXM2	1.01476	C2	Mesenchymal (contractile SMC)	0.307	0.099	8.6233e-23	2.19515e-18
MINDY2	1.01444	C2	Mesenchymal (contractile SMC)	0.303	0.112	9.07612e-20	2.31042e-15
DUSP3	1.014	C2	Mesenchymal (contractile SMC)	0.243	0.107	6.92866e-07	0.0176376
RPS27L	1.01292	C2	Mesenchymal (contractile SMC)	0.851	0.588	5.25474e-42	1.33765e-37
ZSCAN18	1.01143	C2	Mesenchymal (contractile SMC)	0.27	0.092	8.56008e-14	2.17905e-09
ADARB1	1.00951	C2	Mesenchymal (contractile SMC)	0.183	0.05	1.47635e-14	3.75821e-10
EBF1	1.00589	C2	Mesenchymal (contractile SMC)	0.301	0.093	4.21015e-22	1.07174e-17
CCDC102A	1.00574	C2	Mesenchymal (contractile SMC)	0.156	0.047	7.72954e-09	0.000196763
SNX21	1.00278	C2	Mesenchymal (contractile SMC)	0.152	0.047	2.61629e-13	6.66003e-09
ZNF703	1.00163	C2	Mesenchymal (contractile SMC)	0.157	0.058	9.05497e-12	2.30503e-07
ELN	0.998913	C2	Mesenchymal (contractile SMC)	0.359	0.114	1.15953e-24	2.95171e-20
MRPL49	0.998228	C2	Mesenchymal (contractile SMC)	0.254	0.091	1.29446e-19	3.29518e-15
PHYHD1	0.997385	C2	Mesenchymal (contractile SMC)	0.133	0.037	9.80313e-14	2.49548e-09
MYO1C	0.995722	C2	Mesenchymal (contractile SMC)	0.333	0.127	3.60414e-18	9.1747e-14
MACROD1	0.993293	C2	Mesenchymal (contractile SMC)	0.169	0.055	1.29483e-14	3.29611e-10
BEX4	0.992775	C2	Mesenchymal (contractile SMC)	0.467	0.226	1.31357e-23	3.34381e-19
ISCU	0.991815	C2	Mesenchymal (contractile SMC)	0.798	0.5	3.2618e-45	8.30324e-41
PEX19	0.99133	C2	Mesenchymal (contractile SMC)	0.196	0.07	6.08488e-12	1.54897e-07
USO1	0.990809	C2	Mesenchymal (contractile SMC)	0.346	0.16	7.07798e-20	1.80177e-15
SSBP2	0.989449	C2	Mesenchymal (contractile SMC)	0.292	0.119	1.93332e-20	4.92147e-16
TLN2	0.989253	C2	Mesenchymal (contractile SMC)	0.128	0.033	3.46793e-13	8.82795e-09
GRAMD2B	0.987827	C2	Mesenchymal (contractile SMC)	0.159	0.044	1.66606e-13	4.24112e-09
ATP2A2	0.983697	C2	Mesenchymal (contractile SMC)	0.283	0.126	1.02521e-15	2.60978e-11
NFIC	0.983542	C2	Mesenchymal (contractile SMC)	0.544	0.271	4.87299e-31	1.24047e-26
B3GALNT2	0.983515	C2	Mesenchymal (contractile SMC)	0.192	0.065	3.19348e-14	8.12932e-10
FGF2	0.982461	C2	Mesenchymal (contractile SMC)	0.157	0.041	2.69361e-14	6.85686e-10
MORF4L2	0.981587	C2	Mesenchymal (contractile SMC)	0.589	0.295	1.29722e-28	3.30221e-24
SPARC	0.980496	C2	Mesenchymal (contractile SMC)	0.729	0.255	6.23507e-58	1.5872e-53
CRELD1	0.980224	C2	Mesenchymal (contractile SMC)	0.198	0.069	5.85536e-11	1.49054e-06
TCF7L2	0.979977	C2	Mesenchymal (contractile SMC)	0.205	0.08	3.34357e-09	8.5114e-05
TIMP4	0.979796	C2	Mesenchymal (contractile SMC)	0.119	0.025	5.99858e-10	1.527e-05
GSTM3	0.979067	C2	Mesenchymal (contractile SMC)	0.316	0.116	1.45069e-20	3.69289e-16
VEGFB	0.978878	C2	Mesenchymal (contractile SMC)	0.528	0.28	3.19768e-22	8.14001e-18
ESYT2	0.978765	C2	Mesenchymal (contractile SMC)	0.282	0.117	6.19077e-18	1.57592e-13
FMC1	0.978329	C2	Mesenchymal (contractile SMC)	0.339	0.138	1.66046e-15	4.22688e-11
CDKN2C	0.978293	C2	Mesenchymal (contractile SMC)	0.213	0.085	1.13695e-10	2.89422e-06
NHS	0.976987	C2	Mesenchymal (contractile SMC)	0.108	0.022	1.09932e-14	2.79842e-10
SIVA1	0.974675	C2	Mesenchymal (contractile SMC)	0.707	0.418	5.68567e-38	1.44735e-33
WWP2	0.973925	C2	Mesenchymal (contractile SMC)	0.171	0.057	9.52994e-14	2.42594e-09
COX20	0.973298	C2	Mesenchymal (contractile SMC)	0.531	0.266	7.8792e-28	2.00573e-23
APLP2	0.971355	C2	Mesenchymal (contractile SMC)	0.726	0.392	9.22425e-39	2.34813e-34
ZFAND1	0.969463	C2	Mesenchymal (contractile SMC)	0.383	0.171	9.93078e-22	2.52798e-17
FAT1	0.968575	C2	Mesenchymal (contractile SMC)	0.14	0.036	5.10706e-12	1.30005e-07
PDLIM1	0.968468	C2	Mesenchymal (contractile SMC)	0.6	0.243	1.12015e-40	2.85144e-36
IMMP2L	0.968128	C2	Mesenchymal (contractile SMC)	0.196	0.067	3.40525e-15	8.6684e-11
HTRA1	0.967851	C2	Mesenchymal (contractile SMC)	0.597	0.236	7.50158e-37	1.9096e-32
C12orf57	0.966068	C2	Mesenchymal (contractile SMC)	0.849	0.527	1.17156e-38	2.98232e-34
BEND5	0.963881	C2	Mesenchymal (contractile SMC)	0.118	0.029	2.06736e-14	5.26267e-10
PTPN11	0.962945	C2	Mesenchymal (contractile SMC)	0.315	0.139	3.1651e-13	8.05707e-09
THUMPD2	0.96225	C2	Mesenchymal (contractile SMC)	0.217	0.081	1.76775e-14	4.49999e-10
RILPL1	0.960666	C2	Mesenchymal (contractile SMC)	0.143	0.044	1.08086e-11	2.75145e-07
TMCO3	0.959743	C2	Mesenchymal (contractile SMC)	0.243	0.101	2.69875e-10	6.86993e-06
MT1X	0.954892	C2	Mesenchymal (contractile SMC)	0.585	0.275	1.99542e-30	5.07955e-26
LRRFIP2	0.954117	C2	Mesenchymal (contractile SMC)	0.384	0.174	2.51653e-21	6.40608e-17
GAB1	0.953055	C2	Mesenchymal (contractile SMC)	0.118	0.031	1.35511e-10	3.44956e-06
DYNC1I2	0.952985	C2	Mesenchymal (contractile SMC)	0.609	0.336	7.58082e-30	1.92977e-25
ESAM	0.95173	C2	Mesenchymal (contractile SMC)	0.403	0.131	1.33328e-27	3.39399e-23
PEF1	0.951396	C2	Mesenchymal (contractile SMC)	0.367	0.166	1.83608e-18	4.67393e-14
FAM241B	0.950995	C2	Mesenchymal (contractile SMC)	0.109	0.022	5.41441e-12	1.37829e-07
GADD45G	0.946722	C2	Mesenchymal (contractile SMC)	0.192	0.093	1.77683e-07	0.00452311
PTGIR	0.945145	C2	Mesenchymal (contractile SMC)	0.2	0.068	7.1846e-14	1.82891e-09
MEIS2	0.945021	C2	Mesenchymal (contractile SMC)	0.189	0.064	4.36231e-10	1.11047e-05
AVEN	0.943038	C2	Mesenchymal (contractile SMC)	0.163	0.052	5.16052e-14	1.31366e-09
SCOC	0.941401	C2	Mesenchymal (contractile SMC)	0.425	0.191	4.5996e-21	1.17087e-16
ENO2	0.940361	C2	Mesenchymal (contractile SMC)	0.177	0.054	2.69273e-19	6.8546e-15
CYHR1	0.939415	C2	Mesenchymal (contractile SMC)	0.34	0.15	3.20412e-16	8.15642e-12
SLIRP	0.939294	C2	Mesenchymal (contractile SMC)	0.632	0.351	1.93095e-22	4.91543e-18
TMEM14A	0.938267	C2	Mesenchymal (contractile SMC)	0.297	0.123	1.38414e-12	3.52346e-08
CALHM5	0.938039	C2	Mesenchymal (contractile SMC)	0.11	0.029	4.19473e-14	1.06781e-09
RASSF8	0.937819	C2	Mesenchymal (contractile SMC)	0.176	0.063	3.81202e-13	9.70389e-09
CHURC1	0.937746	C2	Mesenchymal (contractile SMC)	0.734	0.449	1.53949e-30	3.91893e-26
MPP6	0.937405	C2	Mesenchymal (contractile SMC)	0.122	0.025	2.23678e-11	5.69395e-07
KIF5B	0.936629	C2	Mesenchymal (contractile SMC)	0.66	0.407	1.28172e-28	3.26274e-24
TUBB6	0.936616	C2	Mesenchymal (contractile SMC)	0.432	0.194	6.50684e-26	1.65638e-21
NDUFAF2	0.936511	C2	Mesenchymal (contractile SMC)	0.351	0.155	1.89954e-15	4.83547e-11
ARL3	0.936474	C2	Mesenchymal (contractile SMC)	0.388	0.192	6.12075e-21	1.5581e-16
CSDE1	0.93599	C2	Mesenchymal (contractile SMC)	0.707	0.467	8.71475e-22	2.21843e-17
SYDE1	0.935055	C2	Mesenchymal (contractile SMC)	0.139	0.041	3.48881e-15	8.88112e-11
RRAGA	0.934649	C2	Mesenchymal (contractile SMC)	0.479	0.237	2.12954e-23	5.42095e-19
WDR13	0.934196	C2	Mesenchymal (contractile SMC)	0.343	0.153	7.58252e-18	1.93021e-13
BANF1	0.934164	C2	Mesenchymal (contractile SMC)	0.663	0.389	2.35867e-17	6.00423e-13
TUBG2	0.931015	C2	Mesenchymal (contractile SMC)	0.107	0.029	4.13175e-07	0.0105178
DMAC1	0.928764	C2	Mesenchymal (contractile SMC)	0.391	0.189	1.33899e-19	3.40853e-15
PPP1R3B	0.926907	C2	Mesenchymal (contractile SMC)	0.159	0.054	5.83468e-13	1.48528e-08
ALDH7A1	0.925938	C2	Mesenchymal (contractile SMC)	0.175	0.067	1.98599e-07	0.00505553
DCTN2	0.92582	C2	Mesenchymal (contractile SMC)	0.515	0.265	3.1984e-22	8.14186e-18
ALDH6A1	0.925524	C2	Mesenchymal (contractile SMC)	0.162	0.059	4.59319e-12	1.16924e-07
PRELP	0.923587	C2	Mesenchymal (contractile SMC)	0.668	0.177	1.88358e-62	4.79485e-58
CEP126	0.923274	C2	Mesenchymal (contractile SMC)	0.146	0.048	3.61582e-10	9.20443e-06
MEF2C	0.921383	C2	Mesenchymal (contractile SMC)	0.654	0.335	6.47403e-31	1.64803e-26
MFAP2	0.920967	C2	Mesenchymal (contractile SMC)	0.118	0.041	1.7818e-09	4.53574e-05
HEBP1	0.920116	C2	Mesenchymal (contractile SMC)	0.438	0.224	2.31321e-21	5.88851e-17
SLC22A17	0.91826	C2	Mesenchymal (contractile SMC)	0.182	0.057	1.29669e-15	3.30086e-11
SSBP3	0.917715	C2	Mesenchymal (contractile SMC)	0.22	0.085	1.14217e-10	2.9075e-06
RAB4A	0.917653	C2	Mesenchymal (contractile SMC)	0.373	0.192	1.41926e-11	3.61286e-07
SLC48A1	0.914759	C2	Mesenchymal (contractile SMC)	0.165	0.064	4.28333e-11	1.09036e-06
CCNG1	0.914337	C2	Mesenchymal (contractile SMC)	0.319	0.149	1.13794e-18	2.89675e-14
RSL24D1	0.913212	C2	Mesenchymal (contractile SMC)	0.734	0.462	8.67186e-31	2.20751e-26
EPB41L4A-AS1	0.913072	C2	Mesenchymal (contractile SMC)	0.418	0.187	7.3712e-18	1.87641e-13
DMTN	0.912403	C2	Mesenchymal (contractile SMC)	0.103	0.021	1.93719e-09	4.93132e-05
ATL1	0.911549	C2	Mesenchymal (contractile SMC)	0.116	0.033	2.71276e-11	6.90561e-07
LRRC17	0.911443	C2	Mesenchymal (contractile SMC)	0.185	0.067	1.26865e-10	3.22948e-06
LAMC1	0.911135	C2	Mesenchymal (contractile SMC)	0.263	0.088	2.50492e-17	6.37652e-13
RAB13	0.910818	C2	Mesenchymal (contractile SMC)	0.57	0.277	2.60557e-25	6.63273e-21
TMEM43	0.910783	C2	Mesenchymal (contractile SMC)	0.389	0.167	2.41453e-24	6.14642e-20
LOXL1	0.909719	C2	Mesenchymal (contractile SMC)	0.228	0.074	7.72e-19	1.9652e-14
CX3CL1	0.909249	C2	Mesenchymal (contractile SMC)	0.134	0.04	2.88288e-07	0.00733867
AMOTL1	0.909157	C2	Mesenchymal (contractile SMC)	0.132	0.04	3.75051e-09	9.5473e-05
ZNF532	0.90796	C2	Mesenchymal (contractile SMC)	0.133	0.045	1.93904e-06	0.0493602
PMM1	0.905995	C2	Mesenchymal (contractile SMC)	0.255	0.1	2.91413e-12	7.4182e-08
PM20D2	0.905597	C2	Mesenchymal (contractile SMC)	0.128	0.033	5.26065e-10	1.33915e-05
ANKRD35	0.905135	C2	Mesenchymal (contractile SMC)	0.151	0.051	2.16363e-11	5.50774e-07
CDC42BPA	0.904331	C2	Mesenchymal (contractile SMC)	0.203	0.085	3.0906e-13	7.86743e-09
SLC12A4	0.903798	C2	Mesenchymal (contractile SMC)	0.151	0.05	1.00071e-10	2.54741e-06
ANXA4	0.90321	C2	Mesenchymal (contractile SMC)	0.505	0.251	1.75349e-24	4.46369e-20
CC2D2A	0.901011	C2	Mesenchymal (contractile SMC)	0.103	0.032	5.83686e-09	0.000148583
GPC1	0.899577	C2	Mesenchymal (contractile SMC)	0.163	0.047	9.89309e-14	2.51838e-09
TES	0.899529	C2	Mesenchymal (contractile SMC)	0.351	0.151	5.53195e-12	1.40821e-07
TCEA2	0.899146	C2	Mesenchymal (contractile SMC)	0.319	0.139	1.24251e-19	3.16293e-15
LGALSL	0.899017	C2	Mesenchymal (contractile SMC)	0.131	0.04	1.16974e-09	2.97769e-05
RNASEH2C	0.895475	C2	Mesenchymal (contractile SMC)	0.566	0.305	9.10597e-20	2.31801e-15
FAM122A	0.894739	C2	Mesenchymal (contractile SMC)	0.143	0.053	1.66877e-08	0.000424803
MIB1	0.894713	C2	Mesenchymal (contractile SMC)	0.167	0.057	2.59193e-14	6.59802e-10
MPRIP	0.893912	C2	Mesenchymal (contractile SMC)	0.272	0.11	3.11569e-11	7.93129e-07
C11orf68	0.893501	C2	Mesenchymal (contractile SMC)	0.176	0.06	7.99631e-14	2.03554e-09
SKP1	0.892925	C2	Mesenchymal (contractile SMC)	0.914	0.741	5.59284e-44	1.42371e-39
TRIQK	0.892408	C2	Mesenchymal (contractile SMC)	0.159	0.063	1.1794e-09	3.00228e-05
UGGT2	0.891255	C2	Mesenchymal (contractile SMC)	0.157	0.056	3.87458e-09	9.86313e-05
MRPS6	0.890588	C2	Mesenchymal (contractile SMC)	0.537	0.26	5.21514e-24	1.32756e-19
SEPTIN4	0.890447	C2	Mesenchymal (contractile SMC)	0.21	0.077	4.89816e-15	1.24688e-10
MEF2A	0.890266	C2	Mesenchymal (contractile SMC)	0.442	0.223	3.28476e-19	8.36168e-15
MRPS24	0.889837	C2	Mesenchymal (contractile SMC)	0.592	0.324	5.39785e-28	1.37408e-23
PER3	0.889717	C2	Mesenchymal (contractile SMC)	0.205	0.081	3.80024e-16	9.67389e-12
FAM50B	0.889676	C2	Mesenchymal (contractile SMC)	0.145	0.046	1.38451e-08	0.00035244
ACAT1	0.889153	C2	Mesenchymal (contractile SMC)	0.369	0.166	1.50815e-18	3.83914e-14
PREPL	0.889087	C2	Mesenchymal (contractile SMC)	0.236	0.09	2.55313e-12	6.49924e-08
AC027644.3	0.887822	C2	Mesenchymal (contractile SMC)	0.184	0.072	8.76101e-07	0.022302
ZNF667-AS1	0.886716	C2	Mesenchymal (contractile SMC)	0.222	0.082	4.29607e-14	1.09361e-09
ADGRL2	0.885864	C2	Mesenchymal (contractile SMC)	0.102	0.025	8.10634e-10	2.06355e-05
LRP10	0.885422	C2	Mesenchymal (contractile SMC)	0.524	0.269	5.60395e-20	1.42654e-15
PTPRG	0.885197	C2	Mesenchymal (contractile SMC)	0.184	0.064	9.07495e-09	0.000231012
SNAPC3	0.884362	C2	Mesenchymal (contractile SMC)	0.153	0.053	4.03645e-09	0.000102752
GYG1	0.88378	C2	Mesenchymal (contractile SMC)	0.419	0.194	5.46705e-14	1.39169e-09
HDDC2	0.882827	C2	Mesenchymal (contractile SMC)	0.378	0.172	1.91193e-11	4.86701e-07
INSR	0.8815	C2	Mesenchymal (contractile SMC)	0.261	0.092	3.89666e-26	9.91933e-22
KHDRBS3	0.881496	C2	Mesenchymal (contractile SMC)	0.117	0.032	1.91267e-08	0.000486889
NDUFS4	0.879673	C2	Mesenchymal (contractile SMC)	0.51	0.269	9.64472e-22	2.45516e-17
EI24	0.879584	C2	Mesenchymal (contractile SMC)	0.345	0.163	1.69139e-24	4.30561e-20
SUCLA2	0.878932	C2	Mesenchymal (contractile SMC)	0.281	0.123	1.14889e-12	2.92461e-08
SPOP	0.878823	C2	Mesenchymal (contractile SMC)	0.414	0.207	4.5646e-15	1.16196e-10
DYNLT3	0.8784	C2	Mesenchymal (contractile SMC)	0.5	0.25	1.07377e-24	2.73338e-20
ASPH	0.87697	C2	Mesenchymal (contractile SMC)	0.422	0.22	2.33539e-20	5.94497e-16
CBX6	0.875398	C2	Mesenchymal (contractile SMC)	0.426	0.215	2.60656e-17	6.63526e-13
UFSP2	0.875213	C2	Mesenchymal (contractile SMC)	0.29	0.122	1.76351e-14	4.48918e-10
CAMSAP2	0.874442	C2	Mesenchymal (contractile SMC)	0.181	0.067	2.7459e-09	6.98997e-05
ROCK1	0.873737	C2	Mesenchymal (contractile SMC)	0.595	0.353	1.71487e-20	4.36538e-16
LEPROT	0.873088	C2	Mesenchymal (contractile SMC)	0.643	0.363	7.70661e-29	1.96179e-24
PHPT1	0.872858	C2	Mesenchymal (contractile SMC)	0.672	0.406	2.85227e-23	7.26074e-19
FKBP7	0.872574	C2	Mesenchymal (contractile SMC)	0.189	0.074	5.31151e-14	1.3521e-09
MAP7D3	0.872355	C2	Mesenchymal (contractile SMC)	0.301	0.13	5.12188e-15	1.30383e-10
PARK7	0.871431	C2	Mesenchymal (contractile SMC)	0.842	0.599	8.00635e-46	2.0381e-41
RHOQ	0.870904	C2	Mesenchymal (contractile SMC)	0.381	0.187	1.37062e-15	3.48905e-11
BOD1	0.870543	C2	Mesenchymal (contractile SMC)	0.262	0.117	3.04691e-11	7.75622e-07
ANG	0.87035	C2	Mesenchymal (contractile SMC)	0.243	0.101	5.48262e-16	1.39566e-11
BEX2	0.870319	C2	Mesenchymal (contractile SMC)	0.148	0.051	1.15673e-08	0.000294457
FBLN5	0.870231	C2	Mesenchymal (contractile SMC)	0.505	0.148	1.36409e-47	3.47243e-43
ZNF580	0.869233	C2	Mesenchymal (contractile SMC)	0.3	0.136	8.00186e-10	2.03695e-05
MSRB1	0.869053	C2	Mesenchymal (contractile SMC)	0.182	0.08	5.48242e-08	0.0013956
ATP10A	0.868046	C2	Mesenchymal (contractile SMC)	0.102	0.023	4.29522e-08	0.00109339
TANC1	0.867843	C2	Mesenchymal (contractile SMC)	0.116	0.038	1.0128e-08	0.000257818
RBBP7	0.867047	C2	Mesenchymal (contractile SMC)	0.461	0.227	2.364e-23	6.0178e-19
SMAD5	0.865625	C2	Mesenchymal (contractile SMC)	0.248	0.107	4.01796e-14	1.02281e-09
CYTH3	0.865083	C2	Mesenchymal (contractile SMC)	0.133	0.043	7.2596e-09	0.0001848
TCF7L1	0.863944	C2	Mesenchymal (contractile SMC)	0.112	0.035	1.80465e-08	0.000459391
MPC1	0.863922	C2	Mesenchymal (contractile SMC)	0.492	0.262	3.87998e-21	9.87687e-17
HDAC9	0.863354	C2	Mesenchymal (contractile SMC)	0.147	0.05	2.24714e-09	5.72032e-05
HDAC5	0.863299	C2	Mesenchymal (contractile SMC)	0.221	0.089	3.4792e-14	8.85664e-10
GBE1	0.863231	C2	Mesenchymal (contractile SMC)	0.194	0.081	1.721e-12	4.38097e-08
NDRG3	0.862016	C2	Mesenchymal (contractile SMC)	0.172	0.063	1.16355e-08	0.000296194
POLR2C	0.861541	C2	Mesenchymal (contractile SMC)	0.403	0.189	3.51134e-15	8.93847e-11
SYNC	0.861154	C2	Mesenchymal (contractile SMC)	0.227	0.082	1.43988e-15	3.66537e-11
MRPL51	0.86101	C2	Mesenchymal (contractile SMC)	0.639	0.375	1.73898e-22	4.42675e-18
PKDCC	0.860239	C2	Mesenchymal (contractile SMC)	0.109	0.023	2.47432e-11	6.29862e-07
MT-ND4L	0.859582	C2	Mesenchymal (contractile SMC)	0.692	0.515	5.74187e-19	1.46165e-14
PROS1	0.858775	C2	Mesenchymal (contractile SMC)	0.267	0.12	7.40198e-16	1.88425e-11
SPART	0.857784	C2	Mesenchymal (contractile SMC)	0.368	0.187	2.10932e-18	5.36948e-14
REEP3	0.856995	C2	Mesenchymal (contractile SMC)	0.393	0.197	5.01169e-19	1.27578e-14
IDH3A	0.856738	C2	Mesenchymal (contractile SMC)	0.2	0.088	9.21936e-11	2.34688e-06
ST13	0.854446	C2	Mesenchymal (contractile SMC)	0.758	0.507	1.1696e-28	2.97733e-24
HS1BP3	0.854359	C2	Mesenchymal (contractile SMC)	0.139	0.046	1.8909e-07	0.00481347
PDK4	0.853735	C2	Mesenchymal (contractile SMC)	0.236	0.141	1.06911e-07	0.00272152
LZTS2	0.853546	C2	Mesenchymal (contractile SMC)	0.17	0.063	9.82192e-12	2.50027e-07
GSTT2B	0.852835	C2	Mesenchymal (contractile SMC)	0.136	0.05	4.27937e-07	0.0108936
OSR1	0.852603	C2	Mesenchymal (contractile SMC)	0.131	0.036	1.95312e-10	4.97185e-06
TBC1D1	0.851966	C2	Mesenchymal (contractile SMC)	0.308	0.145	1.70618e-17	4.34325e-13
CST6	0.851092	C2	Mesenchymal (contractile SMC)	0.123	0.045	1.41337e-06	0.0359788
NORAD	0.850021	C2	Mesenchymal (contractile SMC)	0.515	0.282	5.27364e-22	1.34246e-17
ZBTB10	0.845518	C2	Mesenchymal (contractile SMC)	0.185	0.072	1.8933e-13	4.81958e-09
CES1	0.844574	C2	Mesenchymal (contractile SMC)	0.263	0.08	3.8775e-23	9.87057e-19
SPIRE1	0.842288	C2	Mesenchymal (contractile SMC)	0.133	0.052	1.9e-06	0.0483664
SACS	0.8421	C2	Mesenchymal (contractile SMC)	0.146	0.048	4.31062e-08	0.00109731
TMEM98	0.841817	C2	Mesenchymal (contractile SMC)	0.26	0.1	8.1097e-15	2.06441e-10
TMEM9	0.840649	C2	Mesenchymal (contractile SMC)	0.273	0.124	3.52685e-12	8.97796e-08
MMUT	0.838858	C2	Mesenchymal (contractile SMC)	0.148	0.056	2.88438e-08	0.000734248
ZBED3	0.838447	C2	Mesenchymal (contractile SMC)	0.113	0.038	3.7504e-08	0.000954703
AEBP2	0.836212	C2	Mesenchymal (contractile SMC)	0.206	0.085	1.03167e-06	0.0262621
MBNL2	0.836036	C2	Mesenchymal (contractile SMC)	0.301	0.142	1.72686e-16	4.39589e-12
CTBP2	0.835327	C2	Mesenchymal (contractile SMC)	0.244	0.118	6.16832e-16	1.57021e-11
UCK1	0.835044	C2	Mesenchymal (contractile SMC)	0.136	0.054	6.34571e-07	0.0161536
AASS	0.834092	C2	Mesenchymal (contractile SMC)	0.161	0.054	2.97719e-11	7.57872e-07
CBX7	0.833671	C2	Mesenchymal (contractile SMC)	0.194	0.069	1.70264e-13	4.33424e-09
FAM210B	0.832977	C2	Mesenchymal (contractile SMC)	0.215	0.1	2.88742e-11	7.35021e-07
ITGAV	0.832349	C2	Mesenchymal (contractile SMC)	0.261	0.121	2.64352e-09	6.72934e-05
LTBP3	0.831235	C2	Mesenchymal (contractile SMC)	0.392	0.164	1.10748e-25	2.81921e-21
PPP2R2B	0.829115	C2	Mesenchymal (contractile SMC)	0.203	0.05	2.38463e-16	6.0703e-12
SLC40A1	0.828966	C2	Mesenchymal (contractile SMC)	0.376	0.153	3.70525e-24	9.43209e-20
ZSCAN16-AS1	0.828412	C2	Mesenchymal (contractile SMC)	0.278	0.132	2.28502e-10	5.81675e-06
CENPV	0.82831	C2	Mesenchymal (contractile SMC)	0.14	0.038	6.65778e-10	1.6948e-05
CZIB	0.82695	C2	Mesenchymal (contractile SMC)	0.417	0.215	1.72331e-16	4.38685e-12
EIF4A2	0.826938	C2	Mesenchymal (contractile SMC)	0.821	0.57	1.00295e-35	2.55312e-31
TMEM30A	0.826196	C2	Mesenchymal (contractile SMC)	0.394	0.207	3.64748e-23	9.28504e-19
MAF1	0.826145	C2	Mesenchymal (contractile SMC)	0.571	0.322	2.16954e-19	5.52279e-15
NUDC	0.825594	C2	Mesenchymal (contractile SMC)	0.617	0.362	2.74691e-25	6.99253e-21
TMEM14C	0.824541	C2	Mesenchymal (contractile SMC)	0.674	0.405	1.22785e-24	3.12562e-20
TCEAL8	0.824154	C2	Mesenchymal (contractile SMC)	0.446	0.244	9.11975e-13	2.32152e-08
EPN2	0.823479	C2	Mesenchymal (contractile SMC)	0.198	0.074	2.40124e-12	6.1126e-08
RAB11B	0.822922	C2	Mesenchymal (contractile SMC)	0.421	0.213	3.15236e-21	8.02466e-17
CALM2	0.820895	C2	Mesenchymal (contractile SMC)	0.956	0.828	1.65651e-54	4.21682e-50
SCRN1	0.820593	C2	Mesenchymal (contractile SMC)	0.12	0.048	2.25263e-08	0.000573431
LINC01278	0.820509	C2	Mesenchymal (contractile SMC)	0.134	0.04	2.16582e-10	5.51331e-06
BOLA1	0.819915	C2	Mesenchymal (contractile SMC)	0.133	0.049	8.11722e-11	2.06632e-06
TPD52L2	0.819912	C2	Mesenchymal (contractile SMC)	0.331	0.169	3.2966e-13	8.39183e-09
CALM3	0.817987	C2	Mesenchymal (contractile SMC)	0.674	0.405	1.19707e-16	3.04726e-12
ANO6	0.817439	C2	Mesenchymal (contractile SMC)	0.281	0.13	1.08824e-13	2.77023e-09
SLC39A13	0.816441	C2	Mesenchymal (contractile SMC)	0.213	0.084	9.00386e-14	2.29202e-09
GRK5	0.816012	C2	Mesenchymal (contractile SMC)	0.149	0.061	2.74896e-08	0.000699775
AC006333.2	0.814937	C2	Mesenchymal (contractile SMC)	0.1	0.031	9.63075e-09	0.00024516
ZCRB1	0.81363	C2	Mesenchymal (contractile SMC)	0.472	0.25	2.39244e-18	6.09019e-14
PCNP	0.813363	C2	Mesenchymal (contractile SMC)	0.574	0.334	8.36058e-21	2.12827e-16
ZNF503	0.813291	C2	Mesenchymal (contractile SMC)	0.248	0.113	1.64781e-12	4.19467e-08
C22orf39	0.812789	C2	Mesenchymal (contractile SMC)	0.295	0.133	1.36188e-18	3.46681e-14
NUDT4	0.810921	C2	Mesenchymal (contractile SMC)	0.331	0.174	2.40167e-14	6.11369e-10
TMTC1	0.810771	C2	Mesenchymal (contractile SMC)	0.121	0.042	3.23393e-12	8.23229e-08
RPL39L	0.809988	C2	Mesenchymal (contractile SMC)	0.184	0.071	8.14322e-12	2.07294e-07
PINK1	0.809729	C2	Mesenchymal (contractile SMC)	0.266	0.126	7.06389e-12	1.79818e-07
PTBP2	0.809651	C2	Mesenchymal (contractile SMC)	0.151	0.049	6.15054e-11	1.56568e-06
RAB40B	0.809561	C2	Mesenchymal (contractile SMC)	0.115	0.042	2.30227e-08	0.000586066
DDAH2	0.808928	C2	Mesenchymal (contractile SMC)	0.649	0.382	1.16134e-24	2.9563e-20
PNKD	0.807839	C2	Mesenchymal (contractile SMC)	0.474	0.25	8.074e-22	2.05532e-17
CORO1C	0.807829	C2	Mesenchymal (contractile SMC)	0.24	0.115	1.73434e-07	0.00441494
CDS2	0.807414	C2	Mesenchymal (contractile SMC)	0.283	0.122	6.26979e-16	1.59604e-11
DOCK1	0.806362	C2	Mesenchymal (contractile SMC)	0.124	0.049	7.945e-09	0.000202248
NEK7	0.805473	C2	Mesenchymal (contractile SMC)	0.233	0.113	1.32746e-10	3.37918e-06
FADS3	0.805421	C2	Mesenchymal (contractile SMC)	0.333	0.143	4.37428e-16	1.11352e-11
KLC2	0.804858	C2	Mesenchymal (contractile SMC)	0.103	0.03	3.01011e-08	0.000766253
APP	0.803779	C2	Mesenchymal (contractile SMC)	0.569	0.266	1.26759e-29	3.22676e-25
COPS7A	0.803518	C2	Mesenchymal (contractile SMC)	0.241	0.115	1.21799e-08	0.000310052
GNA11	0.802776	C2	Mesenchymal (contractile SMC)	0.161	0.059	3.3334e-11	8.4855e-07
POLD2	0.802714	C2	Mesenchymal (contractile SMC)	0.242	0.117	5.43126e-10	1.38258e-05
STARD10	0.80121	C2	Mesenchymal (contractile SMC)	0.138	0.054	8.39213e-08	0.0021363
CDC14B	0.80115	C2	Mesenchymal (contractile SMC)	0.102	0.031	4.9125e-12	1.25053e-07
R3HCC1	0.801134	C2	Mesenchymal (contractile SMC)	0.232	0.104	3.44025e-11	8.75751e-07
SPIN1	0.800527	C2	Mesenchymal (contractile SMC)	0.216	0.097	3.52409e-10	8.97092e-06
NT5DC1	0.80007	C2	Mesenchymal (contractile SMC)	0.291	0.127	1.01105e-12	2.57372e-08
PPP1R12C	0.799804	C2	Mesenchymal (contractile SMC)	0.174	0.066	1.02462e-10	2.60827e-06
MXRA8	0.798052	C2	Mesenchymal (contractile SMC)	0.364	0.126	1.14451e-21	2.91348e-17
CASC3	0.798033	C2	Mesenchymal (contractile SMC)	0.198	0.087	9.13567e-12	2.32558e-07
CHMP4B	0.796118	C2	Mesenchymal (contractile SMC)	0.425	0.231	3.49569e-14	8.89862e-10
HIBCH	0.795745	C2	Mesenchymal (contractile SMC)	0.22	0.099	5.10636e-11	1.29988e-06
CCNB1IP1	0.794955	C2	Mesenchymal (contractile SMC)	0.279	0.116	1.23041e-14	3.13212e-10
PSMB5	0.794848	C2	Mesenchymal (contractile SMC)	0.546	0.295	2.23158e-16	5.68071e-12
NSRP1	0.793907	C2	Mesenchymal (contractile SMC)	0.495	0.269	8.60937e-19	2.1916e-14
ARHGAP1	0.79297	C2	Mesenchymal (contractile SMC)	0.222	0.092	6.25086e-15	1.59122e-10
MTHFD2	0.7921	C2	Mesenchymal (contractile SMC)	0.348	0.206	2.00917e-14	5.11453e-10
PID1	0.790461	C2	Mesenchymal (contractile SMC)	0.235	0.114	5.88086e-08	0.00149703
ACSS2	0.78956	C2	Mesenchymal (contractile SMC)	0.107	0.038	9.88319e-10	2.51586e-05
POLR2I	0.789344	C2	Mesenchymal (contractile SMC)	0.509	0.268	4.1112e-18	1.04655e-13
BRK1	0.788554	C2	Mesenchymal (contractile SMC)	0.76	0.522	1.16797e-27	2.97319e-23
ALDOC	0.788495	C2	Mesenchymal (contractile SMC)	0.123	0.043	1.07623e-10	2.73964e-06
VGLL3	0.788296	C2	Mesenchymal (contractile SMC)	0.11	0.025	1.43594e-10	3.65533e-06
NFE2L1	0.78752	C2	Mesenchymal (contractile SMC)	0.249	0.116	6.27704e-12	1.59788e-07
SAV1	0.786637	C2	Mesenchymal (contractile SMC)	0.191	0.09	1.13757e-12	2.8958e-08
MRPL2	0.786178	C2	Mesenchymal (contractile SMC)	0.277	0.124	1.03179e-12	2.62653e-08
SLC25A3	0.785985	C2	Mesenchymal (contractile SMC)	0.845	0.645	5.32994e-41	1.35679e-36
PLPBP	0.785682	C2	Mesenchymal (contractile SMC)	0.266	0.132	5.4758e-07	0.0139392
AKT3	0.785457	C2	Mesenchymal (contractile SMC)	0.228	0.093	6.47078e-10	1.6472e-05
COL4A1	0.785025	C2	Mesenchymal (contractile SMC)	0.381	0.128	5.84823e-27	1.48873e-22
VEZT	0.785003	C2	Mesenchymal (contractile SMC)	0.246	0.108	1.0624e-12	2.70445e-08
RABAC1	0.78263	C2	Mesenchymal (contractile SMC)	0.828	0.572	1.18235e-34	3.00979e-30
CYP4X1	0.782413	C2	Mesenchymal (contractile SMC)	0.108	0.035	4.26886e-08	0.00108668
FIS1	0.782221	C2	Mesenchymal (contractile SMC)	0.741	0.48	2.6918e-20	6.85224e-16
ANGPT2	0.781781	C2	Mesenchymal (contractile SMC)	0.185	0.066	2.62619e-09	6.68524e-05
JMJD8	0.780465	C2	Mesenchymal (contractile SMC)	0.239	0.115	7.16318e-10	1.82346e-05
FAM228B	0.779621	C2	Mesenchymal (contractile SMC)	0.191	0.083	3.02954e-10	7.71199e-06
FRA10AC1	0.778592	C2	Mesenchymal (contractile SMC)	0.259	0.129	2.66425e-12	6.78211e-08
PERP	0.778336	C2	Mesenchymal (contractile SMC)	0.255	0.094	3.62177e-13	9.21957e-09
KIAA0232	0.778181	C2	Mesenchymal (contractile SMC)	0.249	0.104	3.87673e-10	9.8686e-06
ZNF322	0.777748	C2	Mesenchymal (contractile SMC)	0.185	0.077	6.56616e-08	0.00167148
RCN2	0.777145	C2	Mesenchymal (contractile SMC)	0.482	0.242	3.7037e-17	9.42815e-13
MYOF	0.777134	C2	Mesenchymal (contractile SMC)	0.23	0.111	9.72967e-11	2.47678e-06
MTRES1	0.776492	C2	Mesenchymal (contractile SMC)	0.163	0.065	8.303e-10	2.11361e-05
COL16A1	0.775203	C2	Mesenchymal (contractile SMC)	0.16	0.053	1.59577e-10	4.0622e-06
DLGAP4	0.774001	C2	Mesenchymal (contractile SMC)	0.264	0.119	1.79173e-16	4.56103e-12
MPG	0.771888	C2	Mesenchymal (contractile SMC)	0.535	0.3	7.85501e-14	1.99957e-09
PALM2-AKAP2	0.771523	C2	Mesenchymal (contractile SMC)	0.314	0.131	3.6091e-14	9.18732e-10
PGF	0.771331	C2	Mesenchymal (contractile SMC)	0.164	0.069	5.48373e-10	1.39594e-05
TFDP2	0.770366	C2	Mesenchymal (contractile SMC)	0.249	0.112	2.54488e-11	6.47825e-07
PLOD2	0.770189	C2	Mesenchymal (contractile SMC)	0.138	0.05	1.04344e-07	0.00265619
INSIG2	0.769421	C2	Mesenchymal (contractile SMC)	0.208	0.104	7.19988e-13	1.8328e-08
TRAK2	0.768957	C2	Mesenchymal (contractile SMC)	0.148	0.061	1.02831e-09	2.61766e-05
SRF	0.768843	C2	Mesenchymal (contractile SMC)	0.134	0.05	2.61128e-08	0.000664729
CHMP3	0.768572	C2	Mesenchymal (contractile SMC)	0.522	0.302	7.97108e-14	2.02912e-09
PJA2	0.768069	C2	Mesenchymal (contractile SMC)	0.525	0.311	5.55027e-18	1.41288e-13
PRKAR1A	0.767095	C2	Mesenchymal (contractile SMC)	0.488	0.291	3.03597e-16	7.72837e-12
PSMC3	0.766008	C2	Mesenchymal (contractile SMC)	0.501	0.291	2.13422e-19	5.43286e-15
SERINC1	0.765806	C2	Mesenchymal (contractile SMC)	0.515	0.301	9.79839e-15	2.49428e-10
SH3D19	0.764895	C2	Mesenchymal (contractile SMC)	0.151	0.054	5.01117e-12	1.27564e-07
AQP1	0.763646	C2	Mesenchymal (contractile SMC)	0.608	0.179	2.25032e-46	5.72841e-42
CTNNA1	0.763084	C2	Mesenchymal (contractile SMC)	0.417	0.224	6.63652e-20	1.68939e-15
DCUN1D4	0.762903	C2	Mesenchymal (contractile SMC)	0.146	0.056	2.55359e-11	6.50041e-07
EIF3L	0.762785	C2	Mesenchymal (contractile SMC)	0.609	0.39	7.82057e-15	1.9908e-10
PDAP1	0.762465	C2	Mesenchymal (contractile SMC)	0.546	0.318	1.01866e-14	2.5931e-10
COX6C	0.761774	C2	Mesenchymal (contractile SMC)	0.855	0.676	2.57322e-32	6.5504e-28
RCC1L	0.761456	C2	Mesenchymal (contractile SMC)	0.174	0.075	5.59143e-09	0.000142335
CYB5R1	0.760781	C2	Mesenchymal (contractile SMC)	0.319	0.159	1.21724e-08	0.00030986
PLEKHA4	0.760633	C2	Mesenchymal (contractile SMC)	0.14	0.06	4.45636e-07	0.0113441
ID3	0.760279	C2	Mesenchymal (contractile SMC)	0.664	0.349	1.75105e-32	4.45746e-28
DYNLRB1	0.760228	C2	Mesenchymal (contractile SMC)	0.686	0.436	3.59956e-21	9.16305e-17
LRRCC1	0.759783	C2	Mesenchymal (contractile SMC)	0.121	0.05	3.75144e-09	9.54966e-05
LAMB2	0.759125	C2	Mesenchymal (contractile SMC)	0.288	0.114	4.04704e-15	1.03022e-10
FADS2	0.758925	C2	Mesenchymal (contractile SMC)	0.104	0.034	6.5175e-08	0.0016591
BAD	0.758551	C2	Mesenchymal (contractile SMC)	0.397	0.207	5.37317e-12	1.36779e-07
PRDX2	0.756966	C2	Mesenchymal (contractile SMC)	0.701	0.404	2.04143e-28	5.19667e-24
GUK1	0.755862	C2	Mesenchymal (contractile SMC)	0.865	0.664	4.24309e-35	1.08012e-30
ZYX	0.755434	C2	Mesenchymal (contractile SMC)	0.508	0.288	4.09517e-14	1.04247e-09
ZNF358	0.754727	C2	Mesenchymal (contractile SMC)	0.169	0.084	5.42543e-08	0.0013811
[truncated: 26,002 more rows]
