# Supplementary material for: Mapping atherogenesis mechanisms in smooth muscle cells by targeting genes linked to coronary artery disease
Source: iScience. 2025 Oct 4;28(11):113698. doi: 10.1016/j.isci.2025.113698 (PMC12589888; doi:10.1016/j.isci.2025.113698)
Supplement: Table S3. List of target genes with methods used for selection, related to Figure 1 [file mmc4.xlsx]

## Sheet: Table S3
Table S3
List of target genes with methods used for selection. Related to Figure 1.
Gene	Chromosome	CAD SNP position (GRCh38)	Refence allele	Alternate allele	dbSNP ID	CAD p-value	LDL p-value	CAD beta	Method of SNP identification	FinnGen R5 gene	CVDKP nearest gene	Open Targets "V2G" gene (2021)	Open Targets "V2G" gene (2023)	Open Targets "L2G" gene (2021)	Open Targets "L2G" gene (2023)	Open Targets "L2G" source (2021)	Open Targets "L2G" source (2023)
ADAMTS7	15	78750846	T	TAG	rs10625725	9.93E-16	-	-0.1048	FinnGen R5 top hits	ADAMTS7	-	ADAMTS7	ADAMTS7	CHRNB4	ADAMTS7	van der Harst et al. 2018	FinnGen R6
ALDH2	12	111688892	C	A	rs117600114	2.53E-08	0.02657	-0.0644	CVDKP SignalSifter	-	ACAD10	ALDH2	ALDH2	-	-	-	-
C1S	12	7068568	T	C	rs11838267	3.54E-13	0.01147	-0.0527	CVDKP SignalSifter	-	C1S	C1RL	C1S	C1S	C1S	van der Harst et al. 2018	van der Harst et al. 2018
COL4A2	13	110397276	T	C	rs9515203	4.44E-32	0.006135	-0.0605	CVDKP SignalSifter	-	COL4A2	COL4A2	COL4A2	COL4A2	COL4A2	van der Harst et al. 2018	FinnGen R6
CRISPLD2	16	84756765	C	T	rs17764342	3.03E-08	0.0006971	0.0262	CVDKP SignalSifter	-	USP10	CRISPLD2	CRISPLD2	-	-	-	-
CTTN	11	70390713	T	C	rs7113595	2.58E-08	0.04501	-0.0408	CVDKP SignalSifter	-	CTTN	PPFIA1	CTTN	-	-	-	-
DSTN	20	17614084	G	A	rs13734	1.34E-11	7.86E-05	0.038	CVDKP SignalSifter	-	DSTN	RRBP1	DSTN	-	-	-	-
FHL1	X	136194124	C	G	rs5975698	5.90E-08	-	-0.0539	FinnGen R5 credible sets	FHL1	-	FHL1	FHL1	-	FHL1	-	FinnGen R6
GEM	8	94269050	A	G	rs17735424	1.01E-09	0.03539	0.0393	CVDKP SignalSifter	-	GEM	RAD54B	GEM	-	GEM	-	Koyama et al. 2020
HHIPL1	14	99667605	T	C	rs2895811	3.95E-21	0.004811	0.0408	FinnGen R5 credible sets	-	CYP46A1	HHIPL1	HHIPL1	HHIPL1	HHIPL1	van der Harst et al. 2018	Matsunaga et al. 2020
LMOD1	1	201903136	C	T	rs2820315	4.40E-17	0.002613	0.0381	CVDKP SignalSifter	-	SHISA4	LMOD1	LMOD1	LMOD1	LMOD1/IPO9	van der Harst et al. 2018	Koyama et al. 2020
LOXL1	15	73956047	A	G	rs12101466	1.20E-08	0.001078	0.0291	CVDKP SignalSifter	-	LOXL1	STOML1	STOML1	-	-	-	-
LRP1	12	57133500	T	C	rs11172113	9.12E-11	0.008629	0.0266	CVDKP SignalSifter	-	STAT6	LRP1	STAT6	-	LRP1	-	FinnGen R6
MFGE8	15	88904754	C	T	rs191156695	5.37E-15	-	-0.3	FinnGen R5 credible sets	MFGE8	-	MFGE8	MRPS11	-	MFGE8	-	FinnGen R6
PDGFD	11	103789839	T	C	rs974819	1.75E-37	0.01196	-0.0609	CVDKP SignalSifter	-	DDI1	AP002989.1	DDI1	PDGFD	DDI1	van der Harst et al. 2018	Koyama et al. 2020
PLPP3	1	56500678	A	G	rs17114046	1.75E-39	0.02245	-0.1001	CVDKP SignalSifter	-	PLPP3	PLPP3	PLPP3	PLPP3	PLPP3	van der Harst et al. 2018	Matsunaga et al. 2020
TIMP2	17	78922049	T	G	rs7212662	8.95E-09	0.02029	0.0264	CVDKP SignalSifter	-	TIMP2	TIMP2	TIMP2	-	-	-	-
TNS1	2	217818431	A	G	rs2571445	7.88E-17	0.009803	-0.036	CVDKP SignalSifter	-	TNS1	TNS1	TNS1	TNS1	TNS1	van der Harst et al. 2018	van der Harst et al. 2018
RBPMS2	15	Functional significance in SMC is published (Nakagaki-Silva et al. 2019)					-	-	-	-	-	-	-	-	-	-	-
TCF21	6	Functional significance in SMC is published (Wirka et al. 2019)					-	-	-	-	-	-	-	-	-	-	-
References:
Nakagaki-Silva, E. E. et al. Identification of RBPMS as a mammalian smooth muscle master splicing regulator via proximity of its gene with super-enhancers. eLife 8, e46327 (2019).
Wirka, R. C. et al. Atheroprotective roles of smooth muscle cell phenotypic modulation and the TCF21 disease gene as revealed by single-cell analysis. Nat. Med. 25, 1280–1289 (2019).
van der Harst, P. & Verweij, N. Identification of 64 Novel Genetic Loci Provides an Expanded View on the Genetic Architecture of Coronary Artery Disease. Circ. Res. 122, 433–443 (2018).
Koyama, S. et al. Population-specific and trans-ancestry genome-wide analyses identify distinct and shared genetic risk loci for coronary artery disease. Nat. Genet. 52, 1169–1177 (2020).
Matsunaga, H. et al. Transethnic Meta-Analysis of Genome-Wide Association Studies Identifies Three New Loci and Characterizes Population-Specific Differences for Coronary Artery Disease. Circ. Genomic Precis. Med. 13, e002670 (2020).
