# Supplementary material for: Mapping atherogenesis mechanisms in smooth muscle cells by targeting genes linked to coronary artery disease
Source: iScience. 2025 Oct 4;28(11):113698. doi: 10.1016/j.isci.2025.113698 (PMC12589888; doi:10.1016/j.isci.2025.113698)
Supplement: Table S4. Gene expression comparing cholesterol overload and stretch versus untreated SMCs, related to Figure 2 [file mmc5.xlsx]

## Sheet: Table S4
Table S4
Gene expression comparing cholesterol overload and stretch versus untreated SMCs. Related to Figure 2.
	Information about gene		DESeq2 differential expression analysis output						Average (Avg) and standard deviation (SD) of expression level in TPM units (transcripts per million) in groups
Stimulation	Ensembl ID	Gene Symbol	Log2 Fold Change (LFC)	LFC Standard Error	FDR-adjusted P value	P value	Wald statistic	Average expression	Stimulated_Avg	Stimulated_SD	Control_Avg	Control_SD
Cholesterol	ENSG00000278189.1	RNA5-8SN1	7.93649	1.22499	1.37739e-09	9.24458e-11	6.47881	25.6793	154.285	4.8796	0	0
Cholesterol	ENSG00000163216.7	SPRR2D	7.87725	1.22652	1.93968e-09	1.34097e-10	6.42245	24.6421	6.89426	0.615442	0	0
Cholesterol	ENSG00000270757.1	HSPE1-MOB4	7.72842	1.26468	1.24568e-08	9.90273e-10	6.11097	22.2339	4.34307	2.41792	0	0
Cholesterol	ENSG00000205534.6	SMG1P2	7.07917	1.28124	3.1414e-07	3.2904e-08	5.52524	14.166	0.493904	0.237103	0	0
Cholesterol	ENSG00000152463.15	OLAH	6.9743	1.22397	1.26311e-07	1.21146e-08	5.69811	25.8591	2.6646	0.365705	0.0418417	0.0724719
Cholesterol	ENSG00000203785.9	SPRR2E	6.91074	1.26912	4.79108e-07	5.17162e-08	5.44531	12.6102	3.51887	0.311668	0	0
Cholesterol	ENSG00000148346.12	LCN2	6.61345	0.671372	3.11874e-21	6.81099e-23	9.85064	93.9117	20.2583	1.23086	0.175494	0.124825
Cholesterol	ENSG00000231528.3	FAM225A	5.71704	1.37786	0.000169545	3.33595e-05	4.14923	5.51416	0.126956	0.0129709	0	0
Cholesterol	ENSG00000181634.8	TNFSF15	4.56525	1.15408	0.000356061	7.62988e-05	3.95574	9.36357	0.194004	0.0272965	0.0120587	0.0132095
Cholesterol	ENSG00000102683.8	SGCG	4.47255	0.951766	1.70611e-05	2.61174e-06	4.69921	13.2077	1.23167	0.192498	0.0471807	0.00144705
Cholesterol	ENSG00000115252.18	PDE1A	4.46162	0.485061	1.40879e-18	3.64493e-20	9.19805	52.2717	3.14512	0.403325	0.113226	0.0705229
Cholesterol	ENSG00000164181.14	ELOVL7	4.24135	0.838295	3.21147e-06	4.20364e-07	5.0595	15.1044	0.54208	0.0739163	0.064226	0.0236534
Cholesterol	ENSG00000173110.8	HSPA6	4.2122	0.498545	9.04672e-16	2.93839e-17	8.44899	44.3571	2.67461	0.44916	0.122366	0.0618035
Cholesterol	ENSG00000230067.3	HSPD1P6	3.80615	0.870607	6.95504e-05	1.23206e-05	4.37184	11.3299	1.62161	0.250828	0.101155	0.0647806
Cholesterol	ENSG00000155961.5	RAB39B	3.74145	0.631062	3.52682e-08	3.05145e-09	5.92881	21.8787	0.862714	0.170731	0.055229	0.0134788
Cholesterol	ENSG00000133134.12	BEX2	3.68403	0.723673	2.76164e-06	3.56682e-07	5.09073	15.8171	3.01166	0.350902	0.202917	0.103616
Cholesterol	ENSG00000186642.16	PDE2A	3.62822	0.190433	2.57421e-78	6.26632e-81	19.0525	295.09	15.3362	0.282165	0.970597	0.207485
Cholesterol	ENSG00000197632.9	SERPINB2	3.42657	0.0842994	0	0	40.6476	4206.35	308.124	18.8325	24.302	1.56554
Cholesterol	ENSG00000134548.11	SPX	3.40997	0.50982	3.62817e-10	2.25341e-11	6.68858	28.7428	1.94781	0.258647	0.275844	0.230727
Cholesterol	ENSG00000131738.11	KRT33B	3.36343	0.915791	0.000991281	0.000239995	3.67271	8.62343	0.752321	0.154059	0.0623033	0.0284067
Cholesterol	ENSG00000124882.4	EREG	3.25382	0.222786	4.35239e-46	2.60332e-48	14.6052	178.801	5.14941	0.571014	0.448108	0.161447
Cholesterol	ENSG00000137491.15	SLCO2B1	3.2035	0.392784	9.66002e-15	3.4668e-16	8.15587	44.534	2.78286	0.371047	0.410695	0.10754
Cholesterol	ENSG00000243742.5	RPLP0P2	3.19229	0.177449	7.65007e-70	2.33606e-72	17.9899	275.71	25.2567	2.25898	2.19413	0.69217
Cholesterol	ENSG00000154175.18	ABI3BP	3.11086	0.294594	2.47272e-24	4.57466e-26	10.5598	8740.21	661.423	212.633	71.6147	14.9173
Cholesterol	ENSG00000147614.4	ATP6V0D2	3.0695	0.657179	1.93177e-05	3.00151e-06	4.67072	16.0314	0.905182	0.330773	0.0931313	0.0565331
Cholesterol	ENSG00000228327.4	ENSG00000228327	3.06422	0.676033	3.53165e-05	5.825e-06	4.53264	19.0255	0.384185	0.210244	0.0381967	0.0458779
Cholesterol	ENSG00000185710.9	SMG1P4	3.05035	0.924335	0.00338753	0.000966689	3.30005	8.56984	0.26719	0.125651	0.0290333	0.0502872
Cholesterol	ENSG00000109321.11	AREG	2.97743	0.444242	3.33028e-10	2.05218e-11	6.70226	33.4546	3.91547	0.701375	0.420111	0.200283
Cholesterol	ENSG00000057704.13	TMCC3	2.96965	0.259462	1.75628e-28	2.47966e-30	11.4454	105.511	2.44124	0.111344	0.266024	0.119318
Cholesterol	ENSG00000179564.4	LSMEM2	2.96747	0.843097	0.00165896	0.00043199	3.51973	10.3752	1.01842	0.266684	0.111639	0.193364
Cholesterol	ENSG00000141668.10	CBLN2	2.91792	0.649748	4.21464e-05	7.09378e-06	4.49086	14.6067	0.750993	0.0563092	0.0876537	0.0556684
Cholesterol	ENSG00000196696.13	PDXDC2P-NPIPB14P	2.88292	0.893491	0.00425625	0.00125278	3.22658	7.89177	0.444066	0.127234	0.060978	0.0794854
Cholesterol	ENSG00000182585.10	EPGN	2.84676	0.385955	3.40713e-12	1.63271e-13	7.37587	41.8914	2.37424	0.647711	0.264367	0.094441
Cholesterol	ENSG00000184937.16	WT1	2.79735	0.990185	0.0133367	0.00472693	2.82508	5.95165	0.513171	0.0988376	0.081202	0.073375
Cholesterol	ENSG00000099954.19	CECR2	2.79621	0.891408	0.00554143	0.00170775	3.13685	7.46648	0.0948453	0.0237254	0.065085	0.0855103
Cholesterol	ENSG00000242550.6	SERPINB10	2.7698	0.496164	2.32134e-07	2.37171e-08	5.58244	26.3541	2.14835	0.477309	0.395015	0.319876
Cholesterol	ENSG00000135333.15	EPHA7	2.75606	0.880716	0.00566847	0.00175203	3.12933	7.32021	0.182926	0.0447737	0.0236003	0.00777002
Cholesterol	ENSG00000160179.19	ABCG1	2.75212	0.118377	2.10683e-116	1.46532e-119	23.2487	724.31	31.1562	2.63867	3.92562	0.222134
Cholesterol	ENSG00000014257.16	ACP3	2.72073	0.650552	0.000148948	2.88718e-05	4.18219	14.3472	0.97438	0.0393278	0.153756	0.0857695
Cholesterol	ENSG00000106952.8	TNFSF8	2.71116	0.748518	0.00118017	0.000292293	3.62204	10.0266	0.333656	0.0300779	0.102254	0.11339
Cholesterol	ENSG00000130487.9	KLHDC7B	2.70418	0.526116	2.18968e-06	2.7489e-07	5.1399	21.4343	0.60681	0.138111	0.067776	0.0368067
Cholesterol	ENSG00000026036.22	RTEL1-TNFRSF6B	2.69554	1.11478	0.0371256	0.0156063	2.418	22.5035	0.572303	0.642501	0.070825	0.0680617
Cholesterol	ENSG00000123500.10	COL10A1	2.66539	0.299151	1.83259e-17	5.11106e-19	8.90983	78.3603	9.6003	0.32226	1.36469	1.18943
Cholesterol	ENSG00000157168.20	NRG1	2.59739	0.142539	1.20279e-71	3.42985e-74	18.2224	531.005	17.5806	0.784105	2.99371	0.676736
Cholesterol	ENSG00000173083.16	HPSE	2.5921	0.29704	8.97677e-17	2.62847e-18	8.72643	69.3098	2.09185	0.316055	0.335547	0.0890329
Cholesterol	ENSG00000116183.11	PAPPA2	2.58	0.129151	4.51445e-86	8.79153e-89	19.9767	690.218	8.83141	1.50046	1.21578	0.0386364
Cholesterol	ENSG00000289275.1	ENSG00000289275	2.56869	0.368732	5.84858e-11	3.25418e-12	6.96629	42.1948	4.99072	0.82708	0.710287	0.117904
Cholesterol	ENSG00000198771.11	RCSD1	2.54527	0.32012	4.84587e-14	1.85032e-15	7.95099	55.8889	2.12963	0.216022	0.307893	0.0674068
Cholesterol	ENSG00000124102.5	PI3	2.49487	0.363189	1.12672e-10	6.44937e-12	6.86935	41.4725	13.2677	1.3437	1.98412	0.276233
Cholesterol	ENSG00000165474.8	GJB2	2.49293	0.700846	0.00146747	0.000375084	3.55702	11.2464	0.631421	0.246242	0.0941547	0.0285677
Cholesterol	ENSG00000289502.1	ENSG00000289502	2.4901	0.843545	0.0094177	0.00315779	2.95194	7.49174	1.71592	0.459903	0.246531	0.149208
Cholesterol	ENSG00000165029.17	ABCA1	2.47823	0.123633	1.28235e-86	2.2297e-89	20.045	5970.92	69.0476	8.3893	10.5717	2.58225
Cholesterol	ENSG00000167723.15	TRPV3	2.4701	0.750459	0.00348354	0.000996735	3.29145	9.90143	0.318737	0.259017	0.04543	0.00797642
Cholesterol	ENSG00000170209.5	ANKK1	2.46937	0.941782	0.0227223	0.00874095	2.62202	6.37695	0.453527	0.290673	0.047853	0.0599631
Cholesterol	ENSG00000286048.1	ENSG00000286048	2.44936	0.712817	0.002179	0.000589987	3.43618	11.1996	0.73827	0.0549816	0.115503	0.101679
Cholesterol	ENSG00000162772.17	ATF3	2.44231	0.219791	6.94715e-27	1.09682e-28	11.112	129.21	9.14388	1.27616	1.33826	0.175873
Cholesterol	ENSG00000185306.13	C12orf56	2.42134	0.512146	1.49741e-05	2.26934e-06	4.72783	20.4403	0.938102	0.386657	0.257418	0.134323
Cholesterol	ENSG00000164440.15	TXLNB	2.40282	0.871678	0.0160166	0.00584162	2.75654	7.03954	0.185965	0.0458175	0.0294803	0.0255731
Cholesterol	ENSG00000169116.11	PARM1	2.39274	0.25615	3.8265e-19	9.52765e-21	9.34117	89.6379	2.168	0.199785	0.347987	0.108196
Cholesterol	ENSG00000288884.1	ENSG00000288884	2.38539	0.432104	3.22238e-07	3.38195e-08	5.52042	39.5187	2.10458	0.84189	0.337742	0.214041
Cholesterol	ENSG00000230882.1	ENSG00000230882	2.34729	0.742576	0.00517413	0.00157225	3.16101	9.1771	0.319789	0.0359281	0.053102	0.0210207
Cholesterol	ENSG00000152402.11	GUCY1A2	2.34181	0.311432	1.19674e-12	5.49899e-14	7.51949	59.4012	0.430632	0.0692318	0.131001	0.0418165
Cholesterol	ENSG00000011347.10	SYT7	2.33921	0.201479	2.72427e-29	3.65686e-31	11.6102	168.908	4.35803	0.121356	0.670375	0.187852
Cholesterol	ENSG00000180535.4	BHLHA15	2.33295	0.327	1.87609e-11	9.72102e-13	7.1344	50.2027	1.8787	0.102191	0.38753	0.16323
Cholesterol	ENSG00000134321.13	RSAD2	2.31103	0.722826	0.00464187	0.00138759	3.19722	10.1039	0.493404	0.145062	0.0631783	0.0397458
Cholesterol	ENSG00000269940.1	ENSG00000269940	2.29823	0.561202	0.000209137	4.21823e-05	4.09519	16.7251	4.51127	0.465	0.751138	0.403341
Cholesterol	ENSG00000140678.17	ITGAX	2.2765	0.809296	0.0138099	0.00490907	2.81294	7.69355	0.453126	0.11467	0.0606773	0.0518494
Cholesterol	ENSG00000171658.8	NMRAL2P	2.27429	0.49182	2.3837e-05	3.76007e-06	4.62422	24.247	1.94118	0.784295	0.389769	0.0530673
Cholesterol	ENSG00000120217.14	CD274	2.27149	0.175241	2.27117e-36	2.00611e-38	12.9621	230.343	7.91091	0.793282	2.30262	0.126163
Cholesterol	ENSG00000163491.17	NEK10	2.2272	0.547208	0.000231068	4.69915e-05	4.07011	19.5043	0.455367	0.178376	0.201409	0.147567
Cholesterol	ENSG00000163131.12	CTSS	2.22423	0.107793	9.25782e-92	1.35216e-94	20.6343	971.327	52.6324	4.20214	11.0697	0.70721
Cholesterol	ENSG00000160712.13	IL6R	2.2208	0.293755	8.87185e-13	4.02929e-14	7.56005	61.8856	1.53336	0.12998	0.323612	0.175881
Cholesterol	ENSG00000167861.16	HID1	2.21559	0.550004	0.00027196	5.61776e-05	4.02832	20.9176	1.20249	0.131786	0.352777	0.360997
Cholesterol	ENSG00000115009.13	CCL20	2.20237	0.154176	4.25588e-44	2.72319e-46	14.2848	346.29	60.4358	10.9001	11.1492	0.469944
Cholesterol	ENSG00000248371.5	LINC02056	2.20006	0.482151	3.10204e-05	5.04244e-06	4.56301	22.4709	7.34814	1.34179	1.34679	0.411267
Cholesterol	ENSG00000144218.21	AFF3	2.1983	0.632655	0.00192122	0.000511371	3.47473	12.9347	0.212913	0.0464108	0.069707	0.0501389
Cholesterol	ENSG00000257591.6	ZNF625	2.19551	0.756586	0.010799	0.00370956	2.90186	9.30012	0.7086	0.156259	0.374684	0.380076
Cholesterol	ENSG00000159167.12	STC1	2.19425	0.109574	1.76642e-86	3.31711e-89	20.0253	25039.2	770.809	65.7083	143.49	29.6391
Cholesterol	ENSG00000258757.1	ENSG00000258757	2.18589	0.259842	1.22382e-15	4.01754e-17	8.41239	103.918	29.9176	8.86479	5.5091	0.800494
Cholesterol	ENSG00000134532.19	SOX5	2.18327	0.409944	8.80215e-07	1.00523e-07	5.32578	32.7259	0.86018	0.109748	0.212768	0.168059
Cholesterol	ENSG00000170054.16	SERPINA9	2.17977	0.140701	8.04344e-52	3.91599e-54	15.4922	328.367	24.7545	0.985818	4.68818	0.204705
Cholesterol	ENSG00000237296.10	SMG1P1	2.1772	0.478554	3.28396e-05	5.37658e-06	4.54953	30.7481	2.19754	1.16426	0.557948	0.361392
Cholesterol	ENSG00000178146.9	GK4P	2.16593	0.474431	3.07238e-05	4.98743e-06	4.56532	21.7779	1.763	0.207049	0.330498	0.0563534
Cholesterol	ENSG00000163734.4	CXCL3	2.1555	0.0917855	9.48153e-119	5.93503e-122	23.4841	7181.48	923.7	105.181	174.998	6.60253
Cholesterol	ENSG00000260228.6	ENSG00000260228	2.14736	0.133793	1.32906e-55	5.7311e-58	16.0498	844.613	31.067	5.25579	5.86881	1.0095
Cholesterol	ENSG00000069482.7	GAL	2.11956	0.500163	0.00011948	2.25781e-05	4.23774	19.2898	3.81756	0.249055	0.744871	0.0749129
Cholesterol	ENSG00000265972.6	TXNIP	2.11801	0.329636	1.90733e-09	1.31595e-10	6.42532	1104.47	45.6809	4.58727	9.0003	3.61741
Cholesterol	ENSG00000049249.9	TNFRSF9	2.10492	0.385913	4.57576e-07	4.91374e-08	5.4544	34.3272	1.27806	0.365515	0.133308	0.0439606
Cholesterol	ENSG00000006652.15	IFRD1	2.09924	0.375144	2.16365e-07	2.19555e-08	5.59584	426.098	23.3322	7.76432	4.66064	1.89448
Cholesterol	ENSG00000185437.15	SH3BGR	2.08969	0.196381	1.07397e-24	1.91966e-26	10.641	147.101	19.7191	1.60164	4.26951	1.01611
Cholesterol	ENSG00000164283.13	ESM1	2.08471	0.116502	4.18732e-69	1.31054e-71	17.8941	4006.15	279.826	38.798	60.9161	9.84065
Cholesterol	ENSG00000136696.11	IL36B	2.07649	0.148551	3.04127e-42	2.11522e-44	13.9783	294.523	37.8481	3.7184	7.58544	0.629139
Cholesterol	ENSG00000163735.7	CXCL5	2.05797	0.101641	2.23729e-88	3.73452e-91	20.2475	5707.85	282.774	45.5089	57.3003	2.26782
Cholesterol	ENSG00000125144.14	MT1G	2.04521	0.635817	0.00438758	0.00129693	3.21666	11.7279	5.71275	0.81745	1.37291	0.621678
Cholesterol	ENSG00000188599.17	NPIPP1	2.02969	0.367034	3.06572e-07	3.20261e-08	5.52998	44.5554	5.29172	2.14801	1.08336	0.0953641
Cholesterol	ENSG00000214967.5	NPIPA7	2.02857	0.635959	0.00474432	0.00142382	3.18978	15.3053	4.33345	1.80301	0.954526	0.886032
Cholesterol	ENSG00000101188.5	NTSR1	2.00514	0.145369	3.89406e-41	2.7896e-43	13.7935	452.979	13.9825	1.13085	2.86725	0.732785
Cholesterol	ENSG00000156453.14	PCDH1	1.99404	0.128879	1.08208e-51	5.34344e-54	15.4722	958.374	26.4844	1.97111	5.56833	0.608443
Cholesterol	ENSG00000123892.12	RAB38	1.99334	0.360642	3.11045e-07	3.25367e-08	5.52721	40.4243	3.56732	0.262507	0.762888	0.3497
Cholesterol	ENSG00000104381.14	GDAP1	1.99096	0.638445	0.00585289	0.00181799	3.11846	12.0986	0.471571	0.152177	0.124079	0.0755208
Cholesterol	ENSG00000287929.1	ENSG00000287929	1.97975	0.722472	0.0166578	0.0061392	2.74025	9.47215	1.4001	0.545865	0.32899	0.131747
Cholesterol	ENSG00000106701.13	FSD1L	1.97115	0.374534	1.19337e-06	1.41764e-07	5.26295	37.2246	0.795331	0.345994	0.284329	0.180925
Cholesterol	ENSG00000124406.16	ATP8A1	1.97014	0.710769	0.0153884	0.00557399	2.77184	9.2668	0.165337	0.048595	0.0275127	0.00913048
Cholesterol	ENSG00000081041.9	CXCL2	1.96564	0.132803	2.5524e-47	1.43792e-49	14.8012	3729.29	460.871	118.583	100.22	7.59987
Cholesterol	ENSG00000229656.8	ITGB1-DT	1.96501	0.354976	2.97856e-07	3.1012e-08	5.53563	46.1747	5.5858	1.13446	1.31222	0.662018
Cholesterol	ENSG00000140379.9	BCL2A1	1.96436	0.160652	2.04598e-32	2.21987e-34	12.2274	342.709	62.8854	6.1404	13.7369	3.54315
Cholesterol	ENSG00000260404.4	ENSG00000260404	1.95844	0.539975	0.00116004	0.000286823	3.62692	17.4342	0.457972	0.160073	0.113384	0.0566047
Cholesterol	ENSG00000031003.11	FAM13B	1.94168	0.485762	0.000304974	6.41002e-05	3.99719	148.012	3.30297	0.957958	0.729198	0.439125
Cholesterol	ENSG00000234380.2	LINC01426	1.92454	0.334109	8.93991e-08	8.40021e-09	5.76022	45.678	2.5998	0.18697	0.513979	0.173247
Cholesterol	ENSG00000229563.7	LINC01204	1.90765	0.761216	0.0301817	0.0122087	2.50605	8.06291	0.468516	0.130122	0.182706	0.124882
Cholesterol	ENSG00000214814.7	FER1L6	1.90285	0.323726	4.68314e-08	4.15288e-09	5.87799	49.2608	0.913968	0.133121	0.206656	0.062072
Cholesterol	ENSG00000248323.8	LUCAT1	1.89816	0.24424	1.86507e-13	7.74411e-15	7.7717	83.4811	10.1753	1.26647	2.54469	0.364479
Cholesterol	ENSG00000269825.2	ENSG00000269825	1.88943	0.486289	0.000461623	0.000102162	3.8854	19.4902	0.51949	0.0499737	0.119746	0.0307436
Cholesterol	ENSG00000166920.13	C15orf48	1.88594	0.136919	4.995e-41	3.64776e-43	13.7741	676.852	152.147	18.7952	35.0718	5.25675
Cholesterol	ENSG00000250748.6	ENSG00000250748	1.88558	0.732412	0.0255613	0.0100393	2.57447	8.82489	1.47163	0.138358	0.318536	0.200218
Cholesterol	ENSG00000124731.13	TREM1	1.88126	0.164137	1.46528e-28	2.05861e-30	11.4615	312.626	29.8447	1.6467	8.86177	1.92904
Cholesterol	ENSG00000268001.1	CARD8-AS1	1.88007	0.430473	7.08235e-05	1.25707e-05	4.36745	24.9378	1.50941	0.0993645	0.348209	0.0300686
Cholesterol	ENSG00000230606.11	ENSG00000230606	1.87007	0.330589	1.56735e-07	1.5425e-08	5.65677	44.7764	2.98215	0.273143	0.980814	0.140925
Cholesterol	ENSG00000255154.9	HTD2	1.85554	0.41426	4.43002e-05	7.49326e-06	4.47917	55.6453	3.68241	0.724011	1.30237	0.896818
Cholesterol	ENSG00000250264.1	ENSG00000250264	1.85042	0.407964	3.48398e-05	5.74041e-06	4.53573	45.5876	1.96483	0.68164	0.458907	0.29314
Cholesterol	ENSG00000157150.5	TIMP4	1.84795	0.473465	0.000431827	9.49912e-05	3.90304	21.8947	2.33105	0.211573	0.551491	0.281959
Cholesterol	ENSG00000250251.6	PKD1P6	1.84781	0.271371	1.66662e-10	9.81796e-12	6.80915	82.1117	5.2144	1.4803	0.851879	0.294322
Cholesterol	ENSG00000243302.3	ENSG00000243302	1.84457	0.662676	0.0149518	0.00537734	2.78351	11.9729	1.37054	0.601051	0.31679	0.215037
Cholesterol	ENSG00000030419.17	IKZF2	1.84005	0.236422	1.70951e-13	7.08629e-15	7.78293	94.9791	1.63861	0.504202	0.442033	0.221454
Cholesterol	ENSG00000152689.18	RASGRP3	1.83681	0.442416	0.000167788	3.29905e-05	4.15178	23.3947	0.795961	0.10058	0.316177	0.228186
Cholesterol	ENSG00000183426.17	NPIPA1	1.83225	0.443413	0.000180871	3.59403e-05	4.13214	186.97	10.8284	4.39298	2.76463	0.392343
Cholesterol	ENSG00000101187.16	SLCO4A1	1.83191	0.410581	4.77446e-05	8.129e-06	4.46176	29.3736	1.42323	0.441546	0.34815	0.0959156
Cholesterol	ENSG00000108700.5	CCL8	1.82758	0.196586	5.74297e-19	1.44992e-20	9.29661	292.364	46.3365	1.46577	10.9563	3.78291
Cholesterol	ENSG00000112379.9	ARFGEF3	1.81758	0.401216	3.56471e-05	5.89324e-06	4.53018	30.1663	0.221375	0.0365403	0.053217	0.0194416
Cholesterol	ENSG00000256597.3	LINC02393	1.81463	0.735359	0.0330403	0.0135994	2.46767	9.99401	0.611199	0.264368	0.150123	0.147086
Cholesterol	ENSG00000186417.14	GLDN	1.79895	0.357673	3.71757e-06	4.91521e-07	5.02959	36.3715	1.8647	0.163879	0.456578	0.116159
Cholesterol	ENSG00000115602.17	IL1RL1	1.79796	0.743201	0.0370329	0.0155544	2.41921	8.62489	0.276114	0.0650933	0.143933	0.112276
Cholesterol	ENSG00000123119.12	NECAB1	1.79097	0.48443	0.000910252	0.000218098	3.69707	22.9347	0.508678	0.215133	0.121176	0.028055
Cholesterol	ENSG00000038945.15	MSR1	1.78736	0.453767	0.000378866	8.18443e-05	3.93893	21.8891	1.01131	0.247621	0.207187	0.0374477
Cholesterol	ENSG00000084734.9	GCKR	1.78205	0.475594	0.000762405	0.000178962	3.747	22.1733	2.02089	0.80347	0.781441	0.294125
Cholesterol	ENSG00000128271.22	ADORA2A	1.77602	0.121389	3.02031e-46	1.78555e-48	14.6308	616.954	33.7515	3.91726	8.76637	0.928821
Cholesterol	ENSG00000258502.6	LINC02290	1.7692	0.450758	0.000399905	8.67509e-05	3.92494	24.2426	1.58689	0.427184	0.397987	0.074565
Cholesterol	ENSG00000188234.15	AGAP4	1.7659	0.643431	0.0164837	0.00606015	2.74451	12.3446	0.676267	0.141704	0.185016	0.177564
Cholesterol	ENSG00000179362.14	HMGN2P46	1.76578	0.64722	0.0172049	0.00636716	2.72825	10.8926	1.21502	0.320435	0.166567	0.0614027
Cholesterol	ENSG00000157111.13	TMEM171	1.76368	0.13819	2.79867e-35	2.64724e-37	12.7627	351.049	35.3307	3.90075	8.79412	0.956427
Cholesterol	ENSG00000140945.17	CDH13	1.76068	0.114312	3.10241e-51	1.57515e-53	15.4025	3637.75	177.02	12.8015	48.6698	6.39354
Cholesterol	ENSG00000108342.13	CSF3	1.75979	0.0816039	3.23256e-100	3.82205e-103	21.5651	26509.1	2168.32	191.731	547.336	18.1234
Cholesterol	ENSG00000056277.16	ZNF280C	1.75968	0.350146	3.79235e-06	5.01936e-07	5.02557	46.9609	1.36842	0.426453	0.281555	0.0967089
Cholesterol	ENSG00000187764.12	SEMA4D	1.74875	0.595956	0.00989627	0.00334235	2.93436	13.3775	0.606591	0.116229	0.152292	0.0808004
Cholesterol	ENSG00000163235.16	TGFA	1.74406	0.638066	0.0169627	0.0062693	2.73335	10.7388	0.415688	0.188632	0.073415	0.0108765
Cholesterol	ENSG00000233024.7	NPIPA9	1.74364	0.279907	6.24075e-09	4.68339e-10	6.22936	129.482	15.4329	9.87975	4.99623	1.78498
Cholesterol	ENSG00000204876.5	ENSG00000204876	1.74323	0.567916	0.00676307	0.00214397	3.06953	14.6269	0.471039	0.150208	0.145576	0.0765323
Cholesterol	ENSG00000180747.15	SMG1P3	1.7375	0.386324	4.10156e-05	6.87491e-06	4.49752	48.5279	2.28343	0.613985	0.843024	0.509468
Cholesterol	ENSG00000263956.8	NBPF11	1.73102	0.363549	1.28895e-05	1.92204e-06	4.76145	44.7498	0.978528	0.404981	0.24895	0.0589056
Cholesterol	ENSG00000179148.10	ALOXE3	1.72942	0.322994	7.63544e-07	8.58709e-08	5.35434	44.8726	2.58402	0.562176	0.479572	0.061725
Cholesterol	ENSG00000135373.13	EHF	1.72147	0.127455	1.85505e-39	1.43212e-41	13.5065	426.424	8.85313	0.231407	2.46307	0.26281
Cholesterol	ENSG00000143816.8	WNT9A	1.71715	0.663228	0.0247078	0.0096233	2.58908	10.5721	0.295051	0.0967111	0.075793	0.041377
Cholesterol	ENSG00000138623.10	SEMA7A	1.70829	0.112551	9.37278e-50	4.95432e-52	15.1779	1541.3	57.0115	5.55778	15.013	2.93955
Cholesterol	ENSG00000162711.18	NLRP3	1.70353	0.700993	0.0360995	0.0150921	2.43016	10.6515	0.305252	0.0585397	0.197063	0.264957
Cholesterol	ENSG00000042062.13	RIPOR3	1.69362	0.294942	9.90103e-08	9.34462e-09	5.74221	53.1609	1.33258	0.151594	0.348442	0.0270186
Cholesterol	ENSG00000235872.2	ENSG00000235872	1.69005	0.700876	0.0376913	0.0158939	2.41134	10.2091	1.82295	0.400193	0.487929	0.423288
Cholesterol	ENSG00000196549.13	MME	1.68748	0.0918706	8.50945e-73	2.36735e-75	18.3681	2381.55	72.2856	10.4507	19.2348	0.698688
Cholesterol	ENSG00000099937.11	SERPIND1	1.68698	0.107083	1.40617e-53	6.45479e-56	15.7539	764.979	39.818	0.298007	10.4777	0.190096
Cholesterol	ENSG00000168685.15	IL7R	1.68067	0.135211	1.77047e-33	1.79781e-35	12.4299	363.522	11.8147	0.374905	3.51886	0.204687
Cholesterol	ENSG00000226380.9	ENSG00000226380	1.66522	0.651616	0.0267775	0.0106026	2.55553	13.6024	1.2847	0.591498	0.412662	0.524589
Cholesterol	ENSG00000272150.5	NBPF25P	1.66444	0.380753	6.96281e-05	1.23424e-05	4.37145	30.6678	0.883054	0.0536918	0.23714	0.0594678
Cholesterol	ENSG00000058866.15	DGKG	1.66426	0.245994	2.23265e-10	1.32922e-11	6.76542	84.3574	4.78621	1.44635	1.63316	0.178199
Cholesterol	ENSG00000164400.6	CSF2	1.66003	0.161877	5.75576e-23	1.12489e-24	10.2549	576.405	100.598	25.8998	26.6563	2.98071
Cholesterol	ENSG00000135476.12	ESPL1	1.65538	0.206621	3.03061e-14	1.13189e-15	8.01164	147.877	2.83109	0.242572	0.696767	0.280312
Cholesterol	ENSG00000270580.5	PKD1P6-NPIPP1	1.65324	0.426077	0.000469626	0.00010439	3.88015	39.199	3.04903	1.69437	0.40203	0.0904228
Cholesterol	ENSG00000149968.12	MMP3	1.65318	0.0782637	3.49985e-96	4.86834e-99	21.1232	6970.14	445.359	11.2384	119.87	7.23038
Cholesterol	ENSG00000229047.1	ENSG00000229047	1.64934	0.431507	0.000580694	0.000132229	3.82227	29.4994	8.19194	3.09941	2.15013	1.01398
Cholesterol	ENSG00000127863.16	TNFRSF19	1.64918	0.133693	5.54734e-33	5.8259e-35	12.3356	375.095	10.368	1.14653	2.76261	0.182652
Cholesterol	ENSG00000175874.10	CREG2	1.64482	0.62528	0.0222296	0.0085251	2.63053	11.9312	1.19911	0.233965	0.412045	0.17225
Cholesterol	ENSG00000156299.14	TIAM1	1.63239	0.206011	5.96703e-14	2.30331e-15	7.92382	133.505	2.32813	0.547319	0.664685	0.187198
Cholesterol	ENSG00000115604.12	IL18R1	1.63053	0.318361	2.39432e-06	3.02912e-07	5.12163	47.5622	1.3136	0.274607	0.346194	0.0480986
Cholesterol	ENSG00000185015.8	CA13	1.62986	0.437754	0.000827954	0.000196685	3.72324	27.9358	0.795293	0.30958	0.242093	0.0722845
Cholesterol	ENSG00000253522.6	MIR3142HG	1.60839	0.581403	0.0156207	0.0056679	2.7664	13.6023	0.672534	0.132722	0.191974	0.112319
Cholesterol	ENSG00000067798.16	NAV3	1.60515	0.103896	1.51809e-51	7.60206e-54	15.4495	1626.06	35.5168	4.05035	9.57889	2.02115
Cholesterol	ENSG00000267607.1	ENSG00000267607	1.60254	0.309734	1.85982e-06	2.29211e-07	5.17394	56.5999	1.93368	0.464167	0.541637	0.171543
Cholesterol	ENSG00000128512.24	DOCK4	1.59985	0.105697	1.72296e-49	9.347e-52	15.1362	806.785	15.1912	2.42538	4.16019	1.26384
Cholesterol	ENSG00000163393.13	SLC22A15	1.5988	0.3012	9.58902e-07	1.10776e-07	5.3081	54.5984	1.25608	0.251444	0.375581	0.0682334
Cholesterol	ENSG00000165891.16	E2F7	1.5985	0.162069	2.77325e-21	6.01791e-23	9.86307	882.329	17.9077	5.0403	4.8411	1.34617
Cholesterol	ENSG00000161940.11	BCL6B	1.59525	0.358528	5.03431e-05	8.60994e-06	4.44943	35.9826	1.14462	0.130948	0.364708	0.120232
Cholesterol	ENSG00000196460.14	RFX8	1.58611	0.399306	0.000335407	7.12198e-05	3.97217	34.9285	3.82158	2.00922	1.47478	1.2175
Cholesterol	ENSG00000164106.8	SCRG1	1.58558	0.480261	0.0033725	0.000961695	3.3015	19.9387	0.819419	0.16286	0.248457	0.0721558
Cholesterol	ENSG00000139618.17	BRCA2	1.57611	0.21886	1.17176e-11	5.95743e-13	7.20145	127.106	4.20567	2.99195	0.397329	0.225005
Cholesterol	ENSG00000175197.13	DDIT3	1.57	0.191194	6.21436e-15	2.18268e-16	8.2116	258.706	37.4735	10.8976	10.4925	0.238005
Cholesterol	ENSG00000176438.13	SYNE3	1.5662	0.236676	5.76753e-10	3.65435e-11	6.61746	116.454	1.15627	0.0154521	0.547142	0.158735
Cholesterol	ENSG00000159433.12	STARD9	1.55488	0.373448	0.000160131	3.1329e-05	4.16358	39.1205	0.311259	0.127559	0.0998253	0.0370508
Cholesterol	ENSG00000257027.1	ENSG00000257027	1.54762	0.575366	0.0190575	0.00714956	2.6898	13.4137	0.598225	0.216685	0.171816	0.00557843
Cholesterol	ENSG00000181450.18	ZNF678	1.54719	0.370676	0.000153871	2.99331e-05	4.17397	39.7532	0.730328	0.246455	0.439641	0.244789
Cholesterol	ENSG00000221818.9	EBF2	1.54301	0.385357	0.000297765	6.22535e-05	4.0041	33.7638	0.702217	0.193662	0.202832	0.0825706
Cholesterol	ENSG00000243716.11	NPIPB5	1.54129	0.246888	5.76211e-09	4.29613e-10	6.24287	175.956	5.51538	2.30024	1.58902	0.29209
Cholesterol	ENSG00000139269.3	INHBE	1.53981	0.225591	1.49635e-10	8.75245e-12	6.82566	101.343	6.11404	0.400239	1.63081	0.65308
Cholesterol	ENSG00000183458.14	PKD1P3	1.53046	0.2845	6.71735e-07	7.47048e-08	5.37947	124.7	1.9207	0.909151	0.562853	0.185504
Cholesterol	ENSG00000057657.17	PRDM1	1.52897	0.14246	4.14925e-25	7.15686e-27	10.7326	357.731	7.87536	0.88874	2.55862	0.247705
Cholesterol	ENSG00000183889.12	ENSG00000183889	1.52871	0.248927	1.04561e-08	8.18857e-10	6.14123	210.597	16.8101	11.005	5.17612	4.17652
Cholesterol	ENSG00000134769.23	DTNA	1.52643	0.190445	2.95346e-14	1.10102e-15	8.01504	135.655	5.33844	0.10446	2.01357	0.445155
Cholesterol	ENSG00000189367.15	KIAA0408	1.52479	0.499014	0.00702825	0.00224613	3.0556	19.6384	0.742821	0.391574	0.230946	0.176969
Cholesterol	ENSG00000284930.1	ENSG00000284930	1.52429	0.570069	0.0198618	0.00749832	2.67386	14.0497	3.19681	0.725921	0.94854	0.204015
Cholesterol	ENSG00000006062.18	MAP3K14	1.52348	0.481237	0.0050972	0.00154674	3.16577	30.0973	0.76138	0.291173	0.240714	0.196338
Cholesterol	ENSG00000275131.3	PDE4DIPP2	1.52192	0.444772	0.0022828	0.000622062	3.42181	40.9552	0.725044	0.475028	0.195711	0.111197
Cholesterol	ENSG00000185862.7	EVI2B	1.52005	0.311991	7.74388e-06	1.10411e-06	4.87211	47.5031	2.9996	0.461872	0.856896	0.184079
Cholesterol	ENSG00000215788.11	TNFRSF25	1.51197	0.452364	0.00296727	0.000830661	3.34237	27.7409	2.12305	1.05296	0.800437	0.0281521
Cholesterol	ENSG00000125538.12	IL1B	1.50104	0.0768157	2.29037e-82	4.9382e-85	19.5408	39476.1	3073.47	123.356	922.008	25.1552
Cholesterol	ENSG00000146966.13	DENND2A	1.49953	0.215139	5.71553e-11	3.16823e-12	6.97005	103.343	3.42596	0.460655	1.09489	0.310312
Cholesterol	ENSG00000253930.1	TNFRSF10A-AS1	1.49943	0.542537	0.0157219	0.00571428	2.76374	14.5064	3.25713	0.813367	0.940014	0.0888175
Cholesterol	ENSG00000041982.16	TNC	1.49898	0.0919456	2.29207e-57	9.40549e-60	16.3029	8598.36	171.312	20.2349	52.8737	7.01932
Cholesterol	ENSG00000287037.1	ENSG00000287037	1.49828	0.417093	0.00130632	0.000327898	3.5922	24.7719	1.54238	0.225388	0.467269	0.062712
Cholesterol	ENSG00000152503.10	TRIM36	1.49704	0.492687	0.00739067	0.00237737	3.03853	17.4922	0.674224	0.0800836	0.276761	0.0482552
Cholesterol	ENSG00000271383.8	NBPF19	1.49676	0.318743	1.72959e-05	2.65535e-06	4.69582	92.1088	1.89604	0.814655	0.594424	0.113975
Cholesterol	ENSG00000141682.12	PMAIP1	1.48706	0.195006	5.49553e-13	2.42708e-14	7.6257	165.486	10.1387	2.2265	2.96455	0.436275
Cholesterol	ENSG00000217801.11	ENSG00000217801	1.4715	0.397409	0.000891496	0.000213294	3.70273	27.7618	4.55887	0.635972	1.86045	0.438633
Cholesterol	ENSG00000137819.14	PAQR5	1.46201	0.527702	0.015442	0.00559664	2.77052	16.1643	0.384196	0.0847737	0.105454	0.0559626
Cholesterol	ENSG00000146592.17	CREB5	1.45955	0.177793	6.32517e-15	2.22599e-16	8.20924	188.11	6.14204	0.528091	2.03022	0.394198
Cholesterol	ENSG00000197978.10	GOLGA6L9	1.45797	0.541282	0.0188826	0.00706948	2.69355	17.7313	0.43427	0.224398	0.130728	0.0280161
Cholesterol	ENSG00000146858.8	ZC3HAV1L	1.45712	0.524198	0.015107	0.00544081	2.77971	18.326	1.18877	0.615951	0.362497	0.0956412
Cholesterol	ENSG00000151012.13	SLC7A11	1.45517	0.128411	6.19643e-28	9.09339e-30	11.3322	1289.27	14.0561	2.65595	4.51064	0.549066
Cholesterol	ENSG00000251003.9	ZFPM2-AS1	1.45194	0.448911	0.00415961	0.00121913	3.23437	21.997	3.65443	0.457722	1.0716	0.405119
Cholesterol	ENSG00000132570.15	PCBD2	1.45158	0.273855	9.971e-07	1.15466e-07	5.30053	66.0038	2.70757	0.391894	1.14745	0.518848
Cholesterol	ENSG00000255330.9	ENSG00000255330	1.44951	0.289206	4.02944e-06	5.38548e-07	5.01204	58.5131	1.92434	0.470653	0.591423	0.106638
Cholesterol	ENSG00000135842.17	NIBAN1	1.44323	0.109641	1.71012e-37	1.42728e-39	13.1633	2064.08	31.1003	3.00234	9.83258	0.381637
Cholesterol	ENSG00000113070.8	HBEGF	1.44227	0.103494	5.40929e-42	3.83744e-44	13.9358	2221.23	103.385	13.4072	32.1956	4.53903
Cholesterol	ENSG00000197961.12	ZNF121	1.44124	0.216247	4.24911e-10	2.65089e-11	6.66476	170.748	2.53648	0.687631	0.789286	0.203842
Cholesterol	ENSG00000281490.1	CICP14	1.44032	0.516912	0.0148344	0.00532997	2.78638	20.7688	0.82966	0.402885	0.256836	0.16837
Cholesterol	ENSG00000117569.19	PTBP2	1.4255	0.322222	5.58657e-05	9.69044e-06	4.42397	57.3098	2.63237	1.3114	0.907689	0.431481
Cholesterol	ENSG00000242086.8	MUC20-OT1	1.42427	0.472648	0.00791054	0.00258341	3.0134	29.4902	2.67868	1.46768	0.56443	0.307542
Cholesterol	ENSG00000138166.6	DUSP5	1.42069	0.128159	9.28111e-27	1.47821e-28	11.0853	505.802	22.834	4.15198	7.23887	0.570106
Cholesterol	ENSG00000170006.12	TMEM154	1.419	0.105211	2.34894e-39	1.86242e-41	13.4871	1049.05	22.999	2.7377	7.0673	1.35856
Cholesterol	ENSG00000276141.4	WHAMMP3	1.41773	0.413591	0.0022366	0.000608385	3.42785	32.3221	1.6453	0.726292	0.523129	0.39845
Cholesterol	ENSG00000136052.10	SLC41A2	1.40956	0.148711	1.07166e-19	2.57891e-21	9.47853	299.582	12.3384	1.72329	3.63121	1.41537
Cholesterol	ENSG00000257594.4	GALNT4	1.40907	0.163268	2.01134e-16	6.1132e-18	8.63041	330.084	6.35793	0.890691	2.03506	0.487382
Cholesterol	ENSG00000183780.13	SLC35F3	1.40338	0.442237	0.0049883	0.00150676	3.17338	22.7223	0.889587	0.265186	0.282914	0.0427279
Cholesterol	ENSG00000232679.2	LINC01705	1.40314	0.320316	6.71618e-05	1.18414e-05	4.38049	44.394	10.6958	0.928672	3.62079	0.912633
Cholesterol	ENSG00000283050.3	GTF2IP12	1.39742	0.462006	0.00766468	0.00248897	3.02468	21.3717	0.910155	0.451714	0.272268	0.0458567
Cholesterol	ENSG00000178966.17	RMI1	1.39723	0.205002	1.59424e-10	9.38051e-12	6.8157	118.854	3.81683	0.560048	1.20765	0.1275
Cholesterol	ENSG00000176597.12	B3GNT5	1.39676	0.116739	4.56819e-31	5.43303e-33	11.9648	923.548	29.5005	3.52881	10.3895	0.869898
Cholesterol	ENSG00000103647.13	CORO2B	1.39318	0.0946267	7.96022e-47	4.5952e-49	14.7229	1260.52	38.7719	0.814458	12.4907	0.803424
Cholesterol	ENSG00000277701.5	ENSG00000277701	1.39279	0.50726	0.0164354	0.0060378	2.74572	16.3825	0.447346	0.0862703	0.149	0.0430159
Cholesterol	ENSG00000177707.11	NECTIN3	1.39152	0.106878	1.09514e-36	9.44477e-39	13.0198	969.512	24.2943	0.925319	7.92355	0.73589
Cholesterol	ENSG00000160223.17	ICOSLG	1.39079	0.459316	0.00760816	0.00246215	3.02795	30.1026	0.624967	0.336439	0.157095	0.108749
Cholesterol	ENSG00000268043.8	NBPF12	1.38919	0.313437	5.3967e-05	9.33106e-06	4.43212	77.4452	1.25991	0.530399	0.405613	0.140242
Cholesterol	ENSG00000184530.9	C6orf58	1.38687	0.414855	0.00296174	0.000828702	3.34303	26.8757	2.62547	0.606034	0.848206	0.238897
Cholesterol	ENSG00000132669.14	RIN2	1.38365	0.119433	3.59561e-29	4.90151e-31	11.5851	1077.46	32.4123	4.08024	11.1906	1.75062
Cholesterol	ENSG00000205746.9	PKD1P4	1.38272	0.293141	1.57559e-05	2.3944e-06	4.71692	92.7062	3.34243	2.41423	1.55318	1.92347
Cholesterol	ENSG00000231672.8	DIRC3	1.38145	0.520608	0.0209109	0.00796558	2.65353	15.6555	0.890108	0.123282	0.281816	0.0941698
Cholesterol	ENSG00000198625.14	MDM4	1.3805	0.233521	3.87316e-08	3.38612e-09	5.91169	141.465	2.14826	0.446105	0.848074	0.173565
Cholesterol	ENSG00000279232.2	ENSG00000279232	1.378	0.108743	8.61193e-35	8.44542e-37	12.6721	838.978	30.7378	2.23763	10.0086	1.0842
Cholesterol	ENSG00000259985.1	ENSG00000259985	1.37667	0.5116	0.0190077	0.00712557	2.69092	16.2107	1.64987	0.30789	0.536401	0.186932
Cholesterol	ENSG00000121895.8	TMEM156	1.37626	0.178465	2.89888e-13	1.24197e-14	7.71165	157.585	10.4761	0.824474	3.80718	1.24987
Cholesterol	ENSG00000138678.11	GPAT3	1.37528	0.287107	1.12934e-05	1.66675e-06	4.79013	54.3682	2.2601	0.559628	0.672772	0.11467
Cholesterol	ENSG00000172061.9	LRRC15	1.37505	0.135037	1.19032e-22	2.36772e-24	10.1828	2604.19	47.4555	2.96747	15.358	2.73996
Cholesterol	ENSG00000241764.5	CBLL1-AS1	1.37421	0.485439	0.0131316	0.00464238	2.83086	19.0572	2.78498	0.563657	1.18551	0.238855
Cholesterol	ENSG00000123496.8	IL13RA2	1.37375	0.133278	3.41171e-23	6.5254e-25	10.3074	379.337	32.7737	1.50378	11.008	1.74845
Cholesterol	ENSG00000116852.15	KIF21B	1.36644	0.279128	6.9695e-06	9.811e-07	4.89539	58.6311	0.637181	0.0902674	0.208095	0.0288716
Cholesterol	ENSG00000196584.3	XRCC2	1.36559	0.363711	0.000742468	0.000173611	3.75461	41.7032	0.909235	0.277672	0.301857	0.13279
Cholesterol	ENSG00000138658.16	ZGRF1	1.36295	0.430769	0.00512392	0.00155622	3.16399	22.3337	0.493404	0.214494	0.167137	0.0968929
Cholesterol	ENSG00000180758.12	GPR157	1.36261	0.228469	2.87282e-08	2.45962e-09	5.96412	115.117	2.68479	0.174964	0.752103	0.189282
Cholesterol	ENSG00000181744.9	DIPK2A	1.34957	0.136304	1.908e-21	4.11378e-23	9.90118	448.007	13.0976	2.25102	4.17666	0.595303
Cholesterol	ENSG00000278948.1	ENSG00000278948	1.34115	0.249283	6.70542e-07	7.44787e-08	5.38002	93.0794	5.56269	1.55934	1.8524	0.330036
Cholesterol	ENSG00000273142.1	LINC02604	1.33944	0.582427	0.0484724	0.0214616	2.29976	13.8757	0.426203	0.170904	0.142036	0.0687462
Cholesterol	ENSG00000167077.13	MEI1	1.33728	0.286963	2.02839e-05	3.1601e-06	4.66013	58.1996	8.82322	1.58366	2.79748	0.622349
Cholesterol	ENSG00000078177.14	N4BP2	1.33606	0.172813	2.51472e-13	1.06514e-14	7.73123	189.828	2.03934	0.283711	0.661299	0.0951475
Cholesterol	ENSG00000128000.17	ZNF780B	1.33576	0.28541	1.85162e-05	2.86668e-06	4.68015	62.6127	1.2467	0.690127	0.244627	0.0315777
Cholesterol	ENSG00000186104.11	CYP2R1	1.33406	0.469555	0.0127697	0.00449577	2.8411	25.9837	1.95114	1.09848	0.861056	0.353913
Cholesterol	ENSG00000287286.1	ENSG00000287286	1.33359	0.392694	0.00249217	0.000683797	3.39599	36.2954	0.557944	0.262417	0.185132	0.0407674
Cholesterol	ENSG00000168398.7	BDKRB2	1.32888	0.0910575	5.07942e-46	3.07351e-48	14.5939	3299.31	85.5251	9.94951	28.7793	2.5025
Cholesterol	ENSG00000139289.14	PHLDA1	1.32844	0.113336	7.67087e-30	9.92337e-32	11.7212	7454.25	132.601	18.7624	44.7986	8.3634
Cholesterol	ENSG00000144891.19	AGTR1	1.32604	0.388531	0.00235151	0.000642584	3.41297	27.744	1.26531	0.0568313	0.435665	0.093899
Cholesterol	ENSG00000196611.6	MMP1	1.32469	0.111874	1.94773e-30	2.39775e-32	11.8409	161229	8921.94	1267.83	3021.26	565.786
Cholesterol	ENSG00000110042.8	DTX4	1.32045	0.325844	0.000248089	5.06945e-05	4.0524	44.6235	0.754965	0.0779469	0.446262	0.182998
Cholesterol	ENSG00000185338.7	SOCS1	1.31998	0.220044	2.35763e-08	1.98902e-09	5.9987	95.1645	8.73479	0.466173	2.91895	0.269161
Cholesterol	ENSG00000153179.13	RASSF3	1.31518	0.17165	4.20458e-13	1.83062e-14	7.662	465.334	13.8776	2.92482	4.71106	1.37157
Cholesterol	ENSG00000143603.19	KCNN3	1.31314	0.195422	2.99268e-10	1.82333e-11	6.71951	141.45	2.2925	0.165837	0.866345	0.1741
Cholesterol	ENSG00000186088.16	GSAP	1.31049	0.166698	9.57833e-14	3.79722e-15	7.86145	193.701	7.23135	1.51344	2.44632	0.493463
Cholesterol	ENSG00000147509.14	RGS20	1.30729	0.262821	4.81158e-06	6.55577e-07	4.97408	62.731	4.5986	0.389388	1.47339	0.0690326
Cholesterol	ENSG00000144821.11	MYH15	1.30566	0.510884	0.0267707	0.0105981	2.55568	16.5071	0.299935	0.0337853	0.127794	0.105672
Cholesterol	ENSG00000267026.5	ENSG00000267026	1.30518	0.368274	0.00153282	0.000394026	3.54405	37.7108	6.24632	1.88329	2.09484	0.816494
Cholesterol	ENSG00000269343.9	ZNF587B	1.30367	0.356035	0.00103129	0.000250615	3.66163	74.8764	1.72308	0.47774	0.600145	0.583804
Cholesterol	ENSG00000069493.15	CLEC2D	1.30175	0.490447	0.0208873	0.00794932	2.65422	17.1099	0.477076	0.0648266	0.153125	0.0618905
Cholesterol	ENSG00000136695.15	IL36RN	1.30063	0.186092	5.07077e-11	2.76498e-12	6.98918	184.196	7.73262	0.93428	2.5777	0.753965
Cholesterol	ENSG00000125810.10	CD93	1.29948	0.480462	0.0183386	0.00683771	2.70465	18.3963	0.275977	0.0595806	0.0955067	0.00263782
Cholesterol	ENSG00000205918.9	PDPK2P	1.29918	0.371032	0.00175674	0.000462584	3.50154	34.0629	1.51367	0.466298	0.588722	0.0551883
Cholesterol	ENSG00000114933.16	INO80D	1.29902	0.207964	5.65113e-09	4.2016e-10	6.24635	161.077	1.13971	0.288321	0.391804	0.0788465
Cholesterol	ENSG00000114739.14	ACVR2B	1.29875	0.261719	5.0869e-06	6.96274e-07	4.9624	76.2714	0.785779	0.0909778	0.34189	0.229802
Cholesterol	ENSG00000174136.13	RGMB	1.29765	0.0966572	5.33187e-39	4.30169e-41	13.4252	3758.32	88.9254	9.79891	30.1166	4.06018
Cholesterol	ENSG00000136928.7	GABBR2	1.29352	0.122232	1.96383e-24	3.5922e-26	10.5825	881.435	16.4453	0.363679	5.63797	1.16193
Cholesterol	ENSG00000234883.7	MIR155HG	1.29157	0.405251	0.00478085	0.00143708	3.1871	26.786	1.87907	0.373411	0.632688	0.0481295
Cholesterol	ENSG00000151320.11	AKAP6	1.29121	0.189247	1.5219e-10	8.92312e-12	6.82288	130.092	1.4826	0.133427	0.601455	0.199977
Cholesterol	ENSG00000243649.9	CFB	1.2862	0.134737	5.65038e-20	1.34795e-21	9.546	474.532	22.1714	1.90212	7.56096	1.72713
Cholesterol	ENSG00000059758.8	CDK17	1.2849	0.100607	2.51876e-35	2.36495e-37	12.7715	2530.9	85.3962	7.42913	31.0146	3.48784
Cholesterol	ENSG00000269910.1	ENSG00000269910	1.28264	0.392977	0.0037971	0.00109888	3.2639	27.7624	7.73447	0.900329	2.72791	0.940433
Cholesterol	ENSG00000257135.8	ODC1-DT	1.27747	0.44553	0.0118761	0.00413987	2.8673	23.5478	0.877797	0.400793	0.372919	0.02198
Cholesterol	ENSG00000204261.9	PSMB8-AS1	1.27698	0.435855	0.0100191	0.00339151	2.92983	22.9927	1.963	0.27973	0.663008	0.293437
Cholesterol	ENSG00000066248.15	NGEF	1.27609	0.206888	8.90152e-09	6.91471e-10	6.16803	117.987	4.64513	0.262221	1.82788	0.096243
Cholesterol	ENSG00000185864.18	NPIPB4	1.27375	0.39744	0.00453801	0.00135119	3.20488	34.4799	1.87122	1.39065	0.617524	0.370842
Cholesterol	ENSG00000162664.17	ZNF326	1.27228	0.149704	6.0088e-16	1.91824e-17	8.49864	351.348	11.9099	1.50178	4.1961	1.09626
Cholesterol	ENSG00000214262.4	ANKRD36BP1	1.27223	0.407004	0.00572442	0.0017729	3.12585	26.963	1.77524	0.512702	0.678835	0.219329
Cholesterol	ENSG00000056558.11	TRAF1	1.26738	0.165185	3.89881e-13	1.68665e-14	7.67251	187.544	4.4372	0.197928	1.56423	0.229129
Cholesterol	ENSG00000010438.17	PRSS3	1.26615	0.113981	7.20074e-27	1.14186e-28	11.1084	1132.8	184.401	13.5892	64.9278	3.49107
Cholesterol	ENSG00000184557.4	SOCS3	1.26598	0.126698	7.83214e-22	1.65054e-23	9.9921	415.935	15.9274	1.9573	5.72748	0.601978
Cholesterol	ENSG00000158125.10	XDH	1.25754	0.361034	0.00187008	0.000495548	3.48315	37.9535	0.789687	0.263777	0.236195	0.0175685
Cholesterol	ENSG00000180530.11	NRIP1	1.25129	0.104885	6.89925e-31	8.25338e-33	11.93	1864.76	25.1873	2.56329	8.83507	1.11762
Cholesterol	ENSG00000007944.15	MYLIP	1.25106	0.251007	4.5978e-06	6.22292e-07	4.98417	88.7074	2.99746	0.440787	1.06582	0.399441
Cholesterol	ENSG00000163347.6	CLDN1	1.25018	0.152855	8.06167e-15	2.86515e-16	8.17887	272.518	8.19092	0.475852	2.87928	0.393039
Cholesterol	ENSG00000164073.11	MFSD8	1.25003	0.21939	1.26481e-07	1.21396e-08	5.69775	109.325	4.8993	1.54142	1.48048	0.332722
Cholesterol	ENSG00000178726.7	THBD	1.24813	0.19566	2.51663e-09	1.78184e-10	6.37906	161.673	4.08334	0.473207	1.45819	0.433915
Cholesterol	ENSG00000224982.4	TMEM233	1.24575	0.157149	5.81705e-14	2.24137e-15	7.9272	224.861	9.19215	0.896355	3.38315	0.951681
Cholesterol	ENSG00000285976.2	ENSG00000285976	1.24397	0.463197	0.0192762	0.00723963	2.68562	43.1358	0.966944	0.80584	0.344522	0.0708399
Cholesterol	ENSG00000147894.17	C9orf72	1.24183	0.21126	4.68009e-08	4.14692e-09	5.87822	111.006	5.2683	0.260587	1.91794	0.615748
Cholesterol	ENSG00000219481.11	NBPF1	1.24087	0.181088	1.25143e-10	7.26766e-12	6.85229	484.7	12.9465	2.56005	5.11936	1.59446
Cholesterol	ENSG00000132205.11	EMILIN2	1.23791	0.158098	1.20762e-13	4.87988e-15	7.82997	298.535	7.66347	0.710402	2.99084	0.819216
Cholesterol	ENSG00000151233.11	GXYLT1	1.23369	0.159405	2.37409e-13	9.98973e-15	7.73939	361.171	8.62369	1.60098	3.49623	0.729266
Cholesterol	ENSG00000272341.1	ENSG00000272341	1.23024	0.512143	0.0384319	0.0162997	2.40213	16.8802	0.700094	0.17735	0.252016	0.122692
Cholesterol	ENSG00000254681.6	PKD1P5	1.23003	0.427189	0.0114933	0.00398474	2.87937	38.94	0.6456	0.59654	0.221719	0.170138
Cholesterol	ENSG00000148943.12	LIN7C	1.22976	0.369972	0.00314242	0.000887562	3.32394	339.714	7.16475	2.28176	2.5694	0.931533
Cholesterol	ENSG00000188064.10	WNT7B	1.22791	0.226987	5.76511e-07	6.31524e-08	5.40964	123.717	3.75384	0.399944	1.32856	0.436473
Cholesterol	ENSG00000151651.16	ADAM8	1.22169	0.508699	0.0384818	0.0163236	2.4016	15.7039	0.495227	0.0881379	0.383223	0.22737
Cholesterol	ENSG00000156671.15	SAMD8	1.221	0.168896	9.62771e-12	4.85485e-13	7.2293	986.381	14.4628	3.52739	5.23784	1.52771
Cholesterol	ENSG00000182578.14	CSF1R	1.22004	0.499714	0.0351689	0.0146271	2.44148	17.589	0.72444	0.445402	0.335572	0.173992
Cholesterol	ENSG00000271425.9	NBPF10	1.21918	0.194467	4.91005e-09	3.62671e-10	6.2693	307.783	2.32574	0.619936	0.845249	0.22739
Cholesterol	ENSG00000269958.1	ENSG00000269958	1.2191	0.347084	0.00169946	0.000444072	3.5124	52.802	8.21691	2.83283	2.97633	1.46911
Cholesterol	ENSG00000228063.3	LYPLAL1-DT	1.21855	0.185502	7.89569e-10	5.06866e-11	6.56891	168.792	10.9217	2.31761	3.58362	0.28027
Cholesterol	ENSG00000134531.10	EMP1	1.21534	0.0898179	1.33792e-39	1.02358e-41	13.5312	8822.29	294.236	37.5754	97.0598	9.82767
Cholesterol	ENSG00000165379.14	LRFN5	1.21268	0.334968	0.00118748	0.000294269	3.62029	39.9533	0.911903	0.158624	0.363098	0.0691855
Cholesterol	ENSG00000113555.6	PCDH12	1.21265	0.414417	0.0101193	0.00343175	2.92616	25.7247	0.812186	0.18115	0.324967	0.293977
Cholesterol	ENSG00000157106.18	SMG1	1.21104	0.137495	4.47158e-17	1.27511e-18	8.8079	1012.48	6.38306	0.844252	2.35804	0.495422
Cholesterol	ENSG00000233452.8	STXBP5-AS1	1.20965	0.157435	3.59499e-13	1.54771e-14	7.68352	247.726	11.9033	1.02622	4.12226	0.617326
Cholesterol	ENSG00000232931.6	LINC00342	1.20664	0.509657	0.0417124	0.0179057	2.36756	16.7684	0.637011	0.218937	0.290604	0.128569
Cholesterol	ENSG00000131470.15	PSMC3IP	1.20466	0.217232	2.82851e-07	2.9312e-08	5.5455	113.707	10.2552	1.0631	3.59516	1.18047
Cholesterol	ENSG00000204186.10	ZDBF2	1.2041	0.184701	1.06997e-09	7.06961e-11	6.51917	189.045	1.9391	0.356734	0.69662	0.164863
Cholesterol	ENSG00000166562.9	SEC11C	1.20402	0.117395	5.70208e-23	1.11043e-24	10.2562	556.147	87.5744	2.66819	31.7577	1.91563
Cholesterol	ENSG00000186446.12	ZNF501	1.20385	0.301084	0.000303793	6.37759e-05	3.99839	47.5634	1.50589	0.230261	0.551669	0.0675159
Cholesterol	ENSG00000128567.17	PODXL	1.20384	0.136522	4.09926e-17	1.16608e-18	8.81792	832.963	16.84	2.10981	7.26837	1.42742
Cholesterol	ENSG00000135046.14	ANXA1	1.20353	0.0771969	1.78943e-52	8.46301e-55	15.5904	15274.9	1215.6	82.3682	444.997	39.0933
Cholesterol	ENSG00000146842.17	TMEM209	1.20266	0.157117	4.44812e-13	1.93975e-14	7.65456	331.736	10.91	1.59112	4.07924	1.07512
Cholesterol	ENSG00000084234.18	APLP2	1.19837	0.144488	3.22097e-15	1.09546e-16	8.29395	12356.1	409.773	64.6766	154.663	40.4545
Cholesterol	ENSG00000181544.15	FANCB	1.19671	0.487767	0.0341354	0.0141499	2.45344	19.7245	0.832208	0.139447	0.260376	0.116336
Cholesterol	ENSG00000158201.10	ABHD3	1.19151	0.280624	0.000115711	2.17693e-05	4.24593	55.2379	3.38542	0.367171	1.24467	0.416495
Cholesterol	ENSG00000214575.10	CPEB1	1.18983	0.177631	3.41356e-10	2.10825e-11	6.69832	158.565	6.65313	0.872678	2.21541	0.244183
Cholesterol	ENSG00000107443.16	CCNJ	1.18934	0.243543	7.36017e-06	1.04224e-06	4.88349	108.993	2.80105	0.568525	1.0297	0.361027
Cholesterol	ENSG00000164307.13	ERAP1	1.1871	0.102213	2.61968e-29	3.49825e-31	11.614	1683.58	47.2597	4.15388	20.1814	4.38697
Cholesterol	ENSG00000289520.1	ENSG00000289520	1.18286	0.463754	0.0271245	0.0107532	2.55062	22.2753	2.1423	0.936419	0.789507	0.0901319
Cholesterol	ENSG00000280202.1	ENSG00000280202	1.17907	0.43752	0.0188204	0.00704097	2.6949	22.7101	1.4406	0.367454	0.53854	0.163761
Cholesterol	ENSG00000196459.15	TRAPPC2	1.17777	0.269546	7.01963e-05	1.24545e-05	4.36948	88.9842	3.5635	0.455107	1.2855	0.566356
Cholesterol	ENSG00000169429.11	CXCL8	1.17584	0.0939203	5.87017e-34	5.83833e-36	12.5195	142289	9811.33	1187.66	3968.3	145.485
Cholesterol	ENSG00000138346.15	DNA2	1.17424	0.367683	0.00469165	0.00140508	3.19361	30.3437	1.10532	0.488901	0.383784	0.20593
Cholesterol	ENSG00000262429.1	ENSG00000262429	1.17309	0.401036	0.0101451	0.00344288	2.92515	27.8722	9.12982	1.67204	3.48041	1.1301
Cholesterol	ENSG00000177409.12	SAMD9L	1.1708	0.108498	2.2369e-25	3.7961e-27	10.791	594.664	9.50816	0.280698	4.00478	0.890793
Cholesterol	ENSG00000255561.7	FDXACB1	1.17015	0.347483	0.00273748	0.000758529	3.3675	35.151	1.35445	0.273576	0.487382	0.0401885
Cholesterol	ENSG00000143507.18	DUSP10	1.16977	0.147292	5.20718e-14	1.9919e-15	7.94185	491.503	20.4795	2.52733	7.79998	1.72034
Cholesterol	ENSG00000013441.17	CLK1	1.16957	0.222981	1.30314e-06	1.56163e-07	5.24514	140.69	7.97981	1.6676	3.03577	0.901833
Cholesterol	ENSG00000235513.2	L3MBTL2-AS1	1.16826	0.319837	0.00106342	0.000259532	3.65267	42.9253	1.44196	0.323822	0.508065	0.116336
Cholesterol	ENSG00000185352.9	HS6ST3	1.16767	0.176162	5.36725e-10	3.39326e-11	6.62841	153.043	1.98645	0.113343	0.714661	0.0204317
Cholesterol	ENSG00000168916.16	ZNF608	1.16733	0.335644	0.00190085	0.00050542	3.47787	42.558	1.04375	0.347749	0.326103	0.0885705
Cholesterol	ENSG00000198814.14	GK	1.16702	0.100964	4.86263e-29	6.66252e-31	11.5588	1316.31	46.059	3.51645	17.9875	1.88964
Cholesterol	ENSG00000237753.2	ENSG00000237753	1.16398	0.422665	0.0161103	0.00588907	2.7539	27.0543	1.3338	0.207412	0.645371	0.365651
Cholesterol	ENSG00000166822.13	TMEM170A	1.15905	0.200659	8.21006e-08	7.64019e-09	5.77621	126.26	2.70653	0.591214	1.0986	0.10268
Cholesterol	ENSG00000134109.11	EDEM1	1.15668	0.330262	0.00175311	0.000461262	3.5023	1870.4	30.5645	9.23924	11.5348	3.95603
Cholesterol	ENSG00000154451.15	GBP5	1.15616	0.292043	0.00035179	7.53102e-05	3.95885	63.4883	0.918601	0.262548	0.34506	0.0842279
Cholesterol	ENSG00000214654.9	B3GALT9	1.15485	0.310074	0.00082446	0.000195765	3.72442	45.3567	1.27752	0.232594	0.483658	0.0575433
Cholesterol	ENSG00000169554.23	ZEB2	1.14947	0.0932339	5.98993e-33	6.33237e-35	12.3289	2304.48	46.7285	3.09948	17.2635	1.84203
Cholesterol	ENSG00000197746.15	PSAP	1.14375	0.148259	2.8471e-13	1.21385e-14	7.71458	28256.3	1434.51	232.664	560.685	165.392
Cholesterol	ENSG00000176896.8	TCEANC	1.14322	0.476679	0.0387657	0.016471	2.39831	20.194	0.768154	0.323575	0.263922	0.0793793
Cholesterol	ENSG00000110013.13	SIAE	1.14194	0.169419	2.62713e-10	1.58052e-11	6.74031	499.874	14.7226	2.30011	5.49372	1.87091
Cholesterol	ENSG00000119042.17	SATB2	1.14173	0.157764	9.15104e-12	4.58888e-13	7.23695	286.651	6.15973	1.18895	2.35649	0.524635
Cholesterol	ENSG00000198855.7	FICD	1.14049	0.113506	4.54923e-22	9.39714e-24	10.0478	677.493	21.0654	2.42764	8.14245	0.682953
Cholesterol	ENSG00000151151.6	IPMK	1.14002	0.139666	9.1621e-15	3.28174e-16	8.1625	317.573	5.11288	0.657231	1.96343	0.231193
Cholesterol	ENSG00000115008.6	IL1A	1.13957	0.0950584	3.47105e-31	4.10404e-33	11.9881	4172.49	216.607	31.4652	83.0263	4.6617
Cholesterol	ENSG00000198496.12	NBR2	1.13741	0.348594	0.0038084	0.00110295	3.26286	33.9481	2.20175	0.276551	0.829436	0.173085
Cholesterol	ENSG00000100647.8	SUSD6	1.13675	0.131849	2.1578e-16	6.60338e-18	8.62158	1309.25	23.9518	4.58146	9.21464	1.76922
Cholesterol	ENSG00000119969.15	HELLS	1.1352	0.24737	2.77451e-05	4.4518e-06	4.58909	116.724	3.5066	0.108234	1.47318	0.635626
Cholesterol	ENSG00000165115.15	KIF27	1.1351	0.373647	0.00740494	0.00238248	3.03788	34.6057	0.612759	0.206482	0.21788	0.101815
Cholesterol	ENSG00000173269.14	MMRN2	1.13409	0.2678	0.000120815	2.28724e-05	4.23483	63.8754	2.31156	0.471359	0.656292	0.064398
Cholesterol	ENSG00000134343.14	ANO3	1.134	0.201216	1.74764e-07	1.74302e-08	5.63575	138.244	2.26184	0.372101	0.914221	0.246019
Cholesterol	ENSG00000151136.15	BTBD11	1.12889	0.137645	6.72827e-15	2.37481e-16	8.20146	375.104	7.64615	0.617929	2.7736	0.444325
Cholesterol	ENSG00000185278.15	ZBTB37	1.12869	0.302719	0.000813568	0.000192613	3.72851	57.1058	0.451108	0.0556053	0.206243	0.0679994
Cholesterol	ENSG00000259049.1	ENSG00000259049	1.12864	0.161927	5.71553e-11	3.16749e-12	6.97009	227.055	30.7986	2.6814	11.9901	2.46632
Cholesterol	ENSG00000159399.10	HK2	1.12713	0.0972164	3.25581e-29	4.41566e-31	11.5941	1306.68	22.7893	2.39631	8.82421	0.78674
Cholesterol	ENSG00000105376.5	ICAM5	1.1251	0.33875	0.00316479	0.000895863	3.32134	37.3841	1.3976	0.417436	0.502988	0.0113463
Cholesterol	ENSG00000246763.7	RGMB-AS1	1.12286	0.317565	0.00157478	0.000406454	3.53586	51.8888	3.37491	1.74656	1.36108	0.29576
Cholesterol	ENSG00000172183.16	ISG20	1.12198	0.132253	6.81203e-16	2.18413e-17	8.48356	420.81	60.5396	6.10512	25.9865	1.29804
Cholesterol	ENSG00000145147.20	SLIT2	1.12093	0.0908241	5.20927e-33	5.3984e-35	12.3417	2662.48	36.0189	1.96614	13.5181	1.26943
Cholesterol	ENSG00000151835.17	SACS	1.12076	0.105107	8.58282e-25	1.51623e-26	10.663	2233.64	14.7878	0.581906	5.95904	0.984683
Cholesterol	ENSG00000175040.6	CHST2	1.12018	0.115227	1.07421e-20	2.44309e-22	9.72144	551.443	13.1627	0.606257	5.13815	0.668108
Cholesterol	ENSG00000253593.2	ENSG00000253593	1.11681	0.354019	0.00526771	0.00160691	3.15465	36.5396	8.65432	0.647729	3.34693	1.15296
Cholesterol	ENSG00000189308.11	LIN54	1.11649	0.166621	3.36128e-10	2.07363e-11	6.70074	236.682	5.55173	0.500617	2.31537	0.471533
Cholesterol	ENSG00000157827.20	FMNL2	1.11598	0.0983827	5.48706e-28	8.0142e-30	11.3432	2653.65	50.81	8.41554	19.078	2.03116
Cholesterol	ENSG00000079335.20	CDC14A	1.11594	0.253886	6.30237e-05	1.10548e-05	4.39544	76.0305	1.91557	0.390988	0.708266	0.172696
Cholesterol	ENSG00000225968.8	ELFN1	1.11447	0.24173	2.52799e-05	4.01933e-06	4.61038	76.9984	2.11725	0.264473	0.813953	0.0910218
Cholesterol	ENSG00000171316.12	CHD7	1.11376	0.340682	0.00373665	0.00107853	3.2692	35.4364	0.666432	0.315328	0.328169	0.377969
Cholesterol	ENSG00000249279.6	LINC02057	1.11311	0.389681	0.0122383	0.00428401	2.85645	30.2682	5.12254	1.38242	2.05486	0.775369
Cholesterol	ENSG00000289089.1	ENSG00000289089	1.1125	0.43393	0.0262505	0.0103538	2.56378	30.1397	1.87946	0.87964	0.733573	0.307612
Cholesterol	ENSG00000099725.14	PRKY	1.10924	0.290398	0.000585256	0.000133594	3.81974	56.1302	1.84637	0.457559	1.17456	0.41761
Cholesterol	ENSG00000101255.12	TRIB3	1.10872	0.110642	5.95882e-22	1.23503e-23	10.0208	675.501	29.8636	2.75705	11.8367	0.401609
Cholesterol	ENSG00000058085.15	LAMC2	1.10837	0.0920454	1.8621e-31	2.14987e-33	12.0415	3356.53	61.6921	3.91816	24.3618	3.16131
Cholesterol	ENSG00000165195.16	PIGA	1.10698	0.195738	1.57795e-07	1.55446e-08	5.65544	148.523	4.77052	0.651101	1.9646	0.337978
Cholesterol	ENSG00000225434.4	LINC01504	1.10685	0.46569	0.0408096	0.0174643	2.37678	20.1663	2.11046	0.506681	0.658178	0.552375
Cholesterol	ENSG00000116194.13	ANGPTL1	1.10645	0.200509	3.26109e-07	3.42485e-08	5.5182	117.097	6.15079	0.925402	2.50726	0.75196
Cholesterol	ENSG00000163673.8	DCLK3	1.1036	0.159228	7.44858e-11	4.1807e-12	6.93093	310.773	5.47904	0.558813	2.14377	0.454952
Cholesterol	ENSG00000279822.1	ENSG00000279822	1.10356	0.376423	0.00997348	0.0033712	2.93169	30.7399	1.61439	0.27465	0.635081	0.227537
Cholesterol	ENSG00000153132.13	CLGN	1.10149	0.169181	1.12835e-09	7.47893e-11	6.51072	189.966	7.0484	0.846091	2.7827	0.466316
Cholesterol	ENSG00000152484.14	USP12	1.10102	0.138963	5.99014e-14	2.3164e-15	7.92311	1368.07	31.2972	5.04719	12.9933	2.34328
Cholesterol	ENSG00000135047.16	CTSL	1.10034	0.0979148	1.75579e-27	2.66214e-29	11.2377	3530.59	264.322	41.2585	103.034	8.39174
Cholesterol	ENSG00000115919.15	KYNU	1.09905	0.142188	2.54456e-13	1.07955e-14	7.72952	300.506	18.5942	0.882855	7.81278	0.0305357
Cholesterol	ENSG00000185697.17	MYBL1	1.09707	0.292438	0.000750265	0.000175799	3.75147	60.0176	1.33621	0.386963	0.503805	0.175814
Cholesterol	ENSG00000092871.17	RFFL	1.09367	0.170949	2.24855e-09	1.57796e-10	6.39764	265.561	11.5142	2.69818	3.75251	0.475447
Cholesterol	ENSG00000223959.9	AFG3L1P	1.09328	0.467736	0.0445953	0.0194193	2.33738	20.1767	1.10742	0.352851	0.826199	0.239232
Cholesterol	ENSG00000156030.14	MIDEAS	1.09326	0.131373	2.56906e-15	8.66598e-17	8.32177	622.394	8.10307	1.54941	3.25845	0.505249
Cholesterol	ENSG00000186767.7	SPIN4	1.09156	0.32618	0.00293374	0.00081842	3.34649	44.5932	1.07147	0.159366	0.425839	0.171715
Cholesterol	ENSG00000198521.12	ZNF43	1.09147	0.284563	0.000552974	0.000125263	3.83559	62.8601	1.56613	0.292269	0.687642	0.132433
Cholesterol	ENSG00000119514.7	GALNT12	1.08729	0.10276	1.99148e-24	3.65664e-26	10.5808	1043.8	37.999	4.4669	15.1243	0.270825
Cholesterol	ENSG00000100522.10	GNPNAT1	1.08333	0.117751	1.38435e-18	3.57208e-20	9.20022	1410.43	45.6294	4.162	17.7511	2.66801
Cholesterol	ENSG00000120686.12	UFM1	1.08303	0.124413	1.07589e-16	3.17275e-18	8.70511	2270.67	73.5877	10.5068	29.6721	5.45528
Cholesterol	ENSG00000042286.15	AIFM2	1.08112	0.123519	7.20241e-17	2.08388e-18	8.75266	457.52	14.6533	1.85465	5.81248	0.370164
Cholesterol	ENSG00000115107.20	STEAP3	1.07905	0.0849519	5.92468e-35	5.76892e-37	12.7019	2313.88	59.3139	2.21725	23.7012	1.23011
Cholesterol	ENSG00000105889.16	STEAP1B	1.07895	0.149272	9.69007e-12	4.89962e-13	7.22805	241.638	21.9965	2.62294	8.66681	0.438566
Cholesterol	ENSG00000177034.17	MTX3	1.07872	0.243067	5.27395e-05	9.08214e-06	4.43795	164.563	2.25657	0.731337	0.923551	0.270032
Cholesterol	ENSG00000105810.10	CDK6	1.07862	0.260676	0.000176972	3.50671e-05	4.13779	1913.51	15.7133	1.28448	6.45402	2.28033
Cholesterol	ENSG00000084710.14	EFR3B	1.07837	0.26127	0.000184429	3.66857e-05	4.12742	70.2033	0.901532	0.0871129	0.362715	0.111684
Cholesterol	ENSG00000111252.11	SH2B3	1.07748	0.104908	4.95624e-23	9.54847e-25	10.2707	2343.03	42.0386	5.38875	17.2579	1.91849
Cholesterol	ENSG00000069667.16	RORA	1.07714	0.189666	1.39469e-07	1.3538e-08	5.67913	219.01	4.68555	0.937806	2.29981	0.374069
Cholesterol	ENSG00000115758.13	ODC1	1.07689	0.0872865	5.46228e-33	5.69858e-35	12.3374	8080.92	380.768	4.98317	151.948	19.6705
Cholesterol	ENSG00000048052.24	HDAC9	1.07521	0.11492	3.35729e-19	8.26596e-21	9.3562	544.643	12.8412	1.62263	5.61104	0.690444
Cholesterol	ENSG00000102595.21	UGGT2	1.07343	0.132824	1.73734e-14	6.39207e-16	8.0816	922.99	20.5662	5.12718	8.50799	1.00384
Cholesterol	ENSG00000074416.16	MGLL	1.07284	0.0899917	7.5547e-31	9.14256e-33	11.9215	3842.71	90.1389	4.45379	36.2719	0.823363
Cholesterol	ENSG00000139318.8	DUSP6	1.07119	0.091725	1.2594e-29	1.64673e-31	11.6782	1683.82	85.9338	9.27351	38.4958	4.04673
Cholesterol	ENSG00000087074.8	PPP1R15A	1.06865	0.105338	1.71685e-22	3.48671e-24	10.145	2273.14	98.5163	15.6957	39.6511	4.23796
Cholesterol	ENSG00000280670.3	CCDC163	1.06793	0.436259	0.0346147	0.0143678	2.44793	22.205	1.10899	0.322089	0.471462	0.116443
Cholesterol	ENSG00000076641.4	PAG1	1.06452	0.315427	0.00267327	0.000738505	3.37487	47.0354	0.416406	0.0433029	0.169371	0.0637528
Cholesterol	ENSG00000079215.15	SLC1A3	1.06432	0.292075	0.00109329	0.000268418	3.64401	50.6446	1.39625	0.250521	0.947409	0.663303
Cholesterol	ENSG00000162631.20	NTNG1	1.0636	0.165079	1.70807e-09	1.17134e-10	6.443	182.131	5.78744	0.433648	1.9936	0.244007
Cholesterol	ENSG00000159713.11	TPPP3	1.06318	0.363296	0.0101105	0.00342807	2.92649	36.0801	4.02721	0.435031	1.63376	0.680283
Cholesterol	ENSG00000262001.2	DLGAP1-AS2	1.06315	0.202184	1.22096e-06	1.4538e-07	5.25832	111.343	10.3718	0.679445	4.12498	0.627483
Cholesterol	ENSG00000275004.4	ZNF280B	1.05976	0.354438	0.0084455	0.00279011	2.98996	42.0919	0.807926	0.236356	0.31235	0.151749
Cholesterol	ENSG00000149548.15	CCDC15	1.05904	0.33803	0.00560351	0.00173039	3.13298	38.942	0.993639	0.242783	0.408146	0.0929141
Cholesterol	ENSG00000269937.1	ENSG00000269937	1.05716	0.308893	0.0022783	0.000620678	3.42241	63.8559	1.72997	0.229742	0.705689	0.380259
Cholesterol	ENSG00000138135.7	CH25H	1.05573	0.395077	0.0199453	0.00753532	2.67221	30.295	1.86729	0.214792	0.767411	0.384281
Cholesterol	ENSG00000111266.9	DUSP16	1.05334	0.108737	1.47831e-20	3.42382e-22	9.68702	650.152	14.2493	0.258061	5.86615	0.603687
Cholesterol	ENSG00000006459.11	KDM7A	1.05327	0.174607	1.95558e-08	1.61718e-09	6.03222	217.29	2.60431	0.749919	1.69799	0.908101
Cholesterol	ENSG00000172167.8	MTBP	1.05237	0.314686	0.00295218	0.000825205	3.3442	44.9452	1.51742	0.188835	0.593916	0.1949
Cholesterol	ENSG00000177125.5	ZBTB34	1.05122	0.272527	0.000510625	0.00011464	3.85731	108.134	1.59144	0.528327	0.64864	0.248591
Cholesterol	ENSG00000276043.5	UHRF1	1.05074	0.195896	7.26994e-07	8.15075e-08	5.36376	309.877	7.86077	0.924544	3.29257	1.2955
Cholesterol	ENSG00000256128.7	LINC00944	1.05046	0.301009	0.0018276	0.000483403	3.48979	47.347	5.89707	0.428853	2.42807	0.583951
Cholesterol	ENSG00000178295.15	GEN1	1.05022	0.203845	2.06831e-06	2.57639e-07	5.15206	127.672	1.58398	0.171936	1.31638	0.528361
Cholesterol	ENSG00000029153.15	ARNTL2	1.04851	0.123893	8.0895e-16	2.60498e-17	8.46304	1660.12	33.222	4.48045	13.7261	1.79303
Cholesterol	ENSG00000164616.16	FBXL21P	1.04839	0.39539	0.0210197	0.00801288	2.65153	29.3422	2.36132	0.579238	1.16298	0.190523
Cholesterol	ENSG00000263513.6	FAM72C	1.0479	0.391861	0.0198483	0.00749179	2.67415	26.6673	1.27517	0.28356	0.520216	0.0202972
Cholesterol	ENSG00000269001.3	ENSG00000269001	1.04784	0.401402	0.0233662	0.00904227	2.61045	26.8646	1.36293	0.732765	0.75462	0.536532
Cholesterol	ENSG00000197142.11	ACSL5	1.0478	0.322244	0.00394203	0.00114768	3.25157	45.7627	1.33512	0.241047	0.549935	0.113323
Cholesterol	ENSG00000106258.15	CYP3A5	1.04731	0.312363	0.00287186	0.000799758	3.35288	43.6479	1.68595	0.408488	0.477217	0.0532241
Cholesterol	ENSG00000144724.20	PTPRG	1.0464	0.101066	2.12971e-23	4.02895e-25	10.3536	1683.61	21.8687	2.00843	9.81802	1.35262
Cholesterol	ENSG00000143498.18	TAF1A	1.0462	0.263699	0.000341181	7.26594e-05	3.96741	63.6089	4.3469	0.729048	1.67441	0.482405
Cholesterol	ENSG00000145476.16	CYP4V2	1.04611	0.153711	1.70537e-10	1.00581e-11	6.80567	248.345	5.63085	0.338752	2.20909	0.412116
Cholesterol	ENSG00000173041.12	ZNF680	1.04445	0.339624	0.00664476	0.00210277	3.07532	44.4422	1.6275	0.43683	0.636935	0.294481
Cholesterol	ENSG00000175305.18	CCNE2	1.04419	0.397531	0.0224493	0.00862186	2.62669	40.3205	1.57202	0.213244	0.677675	0.488506
Cholesterol	ENSG00000169607.13	CKAP2L	1.04398	0.169928	1.03191e-08	8.06322e-10	6.14368	462.222	10.1977	0.958574	4.41371	1.62202
Cholesterol	ENSG00000155903.14	RASA2	1.04339	0.141643	3.64824e-12	1.75333e-13	7.36637	604.777	10.4326	2.16973	4.2409	0.68067
Cholesterol	ENSG00000186871.7	ERCC6L	1.03965	0.270139	0.000526099	0.00011881	3.84857	80.6259	1.85388	0.276937	0.76959	0.305582
Cholesterol	ENSG00000227517.7	LINC01483	1.0385	0.283694	0.00103506	0.000251601	3.66062	51.1448	16.2197	0.907201	6.71499	0.465457
Cholesterol	ENSG00000050730.16	TNIP3	1.03758	0.132811	1.37839e-13	5.60828e-15	7.81246	359.727	19.0562	1.68395	7.88039	1.18492
Cholesterol	ENSG00000157557.13	ETS2	1.03691	0.0869564	7.33809e-31	8.82939e-33	11.9244	2753.61	80.6465	3.09512	34.2516	3.02198
Cholesterol	ENSG00000154767.15	XPC	1.03436	0.0943291	3.41241e-26	5.60112e-28	10.9655	1104.35	35.9328	4.04056	13.3486	0.908984
Cholesterol	ENSG00000133121.21	STARD13	1.03181	0.106365	1.30525e-20	2.99577e-22	9.70065	659.539	11.5249	0.720701	5.11982	0.149072
Cholesterol	ENSG00000080031.10	PTPRH	1.02995	0.3736	0.0160054	0.00583643	2.75683	28.9538	1.22413	0.41744	0.524642	0.211434
Cholesterol	ENSG00000158985.14	CDC42SE2	1.02956	0.165011	5.87671e-09	4.39384e-10	6.23935	590.683	16.0005	3.39759	6.76791	1.93472
Cholesterol	ENSG00000170989.10	S1PR1	1.0284	0.146588	4.23254e-11	2.29024e-12	7.01556	434.346	16.3558	0.651442	6.73489	1.66587
Cholesterol	ENSG00000270629.7	NBPF14	1.02813	0.177192	7.10028e-08	6.53831e-09	5.80237	641.618	9.27073	2.37922	3.86439	0.700913
Cholesterol	ENSG00000257219.6	LNCOG	1.02627	0.203109	3.31186e-06	4.35347e-07	5.05281	151.591	12.2516	0.207483	5.05671	1.55169
Cholesterol	ENSG00000228242.6	XPC-AS1	1.02463	0.262196	0.000425653	9.31059e-05	3.90789	102.055	19.0752	5.99249	7.69464	1.80217
Cholesterol	ENSG00000124224.18	PPP4R1L	1.02427	0.26912	0.000614942	0.000141225	3.80601	65.0426	2.57678	0.769721	1.73755	0.51226
Cholesterol	ENSG00000154839.10	SKA1	1.02426	0.198565	2.00824e-06	2.49179e-07	5.15832	157.939	7.78241	1.71071	3.23331	1.13328
Cholesterol	ENSG00000158711.14	ELK4	1.02328	0.30526	0.00287876	0.00080188	3.35215	695.799	6.62927	1.26186	2.83961	1.01956
Cholesterol	ENSG00000150093.20	ITGB1	1.02212	0.139958	5.72841e-12	2.81281e-13	7.30307	75940.6	1981.15	384.336	827.966	204.214
Cholesterol	ENSG00000163935.14	SFMBT1	1.0219	0.330767	0.00637535	0.0020051	3.08948	38.2557	0.904428	0.120739	0.338068	0.0905737
Cholesterol	ENSG00000102802.10	MEDAG	1.02102	0.0866529	3.76021e-30	4.78591e-32	11.7828	6798.12	299.13	28.3896	124.485	14.0144
Cholesterol	ENSG00000145860.12	RNF145	1.01998	0.104964	1.11446e-20	2.54237e-22	9.71738	4273.12	150.987	25.6211	62.723	7.69282
Cholesterol	ENSG00000165244.7	ZNF367	1.01926	0.289344	0.00164327	0.000427217	3.52267	59.5897	1.5741	0.263419	0.660126	0.229562
Cholesterol	ENSG00000153879.9	CEBPG	1.0188	0.132027	2.80625e-13	1.19448e-14	7.71663	632.326	18.0137	3.24943	7.90137	1.079
Cholesterol	ENSG00000134352.20	IL6ST	1.01862	0.0928003	3.04667e-26	4.95841e-28	10.9765	12741.5	216.787	21.2557	89.7717	10.2023
Cholesterol	ENSG00000152117.18	SMPD4BP	1.01693	0.373274	0.0173828	0.00644269	2.72436	41.7414	1.07923	0.505479	0.448381	0.159732
Cholesterol	ENSG00000196850.6	PPTC7	1.01656	0.130434	1.58005e-13	6.5057e-15	7.79373	539.49	10.3869	1.52967	4.33918	0.649145
Cholesterol	ENSG00000223960.8	CHROMR	1.0155	0.249759	0.000234928	4.78419e-05	4.06593	109.733	6.52394	2.17466	3.1911	0.557
Cholesterol	ENSG00000169826.8	CSGALNACT2	1.01356	0.115263	5.06217e-17	1.45056e-18	8.79343	1650.52	42.6801	7.41729	17.8832	2.31266
Cholesterol	ENSG00000065328.17	MCM10	1.01249	0.234625	8.7909e-05	1.59334e-05	4.31537	110.146	2.78535	0.304153	1.19587	0.400303
Cholesterol	ENSG00000164284.15	GRPEL2	1.01215	0.171087	3.78163e-08	3.29821e-09	5.91602	238.764	6.06061	0.896837	2.41449	0.502934
Cholesterol	ENSG00000183760.11	ACP7	1.01135	0.379455	0.0202826	0.00769238	2.66528	30.3427	1.36242	0.872264	0.554012	0.108399
Cholesterol	ENSG00000107262.26	BAG1	1.01114	0.136025	2.24899e-12	1.05739e-13	7.43353	355.646	34.0206	3.20026	12.7072	3.14796
Cholesterol	ENSG00000158859.10	ADAMTS4	1.01023	0.128779	1.08151e-13	4.34019e-15	7.84469	431.966	6.52995	0.66546	2.75876	0.687254
Cholesterol	ENSG00000094804.12	CDC6	1.01007	0.160433	4.17284e-09	3.05606e-10	6.29591	242.285	11.3233	1.27976	4.72722	1.27288
Cholesterol	ENSG00000125089.18	SH3TC1	1.01006	0.401722	0.0295903	0.0119263	2.51432	27.6168	0.871497	0.29894	0.594834	0.239114
Cholesterol	ENSG00000111981.5	ULBP1	1.00981	0.279969	0.00124371	0.000309933	3.60685	54.1964	1.6576	0.226614	0.693817	0.102602
Cholesterol	ENSG00000176208.9	ATAD5	1.00916	0.285386	0.00157405	0.000406048	3.53612	53.3604	0.744211	0.0665829	0.330999	0.100602
Cholesterol	ENSG00000269378.1	ITGB1P1	1.00714	0.31875	0.00519587	0.00157958	3.15965	531.072	116.052	40.7182	48.7003	12.8048
Cholesterol	ENSG00000173542.9	MOB1B	1.00584	0.189066	9.04474e-07	1.03733e-07	5.32006	568.473	8.21321	2.23823	3.70598	1.43982
Cholesterol	ENSG00000204389.10	HSPA1A	1.00543	0.0880317	2.29769e-28	3.27602e-30	11.4212	1885.33	80.754	3.23449	33.6476	2.77025
Cholesterol	ENSG00000251192.8	ZNF674	1.00492	0.346281	0.010797	0.00370739	2.90204	37.3096	1.49154	0.10683	0.659117	0.292902
Cholesterol	ENSG00000059728.11	MXD1	1.00458	0.221492	3.48637e-05	5.74676e-06	4.5355	186.772	3.2262	0.855288	1.39884	0.544665
Cholesterol	ENSG00000198168.9	SVIP	1.0039	0.115908	1.55009e-16	4.66746e-18	8.66122	556.769	25.2547	4.40293	11.5741	1.16814
Cholesterol	ENSG00000144834.14	TAGLN3	1.00363	0.356877	0.0138303	0.00491967	2.81225	32.6555	3.19258	0.24091	1.2931	0.296778
Cholesterol	ENSG00000091651.9	ORC6	1.00348	0.286229	0.00173403	0.000455155	3.50585	58.9628	3.8825	1.05737	1.62737	0.27157
Cholesterol	ENSG00000176105.14	YES1	1.00292	0.0974225	3.8857e-23	7.45899e-25	10.2945	3374.67	77.5094	6.58584	33.2617	4.30126
Cholesterol	ENSG00000236453.5	ENSG00000236453	1.0028	0.129848	2.67563e-13	1.13702e-14	7.72291	386.135	68.6296	1.85024	28.9237	1.8772
Cholesterol	ENSG00000240476.1	LINC00973	1.00215	0.351644	0.0124632	0.00437312	2.84991	33.487	3.94724	0.44585	1.67448	0.273831
Cholesterol	ENSG00000161040.17	FBXL13	1.00204	0.406856	0.0333991	0.013782	2.4629	23.9014	1.55002	0.262504	0.538035	0.154221
Cholesterol	ENSG00000174371.17	EXO1	1.00115	0.239874	0.000153994	2.99737e-05	4.17367	94.0153	2.93035	0.548102	1.28762	0.388654
Cholesterol	ENSG00000177853.15	ZNF518A	1.00103	0.187438	8.16796e-07	9.26551e-08	5.34057	149.993	1.84143	0.328863	0.766956	0.145469
Cholesterol	ENSG00000149346.15	SLX4IP	1.00006	0.25361	0.000373273	8.03766e-05	3.94327	70.1644	1.18565	0.128861	0.467132	0.116701
Cholesterol	ENSG00000221963.6	APOL6	0.998249	0.106731	3.45165e-19	8.5223e-21	9.35297	692.294	6.43425	0.313121	2.72818	0.0608636
Cholesterol	ENSG00000155189.12	AGPAT5	0.996768	0.13067	5.40091e-13	2.38154e-14	7.62815	475.688	12.1283	0.400125	5.0385	1.1345
Cholesterol	ENSG00000215154.6	ENSG00000215154	0.996584	0.277732	0.00132203	0.000332851	3.58829	61.1038	2.19249	0.449108	0.928399	0.224583
Cholesterol	ENSG00000136689.19	IL1RN	0.996124	0.101569	4.70103e-21	1.04627e-22	9.8074	826.833	48.2956	2.26911	20.5641	1.40983
Cholesterol	ENSG00000085514.16	PILRA	0.995953	0.379338	0.0225118	0.00865212	2.6255	28.9637	2.83063	0.200609	1.30251	0.365199
Cholesterol	ENSG00000137628.18	DDX60	0.995535	0.13643	5.97524e-12	2.94232e-13	7.29701	322.887	5.35085	0.500295	2.13733	0.22721
Cholesterol	ENSG00000204267.17	TAP2	0.993539	0.104478	8.00562e-20	1.91538e-21	9.50952	906.798	37.0374	1.48745	17.2106	3.78558
Cholesterol	ENSG00000168389.18	MFSD2A	0.993346	0.18837	1.13944e-06	1.33931e-07	5.27338	136.999	6.81138	1.05505	2.75391	0.0864908
Cholesterol	ENSG00000114251.15	WNT5A	0.991685	0.108078	1.72592e-18	4.48946e-20	9.17563	2168.15	41.5411	3.54766	17.186	2.44871
Cholesterol	ENSG00000171320.15	ESCO2	0.986685	0.269747	0.00104554	0.000254367	3.65782	70.3275	2.69969	0.898895	0.776052	0.300954
Cholesterol	ENSG00000148154.10	UGCG	0.984521	0.158318	6.66368e-09	5.01467e-10	6.21864	2213.05	54.5382	15.5613	23.307	5.0288
Cholesterol	ENSG00000124126.14	PREX1	0.983593	0.105356	4.01168e-19	1.00166e-20	9.33587	1475.07	23.739	0.591878	10.3282	1.59561
Cholesterol	ENSG00000118193.12	KIF14	0.983104	0.174366	1.72696e-07	1.71879e-08	5.63816	173.372	2.28793	0.189894	0.989891	0.227967
Cholesterol	ENSG00000128266.9	GNAZ	0.983043	0.396694	0.032173	0.0132089	2.47809	27.835	0.847421	0.194058	0.364533	0.0616645
Cholesterol	ENSG00000120549.18	KIAA1217	0.982358	0.121158	1.41363e-14	5.14208e-16	8.10809	433.61	6.81921	0.229308	3.26536	0.298241
Cholesterol	ENSG00000154556.18	SORBS2	0.982068	0.117955	2.48848e-15	8.37686e-17	8.32579	543.811	31.0567	1.49402	15.3452	1.32926
Cholesterol	ENSG00000163814.8	CDCP1	0.981583	0.0758521	2.97695e-36	2.65023e-38	12.9408	13145.3	211.847	1.38432	91.1689	2.1403
Cholesterol	ENSG00000163162.9	RNF149	0.981202	0.117343	1.86196e-15	6.17719e-17	8.36179	852.765	29.8257	4.23915	12.9672	1.49023
Cholesterol	ENSG00000184005.11	ST6GALNAC3	0.978933	0.285517	0.00223069	0.000606622	3.42864	52.2387	1.47806	0.771871	0.653689	0.337983
Cholesterol	ENSG00000267577.1	DNAAF3-AS1	0.977513	0.211973	2.51666e-05	3.99781e-06	4.6115	98.2761	6.16416	0.706775	2.65309	0.276676
Cholesterol	ENSG00000289194.1	ENSG00000289194	0.976823	0.414415	0.042697	0.0184175	2.35712	26.1199	2.77067	0.737756	1.18861	0.464634
Cholesterol	ENSG00000139496.16	NUP58	0.976753	0.128146	5.63751e-13	2.49371e-14	7.62221	774.617	17.1464	2.15412	7.76573	1.76145
Cholesterol	ENSG00000142867.14	BCL10	0.976355	0.163325	2.6492e-08	2.25895e-09	5.978	464.395	20.8791	3.57929	9.39645	1.70295
Cholesterol	ENSG00000181896.12	ZNF101	0.976297	0.271443	0.0012865	0.000322296	3.59669	60.8764	2.2691	0.298714	1.12194	0.334704
Cholesterol	ENSG00000285906.2	ENSG00000285906	0.976095	0.342813	0.0125432	0.00440905	2.84731	37.462	4.89523	0.744626	2.26677	0.947217
Cholesterol	ENSG00000256594.9	ENSG00000256594	0.972834	0.380472	0.0266995	0.0105606	2.55691	34.1586	2.76976	1.30631	1.14309	0.585975
Cholesterol	ENSG00000143458.12	GABPB2	0.972414	0.212432	2.91573e-05	4.70475e-06	4.57754	116.896	3.49018	0.742558	1.88841	0.384582
Cholesterol	ENSG00000112276.14	BVES	0.971672	0.14406	2.54823e-10	1.53128e-11	6.7449	494.861	8.45424	1.31468	3.65428	0.777405
Cholesterol	ENSG00000171488.15	LRRC8C	0.971533	0.10638	2.5498e-18	6.68575e-20	9.13263	1070.22	14.3435	1.35135	6.24182	0.873819
Cholesterol	ENSG00000166471.11	TMEM41B	0.970691	0.182837	9.54549e-07	1.10207e-07	5.30904	473.138	17.1876	3.29566	8.58872	1.66918
Cholesterol	ENSG00000197535.16	MYO5A	0.970374	0.0887892	5.06294e-26	8.38071e-28	10.929	2234.4	24.5132	1.79744	11.9176	0.722831
Cholesterol	ENSG00000162825.17	NBPF20	0.968705	0.294612	0.00351953	0.00100876	3.28807	58.3131	0.288895	0.0598587	0.123979	0.0433455
Cholesterol	ENSG00000188596.11	CFAP54	0.968058	0.272597	0.00149678	0.000383409	3.55125	55.0242	0.946461	0.290489	0.977426	0.497212
Cholesterol	ENSG00000131773.14	KHDRBS3	0.967272	0.178308	5.33566e-07	5.80399e-08	5.42474	149.863	10.9265	1.25725	4.8903	2
Cholesterol	ENSG00000163945.19	UVSSA	0.967178	0.177388	4.6267e-07	4.97166e-08	5.45232	150.53	1.68522	0.128601	0.769062	0.154967
Cholesterol	ENSG00000273136.8	NBPF26	0.966823	0.186167	1.69258e-06	2.06599e-07	5.1933	306.123	6.82391	1.78444	2.99413	0.88713
Cholesterol	ENSG00000145734.20	BDP1	0.966336	0.143222	2.51812e-10	1.50793e-11	6.74714	568.424	5.65592	1.06573	2.3966	0.591101
Cholesterol	ENSG00000168461.13	RAB31	0.966179	0.0912922	1.95325e-24	3.55927e-26	10.5834	3941.63	100.639	2.28871	45.3019	5.66186
Cholesterol	ENSG00000169914.6	OTUD3	0.965862	0.382922	0.0290489	0.0116575	2.52234	41.4462	0.605666	0.274121	0.260635	0.0961186
Cholesterol	ENSG00000156113.24	KCNMA1	0.964519	0.0984673	5.28152e-21	1.17914e-22	9.79533	968.647	19.7614	0.838264	9.70708	0.250817
Cholesterol	ENSG00000040199.18	PHLPP2	0.962794	0.217904	5.7247e-05	9.94197e-06	4.41843	227.516	2.86961	0.669963	1.24049	0.448902
Cholesterol	ENSG00000186185.14	KIF18B	0.962323	0.23229	0.000173842	3.43138e-05	4.14277	98.0789	2.37937	0.265557	1.02325	0.283013
Cholesterol	ENSG00000127947.16	PTPN12	0.960855	0.111537	2.28147e-16	7.01355e-18	8.61468	2724.28	100.296	4.38376	42.6291	6.45559
Cholesterol	ENSG00000169246.16	NPIPB3	0.959499	0.374933	0.0265586	0.0104938	2.55912	33.1322	2.88493	0.448727	1.23921	0.434675
Cholesterol	ENSG00000111885.7	MAN1A1	0.957971	0.096119	1.00703e-21	2.13621e-23	9.9665	4582.63	86.5853	13.1391	37.6715	2.5214
Cholesterol	ENSG00000171791.14	BCL2	0.954416	0.390855	0.0351427	0.0146114	2.44187	29.8149	0.425061	0.0527788	0.287719	0.272461
Cholesterol	ENSG00000288632.1	ENSG00000288632	0.95344	0.271574	0.00170888	0.00044677	3.51079	71.3113	2.34889	0.564069	1.02231	0.312073
Cholesterol	ENSG00000096968.14	JAK2	0.952166	0.148449	2.03873e-09	1.41654e-10	6.4141	307.059	4.79785	0.336648	2.00515	0.147504
Cholesterol	ENSG00000023909.10	GCLM	0.950545	0.0993761	4.72494e-20	1.1206e-21	9.56513	1552.45	39.0863	3.16936	17.4873	1.65805
Cholesterol	ENSG00000162695.12	SLC30A7	0.948897	0.150518	3.96699e-09	2.89702e-10	6.30419	1008.78	11.6663	1.85627	5.20143	1.44574
Cholesterol	ENSG00000178229.8	ZNF543	0.948862	0.372126	0.0271659	0.0107772	2.54984	28.7839	0.748154	0.107394	0.327969	0.0490304
Cholesterol	ENSG00000101966.13	XIAP	0.948353	0.14414	7.3747e-10	4.72396e-11	6.57939	1082.69	20.9429	5.22613	8.8318	0.899647
Cholesterol	ENSG00000256268.3	LINC02454	0.948071	0.213821	5.35984e-05	9.25242e-06	4.43395	108.572	7.27669	1.12107	2.96565	1.01144
Cholesterol	ENSG00000198538.11	ZNF28	0.947575	0.225309	0.000135605	2.60307e-05	4.20567	99.8001	5.45342	1.01838	2.91384	0.670577
Cholesterol	ENSG00000145375.9	SPATA5	0.945199	0.270953	0.00183646	0.000485874	3.48843	110.001	1.418	0.235387	0.704801	0.365401
Cholesterol	ENSG00000240230.6	COX19	0.944908	0.181143	1.50344e-06	1.82466e-07	5.21637	172.541	4.20521	0.63655	2.10688	0.683551
Cholesterol	ENSG00000109046.15	WSB1	0.944407	0.13551	5.74021e-11	3.1859e-12	6.96927	576.151	30.8289	1.7587	13.3353	2.88866
Cholesterol	ENSG00000137393.10	RNF144B	0.944237	0.328514	0.0116567	0.0040496	2.87427	43.0578	0.811161	0.236454	0.355977	0.0652424
Cholesterol	ENSG00000091844.8	RGS17	0.942984	0.153258	9.76561e-09	7.6071e-10	6.15292	222.685	2.61345	0.333532	1.14944	0.0527599
Cholesterol	ENSG00000164342.13	TLR3	0.941623	0.407132	0.0471141	0.0207324	2.31282	23.8489	0.643468	0.328247	0.208944	0.0796863
Cholesterol	ENSG00000117226.12	GBP3	0.939386	0.0963246	7.97774e-21	1.80329e-22	9.7523	920.132	39.7271	2.15062	20.083	2.33657
Cholesterol	ENSG00000171988.20	JMJD1C	0.939368	0.0995807	1.6381e-19	3.97619e-21	9.43324	1079.86	18.3361	3.81124	7.74485	0.67448
Cholesterol	ENSG00000172954.14	LCLAT1	0.936244	0.203186	2.55724e-05	4.06938e-06	4.60781	201.45	4.25691	1.00322	1.8581	0.676902
Cholesterol	ENSG00000196865.4	NHLRC2	0.935688	0.165903	1.71259e-07	1.70092e-08	5.63996	433.721	3.69831	0.693555	1.61019	0.461095
Cholesterol	ENSG00000080839.12	RBL1	0.93535	0.182576	2.37741e-06	3.00608e-07	5.12307	174.686	3.01965	0.169915	1.73109	0.701334
Cholesterol	ENSG00000205413.8	SAMD9	0.93501	0.110122	6.42338e-16	2.05505e-17	8.49064	959.367	13.0923	0.611356	5.81368	0.3303
Cholesterol	ENSG00000198894.8	CIPC	0.934581	0.180984	1.95579e-06	2.41856e-07	5.1639	207.427	4.81066	1.0707	2.25082	0.603037
Cholesterol	ENSG00000286219.2	NOTCH2NLC	0.934542	0.181764	2.17342e-06	2.72547e-07	5.1415	285.124	3.1857	0.241395	1.82479	0.271917
Cholesterol	ENSG00000075213.11	SEMA3A	0.934116	0.113418	5.10673e-15	1.77943e-16	8.23608	933.613	17.0084	1.33421	7.66398	0.820617
Cholesterol	ENSG00000012048.23	BRCA1	0.933911	0.16427	1.35243e-07	1.30653e-08	5.68521	282.149	6.0898	0.626863	3.8137	1.67602
Cholesterol	ENSG00000149231.16	CCDC82	0.933734	0.12651	3.30052e-12	1.57474e-13	7.38069	573.856	19.6511	3.02529	8.87027	0.672787
Cholesterol	ENSG00000226287.9	TMEM191A	0.933621	0.284421	0.00358242	0.00102878	3.28254	54.2309	7.39794	1.2631	3.87221	0.218659
Cholesterol	ENSG00000168917.9	SLC35G2	0.933604	0.14698	2.97465e-09	2.12682e-10	6.35189	244.654	13.4124	1.35957	5.88515	0.806888
Cholesterol	ENSG00000272711.1	HK2-DT	0.93247	0.389968	0.0394398	0.0167958	2.39115	29.8809	2.35179	0.440548	1.04555	0.419888
Cholesterol	ENSG00000283959.2	ENSG00000283959	0.932067	0.405447	0.0485651	0.0215128	2.29886	23.629	2.35921	0.166718	1.04758	0.383342
Cholesterol	ENSG00000197780.11	TAF13	0.931708	0.138347	2.73006e-10	1.64434e-11	6.73455	864.482	69.2869	8.42055	30.6662	7.06879
Cholesterol	ENSG00000171346.16	KRT15	0.931097	0.233693	0.000320338	6.76858e-05	3.98428	76.7762	5.68915	0.940541	2.762	0.119066
Cholesterol	ENSG00000031691.7	CENPQ	0.929847	0.277993	0.00294661	0.00082324	3.34486	57.9021	3.37496	0.543743	1.49738	0.350922
Cholesterol	ENSG00000205683.12	DPF3	0.928683	0.183452	3.1719e-06	4.14302e-07	5.06227	139.986	3.30214	0.273604	1.42699	0.136063
Cholesterol	ENSG00000112029.10	FBXO5	0.928386	0.196668	1.55042e-05	2.35184e-06	4.72057	161.884	7.60277	0.842312	3.43089	0.971889
Cholesterol	ENSG00000214338.10	SOGA3	0.926727	0.358424	0.0249123	0.009722	2.58556	40.7295	1.08366	0.332044	0.488154	0.120449
Cholesterol	ENSG00000023445.16	BIRC3	0.925709	0.156413	3.73674e-08	3.25126e-09	5.91838	275.182	5.47865	1.04562	2.30063	0.229102
Cholesterol	ENSG00000171522.6	PTGER4	0.925431	0.265676	0.00186944	0.000495249	3.48331	66.0237	2.46491	1.24086	1.15895	0.189555
Cholesterol	ENSG00000165490.13	DDIAS	0.925355	0.254809	0.00114161	0.000281711	3.63156	76.6762	2.27187	0.211204	1.02844	0.322992
Cholesterol	ENSG00000162636.16	FAM102B	0.923764	0.184173	3.96434e-06	5.28284e-07	5.01574	204.185	3.43294	0.635106	1.53138	0.391117
Cholesterol	ENSG00000152242.11	C18orf25	0.921758	0.188649	7.27405e-06	1.02849e-06	4.88611	280.861	5.27841	1.29353	2.56665	0.627799
Cholesterol	ENSG00000197937.13	ZNF347	0.921754	0.206852	4.88988e-05	8.34592e-06	4.45611	104.027	1.75352	0.322835	0.804933	0.322631
Cholesterol	ENSG00000120868.14	APAF1	0.921281	0.17436	1.08297e-06	1.2654e-07	5.28379	281.459	4.4411	0.997452	1.9177	0.498825
Cholesterol	ENSG00000162601.11	MYSM1	0.920085	0.201854	3.16784e-05	5.16003e-06	4.55817	185.979	2.3302	0.678233	1.02047	0.0774741
Cholesterol	ENSG00000197594.14	ENPP1	0.917736	0.244561	0.000747462	0.000175019	3.75259	86.9392	1.50499	0.180949	0.742668	0.0573432
Cholesterol	ENSG00000132326.12	PER2	0.917292	0.157425	6.20912e-08	5.64858e-09	5.82684	218.028	3.17751	0.371711	1.42212	0.132437
Cholesterol	ENSG00000179630.11	LACC1	0.916439	0.115879	6.69553e-14	2.60315e-15	7.90859	1240.63	28.6658	4.31553	12.8059	0.950999
Cholesterol	ENSG00000172244.9	C5orf34	0.916348	0.316241	0.0109191	0.00375994	2.89763	43.2638	1.977	0.366774	0.852368	0.0964606
Cholesterol	ENSG00000149289.11	ZC3H12C	0.915093	0.135635	2.52216e-10	1.5121e-11	6.74673	837.955	10.1917	1.36777	5.05771	1.1096
Cholesterol	ENSG00000123728.10	RAP2C	0.913205	0.125495	6.89072e-12	3.41708e-13	7.27685	729.915	19.9267	4.31078	9.1635	1.43039
Cholesterol	ENSG00000143751.10	SDE2	0.913084	0.170388	7.46551e-07	8.37521e-08	5.35885	321.291	7.64296	1.19884	3.44123	0.995301
Cholesterol	ENSG00000171466.10	ZNF562	0.911633	0.176793	2.02429e-06	2.51593e-07	5.15651	206.632	4.60863	0.612362	2.5054	1.31677
Cholesterol	ENSG00000177917.12	ARL6IP6	0.91048	0.154098	3.94051e-08	3.45322e-09	5.90846	252.754	22.3752	3.94183	8.53925	0.248756
Cholesterol	ENSG00000012171.20	SEMA3B	0.909615	0.288623	0.0053133	0.00162399	3.15156	54.188	1.84418	0.220531	0.896365	0.309493
Cholesterol	ENSG00000144161.14	ZC3H8	0.90895	0.290872	0.00574014	0.00177857	3.12491	58.2467	5.69054	2.38563	2.87318	0.788696
Cholesterol	ENSG00000100767.17	PAPLN	0.908206	0.379591	0.039298	0.0167299	2.39259	29.6167	0.475851	0.0299881	0.282007	0.117683
Cholesterol	ENSG00000146757.14	ZNF92	0.905807	0.274902	0.00344448	0.000984137	3.29502	66.7537	2.04486	0.577232	0.914841	0.159519
Cholesterol	ENSG00000230797.3	YY2	0.905228	0.356892	0.0280379	0.0111992	2.53642	34.8744	1.23035	0.355967	0.547178	0.09334
Cholesterol	ENSG00000226328.7	NUP50-DT	0.905107	0.274751	0.00345272	0.00098673	3.29428	61.0551	3.80008	0.335762	2.19865	0.898413
Cholesterol	ENSG00000134297.7	PLEKHA8P1	0.903711	0.360339	0.0300462	0.0121434	2.50795	36.3011	3.24521	1.18612	1.45374	0.363306
Cholesterol	ENSG00000092853.14	CLSPN	0.903435	0.159691	1.56287e-07	1.537e-08	5.65738	268.298	4.54762	0.397544	2.29851	0.820536
Cholesterol	ENSG00000146263.12	MMS22L	0.902717	0.184865	7.37025e-06	1.04418e-06	4.88312	192.827	2.67095	0.207154	1.55142	0.164291
Cholesterol	ENSG00000146410.12	MTFR2	0.901631	0.365446	0.0330723	0.0136172	2.46721	44.7483	4.02671	0.708624	1.93341	1.07795
Cholesterol	ENSG00000260920.2	ENSG00000260920	0.90055	0.230875	0.000435499	9.59564e-05	3.9006	89.1053	3.54566	0.485846	1.6065	0.379317
Cholesterol	ENSG00000185022.12	MAFF	0.899949	0.0880083	7.75464e-23	1.52094e-24	10.2257	1731.25	71.6686	4.35135	32.3884	1.3427
Cholesterol	ENSG00000249572.2	TARS1-DT	0.898553	0.371963	0.0373167	0.0157048	2.4157	31.3804	2.59911	0.222957	1.23454	0.267844
Cholesterol	ENSG00000125772.14	GPCPD1	0.896223	0.151363	3.68328e-08	3.19962e-09	5.92101	265.398	5.84497	1.23215	2.82323	0.637663
Cholesterol	ENSG00000165983.15	PTER	0.896126	0.172942	1.7915e-06	2.19919e-07	5.18166	155.61	4.02571	0.173222	1.78815	0.192717
Cholesterol	ENSG00000154822.18	PLCL2	0.895687	0.139751	2.09957e-09	1.46318e-10	6.40917	272.193	6.16679	0.52927	2.94918	0.26431
Cholesterol	ENSG00000269973.1	ENSG00000269973	0.894966	0.246509	0.0011451	0.00028281	3.63056	76.7814	2.26601	0.473804	1.03124	0.118544
Cholesterol	ENSG00000107560.12	RAB11FIP2	0.893623	0.148655	2.1929e-08	1.83936e-09	6.01139	442.939	6.55956	1.06295	3.10846	0.442746
Cholesterol	ENSG00000100564.9	PIGH	0.893278	0.198519	4.06619e-05	6.80432e-06	4.49972	119.549	10.9618	1.40757	5.46198	0.774699
Cholesterol	ENSG00000280128.1	ENSG00000280128	0.892406	0.222749	0.000295267	6.16696e-05	4.00633	139.475	3.54826	0.159774	1.62825	0.651465
Cholesterol	ENSG00000251022.6	THAP9-AS1	0.89206	0.148284	2.14022e-08	1.78922e-09	6.01587	325.066	15.6108	2.8283	7.3514	1.41456
Cholesterol	ENSG00000159256.13	MORC3	0.891975	0.120509	2.83357e-12	1.34406e-13	7.40175	550.626	13.0537	1.75732	5.61455	0.707014
Cholesterol	ENSG00000033178.13	UBA6	0.891686	0.110327	1.73211e-14	6.36079e-16	8.0822	1571.1	40.2818	6.37519	19.416	2.95377
Cholesterol	ENSG00000164308.17	ERAP2	0.889099	0.114561	2.01973e-13	8.42958e-15	7.76095	2094.16	40.897	6.20148	19.0252	2.16312
Cholesterol	ENSG00000163840.10	DTX3L	0.887879	0.12018	3.13144e-12	1.49189e-13	7.38788	576.245	9.25444	0.719935	4.23974	0.712619
Cholesterol	ENSG00000165417.12	GTF2A1	0.887124	0.157246	1.69837e-07	1.68443e-08	5.64163	769.57	12.7339	0.262388	5.99014	1.21103
Cholesterol	ENSG00000165480.16	SKA3	0.88702	0.174729	2.96164e-06	3.84367e-07	5.07654	191.915	8.43675	0.701219	4.7647	1.11575
Cholesterol	ENSG00000091129.22	NRCAM	0.886894	0.0976948	4.15439e-18	1.10375e-19	9.07821	1582.98	28.5753	2.05188	12.048	1.81484
Cholesterol	ENSG00000175893.12	ZDHHC21	0.885952	0.168242	1.17549e-06	1.39476e-07	5.26594	248.215	2.88501	0.56872	1.35826	0.242183
Cholesterol	ENSG00000213020.10	ZNF611	0.885506	0.245231	0.00122691	0.000305124	3.61091	79.8012	2.13795	0.317778	1.38797	0.449107
Cholesterol	ENSG00000163257.11	DCAF16	0.883884	0.168723	1.34355e-06	1.61753e-07	5.23865	323.985	7.31609	1.43215	3.62678	1.09704
Cholesterol	ENSG00000125347.15	IRF1	0.883411	0.122068	9.15104e-12	4.58582e-13	7.23704	806.213	66.1772	5.41346	38.9772	7.03809
Cholesterol	ENSG00000261613.2	ENSG00000261613	0.883241	0.29735	0.00892804	0.00297436	2.97038	71.741	3.56291	1.10779	1.63242	0.683512
Cholesterol	ENSG00000185261.15	KIAA0825	0.883035	0.384807	0.0490562	0.0217474	2.29475	27.949	0.479841	0.085959	0.202383	0.0775194
Cholesterol	ENSG00000117036.12	ETV3	0.879138	0.136959	1.98209e-09	1.37166e-10	6.41901	475.451	8.52878	1.33539	3.91906	0.77772
Cholesterol	ENSG00000166250.12	CLMP	0.878802	0.0969276	4.59836e-18	1.22811e-19	9.06658	5577.46	116.697	4.03325	66.853	14.067
Cholesterol	ENSG00000163507.15	CIP2A	0.877787	0.179549	7.19479e-06	1.01432e-06	4.88884	237.855	8.30597	0.942864	3.77557	1.23995
Cholesterol	ENSG00000183671.13	CMKLR2	0.876992	0.178089	6.08106e-06	8.45884e-07	4.92447	193.178	12.1711	0.948794	4.56888	1.37683
Cholesterol	ENSG00000223496.3	EXOSC6	0.876812	0.164026	7.96581e-07	9.01403e-08	5.34556	393.415	7.07664	1.12361	3.27331	0.884611
Cholesterol	ENSG00000165650.12	PDZD8	0.875689	0.110874	7.27392e-14	2.83307e-15	7.89805	1385.99	20.9809	1.66433	11.3558	2.02771
Cholesterol	ENSG00000164736.6	SOX17	0.87552	0.0999668	6.87927e-17	1.9856e-18	8.75811	1010.68	41.6846	2.32828	19.2486	0.492813
Cholesterol	ENSG00000249992.2	TMEM158	0.87466	0.114486	4.95458e-13	2.17439e-14	7.63987	7566.46	411.158	24.5849	189.592	20.6406
Cholesterol	ENSG00000115392.12	FANCL	0.874285	0.21198	0.000186777	3.71733e-05	4.12438	116.385	8.86321	0.876453	4.26095	0.693758
Cholesterol	ENSG00000114529.13	C3orf52	0.874165	0.23335	0.000764298	0.000179561	3.74616	82.1968	3.55621	0.4365	1.64404	0.272237
Cholesterol	ENSG00000089775.12	ZBTB25	0.873997	0.21706	0.000273485	5.66068e-05	4.02653	112.273	3.41496	0.421137	1.88006	0.236015
Cholesterol	ENSG00000198964.14	SGMS1	0.873672	0.130559	3.55752e-10	2.20458e-11	6.69179	378.491	12.5682	0.76435	6.13464	0.448886
Cholesterol	ENSG00000108064.11	TFAM	0.873427	0.162618	6.99967e-07	7.82826e-08	5.37104	302.456	10.0569	0.959853	5.54378	0.963625
Cholesterol	ENSG00000137968.17	SLC44A5	0.87339	0.220797	0.000356113	7.63347e-05	3.95563	114.632	2.72499	0.620368	1.25493	0.294268
Cholesterol	ENSG00000109472.14	CPE	0.872092	0.379143	0.0484356	0.0214386	2.30017	29.9624	1.12081	0.326896	0.65217	0.158093
Cholesterol	ENSG00000004700.16	RECQL	0.870412	0.0985367	3.58761e-17	1.01555e-18	8.83338	1635.08	49.0231	3.37387	23.3666	3.57384
Cholesterol	ENSG00000174799.11	CEP135	0.86889	0.187091	2.18063e-05	3.41397e-06	4.6442	151.684	2.60549	0.486542	1.21795	0.152737
Cholesterol	ENSG00000203930.13	LINC00632	0.867381	0.279486	0.00611352	0.00191255	3.10349	124.232	4.65225	3.76111	1.77901	0.383072
Cholesterol	ENSG00000169635.10	HIC2	0.866761	0.282755	0.00684615	0.00217365	3.06542	63.0569	0.849602	0.249538	0.391146	0.0871371
Cholesterol	ENSG00000109466.14	KLHL2	0.866758	0.160831	6.39349e-07	7.07473e-08	5.38926	361.01	13.1744	2.96826	5.7283	1.4011
Cholesterol	ENSG00000164548.12	TRA2A	0.865535	0.14246	1.52557e-08	1.23505e-09	6.07563	766.938	92.2971	11.4077	42.961	14.452
Cholesterol	ENSG00000110841.14	PPFIBP1	0.865014	0.113579	5.89005e-13	2.61771e-14	7.61594	2174.46	43.2702	4.51952	20.4624	4.71598
Cholesterol	ENSG00000102908.22	NFAT5	0.864901	0.173644	4.66462e-06	6.32959e-07	4.98088	510.527	3.61556	0.716747	1.68207	0.452335
Cholesterol	ENSG00000156313.15	RPGR	0.863338	0.157037	3.64033e-07	3.84845e-08	5.49767	198.373	7.04418	0.159814	3.39645	0.439758
Cholesterol	ENSG00000179361.18	ARID3B	0.863211	0.299398	0.0113695	0.00393719	2.88315	60.0992	1.40147	0.425312	0.617574	0.129798
Cholesterol	ENSG00000162929.14	SANBR	0.861394	0.152217	1.54939e-07	1.52267e-08	5.65899	222.595	6.28669	0.560679	2.84571	0.400033
Cholesterol	ENSG00000162819.12	BROX	0.861277	0.140726	1.18353e-08	9.34279e-10	6.12025	912.023	22.5187	2.60155	11.1358	2.53949
Cholesterol	ENSG00000165304.8	MELK	0.861186	0.163183	1.11796e-06	1.31017e-07	5.27742	283.112	12.0443	1.08783	5.75856	1.5713
Cholesterol	ENSG00000178607.17	ERN1	0.860953	0.143024	2.09431e-08	1.74793e-09	6.01965	533.655	6.70488	1.33289	3.14501	0.42086
Cholesterol	ENSG00000174564.13	IL20RB	0.860101	0.258557	0.00312007	0.000879297	3.32655	69.6391	3.61482	0.47404	1.65714	0.149531
Cholesterol	ENSG00000129003.19	VPS13C	0.8587	0.125844	1.51715e-10	8.88471e-12	6.8235	918.764	7.46352	1.53781	3.80779	1.07522
Cholesterol	ENSG00000197930.13	ERO1A	0.858695	0.140639	1.28452e-08	1.02383e-09	6.10565	4077.41	101.102	21.0436	54.698	11.4389
Cholesterol	ENSG00000001084.13	GCLC	0.858595	0.13272	1.45883e-09	9.852e-11	6.4692	374.727	12.6743	0.595335	7.53432	1.06542
Cholesterol	ENSG00000156017.13	CARNMT1	0.857427	0.174329	6.25285e-06	8.7239e-07	4.91843	241.82	6.65721	1.76043	3.46266	1.83558
Cholesterol	ENSG00000181381.15	DDX60L	0.857312	0.10969	1.3448e-13	5.46226e-15	7.81578	608.687	12.2631	0.574932	4.6894	0.0470251
Cholesterol	ENSG00000133805.16	AMPD3	0.856549	0.0959024	1.51494e-17	4.20406e-19	8.93146	1514.87	41.6938	1.64121	18.9404	1.20074
Cholesterol	ENSG00000114331.16	ACAP2	0.856468	0.145565	4.53334e-08	4.01058e-09	5.88376	1082.77	14.4518	2.34221	6.70673	1.79487
Cholesterol	ENSG00000154144.13	TBRG1	0.85621	0.107965	5.67693e-14	2.18344e-15	7.93046	817.055	28.6032	2.99998	14.2491	1.3521
Cholesterol	ENSG00000070961.16	ATP2B1	0.855837	0.0991977	2.05682e-16	6.26573e-18	8.62759	1532.65	32.5909	0.907407	15.2185	2.53466
Cholesterol	ENSG00000053524.13	MCF2L2	0.855685	0.208137	0.00019668	3.93687e-05	4.11115	107.948	5.92896	0.771029	3.5111	1.42375
Cholesterol	ENSG00000144935.16	TRPC1	0.855547	0.175299	7.45431e-06	1.05816e-06	4.8805	186.364	4.78556	0.827287	2.28834	0.800698
Cholesterol	ENSG00000258818.4	RNASE4	0.855543	0.127252	2.92812e-10	1.77789e-11	6.72319	569.649	37.1786	3.965	16.0016	2.7904
Cholesterol	ENSG00000204923.4	FBXO48	0.855455	0.341572	0.0302761	0.0122637	2.50446	34.6677	0.560264	0.105002	0.261601	0.0277432
Cholesterol	ENSG00000176542.10	USF3	0.855396	0.189382	3.774e-05	6.27863e-06	4.51678	255.803	1.92346	0.580588	0.9415	0.343983
Cholesterol	ENSG00000064393.16	HIPK2	0.854787	0.112265	5.9681e-13	2.65655e-14	7.61404	1820.13	11.6498	0.817044	5.71556	0.928248
Cholesterol	ENSG00000213390.11	ARHGAP19	0.853839	0.179214	1.2722e-05	1.8947e-06	4.76434	165.993	2.81643	0.284048	1.78597	0.903555
Cholesterol	ENSG00000251369.9	ZNF550	0.853297	0.358201	0.0402957	0.0172107	2.38217	38.8892	1.0114	0.300349	0.612883	0.10705
Cholesterol	ENSG00000256664.1	ENSG00000256664	0.853208	0.23687	0.00126397	0.000315773	3.602	103.532	36.1786	9.48564	16.8144	4.28217
Cholesterol	ENSG00000139160.13	ETFBKMT	0.851167	0.343138	0.0319854	0.0131185	2.48054	34.4334	0.853541	0.192654	0.53798	0.231436
Cholesterol	ENSG00000166979.13	EVA1C	0.850477	0.15333	2.81291e-07	2.91112e-08	5.5467	213.594	13.6953	1.65383	7.02203	0.422273
Cholesterol	ENSG00000032742.18	IFT88	0.849758	0.142068	2.60183e-08	2.21313e-09	5.98134	263.424	9.00652	0.15697	4.27252	0.343135
Cholesterol	ENSG00000165806.21	CASP7	0.84896	0.121242	4.64241e-11	2.51984e-12	7.00219	542.253	23.5915	3.01297	11.139	1.42617
Cholesterol	ENSG00000177602.5	HASPIN	0.848723	0.33019	0.0258219	0.0101578	2.57041	46.762	1.59182	0.29631	0.752295	0.32778
Cholesterol	ENSG00000141391.14	PRELID3A	0.848624	0.352174	0.0378143	0.0159668	2.40967	34.7218	2.98764	1.31894	1.10975	0.00707151
Cholesterol	ENSG00000143476.18	DTL	0.848161	0.189976	4.71774e-05	8.02258e-06	4.46458	238.79	8.10089	1.14612	3.51553	1.80915
Cholesterol	ENSG00000236088.11	COX10-AS1	0.847628	0.296692	0.0122249	0.00427761	2.85693	54.4278	1.53782	0.338772	0.709011	0.250119
Cholesterol	ENSG00000091127.14	PUS7	0.847525	0.159158	8.83132e-07	1.00917e-07	5.32506	268.924	7.50089	0.764393	3.38715	0.62265
Cholesterol	ENSG00000251349.3	MSANTD3-TMEFF1	0.847171	0.179873	1.62556e-05	2.47937e-06	4.70982	190.061	8.98499	1.91843	4.2145	0.551775
Cholesterol	ENSG00000144791.10	LIMD1	0.84602	0.158547	8.35192e-07	9.49741e-08	5.33609	300.025	4.10827	1.27282	2.02631	0.265248
Cholesterol	ENSG00000105483.18	CARD8	0.845712	0.150722	2.00057e-07	2.01059e-08	5.61109	274.782	13.7801	0.644096	8.71183	1.06579
Cholesterol	ENSG00000187801.15	ZFP69B	0.845676	0.267662	0.0051967	0.00158044	3.15949	58.2593	2.72761	0.16708	1.28726	0.125942
Cholesterol	ENSG00000198924.8	DCLRE1A	0.844888	0.235317	0.00131319	0.000330143	3.59042	77.8136	1.6976	0.222457	0.797417	0.118019
Cholesterol	ENSG00000196756.14	SNHG17	0.843777	0.278362	0.00753929	0.00243567	3.03122	57.3256	7.21192	2.8094	3.33982	0.53451
Cholesterol	ENSG00000197275.14	RAD54B	0.842737	0.267139	0.00526771	0.00160677	3.15467	59.5587	2.59194	0.701986	1.08878	0.264192
Cholesterol	ENSG00000166825.15	ANPEP	0.842419	0.0713588	2.90821e-30	3.66105e-32	11.8054	18841.5	487.568	17.2268	228.233	10.4437
Cholesterol	ENSG00000166401.15	SERPINB8	0.84229	0.113985	3.09882e-12	1.47419e-13	7.38947	1317.69	48.7603	5.7563	22.3432	3.43788
Cholesterol	ENSG00000133398.4	MED10	0.841885	0.135973	7.78063e-09	5.95804e-10	6.19154	392.897	38.4835	6.68263	18.2218	1.50504
Cholesterol	ENSG00000258791.9	LINC00520	0.84157	0.315564	0.0202051	0.00765594	2.66688	45.5371	11.7539	0.581737	6.01427	2.58713
Cholesterol	ENSG00000230530.2	LIMD1-AS1	0.841337	0.193423	7.62321e-05	1.36314e-05	4.34972	190.413	8.54081	0.814799	4.2326	1.33744
Cholesterol	ENSG00000131459.13	GFPT2	0.83958	0.105433	4.40854e-14	1.6772e-15	7.96315	9169.41	291.95	13.0048	134.78	13.1151
Cholesterol	ENSG00000121904.19	CSMD2	0.838942	0.233997	0.00133555	0.00033672	3.58528	77.3626	1.20473	0.163551	0.393536	0.1032
Cholesterol	ENSG00000277161.2	PIGW	0.838845	0.221708	0.000668345	0.000154605	3.78355	119.697	5.88669	0.989212	2.97089	1.0757
Cholesterol	ENSG00000028277.22	POU2F2	0.837806	0.0843799	1.46343e-21	3.11455e-23	9.92897	4012.08	76.9962	4.23438	39.4622	1.20216
Cholesterol	ENSG00000170312.17	CDK1	0.837706	0.199005	0.000133534	2.5596e-05	4.20948	286.493	15.1341	2.84227	7.16388	2.6042
Cholesterol	ENSG00000184445.12	KNTC1	0.837681	0.161616	1.77811e-06	2.18152e-07	5.18316	246.577	4.2902	0.403782	2.20201	0.482645
Cholesterol	ENSG00000112308.13	C6orf62	0.837052	0.266807	0.00553554	0.00170517	3.13729	1825.05	90.5728	15.9406	44.6385	15.0035
Cholesterol	ENSG00000122966.17	CIT	0.836678	0.130761	2.24005e-09	1.56888e-10	6.39852	410.44	5.06397	0.344782	2.58351	0.0475642
Cholesterol	ENSG00000094975.14	SUCO	0.836385	0.124879	3.42777e-10	2.11941e-11	6.69755	974.365	16.0137	2.42095	7.53751	1.27483
Cholesterol	ENSG00000104177.19	MYEF2	0.836037	0.160141	1.47182e-06	1.78322e-07	5.22062	279.132	8.90317	1.55407	4.26512	0.829738
Cholesterol	ENSG00000104689.10	TNFRSF10A	0.8357	0.150038	2.48239e-07	2.54835e-08	5.56993	235.139	8.32181	1.0827	4.23043	0.306002
Cholesterol	ENSG00000038382.21	TRIO	0.83561	0.0820177	1.12976e-22	2.23941e-24	10.1882	5831.13	165.709	22.1371	56.8896	3.81648
Cholesterol	ENSG00000164048.14	ZNF589	0.835365	0.21861	0.000582553	0.000132774	3.82126	90.6378	2.46578	0.278568	1.36574	0.0673136
Cholesterol	ENSG00000250312.8	ZNF718	0.835038	0.282797	0.00939403	0.0031492	2.95279	62.7836	2.19377	0.470417	1.12873	0.346082
Cholesterol	ENSG00000143384.14	MCL1	0.83495	0.0841124	1.49381e-21	3.18959e-23	9.9266	7267.21	171.731	15.6729	81.5574	7.98775
Cholesterol	ENSG00000171621.14	SPSB1	0.834727	0.0941558	2.71337e-17	7.62416e-19	8.86538	2073.86	62.9177	4.77761	29.8273	3.6275
Cholesterol	ENSG00000187678.10	SPRY4	0.833156	0.116597	1.7339e-11	8.96013e-13	7.1456	930.745	17.5311	1.49061	8.67551	1.75727
Cholesterol	ENSG00000163637.13	PRICKLE2	0.832964	0.111362	1.60447e-12	7.4432e-14	7.47981	820.502	9.22312	1.04717	4.37779	0.571406
Cholesterol	ENSG00000182504.11	CEP97	0.832641	0.19452	0.000100763	1.86487e-05	4.28048	164.29	2.11361	0.387717	1.01964	0.0950079
Cholesterol	ENSG00000093217.11	XYLB	0.831306	0.245437	0.00256452	0.000706501	3.38704	72.3758	2.00026	0.0867209	0.988568	0.103818
Cholesterol	ENSG00000135069.14	PSAT1	0.831271	0.0963541	2.05827e-16	6.28445e-18	8.62725	1592.01	69.6724	5.34595	33.1654	2.0628
Cholesterol	ENSG00000198707.17	CEP290	0.830527	0.124156	3.61197e-10	2.24084e-11	6.6894	482.123	6.88551	1.22526	3.39765	0.734583
Cholesterol	ENSG00000133739.16	LRRCC1	0.830217	0.240594	0.00207998	0.000559139	3.4507	73.972	2.26543	0.256967	1.09885	0.176819
Cholesterol	ENSG00000186812.13	ZNF397	0.829512	0.224019	0.000891496	0.00021318	3.70286	129.223	4.1132	0.703732	1.95479	0.434085
Cholesterol	ENSG00000011422.12	PLAUR	0.828799	0.0859703	2.29998e-20	5.39082e-22	9.64053	5215.37	399.204	36.395	191.176	21.987
Cholesterol	ENSG00000147394.19	ZNF185	0.827781	0.117139	2.99873e-11	1.58717e-12	7.06665	815.725	19.6427	0.169183	9.38364	1.48248
Cholesterol	ENSG00000218510.9	LINC00339	0.827192	0.255105	0.0040544	0.00118462	3.24256	79.4939	8.53248	1.02528	3.85879	1.29303
Cholesterol	ENSG00000140534.14	TICRR	0.825569	0.222202	0.00085092	0.000202877	3.71541	89.478	1.40622	0.149242	0.627584	0.12999
Cholesterol	ENSG00000121552.4	CSTA	0.82456	0.289197	0.0124176	0.0043554	2.8512	54.5879	8.55987	0.474965	4.07793	1.01183
Cholesterol	ENSG00000122483.18	CCDC18	0.824423	0.300162	0.0163948	0.00602178	2.74659	64.0326	1.7462	1.11271	1.05426	0.554971
Cholesterol	ENSG00000198805.12	PNP	0.824376	0.0959962	2.86308e-16	8.88115e-18	8.58759	1813.01	124.51	5.80682	60.1588	7.68056
Cholesterol	ENSG00000144136.11	SLC20A1	0.823821	0.081466	2.37934e-22	4.86526e-24	10.1124	3309.08	96.0051	7.22637	45.7535	4.05174
Cholesterol	ENSG00000196922.11	ZNF252P	0.823353	0.154178	8.17682e-07	9.28125e-08	5.34026	250.678	6.79987	0.706615	3.17381	0.580785
Cholesterol	ENSG00000198146.4	ZNF770	0.823096	0.138494	3.24103e-08	2.79515e-09	5.9432	541.964	9.12842	1.8693	4.51129	0.656583
Cholesterol	ENSG00000198042.11	MAK16	0.823078	0.149585	3.55058e-07	3.74616e-08	5.50242	440.919	11.7845	1.75599	5.76176	1.63341
Cholesterol	ENSG00000173193.15	PARP14	0.822657	0.0996455	4.3465e-15	1.50849e-16	8.25583	858.264	11.613	2.00047	6.41636	0.448334
Cholesterol	ENSG00000152804.11	HHEX	0.821935	0.0970944	7.94957e-16	2.55439e-17	8.46533	863.301	49.5556	3.82897	23.6764	0.701008
Cholesterol	ENSG00000162971.11	TYW5	0.821613	0.189679	8.21421e-05	1.48025e-05	4.33161	129.306	3.60726	0.269861	1.87527	0.373605
Cholesterol	ENSG00000271643.2	PDCD6IP-DT	0.82157	0.316412	0.0242395	0.00941731	2.59652	41.5536	0.844273	0.0949828	0.40311	0.0802367
Cholesterol	ENSG00000169436.17	COL22A1	0.82155	0.135719	1.72911e-08	1.41908e-09	6.0533	1160.19	21.5266	2.61168	11.5044	2.55664
Cholesterol	ENSG00000138696.11	BMPR1B	0.820722	0.253508	0.00411973	0.001206	3.23746	70.3382	1.14935	0.11394	0.556139	0.147499
Cholesterol	ENSG00000163738.19	MTHFD2L	0.819819	0.15943	2.16694e-06	2.71583e-07	5.14217	191.632	9.67464	1.22309	4.18002	0.322074
Cholesterol	ENSG00000100483.14	VCPKMT	0.81978	0.340699	0.0381037	0.0161208	2.40617	39.3976	2.72891	0.927862	1.10922	0.316117
Cholesterol	ENSG00000152413.15	HOMER1	0.819674	0.232147	0.00159932	0.000414235	3.53084	144.545	2.89226	1.33568	1.39452	0.595336
Cholesterol	ENSG00000171208.10	NETO2	0.81877	0.114147	1.4338e-11	7.33954e-13	7.17296	578.458	28.8149	1.63825	17.3349	2.23337
Cholesterol	ENSG00000189298.14	ZKSCAN3	0.818739	0.305926	0.0197456	0.00744477	2.67627	48.4787	1.10052	0.477978	0.456145	0.0808513
Cholesterol	ENSG00000104228.13	TRIM35	0.818173	0.116561	4.13824e-11	2.23058e-12	7.01925	455.938	10.0957	0.889361	4.976	0.47066
Cholesterol	ENSG00000142166.13	IFNAR1	0.816854	0.0943959	1.65471e-16	4.99474e-18	8.65349	1858.75	47.8134	3.15688	23.3412	2.37761
Cholesterol	ENSG00000174606.14	ANGEL2	0.816477	0.148672	3.75566e-07	3.97821e-08	5.49182	255.676	10.1427	2.04807	4.63094	0.682272
Cholesterol	ENSG00000144320.14	LNPK	0.815648	0.133543	1.26877e-08	1.01039e-09	6.10776	1123.36	22.025	0.865946	12.1527	1.64399
Cholesterol	ENSG00000164690.8	SHH	0.815487	0.17028	1.13463e-05	1.67535e-06	4.78909	207.522	4.09066	0.439261	1.97466	0.426339
Cholesterol	ENSG00000164715.6	LMTK2	0.815369	0.154762	1.16438e-06	1.3751e-07	5.26854	391.156	3.92893	0.606863	1.89161	0.46065
Cholesterol	ENSG00000142731.11	PLK4	0.814998	0.187843	7.98971e-05	1.43312e-05	4.33872	158.236	4.92268	0.676016	1.96941	0.478482
Cholesterol	ENSG00000180667.11	YOD1	0.813685	0.259744	0.00560868	0.00173238	3.13265	99.6137	1.42034	0.367924	0.682534	0.275803
Cholesterol	ENSG00000279207.1	ENSG00000279207	0.813329	0.225775	0.00126282	0.00031531	3.60239	86.3157	1.35321	0.152135	0.652012	0.121416
Cholesterol	ENSG00000119917.15	IFIT3	0.812669	0.153315	9.97039e-07	1.1539e-07	5.30065	279.74	10.9712	0.530922	5.27519	0.756089
Cholesterol	ENSG00000144554.13	FANCD2	0.811079	0.188296	9.05492e-05	1.65127e-05	4.30748	152.472	4.67348	1.31352	2.05274	0.567571
Cholesterol	ENSG00000276234.5	TADA2A	0.810529	0.173452	1.91355e-05	2.96922e-06	4.67294	172.559	8.51327	1.73389	4.74848	1.53657
Cholesterol	ENSG00000138780.15	GSTCD	0.80979	0.189591	0.000104636	1.94383e-05	4.27125	154.12	3.86038	1.12564	1.87878	0.252887
Cholesterol	ENSG00000197601.13	FAR1	0.809575	0.140376	8.60996e-08	8.06024e-09	5.76719	818.628	20.024	4.11063	9.76627	1.7727
Cholesterol	ENSG00000151773.13	CCDC122	0.80917	0.281284	0.0115765	0.00401852	2.8767	63.1085	5.67016	1.86239	2.69359	1.21924
Cholesterol	ENSG00000170802.17	FOXN2	0.807989	0.185212	7.22721e-05	1.2858e-05	4.36251	284.649	6.07057	1.21414	3.49261	1.4773
Cholesterol	ENSG00000000971.16	CFH	0.805559	0.097287	3.57087e-15	1.22936e-16	8.28023	2041	52.113	6.20422	25.6107	2.20015
Cholesterol	ENSG00000204604.13	ZNF468	0.804018	0.216714	0.000867662	0.00020723	3.71004	106.573	2.86451	0.744997	1.28012	0.260938
Cholesterol	ENSG00000155100.11	OTUD6B	0.803827	0.193119	0.000160841	3.15015e-05	4.16233	157.117	4.70029	0.50404	2.23946	0.630673
Cholesterol	ENSG00000253250.3	C8orf88	0.803459	0.227373	0.00158366	0.000409848	3.53366	96.1766	9.83552	0.073445	4.7793	1.36938
Cholesterol	ENSG00000225648.6	SBDSP1	0.802809	0.123233	1.10209e-09	7.2895e-11	6.51458	512.849	44.3334	9.13202	24.0363	2.53116
Cholesterol	ENSG00000169045.17	HNRNPH1	0.802265	0.137402	5.81085e-08	5.25797e-09	5.83879	2101.16	106.318	11.7977	59.0201	24.5638
Cholesterol	ENSG00000116679.16	IVNS1ABP	0.802192	0.102377	1.15822e-13	4.66414e-15	7.83565	993.459	22.7026	2.24829	11.0947	1.26707
Cholesterol	ENSG00000226259.10	GTF2H2B	0.801503	0.287173	0.0146523	0.00525437	2.79101	65.557	4.63874	1.67584	2.31932	0.152994
Cholesterol	ENSG00000120784.17	ZFP30	0.800448	0.208982	0.000563092	0.000128025	3.83023	110.486	3.15183	0.685858	1.4386	0.631261
Cholesterol	ENSG00000137814.12	HAUS2	0.79969	0.122919	1.16193e-09	7.72575e-11	6.50585	420.908	18.9909	1.72381	10.242	1.42788
Cholesterol	ENSG00000214425.9	LRRC37A4P	0.798242	0.322205	0.0322266	0.0132331	2.47743	46.322	1.66615	0.310456	0.774078	0.280338
Cholesterol	ENSG00000165494.12	PCF11	0.798123	0.128516	6.98107e-09	5.28751e-10	6.21033	370.663	7.47965	0.492177	3.7503	0.363163
Cholesterol	ENSG00000113369.9	ARRDC3	0.796994	0.176597	3.83598e-05	6.38975e-06	4.51306	575.863	12.9711	2.707	6.25004	2.05365
Cholesterol	ENSG00000134954.14	ETS1	0.796572	0.0856817	5.74297e-19	1.44639e-20	9.29687	2628.57	59.6098	4.27199	29.9988	3.30265
Cholesterol	ENSG00000039139.11	DNAH5	0.796396	0.246565	0.00421418	0.00123805	3.22997	70.8494	1.51748	0.611609	0.673889	0.14256
Cholesterol	ENSG00000118496.5	FBXO30	0.796253	0.104656	6.23126e-13	2.77802e-14	7.60826	801.712	7.92027	0.73369	3.86618	0.360354
Cholesterol	ENSG00000175782.11	SLC35E3	0.795171	0.135467	4.89617e-08	4.36221e-09	5.86984	292.247	7.36758	0.404588	3.52849	0.546065
Cholesterol	ENSG00000273489.1	ENSG00000273489	0.795	0.324636	0.0345337	0.0143294	2.4489	66.5842	1.66071	0.646254	0.800189	0.261483
Cholesterol	ENSG00000175592.9	FOSL1	0.794632	0.0889527	1.49521e-17	4.1389e-19	8.93319	2497.69	161.076	13.6832	79.9194	9.23981
Cholesterol	ENSG00000120539.15	MASTL	0.794483	0.176333	3.96543e-05	6.61917e-06	4.50558	246.606	7.36811	1.42749	3.41172	1.10841
Cholesterol	ENSG00000163376.11	KBTBD8	0.79418	0.262357	0.00762653	0.00246915	3.0271	74.3179	1.52849	0.296783	0.7103	0.237527
Cholesterol	ENSG00000137547.9	MRPL15	0.793689	0.110976	1.65833e-11	8.55811e-13	7.15191	535.209	62.1474	4.68614	28.9805	1.58574
Cholesterol	ENSG00000066629.18	EML1	0.79317	0.0954664	2.87049e-15	9.70272e-17	8.30837	1579.78	54.929	5.0427	29.0091	5.18188
Cholesterol	ENSG00000272851.1	ENSG00000272851	0.792472	0.261131	0.00746664	0.0024072	3.03477	64.7756	14.8487	2.15477	7.21005	0.50122
Cholesterol	ENSG00000145675.15	PIK3R1	0.792227	0.118147	3.28098e-10	2.00811e-11	6.70543	631.545	10.349	1.80623	4.55692	0.0234733
Cholesterol	ENSG00000186352.9	ANKRD37	0.791342	0.299025	0.0212938	0.00813513	2.64641	44.6206	6.48497	0.918529	3.23968	0.412385
Cholesterol	ENSG00000084093.19	REST	0.790805	0.15256	1.77616e-06	2.17665e-07	5.18358	653.704	8.34342	1.58478	4.17485	1.05769
Cholesterol	ENSG00000270231.4	NBPF8	0.790056	0.24829	0.00484791	0.00146267	3.18199	100.839	1.57798	0.570678	0.756707	0.0618634
Cholesterol	ENSG00000188647.13	PTAR1	0.789418	0.117465	2.97643e-10	1.81136e-11	6.72047	767.564	7.66345	0.843513	3.98712	0.531693
Cholesterol	ENSG00000093000.19	NUP50	0.789279	0.111721	3.0362e-11	1.60911e-12	7.06474	1096.06	24.2731	2.72956	15.4061	2.4482
Cholesterol	ENSG00000134086.8	VHL	0.789254	0.159561	5.47811e-06	7.55917e-07	4.94642	421.227	10.2128	2.3488	5.03657	0.885987
Cholesterol	ENSG00000166024.14	R3HCC1L	0.788983	0.192394	0.000204557	4.1159e-05	4.10088	195.065	6.47497	1.66593	3.22486	1.16434
Cholesterol	ENSG00000205730.7	ITPRIPL2	0.788926	0.0876824	8.55403e-18	2.30836e-19	8.99754	1997.58	23.5537	1.49214	12.0242	0.482245
Cholesterol	ENSG00000231365.7	WARS2-AS1	0.78889	0.267555	0.00950496	0.003193	2.94852	55.8397	1.41265	0.146652	0.675735	0.179924
Cholesterol	ENSG00000129355.7	CDKN2D	0.787747	0.177821	5.4411e-05	9.42297e-06	4.43001	149.631	13.149	1.13881	6.07417	0.0675484
Cholesterol	ENSG00000122643.23	NT5C3A	0.786922	0.17691	5.0605e-05	8.66177e-06	4.44814	197.814	11.588	1.82594	5.71836	1.18174
Cholesterol	ENSG00000164989.17	CCDC171	0.786476	0.332754	0.0420935	0.0181016	2.36353	36.6671	0.643955	0.0800927	0.24643	0.0512072
Cholesterol	ENSG00000174749.6	FAM241A	0.786183	0.162123	8.59749e-06	1.23898e-06	4.8493	245.886	2.48378	0.287081	1.22038	0.263487
Cholesterol	ENSG00000166446.15	CDYL2	0.78578	0.0995659	7.60439e-14	2.97236e-15	7.89206	801.915	8.49642	0.513397	4.17815	0.383893
Cholesterol	ENSG00000117594.10	HSD11B1	0.785248	0.117136	3.30803e-10	2.03157e-11	6.70374	982.496	71.6989	10.3856	35.2333	5.09821
Cholesterol	ENSG00000154102.11	C16orf74	0.785138	0.200531	0.000414377	9.02938e-05	3.91529	121.262	16.3166	2.98862	8.10569	0.645172
Cholesterol	ENSG00000104738.18	MCM4	0.785045	0.135989	8.36348e-08	7.79459e-09	5.77284	733.589	34.1165	0.357748	14.1716	3.99404
Cholesterol	ENSG00000112137.19	PHACTR1	0.782646	0.196851	0.000330729	7.01343e-05	3.97583	133.73	2.41535	0.102017	1.44255	0.649447
Cholesterol	ENSG00000166592.12	RRAD	0.782052	0.138518	1.66415e-07	1.64355e-08	5.64586	419.948	28.7504	2.14894	14.0826	2.0005
Cholesterol	ENSG00000197312.12	DDI2	0.781983	0.142971	4.22629e-07	4.512e-08	5.46954	470.659	4.11146	0.928992	1.98086	0.346172
Cholesterol	ENSG00000111247.15	RAD51AP1	0.781704	0.26873	0.0105955	0.00362722	2.90888	64.976	3.51866	0.643402	1.91726	0.538731
Cholesterol	ENSG00000285565.1	ENSG00000285565	0.779684	0.137528	1.46745e-07	1.43397e-08	5.66928	695.471	52.3824	2.6066	25.8614	4.60268
Cholesterol	ENSG00000118276.12	B4GALT6	0.779538	0.157061	5.06613e-06	6.93078e-07	4.96329	267.803	6.43956	1.00628	2.58464	0.368918
Cholesterol	ENSG00000160131.14	VMA21	0.779425	0.187869	0.000169833	3.34279e-05	4.14876	484.036	9.59136	2.60183	4.79453	1.09509
Cholesterol	ENSG00000197299.13	BLM	0.779246	0.219547	0.00150646	0.000386202	3.54934	98.7324	2.86367	0.61504	1.58508	0.573545
Cholesterol	ENSG00000198393.8	ZNF26	0.778477	0.230922	0.00270669	0.000748489	3.37117	83.0926	2.38369	0.317031	1.29291	0.717229
Cholesterol	ENSG00000149294.17	NCAM1	0.77795	0.143956	5.93532e-07	6.51408e-08	5.40408	285.223	5.49836	0.409177	3.18473	0.762942
Cholesterol	ENSG00000148680.16	HTR7	0.777376	0.2529	0.00667372	0.00211318	3.07385	80.1813	2.37057	0.511671	1.17112	0.341143
Cholesterol	ENSG00000260852.1	FBXL19-AS1	0.777296	0.311102	0.0306988	0.0124713	2.49852	48.3369	1.12371	0.227943	0.554797	0.194721
Cholesterol	ENSG00000097046.13	CDC7	0.777206	0.23827	0.00381992	0.00110682	3.26187	79.4119	2.46759	0.360354	1.17393	0.214591
Cholesterol	ENSG00000179454.14	KLHL28	0.77671	0.198855	0.000428426	9.38724e-05	3.90591	181.009	3.15119	0.794342	1.76316	0.504364
Cholesterol	ENSG00000123473.17	STIL	0.776555	0.176412	6.13829e-05	1.07286e-05	4.40194	166.059	3.47693	0.366287	1.83941	0.461411
Cholesterol	ENSG00000115825.11	PRKD3	0.776159	0.0977917	5.40123e-14	2.07364e-15	7.93686	1862.48	30.8793	2.37717	15.8208	2.53106
Cholesterol	ENSG00000226688.8	ENTPD1-AS1	0.775866	0.207638	0.0007908	0.000186507	3.73662	115.422	3.56531	0.641467	1.82903	0.235472
Cholesterol	ENSG00000158987.22	RAPGEF6	0.775546	0.148762	1.52655e-06	1.85484e-07	5.21333	282.857	3.32758	0.294739	1.5732	0.191654
Cholesterol	ENSG00000132436.12	FIGNL1	0.775375	0.157679	6.28171e-06	8.76853e-07	4.91744	198.176	5.35782	0.242985	2.84521	0.549929
Cholesterol	ENSG00000113300.13	CNOT6	0.773812	0.156539	5.55659e-06	7.68291e-07	4.94325	583.097	10.5164	1.28682	4.72965	1.03984
Cholesterol	ENSG00000163788.14	SNRK	0.773515	0.110469	4.64241e-11	2.52172e-12	7.00209	626.196	11.4159	0.208617	6.11418	0.634619
Cholesterol	ENSG00000162607.13	USP1	0.773463	0.134641	9.77625e-08	9.21325e-09	5.74461	505.156	13.4152	1.66796	6.39845	1.25233
Cholesterol	ENSG00000138660.12	AP1AR	0.773206	0.159056	8.15114e-06	1.16672e-06	4.86121	280.773	13.4341	4.12124	6.77991	1.74622
Cholesterol	ENSG00000188906.17	LRRK2	0.771812	0.167248	2.47943e-05	3.93523e-06	4.61477	186.858	2.62041	0.133994	1.18655	0.292279
Cholesterol	ENSG00000077232.19	DNAJC10	0.771657	0.0941585	7.06092e-15	2.49966e-16	8.1953	6828.44	99.4406	1.86772	43.6726	4.26868
Cholesterol	ENSG00000118620.13	ZNF430	0.771407	0.247772	0.00593732	0.00184958	3.11338	92.1852	2.19611	0.584125	1.40988	0.237175
Cholesterol	ENSG00000186230.7	ZNF749	0.771149	0.316573	0.035642	0.0148537	2.43593	43.3472	1.4852	0.575623	1.02518	0.727238
Cholesterol	ENSG00000137941.17	TTLL7	0.77023	0.119391	1.6283e-09	1.10871e-10	6.45133	462.735	7.34605	0.858781	3.90919	0.665377
Cholesterol	ENSG00000051341.15	POLQ	0.770029	0.25535	0.00786131	0.00256485	3.01558	66.8252	0.710453	0.0930659	0.337992	0.0808655
Cholesterol	ENSG00000162105.21	SHANK2	0.769892	0.303482	0.0280073	0.011185	2.53687	47.0744	0.819189	0.465561	0.240808	0.0493689
Cholesterol	ENSG00000092439.16	TRPM7	0.769782	0.135045	1.24946e-07	1.19662e-08	5.70021	859.158	10.2289	1.82203	5.21573	0.866831
Cholesterol	ENSG00000019549.13	SNAI2	0.769317	0.0984948	1.39021e-13	5.68538e-15	7.81074	1126.6	49.3189	5.03784	25.9469	1.68363
Cholesterol	ENSG00000100147.14	CCDC134	0.768977	0.241404	0.00480392	0.00144539	3.18543	103.052	1.29875	0.31021	1.79554	0.756278
Cholesterol	ENSG00000086619.15	ERO1B	0.768708	0.147292	1.48364e-06	1.7996e-07	5.21893	282.895	7.6	0.9718	4.26887	0.489177
Cholesterol	ENSG00000163743.14	RCHY1	0.768662	0.199576	0.000520711	0.000117412	3.85147	111.326	7.76998	1.14457	4.84362	1.48215
Cholesterol	ENSG00000100697.15	DICER1	0.768164	0.142283	6.08769e-07	6.70671e-08	5.39886	595.782	6.69998	0.470861	3.43777	0.0685119
Cholesterol	ENSG00000134242.16	PTPN22	0.76802	0.135903	1.61525e-07	1.593e-08	5.65123	331.415	11.0549	0.84811	5.10299	0.657678
Cholesterol	ENSG00000168282.6	MGAT2	0.767902	0.106905	1.33408e-11	6.8198e-13	7.183	1275.74	44.4589	4.84486	22.1244	3.32823
Cholesterol	ENSG00000078124.13	ACER3	0.767335	0.114451	3.29627e-10	2.02147e-11	6.70446	967.612	15.4312	1.94406	8.16839	1.98779
Cholesterol	ENSG00000179542.16	SLITRK4	0.766969	0.149038	2.12563e-06	2.65903e-07	5.14614	255.131	4.44675	0.258131	2.29398	0.203561
Cholesterol	ENSG00000142192.21	APP	0.766961	0.116881	8.20509e-10	5.31294e-11	6.56189	20108.6	573.817	64.6399	294.128	60.583
Cholesterol	ENSG00000154359.13	LONRF1	0.766865	0.17183	4.75059e-05	8.08506e-06	4.46292	183.143	7.01837	0.763699	3.97056	1.19379
Cholesterol	ENSG00000106537.8	TSPAN13	0.766643	0.107437	1.86023e-11	9.62591e-13	7.13575	849.241	43.7668	4.88001	21.7735	2.40189
Cholesterol	ENSG00000112234.9	FBXL4	0.766338	0.153074	4.13526e-06	5.548e-07	5.00632	335.327	6.45913	1.06603	3.57875	0.441823
Cholesterol	ENSG00000110422.12	HIPK3	0.766274	0.145483	1.17218e-06	1.38594e-07	5.2671	735.906	10.0212	1.13724	5.13754	1.50259
Cholesterol	ENSG00000100629.17	CEP128	0.766012	0.220004	0.00187805	0.000498052	3.4818	106.671	2.12029	0.232623	1.06723	0.303926
Cholesterol	ENSG00000164815.11	ORC5	0.765032	0.142409	6.96736e-07	7.78402e-08	5.37206	314.938	16.0853	2.18252	8.13595	0.982515
Cholesterol	ENSG00000124209.4	RAB22A	0.765024	0.132553	8.42086e-08	7.85978e-09	5.77144	1111.43	11.5208	2.00773	5.73666	1.22732
Cholesterol	ENSG00000125629.16	INSIG2	0.764257	0.16655	2.77769e-05	4.45883e-06	4.58876	303.439	12.2211	1.24667	6.48145	2.31705
Cholesterol	ENSG00000267575.8	ENSG00000267575	0.761586	0.246439	0.00636185	0.00199909	3.09037	78.9363	5.96655	0.767242	3.02298	1.369
Cholesterol	ENSG00000115750.17	TAF1B	0.761529	0.151056	3.50497e-06	4.62194e-07	5.04138	285.77	16.7543	1.19682	9.39328	3.08177
Cholesterol	ENSG00000099250.18	NRP1	0.761314	0.0768995	1.92214e-21	4.15763e-23	9.90012	12534	220.165	12.2956	107.439	2.50838
Cholesterol	ENSG00000196739.15	COL27A1	0.760989	0.203152	0.000764835	0.000179745	3.7459	171.14	2.02197	0.545069	1.04347	0.207972
Cholesterol	ENSG00000134987.13	WDR36	0.760821	0.13413	1.44634e-07	1.40932e-08	5.67225	864.226	12.6282	1.39138	6.32334	1.31278
Cholesterol	ENSG00000138376.11	BARD1	0.76065	0.276216	0.0161103	0.00589039	2.75382	71.228	1.22704	0.34358	0.585961	0.199945
Cholesterol	ENSG00000154608.14	CEP170P1	0.7604	0.332402	0.0498651	0.0221615	2.28759	38.3566	0.75275	0.145137	0.374738	0.0309216
Cholesterol	ENSG00000116138.13	DNAJC16	0.759483	0.169173	4.23842e-05	7.14264e-06	4.48939	483.325	8.17748	1.0658	3.8062	1.33654
Cholesterol	ENSG00000138459.9	SLC35A5	0.758639	0.115502	7.92504e-10	5.09302e-11	6.56819	595.107	28.2256	2.52288	15.0866	2.32792
Cholesterol	ENSG00000137812.21	KNL1	0.758443	0.174996	8.12935e-05	1.46383e-05	4.33406	241.478	2.98353	0.621654	1.61337	0.725243
Cholesterol	ENSG00000122591.13	FAM126A	0.757834	0.107394	3.2121e-11	1.70681e-12	7.05656	1911.79	48.9889	3.56587	25.4758	1.64343
Cholesterol	ENSG00000167065.14	DUSP18	0.757546	0.188844	0.000290086	6.03372e-05	4.01149	126.143	4.78097	0.344496	2.53964	0.222883
Cholesterol	ENSG00000120370.14	GORAB	0.757508	0.163934	2.42002e-05	3.82242e-06	4.62081	208.33	12.1467	1.21091	5.46992	0.625744
Cholesterol	ENSG00000125814.17	NAPB	0.75745	0.243944	0.00608951	0.00190271	3.10501	74.911	1.8251	0.369229	0.909492	0.0864518
Cholesterol	ENSG00000204899.6	MZT1	0.757163	0.179275	0.000126182	2.40561e-05	4.22348	254.88	10.8528	2.3154	5.43266	1.30535
Cholesterol	ENSG00000100664.11	EIF5	0.756222	0.0864507	7.52506e-17	2.18247e-18	8.74744	5008.31	227.876	12.9168	127.424	2.7938
Cholesterol	ENSG00000197565.17	COL4A6	0.756216	0.217711	0.00192815	0.000513753	3.47348	139.511	2.21107	0.722339	1.07362	0.233841
Cholesterol	ENSG00000174718.12	RESF1	0.755281	0.140512	6.86071e-07	7.64899e-08	5.37522	484.262	8.25277	1.16141	3.92988	0.652255
Cholesterol	ENSG00000067955.15	CBFB	0.753983	0.164919	2.99236e-05	4.83465e-06	4.57184	670.413	27.7404	4.53565	14.658	4.44518
Cholesterol	ENSG00000100796.18	PPP4R3A	0.753794	0.122693	1.03191e-08	8.06132e-10	6.14372	702.06	24.3607	4.40568	12.6494	3.11915
Cholesterol	ENSG00000153922.11	CHD1	0.753741	0.108432	6.47188e-11	3.61899e-12	6.95131	833.2	18.1379	1.27363	8.75969	2.28321
Cholesterol	ENSG00000175054.16	ATR	0.753591	0.111553	2.38354e-10	1.42402e-11	6.75544	498.968	5.57686	0.264323	2.83392	0.214725
Cholesterol	ENSG00000167232.14	ZNF91	0.753578	0.261057	0.0112578	0.0038938	2.88664	81.3306	2.61764	0.352226	1.19382	0.300306
Cholesterol	ENSG00000226200.7	SGMS1-AS1	0.753495	0.319646	0.0426848	0.0184093	2.35728	43.8153	0.357987	0.0423794	0.185053	0.0520818
Cholesterol	ENSG00000176853.16	FAM91A1	0.753212	0.132284	1.28982e-07	1.24156e-08	5.69392	1298.26	22.7623	2.77056	11.3504	2.48662
Cholesterol	ENSG00000111696.12	NT5DC3	0.753174	0.281907	0.0199677	0.00754656	2.67171	88.5973	1.09323	0.260592	0.549854	0.261855
Cholesterol	ENSG00000163006.12	CCDC138	0.753161	0.325835	0.0472375	0.0208065	2.31148	41.9156	1.69519	0.506936	1.16218	0.246832
Cholesterol	ENSG00000138642.16	HERC6	0.752767	0.212135	0.00150984	0.000387384	3.54853	169.619	4.24238	0.592915	2.96959	1.12579
Cholesterol	ENSG00000127528.6	KLF2	0.752664	0.0928867	1.47081e-14	5.36029e-16	8.10304	1338.92	85.5927	3.16004	43.9176	6.02927
Cholesterol	ENSG00000162408.11	NOL9	0.75108	0.162296	2.34757e-05	3.69492e-06	4.62784	344.897	6.603	0.279685	4.60198	1.12029
Cholesterol	ENSG00000125430.9	HS3ST3B1	0.751043	0.150124	4.20446e-06	5.65023e-07	5.0028	295.49	5.81689	0.779819	3.06693	0.483455
Cholesterol	ENSG00000213222.3	TOMM40P4	0.750272	0.324691	0.0472945	0.020848	2.31073	41.0709	4.2433	1.05012	2.12643	0.428595
Cholesterol	ENSG00000182150.19	ERCC6L2	0.749269	0.145932	2.2496e-06	2.83105e-07	5.13436	412.956	5.23855	0.756161	2.74147	0.714415
Cholesterol	ENSG00000167785.9	ZNF558	0.748727	0.196341	0.000599214	0.000137072	3.81339	148.441	5.74201	0.719232	2.83553	0.477427
Cholesterol	ENSG00000138356.14	AOX1	0.748697	0.106143	3.27501e-11	1.74251e-12	7.05368	680.765	21.4286	2.69591	12.4357	3.07386
Cholesterol	ENSG00000189320.9	FAM180A	0.748597	0.149159	3.90992e-06	5.2e-07	5.01878	470.538	28.4092	3.77424	14.3681	3.44819
Cholesterol	ENSG00000204388.7	HSPA1B	0.748341	0.106665	4.23104e-11	2.28649e-12	7.01579	1478.41	54.6727	5.31548	27.6069	1.10696
Cholesterol	ENSG00000128805.15	ARHGAP22	0.748208	0.0961301	1.70762e-13	7.06659e-15	7.78328	1538.93	71.3643	3.10558	35.8554	1.21205
Cholesterol	ENSG00000177888.8	ZBTB41	0.747856	0.159162	1.70796e-05	2.61812e-06	4.69871	307.824	3.20223	0.593354	1.60179	0.312924
Cholesterol	ENSG00000156531.18	PHF6	0.747779	0.176942	0.000124891	2.37742e-05	4.22613	286.671	6.05751	1.23363	2.96409	0.720766
Cholesterol	ENSG00000254685.8	FPGT	0.74722	0.157161	1.32871e-05	1.98965e-06	4.75447	195	7.50164	0.803964	3.34419	0.211468
Cholesterol	ENSG00000182318.6	ZSCAN22	0.747113	0.282269	0.0212787	0.00812538	2.64681	60.68	1.17802	0.122967	0.595022	0.228425
Cholesterol	ENSG00000156535.15	CD109	0.746859	0.171908	7.79337e-05	1.39574e-05	4.34453	795.965	8.3835	0.804315	4.93133	1.5003
Cholesterol	ENSG00000175414.7	ARL10	0.746036	0.13244	1.77428e-07	1.77083e-08	5.63302	420.726	3.74606	0.743459	1.72821	0.234985
Cholesterol	ENSG00000132694.19	ARHGEF11	0.745818	0.116651	2.30245e-09	1.62058e-10	6.39357	660.582	8.69977	1.07594	4.31513	0.172697
Cholesterol	ENSG00000279267.1	ENSG00000279267	0.744105	0.32156	0.0469984	0.0206652	2.31405	42.2438	1.97068	0.385885	0.994286	0.270953
Cholesterol	ENSG00000118257.17	NRP2	0.743945	0.0772916	2.66285e-20	6.25987e-22	9.62518	4435.35	65.5321	1.25575	35.0274	0.635781
Cholesterol	ENSG00000102081.16	FMR1	0.742997	0.14587	2.7267e-06	3.5141e-07	5.09356	466.937	12.3228	1.7292	6.33397	1.7937
Cholesterol	ENSG00000159086.15	PAXBP1	0.742993	0.213502	0.00188859	0.000501375	3.48002	126.546	3.72773	0.504821	1.75307	0.545608
Cholesterol	ENSG00000165392.11	WRN	0.742096	0.135543	4.10375e-07	4.37547e-08	5.47499	361.833	7.81189	1.21781	3.61509	1.92081
Cholesterol	ENSG00000197646.8	PDCD1LG2	0.741672	0.106194	5.2192e-11	2.86691e-12	6.9841	1113.12	42.6997	2.53529	21.7031	2.98857
Cholesterol	ENSG00000164674.17	SYTL3	0.741357	0.174378	0.000113154	2.12409e-05	4.25143	156.993	5.13915	0.132591	2.72367	0.309784
Cholesterol	ENSG00000157193.18	LRP8	0.740976	0.132298	2.10702e-07	2.13369e-08	5.6008	338.843	8.83423	1.94784	5.20796	0.778911
Cholesterol	ENSG00000095015.6	MAP3K1	0.740925	0.277767	0.0201791	0.00764329	2.66743	53.4403	0.680711	0.0995485	0.341759	0.0565929
Cholesterol	ENSG00000121350.16	PYROXD1	0.739977	0.130283	1.39127e-07	1.34888e-08	5.67975	475.741	11.7574	1.65568	5.69533	0.824828
Cholesterol	ENSG00000080986.13	NDC80	0.739862	0.205192	0.00124786	0.000311313	3.6057	166.318	7.42237	0.98152	3.78745	1.20561
Cholesterol	ENSG00000100503.26	NIN	0.739467	0.101061	5.18418e-12	2.53476e-13	7.31705	2331.44	27.6879	3.98654	14.8754	1.83935
Cholesterol	ENSG00000113013.16	HSPA9	0.739279	0.0756198	6.35696e-21	1.42366e-22	9.77627	7102.06	308.633	14.894	163.505	11.8623
Cholesterol	ENSG00000157107.14	FCHO2	0.738552	0.155299	1.32143e-05	1.97782e-06	4.75568	343.269	8.48788	2.01737	5.8707	1.00161
Cholesterol	ENSG00000170340.11	B3GNT2	0.738343	0.104739	3.37291e-11	1.79695e-12	7.0494	1003.26	33.6497	3.85648	17.196	1.80602
Cholesterol	ENSG00000125885.13	MCM8	0.738006	0.16786	6.27741e-05	1.09977e-05	4.39657	181.613	3.7584	0.316873	2.04483	0.425099
Cholesterol	ENSG00000181026.15	AEN	0.737065	0.106572	8.24016e-11	4.64218e-12	6.91611	815.033	25.6062	3.23993	12.8475	0.937607
Cholesterol	ENSG00000165476.14	REEP3	0.737008	0.161103	2.95232e-05	4.7679e-06	4.57475	1376.22	25.5207	2.13021	16.4663	3.74367
Cholesterol	ENSG00000143147.15	GPR161	0.736871	0.0944569	1.49508e-13	6.13506e-15	7.80114	1320.9	17.5834	1.27396	11.6113	1.07559
Cholesterol	ENSG00000121152.10	NCAPH	0.736715	0.180568	0.000222461	4.50398e-05	4.07998	156.928	7.65658	0.751197	3.68869	1.19162
Cholesterol	ENSG00000140265.14	ZSCAN29	0.735898	0.202419	0.00112612	0.000277418	3.63552	182.281	3.56695	0.634854	1.55267	0.630795
Cholesterol	ENSG00000251136.10	RIPK2-DT	0.735766	0.186587	0.000373273	8.03725e-05	3.94329	148.589	6.35561	0.951304	3.19068	0.536193
Cholesterol	ENSG00000154328.16	NEIL2	0.735472	0.149824	6.54179e-06	9.15888e-07	4.9089	224.493	9.03135	0.969436	4.50144	0.374021
Cholesterol	ENSG00000131080.15	EDA2R	0.735014	0.167053	6.19437e-05	1.08309e-05	4.39988	227.038	6.00646	1.04184	3.05169	0.550605
Cholesterol	ENSG00000137310.12	TCF19	0.734728	0.183272	0.000292525	6.0987e-05	4.00896	215.832	6.40194	0.301439	3.50853	1.26881
Cholesterol	ENSG00000128578.10	STRIP2	0.734003	0.213156	0.00212908	0.00057425	3.44349	95.8992	2.10605	0.156511	1.03174	0.080698
Cholesterol	ENSG00000178502.6	KLHL11	0.733412	0.220812	0.00316453	0.000895569	3.32143	109.373	1.30756	0.0961506	0.665726	0.21405
Cholesterol	ENSG00000214193.11	SH3D21	0.733093	0.171313	0.000101208	1.87522e-05	4.27925	189.637	7.17356	0.667663	3.23153	0.155197
Cholesterol	ENSG00000080298.16	RFX3	0.732212	0.23754	0.00650976	0.00205281	3.08248	86.718	1.1087	0.156996	0.582285	0.066334
Cholesterol	ENSG00000134265.13	NAPG	0.731989	0.15676	1.9426e-05	3.01969e-06	4.66948	369.358	10.138	1.84994	5.28874	0.970396
Cholesterol	ENSG00000235609.7	ENSG00000235609	0.731882	0.239471	0.00701629	0.00224133	3.05624	83.0453	1.24794	0.183261	0.635725	0.157775
Cholesterol	ENSG00000231074.10	HCG18	0.7312	0.112388	1.16172e-09	7.71625e-11	6.50603	542.084	12.6417	1.14368	6.65666	1.08243
Cholesterol	ENSG00000124831.19	LRRFIP1	0.731079	0.078424	4.55403e-19	1.14025e-20	9.32213	3485.48	121.218	9.75958	86.2728	4.08865
Cholesterol	ENSG00000168556.7	ING2	0.730688	0.185493	0.000378626	8.17662e-05	3.93916	146.21	9.29623	2.07823	5.4035	2.66439
Cholesterol	ENSG00000170909.14	OSCAR	0.72927	0.185434	0.000387834	8.39704e-05	3.93278	362.097	18.5766	2.98575	8.92089	2.23512
Cholesterol	ENSG00000118242.16	MREG	0.728888	0.299405	0.0357564	0.0149141	2.43446	49.3993	1.68612	0.2107	0.881945	0.291814
Cholesterol	ENSG00000145780.8	FEM1C	0.728658	0.102175	1.91367e-11	9.92906e-13	7.13149	871.74	13.6199	1.24922	6.96406	0.711388
Cholesterol	ENSG00000164118.13	CEP44	0.728336	0.238657	0.00710981	0.00227466	3.05181	105.75	3.03741	0.581305	1.56104	0.154049
Cholesterol	ENSG00000122417.15	ODF2L	0.727247	0.128594	1.57795e-07	1.55513e-08	5.65537	388.51	12.417	1.08434	6.77062	0.168226
Cholesterol	ENSG00000164164.17	OTUD4	0.727241	0.0967755	1.23869e-12	5.70325e-14	7.51472	1335	16.7761	1.25265	8.47959	0.829139
Cholesterol	ENSG00000151287.17	TEX30	0.726712	0.183031	0.000337637	7.17403e-05	3.97044	140.328	13.2542	1.13444	6.80546	1.01461
Cholesterol	ENSG00000113811.12	SELENOK	0.726279	0.129604	2.07708e-07	2.09686e-08	5.60381	418.103	33.6184	5.8169	19.8944	1.72715
Cholesterol	ENSG00000166394.15	CYB5R2	0.725629	0.134626	6.37218e-07	7.04672e-08	5.38998	300.795	28.8784	0.671744	13.8677	0.921313
Cholesterol	ENSG00000227467.3	LINC01537	0.724327	0.275697	0.0224203	0.00860761	2.62726	58.3234	2.20368	0.032329	1.12793	0.249963
Cholesterol	ENSG00000137760.15	ALKBH8	0.72406	0.186492	0.000465963	0.000103382	3.88252	175.69	4.31702	0.337325	2.26655	0.362232
Cholesterol	ENSG00000172795.17	DCP2	0.723019	0.193827	0.000808506	0.000191302	3.73023	183.236	3.37449	0.306393	2.9394	0.318209
Cholesterol	ENSG00000163584.18	RPL22L1	0.722532	0.102735	3.77061e-11	2.02194e-12	7.03296	882.355	158.025	21.3324	81.6271	0.551744
Cholesterol	ENSG00000128590.5	DNAJB9	0.722256	0.119763	1.97067e-08	1.6324e-09	6.03071	1101.87	54.9428	11.3193	32.6128	1.43509
Cholesterol	ENSG00000128284.19	APOL3	0.722018	0.125264	8.74897e-08	8.21471e-09	5.76399	397.178	22.5048	0.549734	11.5649	0.964536
Cholesterol	ENSG00000115020.17	PIKFYVE	0.721529	0.122368	4.2264e-08	3.71552e-09	5.89638	943.354	10.9298	1.32505	5.28854	1.01518
Cholesterol	ENSG00000164430.17	CGAS	0.721369	0.22286	0.00412725	0.00120849	3.23687	99.3071	3.12279	0.415448	1.67224	0.321966
Cholesterol	ENSG00000186469.9	GNG2	0.721368	0.140463	2.23857e-06	2.81183e-07	5.13564	290.608	7.43915	0.106426	4.08557	1.02029
Cholesterol	ENSG00000085733.16	CTTN	0.721312	0.0936303	3.0769e-13	1.32038e-14	7.70384	5138.1	153.966	16.3461	80.4994	9.13166
Cholesterol	ENSG00000138600.10	SPPL2A	0.721065	0.13549	8.95984e-07	1.02697e-07	5.32189	1075.8	57.8254	3.55784	36.3908	5.81053
Cholesterol	ENSG00000114127.11	XRN1	0.721028	0.120286	2.41897e-08	2.04413e-09	5.99426	687.227	6.80748	0.350521	3.98057	1.96034
Cholesterol	ENSG00000023041.12	ZDHHC6	0.719843	0.112207	2.02456e-09	1.40528e-10	6.41532	521.063	26.8142	1.87089	11.7163	1.37044
Cholesterol	ENSG00000258744.3	ENSG00000258744	0.719775	0.302821	0.040804	0.0174591	2.3769	43.5228	2.55702	0.370573	1.35695	0.335651
Cholesterol	ENSG00000166845.15	C18orf54	0.719752	0.198124	0.00113697	0.000280328	3.63283	144.846	2.9405	0.548273	1.42801	0.359213
Cholesterol	ENSG00000173275.13	ZNF449	0.719689	0.267348	0.0189594	0.0071035	2.69195	71.095	1.60276	0.396336	0.819124	0.228962
Cholesterol	ENSG00000242265.6	PEG10	0.71953	0.111594	1.66041e-09	1.1352e-10	6.44775	1084.75	18.9966	2.10748	11.3139	4.19263
Cholesterol	ENSG00000111877.18	MCM9	0.719012	0.237819	0.00769005	0.00249988	3.02336	75.4625	2.30329	0.63088	0.780932	0.155801
Cholesterol	ENSG00000120658.14	ENOX1	0.719001	0.12286	5.39818e-08	4.85078e-09	5.85221	402.58	12.087	1.17741	6.0245	0.392032
Cholesterol	ENSG00000214367.9	HAUS3	0.718833	0.179734	0.000302785	6.34991e-05	3.99942	154.893	3.48881	0.550307	1.78709	0.168468
Cholesterol	ENSG00000189057.11	FAM111B	0.718328	0.305966	0.0435974	0.0188878	2.34774	64.5694	1.69175	0.318398	0.886503	0.411663
Cholesterol	ENSG00000005889.16	ZFX	0.717906	0.161727	5.25063e-05	9.03833e-06	4.43899	322.061	4.86704	0.318117	2.12201	0.539666
Cholesterol	ENSG00000163689.21	CFAP20DC	0.717396	0.259748	0.0157986	0.00574673	2.76189	66.1359	1.93609	0.408161	1.35208	0.396116
Cholesterol	ENSG00000171444.18	MCC	0.716758	0.144676	5.28905e-06	7.2615e-07	4.95424	971.83	10.4676	1.87182	5.9162	0.857697
Cholesterol	ENSG00000173040.13	EVC2	0.716675	0.14301	4.03897e-06	5.40478e-07	5.01136	264.389	5.41234	0.496686	2.78311	0.347099
Cholesterol	ENSG00000139364.11	TMEM132B	0.716599	0.112987	3.1499e-09	2.26307e-10	6.34234	603.434	6.34182	0.30204	3.43407	0.565157
Cholesterol	ENSG00000167995.17	BEST1	0.715378	0.168063	0.000110939	2.07557e-05	4.2566	187.988	4.69514	0.195477	2.21871	0.200043
Cholesterol	ENSG00000197442.10	MAP3K5	0.715354	0.123264	7.06613e-08	6.49702e-09	5.80343	418.745	7.22919	0.616494	3.73145	0.484443
Cholesterol	ENSG00000003402.21	CFLAR	0.71528	0.104672	1.41954e-10	8.28347e-12	6.83356	1563.49	35.7512	3.93334	19.8679	2.9323
Cholesterol	ENSG00000110427.17	KIAA1549L	0.714791	0.0862083	3.28304e-15	1.11886e-16	8.29144	2044.01	16.788	0.774124	8.72146	0.561158
Cholesterol	ENSG00000158122.12	PRXL2C	0.714722	0.172537	0.000173973	3.43637e-05	4.14244	224.142	8.05823	1.20671	4.21725	0.651727
Cholesterol	ENSG00000085832.17	EPS15	0.714572	0.127863	2.2454e-07	2.28944e-08	5.58857	1150.93	20.9121	3.45226	10.3585	1.96912
Cholesterol	ENSG00000171940.14	ZNF217	0.713722	0.110734	1.68497e-09	1.15316e-10	6.44537	1232.58	20.3028	2.93352	10.7527	1.41427
Cholesterol	ENSG00000198799.12	LRIG2	0.713411	0.198246	0.00127839	0.000319909	3.59862	175.39	1.98586	0.552023	1.02386	0.31405
Cholesterol	ENSG00000105793.16	GTPBP10	0.713102	0.135407	1.17416e-06	1.39155e-07	5.26636	303.301	13.8835	1.48009	9.71826	1.92142
Cholesterol	ENSG00000140299.13	BNIP2	0.71295	0.129481	3.47952e-07	3.66634e-08	5.50621	1481.62	48.9702	6.23997	31.6304	3.22746
Cholesterol	ENSG00000181938.14	GINS3	0.712947	0.202206	0.00162587	0.00042213	3.52585	136.43	6.33432	0.839137	3.13016	0.837858
Cholesterol	ENSG00000140598.15	EFL1	0.712232	0.111939	2.78872e-09	1.98224e-10	6.36271	1134.29	30.2369	4.06514	21.3636	2.41228
Cholesterol	ENSG00000163808.17	KIF15	0.711602	0.299045	0.040561	0.0173325	2.37958	85.4047	2.57289	0.417343	0.836004	0.418042
Cholesterol	ENSG00000140548.10	ZNF710	0.711291	0.122222	6.45126e-08	5.89579e-09	5.81969	508.124	10.8054	1.76762	5.11886	0.691818
Cholesterol	ENSG00000129128.13	SPCS3	0.710731	0.131449	5.84996e-07	6.41225e-08	5.40691	3231.12	63.6383	10.024	38.7504	6.10489
Cholesterol	ENSG00000110218.9	PANX1	0.710437	0.097466	6.31371e-12	3.12081e-13	7.28908	1063.29	34.141	1.80811	17.7082	1.88073
Cholesterol	ENSG00000070669.17	ASNS	0.710355	0.116967	1.54307e-08	1.25459e-09	6.07311	1346.56	74.4321	4.61972	39.634	2.21429
Cholesterol	ENSG00000284024.4	ENSG00000284024	0.709158	0.149984	1.49528e-05	2.26508e-06	4.72821	253.006	5.4183	0.242414	2.69531	0.290705
Cholesterol	ENSG00000152520.14	PAN3	0.708641	0.162683	7.42315e-05	1.32479e-05	4.35597	351.312	6.0325	1.16618	3.33603	0.728213
Cholesterol	ENSG00000112715.26	VEGFA	0.708524	0.0858704	4.51369e-15	1.56965e-16	8.25108	9072.79	280.068	36.5571	153.979	17.0263
Cholesterol	ENSG00000120253.14	NUP43	0.708238	0.154466	2.82116e-05	4.53842e-06	4.58507	398.002	10.6562	0.508624	5.42193	1.63719
Cholesterol	ENSG00000066427.25	ATXN3	0.707559	0.164413	9.20649e-05	1.68083e-05	4.30355	253.7	15.9099	0.553541	9.85907	1.63776
Cholesterol	ENSG00000132530.17	XAF1	0.707228	0.146174	9.0401e-06	1.30968e-06	4.83828	237.463	7.43035	0.795068	3.92254	0.507346
Cholesterol	ENSG00000028137.19	TNFRSF1B	0.707169	0.214851	0.00348354	0.00099675	3.29144	99.2101	2.59571	0.383764	1.26207	0.207108
Cholesterol	ENSG00000110395.7	CBL	0.706667	0.124565	1.44035e-07	1.40248e-08	5.67309	663.835	5.32545	0.675628	2.7312	0.509788
Cholesterol	ENSG00000115145.10	STAM2	0.706468	0.0929401	6.54394e-13	2.93107e-14	7.60133	1213.65	24.0468	1.61496	12.7178	0.26374
Cholesterol	ENSG00000168944.17	CEP120	0.705936	0.127289	2.82342e-07	2.92396e-08	5.54593	536.572	9.90868	1.50896	5.05482	0.592033
Cholesterol	ENSG00000152332.16	UHMK1	0.705748	0.125383	1.81644e-07	1.81543e-08	5.62873	2179.73	22.8067	2.16639	11.9133	2.80966
Cholesterol	ENSG00000110203.10	FOLR3	0.705707	0.241256	0.0101451	0.003443	2.92514	74.29	10.0794	0.630968	5.23397	0.516374
Cholesterol	ENSG00000169258.7	GPRIN1	0.705402	0.169014	0.000153994	2.99783e-05	4.17363	163.768	3.45584	0.233928	1.79757	0.171968
Cholesterol	ENSG00000185947.15	ZNF267	0.705385	0.170059	0.000170422	3.35558e-05	4.14789	272.646	7.71081	1.67774	4.3038	0.728209
Cholesterol	ENSG00000163291.14	PAQR3	0.704339	0.137547	2.40352e-06	3.04374e-07	5.12072	621.669	13.7426	1.8993	6.51775	1.34836
Cholesterol	ENSG00000064012.23	CASP8	0.703732	0.158375	5.15908e-05	8.85202e-06	4.44347	201.036	8.43562	0.645603	3.97653	0.8952
Cholesterol	ENSG00000166532.16	RIMKLB	0.703472	0.153007	2.67229e-05	4.27292e-06	4.59765	347.613	7.72914	1.95774	4.16735	1.53029
Cholesterol	ENSG00000082126.18	MPP4	0.703209	0.172486	0.000225114	4.56398e-05	4.0769	187.669	8.33257	1.56656	4.66947	1.3641
Cholesterol	ENSG00000204116.12	CHIC1	0.703205	0.151644	2.25077e-05	3.53161e-06	4.6372	226.327	2.89633	0.240616	1.50833	0.21245
Cholesterol	ENSG00000165338.17	HECTD2	0.703171	0.213778	0.00350635	0.0010045	3.28926	102.202	1.97524	0.221693	1.01481	0.14224
Cholesterol	ENSG00000059769.20	DNAJC25	0.703117	0.163772	9.58844e-05	1.76057e-05	4.29327	258.699	10.4101	1.82079	5.36275	0.903123
Cholesterol	ENSG00000136152.15	COG3	0.702672	0.149667	1.73524e-05	2.66719e-06	4.69491	434.595	10.4476	2.1999	6.61261	0.957346
Cholesterol	ENSG00000138018.19	SELENOI	0.702455	0.118135	3.1846e-08	2.74427e-09	5.94621	670.13	7.27223	0.577642	3.79364	0.65257
Cholesterol	ENSG00000168172.9	HOOK3	0.702443	0.149594	1.72959e-05	2.6573e-06	4.69567	1309.56	10.1954	0.925561	5.35161	1.61085
Cholesterol	ENSG00000187790.11	FANCM	0.702392	0.228294	0.00661995	0.00209308	3.0767	91.5594	1.43227	0.39424	0.86314	0.206259
Cholesterol	ENSG00000173674.11	EIF1AX	0.702182	0.0882271	4.55781e-14	1.73715e-15	7.9588	2084.19	65.4066	3.53247	34.2051	1.81146
Cholesterol	ENSG00000163867.17	ZMYM6	0.700549	0.182842	0.000560662	0.000127395	3.83144	194.014	5.45454	1.79357	2.29484	0.442244
Cholesterol	ENSG00000147852.17	VLDLR	0.700493	0.113444	8.55976e-09	6.6261e-10	6.17477	730.111	21.7736	3.48374	11.0802	1.77835
Cholesterol	ENSG00000050438.17	SLC4A8	0.699596	0.192654	0.0011422	0.000281936	3.63136	124.295	2.14341	0.733526	1.19573	0.557006
Cholesterol	ENSG00000136404.16	TM6SF1	0.699326	0.267444	0.0231385	0.00892677	2.61485	63.0342	3.24684	0.602154	1.82214	0.0985331
Cholesterol	ENSG00000198554.12	WDHD1	0.699108	0.163237	9.98774e-05	1.8457e-05	4.28278	264.972	5.27034	0.28323	2.96586	0.542215
Cholesterol	ENSG00000181690.8	PLAG1	0.699061	0.200081	0.00180312	0.00047605	3.49388	111.392	1.78515	0.318495	1.00716	0.207188
Cholesterol	ENSG00000262211.1	ENSG00000262211	0.699034	0.162091	8.88105e-05	1.61339e-05	4.31261	331.892	46.1009	7.86941	24.0254	2.88115
Cholesterol	ENSG00000157064.11	NMNAT2	0.698183	0.111753	5.61376e-09	4.16991e-10	6.24753	568.461	14.4638	1.68882	9.40626	0.12703
Cholesterol	ENSG00000109861.17	CTSC	0.698093	0.0858718	1.1921e-14	4.31139e-16	8.12948	3206.3	242.93	18.9465	127.448	10.7016
Cholesterol	ENSG00000184992.13	BRI3BP	0.697543	0.178367	0.000421641	9.20232e-05	3.91072	220.842	3.36777	0.176829	1.95215	0.685291
Cholesterol	ENSG00000145715.15	RASA1	0.697085	0.0993889	4.28331e-11	2.3207e-12	7.01372	1279.51	30.7705	2.20965	14.8805	1.35175
Cholesterol	ENSG00000125637.16	PSD4	0.696803	0.190215	0.0010254	0.000249039	3.66325	142.029	3.01396	0.894479	2.22956	0.668942
Cholesterol	ENSG00000115109.14	EPB41L5	0.696689	0.151142	2.53777e-05	4.03664e-06	4.60949	413.638	5.95888	0.673991	3.05935	0.764879
Cholesterol	ENSG00000072041.18	SLC6A15	0.696591	0.147885	1.62211e-05	2.47299e-06	4.71034	265.066	7.37996	2.4623	3.25363	0.463768
Cholesterol	ENSG00000163093.12	BBS5	0.69582	0.215344	0.00419892	0.00123269	3.23121	123.561	3.93805	0.860303	1.85287	0.273837
Cholesterol	ENSG00000104490.18	NCALD	0.695633	0.174045	0.000305244	6.41882e-05	3.99686	152.891	4.36985	0.263847	2.4905	0.706361
Cholesterol	ENSG00000260231.2	KDM7A-DT	0.695503	0.303949	0.0498057	0.0221247	2.28822	42.7263	1.59849	0.104405	0.837991	0.0329757
Cholesterol	ENSG00000187097.13	ENTPD5	0.695122	0.134765	2.01031e-06	2.49576e-07	5.15802	435.229	8.62648	0.966464	4.58087	0.651285
Cholesterol	ENSG00000187742.15	SECISBP2	0.693738	0.121901	1.30911e-07	1.26286e-08	5.69102	453.514	14.9578	1.26698	7.4906	1.38776
Cholesterol	ENSG00000130772.14	MED18	0.693729	0.161338	9.34003e-05	1.70911e-05	4.29985	196.178	12.2225	2.41253	5.85576	0.671558
Cholesterol	ENSG00000248049.8	UBA6-DT	0.693697	0.162718	0.000108002	2.01537e-05	4.26318	201.533	9.11431	0.948633	5.47685	0.569164
Cholesterol	ENSG00000260032.2	NORAD	0.692944	0.147293	1.66591e-05	2.5444e-06	4.70454	3732.78	61.2504	12.3996	32.1374	8.57142
Cholesterol	ENSG00000117475.14	BLZF1	0.692217	0.113864	1.49727e-08	1.20694e-09	6.07932	612.796	23.3182	2.30719	11.9378	1.25901
Cholesterol	ENSG00000182400.15	TRAPPC6B	0.692055	0.142117	7.83524e-06	1.11823e-06	4.8696	314.401	15.0826	1.57868	8.7687	1.4181
Cholesterol	ENSG00000143067.5	ZNF697	0.692011	0.114605	1.88583e-08	1.55819e-09	6.03822	680.322	10.7483	0.634193	5.64833	0.902258
Cholesterol	ENSG00000111799.22	COL12A1	0.691977	0.139351	5.01329e-06	6.84455e-07	4.96572	2669.04	41.6486	10.227	20.6023	6.35511
Cholesterol	ENSG00000112763.17	BTN2A1	0.690801	0.130485	1.02963e-06	1.19591e-07	5.29412	760.782	25.6916	5.90086	12.9692	2.57288
Cholesterol	ENSG00000173681.17	BCLAF3	0.690458	0.189973	0.00112991	0.000278508	3.63451	139.469	2.55575	0.54788	1.04512	0.286911
Cholesterol	ENSG00000141655.17	TNFRSF11A	0.690419	0.190112	0.00114154	0.000281613	3.63165	125.429	2.2855	0.263157	1.49243	0.383164
Cholesterol	ENSG00000141446.11	ESCO1	0.690297	0.175004	0.000372029	7.99792e-05	3.94446	241.369	4.90168	1.16637	2.5687	0.556478
Cholesterol	ENSG00000128872.10	TMOD2	0.690023	0.171735	0.000282857	5.87039e-05	4.01796	232.091	2.75831	0.399086	1.16258	0.323373
Cholesterol	ENSG00000136444.10	RSAD1	0.690009	0.130496	1.06328e-06	1.23943e-07	5.28758	314.38	11.8771	0.779285	6.2394	0.687132
Cholesterol	ENSG00000139921.13	TMX1	0.68998	0.133203	1.80736e-06	2.21992e-07	5.17991	813.33	25.3755	4.30462	13.1985	2.44567
Cholesterol	ENSG00000082996.20	RNF13	0.689381	0.101991	2.32516e-10	1.38753e-11	6.7592	799.656	37.0754	3.81288	20.4895	2.11708
Cholesterol	ENSG00000185621.11	LMLN	0.688976	0.134459	2.36624e-06	2.9903e-07	5.12406	375.489	5.08505	0.927313	2.50331	0.280145
Cholesterol	ENSG00000197429.11	IPP	0.688954	0.176157	0.000421306	9.19021e-05	3.91103	183.41	6.88957	1.01075	3.86676	0.222243
Cholesterol	ENSG00000058673.17	ZC3H11A	0.688404	0.16228	0.000117459	2.21472e-05	4.24207	1243.99	23.4293	5.62017	12.6877	3.07174
Cholesterol	ENSG00000147687.19	TATDN1	0.687824	0.131034	1.27849e-06	1.52764e-07	5.2492	347.731	41.3048	4.31816	21.5842	1.5143
Cholesterol	ENSG00000131051.24	RBM39	0.68779	0.0987932	6.01785e-11	3.35674e-12	6.96192	1303.84	69.1963	8.32484	37.5514	1.84624
Cholesterol	ENSG00000117500.13	TMED5	0.687736	0.119809	9.99929e-08	9.45127e-09	5.74029	1990.79	59.2834	8.43218	33.2318	2.63304
Cholesterol	ENSG00000137413.17	TAF8	0.686773	0.214002	0.00448735	0.0013311	3.20919	171.656	5.51492	0.456744	4.49466	1.31019
Cholesterol	ENSG00000158158.12	CNNM4	0.686519	0.130919	1.31085e-06	1.57269e-07	5.24384	392.55	7.27387	0.682953	4.14503	0.543753
Cholesterol	ENSG00000170961.7	HAS2	0.685864	0.130013	1.12943e-06	1.32518e-07	5.27533	2725.94	57.3327	8.23178	30.2762	7.07733
Cholesterol	ENSG00000135241.17	PNPLA8	0.685815	0.101939	2.84508e-10	1.72351e-11	6.72771	1077.96	44.4303	4.10389	21.2423	1.22127
Cholesterol	ENSG00000198826.11	ARHGAP11A	0.685702	0.163155	0.000137268	2.6369e-05	4.20275	527.983	12.0568	0.904027	5.84692	0.944263
Cholesterol	ENSG00000116922.15	C1orf109	0.685684	0.244906	0.0143219	0.00511366	2.79979	117.465	7.27161	2.77317	3.9953	1.4223
Cholesterol	ENSG00000130396.21	AFDN	0.685491	0.0875465	1.20762e-13	4.87788e-15	7.83002	1439.54	25.3067	0.051765	14.0144	1.96702
Cholesterol	ENSG00000144228.9	SPOPL	0.684802	0.158937	9.02082e-05	1.64254e-05	4.30865	313.695	5.80588	0.481998	3.0914	0.557781
Cholesterol	ENSG00000012963.15	UBR7	0.684784	0.144159	1.35386e-05	2.03202e-06	4.75021	376.681	10.1977	1.62097	5.2999	1.1966
Cholesterol	ENSG00000287086.1	ENSG00000287086	0.684654	0.253954	0.0187699	0.00701814	2.69598	123.754	10.7171	2.8569	5.65348	2.19247
Cholesterol	ENSG00000110400.11	NECTIN1	0.684502	0.132382	1.8897e-06	2.33288e-07	5.17064	362.179	5.74683	0.242371	3.68768	0.500387
Cholesterol	ENSG00000178381.12	ZFAND2A	0.684415	0.148844	2.66646e-05	4.26174e-06	4.59819	285.821	35.9867	6.25523	18.8458	1.4967
Cholesterol	ENSG00000166068.13	SPRED1	0.684217	0.110111	6.84225e-09	5.16809e-10	6.21391	1726.45	21.6917	1.92251	11.2724	2.13526
Cholesterol	ENSG00000134698.11	AGO4	0.6841	0.182122	0.000738184	0.000172455	3.75628	174.999	2.91839	0.739242	1.64375	0.128796
Cholesterol	ENSG00000124145.6	SDC4	0.68354	0.108733	4.43207e-09	3.24899e-10	6.28641	1844.9	64.695	6.81989	34.1785	5.97858
Cholesterol	ENSG00000119906.13	SLF2	0.683162	0.138127	5.48698e-06	7.57904e-07	4.94591	461.37	6.10736	0.571341	3.35703	0.478939
Cholesterol	ENSG00000137821.12	LRRC49	0.683141	0.123393	2.96935e-07	3.08955e-08	5.53628	362.522	15.6971	0.865389	8.08488	0.398829
Cholesterol	ENSG00000115884.11	SDC1	0.682656	0.112296	1.49815e-08	1.20869e-09	6.07909	806.791	24.4702	3.29134	15.3198	2.03348
Cholesterol	ENSG00000075240.17	GRAMD4	0.681554	0.229012	0.0087924	0.00291974	2.97606	145.853	5.46983	2.35346	2.68251	0.228259
Cholesterol	ENSG00000288973.1	ENSG00000288973	0.68114	0.287986	0.0419271	0.0180211	2.36518	59.1632	1.76377	0.300472	0.929289	0.339321
Cholesterol	ENSG00000196646.12	ZNF136	0.681018	0.254772	0.019899	0.00751644	2.67305	71.4353	2.03194	0.407685	1.18222	0.548842
Cholesterol	ENSG00000196776.17	CD47	0.680233	0.130279	1.46866e-06	1.77632e-07	5.22134	1173.76	44.2635	5.65803	29.4858	1.92749
Cholesterol	ENSG00000165487.14	MICU2	0.679751	0.123685	3.676e-07	3.88871e-08	5.49583	654.478	35.145	2.74605	21.1709	2.29249
Cholesterol	ENSG00000159082.18	SYNJ1	0.679526	0.136582	4.7906e-06	6.51718e-07	4.97523	341.677	5.06074	0.750742	2.82875	0.358438
Cholesterol	ENSG00000135679.27	MDM2	0.678853	0.151156	4.21198e-05	7.08637e-06	4.49108	1697.72	47.7375	11.5573	24.9777	5.40759
Cholesterol	ENSG00000164031.17	DNAJB14	0.678682	0.128804	1.16229e-06	1.37102e-07	5.26909	616.339	12.3672	2.33874	6.8933	1.26153
Cholesterol	ENSG00000130766.5	SESN2	0.678657	0.108149	4.75003e-09	3.49199e-10	6.27519	776.622	20.1375	2.12562	10.625	0.332683
Cholesterol	ENSG00000154265.16	ABCA5	0.678422	0.291704	0.0457786	0.0200333	2.32572	75.0242	2.1853	0.0874544	1.23874	0.629495
Cholesterol	ENSG00000104635.15	SLC39A14	0.677277	0.0810045	1.87104e-15	6.22031e-17	8.36097	11977.6	249.038	27.0517	127.484	1.77645
Cholesterol	ENSG00000135932.12	CAB39	0.676318	0.0928538	6.5594e-12	3.24822e-13	7.28369	2386.28	57.0525	5.92478	30.0767	3.25476
Cholesterol	ENSG00000157617.17	C2CD2	0.675659	0.125956	7.25441e-07	8.12829e-08	5.36426	498.974	8.15599	0.682138	4.91293	0.796252
Cholesterol	ENSG00000205763.14	RP9P	0.674876	0.269882	0.0305319	0.0123971	2.50064	81.8912	6.73948	0.0639131	3.58153	1.50557
Cholesterol	ENSG00000120334.16	CENPL	0.674098	0.192949	0.00180382	0.000476458	3.49365	140.422	5.75761	0.299154	2.62617	0.716612
Cholesterol	ENSG00000213066.13	CEP43	0.674027	0.136194	5.41902e-06	7.45879e-07	4.94902	307.376	13.2596	0.416021	7.91678	0.404878
Cholesterol	ENSG00000196428.13	TSC22D2	0.673428	0.12937	1.58831e-06	1.93541e-07	5.20544	584.42	15.8859	1.99909	8.00469	1.65297
Cholesterol	ENSG00000151881.15	TMEM267	0.673224	0.188342	0.00138202	0.000350935	3.57447	143.679	8.47405	1.11308	4.36923	0.540865
Cholesterol	ENSG00000115137.12	DNAJC27	0.673007	0.288785	0.0452809	0.0197809	2.33048	53.2676	1.09658	0.329163	0.618448	0.138354
Cholesterol	ENSG00000107201.11	DDX58	0.67275	0.121774	3.15083e-07	3.30248e-08	5.52459	449.192	9.77813	0.390745	5.37187	0.795777
Cholesterol	ENSG00000282393.1	ENSG00000282393	0.672688	0.268495	0.0302218	0.0122312	2.5054	56.1418	1.68018	0.215354	0.89344	0.0536103
Cholesterol	ENSG00000011258.16	MBTD1	0.67262	0.268907	0.0304892	0.0123734	2.50131	66.2753	1.16642	0.305364	0.668266	0.159613
Cholesterol	ENSG00000128908.18	INO80	0.672506	0.110635	1.49986e-08	1.21216e-09	6.07863	634.322	9.4367	0.537894	5.97518	0.895567
Cholesterol	ENSG00000138604.10	GLCE	0.672232	0.133794	3.81181e-06	5.05043e-07	5.02439	632.64	12.5306	1.61447	6.76857	1.52347
Cholesterol	ENSG00000156504.17	PABIR2	0.671899	0.132228	2.89042e-06	3.74721e-07	5.08137	340.327	10.4624	1.94624	6.32622	0.74759
Cholesterol	ENSG00000114670.14	NEK11	0.671653	0.225812	0.00883244	0.00293575	2.97439	86.8354	3.88913	0.621765	2.08053	0.654229
Cholesterol	ENSG00000196247.13	ZNF107	0.671548	0.257774	0.0237004	0.00918267	2.60518	73.2805	1.75354	0.407922	1.598	0.644921
Cholesterol	ENSG00000143162.9	CREG1	0.67153	0.0989653	1.95671e-10	1.15677e-11	6.78551	1985.88	94.489	12.2475	50.1878	5.37691
Cholesterol	ENSG00000205423.12	CNEP1R1	0.671228	0.186243	0.00125511	0.000313298	3.60405	220.213	10.9437	2.5632	5.62165	1.35773
Cholesterol	ENSG00000124795.17	DEK	0.67117	0.101047	4.93823e-10	3.09112e-11	6.64216	2323.17	105.398	7.10233	58.2882	7.95412
Cholesterol	ENSG00000116161.18	CACYBP	0.671057	0.0928269	9.62771e-12	4.8614e-13	7.22912	1221.96	96.7201	5.69821	61.5113	10.9474
Cholesterol	ENSG00000177932.7	ZNF354C	0.670179	0.198289	0.00262777	0.000725388	3.3798	125.142	1.86461	0.295642	0.991405	0.175939
Cholesterol	ENSG00000213551.7	DNAJC9	0.669775	0.15967	0.000141699	2.73188e-05	4.19474	311.977	12.5957	1.19971	6.74199	1.7477
Cholesterol	ENSG00000075131.10	TIPIN	0.669702	0.23366	0.0119105	0.00415516	2.86614	80.1604	6.80533	0.727259	3.63429	0.471556
Cholesterol	ENSG00000138190.17	EXOC6	0.669503	0.12103	3.03734e-07	3.17085e-08	5.53173	522.852	14.1242	1.63978	7.602	0.479358
Cholesterol	ENSG00000176826.15	FKBP9P1	0.669103	0.27692	0.037287	0.0156819	2.41624	63.1445	2.54836	0.477772	1.36993	0.44056
Cholesterol	ENSG00000077458.13	FAM76B	0.668522	0.271938	0.033773	0.0139574	2.45836	76.2731	3.47408	1.60781	2.05148	0.59306
Cholesterol	ENSG00000041353.10	RAB27B	0.668389	0.0942606	2.52802e-11	1.33276e-12	7.09087	1972.68	25.0328	1.17009	14.612	1.83004
Cholesterol	ENSG00000072274.13	TFRC	0.667929	0.100587	4.98925e-10	3.12999e-11	6.64032	5323.22	97.4983	7.5618	53.6574	8.48394
Cholesterol	ENSG00000183340.7	JRKL	0.667593	0.198071	0.00271275	0.000750405	3.37047	164.041	4.7253	1.00871	2.51635	0.602415
Cholesterol	ENSG00000109670.16	FBXW7	0.667527	0.202178	0.00337113	0.000961069	3.30168	189.015	4.77417	0.141313	2.61637	1.04928
Cholesterol	ENSG00000169594.14	BNC1	0.667397	0.100902	5.88393e-10	3.73219e-11	6.61434	958.162	18.4393	0.929685	9.82194	0.587841
Cholesterol	ENSG00000234171.4	RNASEH1-AS1	0.667299	0.206778	0.00424908	0.00125037	3.22713	106.996	8.32219	0.254867	4.8599	1.31534
Cholesterol	ENSG00000072832.15	CRMP1	0.667059	0.189865	0.00169401	0.00044253	3.51333	126.604	4.67649	0.554936	2.48645	0.234467
Cholesterol	ENSG00000264247.2	ZNF407-AS1	0.665485	0.214371	0.00610079	0.00190687	3.10437	98.8196	4.34786	0.318139	2.17573	0.33458
Cholesterol	ENSG00000123094.16	RASSF8	0.665311	0.107303	7.38705e-09	5.63611e-10	6.20028	2686.21	50.4854	3.96102	29.6754	4.19771
Cholesterol	ENSG00000177565.18	TBL1XR1	0.665155	0.137854	9.6137e-06	1.39946e-06	4.82508	1373.45	23.6447	2.94785	12.7528	3.25742
Cholesterol	ENSG00000120889.13	TNFRSF10B	0.665071	0.0970025	1.22184e-10	7.0703e-12	6.85623	5039.92	135.403	18.078	74.7403	8.22874
Cholesterol	ENSG00000155966.14	AFF2	0.66498	0.148121	4.23842e-05	7.14142e-06	4.48943	326.572	3.63024	0.42007	2.00238	0.452787
Cholesterol	ENSG00000257605.3	MYG1-AS1	0.664386	0.241826	0.0163744	0.00600743	2.74738	75.5646	12.4554	0.649218	6.62128	1.06189
Cholesterol	ENSG00000122861.16	PLAU	0.663906	0.129984	2.56048e-06	3.26249e-07	5.10762	2015.4	79.3888	14.6715	42.4496	8.44217
Cholesterol	ENSG00000164647.9	STEAP1	0.663863	0.109932	1.88179e-08	1.55223e-09	6.03884	1098.17	91.1544	11.2899	48.8241	5.4433
Cholesterol	ENSG00000060749.16	QSER1	0.663854	0.122696	5.74294e-07	6.28296e-08	5.41056	1362.78	13.9746	1.14669	7.95026	1.59016
Cholesterol	ENSG00000162618.15	ADGRL4	0.662956	0.101425	9.57784e-10	6.30174e-11	6.5364	3227.55	105.004	12.2555	52.9	6.67049
Cholesterol	ENSG00000181873.13	IBA57	0.662632	0.25017	0.0211716	0.00807959	2.64873	90.8247	1.00957	0.152395	1.00355	0.269421
Cholesterol	ENSG00000107897.20	ACBD5	0.661885	0.129161	2.36223e-06	2.9836e-07	5.12448	419.359	11.5516	0.795409	6.32296	0.682035
Cholesterol	ENSG00000138758.12	SEPTIN11	0.661547	0.0888012	2.00078e-12	9.35127e-14	7.44976	4829.24	85.8381	2.03628	49.6597	3.39738
Cholesterol	ENSG00000163739.5	CXCL1	0.661298	0.0857527	2.89888e-13	1.24174e-14	7.71168	63224.6	5457.35	673.819	3207.97	148.584
Cholesterol	ENSG00000105825.14	TFPI2	0.661063	0.0937911	3.39649e-11	1.81187e-12	7.04825	105941	8205.99	868.833	5324.22	712.592
Cholesterol	ENSG00000104067.17	TJP1	0.660679	0.104041	3.00265e-09	2.15102e-10	6.35015	1946.42	30.0844	3.30507	16.377	2.77872
Cholesterol	ENSG00000101166.16	PRELID3B	0.66063	0.107955	1.18584e-08	9.38578e-10	6.11952	971.942	51.8994	6.11774	30.531	4.08653
Cholesterol	ENSG00000174796.12	THAP6	0.659218	0.163932	0.000279082	5.78817e-05	4.02128	171.524	5.21323	0.566118	3.09043	0.351986
Cholesterol	ENSG00000069869.17	NEDD4	0.65912	0.112413	5.06644e-08	4.53506e-09	5.86339	778.457	11.7189	1.44234	6.60735	1.09758
Cholesterol	ENSG00000187792.5	ZNF70	0.658989	0.220161	0.00836839	0.00276056	2.99321	108.582	1.35934	0.118303	0.73008	0.221316
Cholesterol	ENSG00000197965.12	MPZL1	0.658905	0.0993161	5.18139e-10	3.25774e-11	6.63442	5964.09	219.949	20.6611	115.304	13.994
Cholesterol	ENSG00000178700.9	DHFR2	0.658546	0.165051	0.0003137	6.60869e-05	3.98995	173.537	4.02987	0.519781	2.15461	0.114024
Cholesterol	ENSG00000115084.15	SLC35F5	0.658191	0.14726	4.62028e-05	7.83757e-06	4.46957	1070.23	24.8948	4.17311	16.9339	2.41628
Cholesterol	ENSG00000136158.12	SPRY2	0.657856	0.105772	6.63165e-09	4.98596e-10	6.21955	828.646	33.2409	4.11253	17.8104	1.63336
Cholesterol	ENSG00000240445.6	FOXO3B	0.656937	0.216536	0.00748214	0.0024146	3.03384	115.884	3.33808	1.27279	1.44092	0.423728
Cholesterol	ENSG00000230590.12	FTX	0.655096	0.214096	0.00694785	0.00221463	3.05983	131.025	2.90233	0.668455	1.69645	0.698082
Cholesterol	ENSG00000080345.18	RIF1	0.65509	0.100209	9.55274e-10	6.26529e-11	6.53727	1182.66	9.33839	0.256539	4.94255	0.40344
Cholesterol	ENSG00000147454.14	SLC25A37	0.655026	0.111602	4.90803e-08	4.37619e-09	5.86931	780.587	20.0156	2.44924	11.9577	1.55336
Cholesterol	ENSG00000175352.11	NRIP3	0.654904	0.0972602	2.73991e-10	1.65599e-11	6.73353	932.336	22.2269	0.524838	11.9097	1.19568
Cholesterol	ENSG00000158887.19	MPZ	0.654446	0.284083	0.0480592	0.0212386	2.30372	50.3099	2.58707	0.325235	1.39605	0.15244
Cholesterol	ENSG00000172939.9	OXSR1	0.654274	0.0998873	8.81224e-10	5.74898e-11	6.55012	1316.02	26.4802	2.54185	14.1909	1.88353
Cholesterol	ENSG00000117242.7	PINK1-AS	0.653704	0.160333	0.000225018	4.55889e-05	4.07716	364.333	7.22275	0.423282	3.9102	1.13182
Cholesterol	ENSG00000023516.9	AKAP11	0.652998	0.0952317	1.21758e-10	7.03508e-12	6.85694	1560.89	13.5166	0.402218	7.30098	0.935621
Cholesterol	ENSG00000114346.14	ECT2	0.652905	0.123976	1.17416e-06	1.39128e-07	5.2664	673.411	17.4644	1.07569	9.40653	1.62895
Cholesterol	ENSG00000157224.16	CLDN12	0.652537	0.117823	2.93731e-07	3.05416e-08	5.5383	821.031	21.7992	4.53338	11.4842	0.584432
Cholesterol	ENSG00000169155.10	ZBTB43	0.652474	0.155502	0.000141014	2.71768e-05	4.19592	250.185	3.69092	0.567712	2.14652	0.495685
Cholesterol	ENSG00000101311.16	FERMT1	0.651573	0.134782	9.21058e-06	1.3363e-06	4.83428	295.297	5.73655	0.192246	3.10081	0.301214
Cholesterol	ENSG00000126003.7	PLAGL2	0.65138	0.15182	9.69117e-05	1.7828e-05	4.29049	289.981	4.48207	0.716714	2.4156	0.39194
Cholesterol	ENSG00000177054.14	ZDHHC13	0.651294	0.148154	6.28929e-05	1.10231e-05	4.39606	221.878	8.57965	0.658132	4.68814	0.460086
Cholesterol	ENSG00000198843.14	SELENOT	0.650477	0.0883693	3.78458e-12	1.82675e-13	7.3609	4415.34	241.547	2.06763	136.199	9.8039
Cholesterol	ENSG00000237125.12	HAND2-AS1	0.650327	0.22678	0.0118651	0.00413521	2.86766	118.692	3.89021	1.2477	2.47603	0.488034
Cholesterol	ENSG00000080822.17	CLDND1	0.650284	0.102259	2.84207e-09	2.02808e-10	6.3592	1135.67	54.8481	5.66965	29.2798	3.21659
Cholesterol	ENSG00000158169.13	FANCC	0.649847	0.22804	0.0124673	0.00437597	2.84971	94.543	2.06549	0.280756	1.2749	0.198537
Cholesterol	ENSG00000147121.16	KRBOX4	0.649624	0.237607	0.0169343	0.00625642	2.73403	75.9047	3.92918	0.434969	2.64928	0.305897
Cholesterol	ENSG00000197081.16	IGF2R	0.648788	0.07853	4.14783e-15	1.43665e-16	8.26166	9916.97	142.325	12.8095	79.5151	15.0327
Cholesterol	ENSG00000126821.8	SGPP1	0.648244	0.133849	8.84817e-06	1.27818e-06	4.84312	472.416	12.6596	1.98341	6.83841	0.997423
Cholesterol	ENSG00000198586.14	TLK1	0.648077	0.163144	0.000335148	7.11414e-05	3.97244	847.882	22.0065	2.3926	12.2729	2.89254
Cholesterol	ENSG00000089195.15	TRMT6	0.647855	0.125128	1.82649e-06	2.2485e-07	5.17752	353.972	12.0188	0.649934	6.35408	0.373476
Cholesterol	ENSG00000152683.14	SLC30A6	0.647627	0.115795	2.19671e-07	2.23368e-08	5.59285	693.186	13.8901	0.983475	7.47767	1.18491
Cholesterol	ENSG00000184545.11	DUSP8	0.647348	0.24929	0.0242294	0.00941068	2.59676	88.8107	1.97678	0.531436	1.38477	0.538894
Cholesterol	ENSG00000164327.13	RICTOR	0.646936	0.111997	8.20837e-08	7.63291e-09	5.77637	663.732	6.23413	0.742501	3.34607	0.445933
Cholesterol	ENSG00000157625.16	TAB3	0.646582	0.121483	8.94581e-07	1.02412e-07	5.32239	600.325	8.26435	0.751593	4.43817	0.778849
Cholesterol	ENSG00000135905.20	DOCK10	0.64602	0.102188	3.57983e-09	2.58441e-10	6.32186	803.989	15.1197	3.14824	7.37323	2.39729
Cholesterol	ENSG00000187735.15	TCEA1	0.645498	0.0828974	1.6648e-13	6.87781e-15	7.78671	2360.54	93.178	5.25449	51.4192	2.0568
Cholesterol	ENSG00000198369.10	SPRED2	0.645368	0.0973063	5.23788e-10	3.30419e-11	6.63233	1397.66	28.9457	2.04845	15.7871	1.42919
Cholesterol	ENSG00000139163.16	ETNK1	0.645249	0.139568	2.39349e-05	3.77884e-06	4.62319	477.509	8.86112	0.895687	6.25714	1.2413
Cholesterol	ENSG00000250462.8	LRRC37BP1	0.644624	0.152631	0.000126182	2.4064e-05	4.2234	241.711	6.2881	0.99172	3.30279	0.457962
Cholesterol	ENSG00000158079.16	PTPDC1	0.644595	0.183325	0.00167885	0.00043787	3.51614	131.498	2.6909	0.311352	1.44833	0.10491
Cholesterol	ENSG00000137492.9	THAP12	0.644512	0.120622	8.05735e-07	9.13012e-08	5.34324	598.718	20.7468	1.59255	10.1309	1.31335
Cholesterol	ENSG00000120458.13	MSANTD2	0.644493	0.184802	0.00184199	0.000487593	3.48748	145.061	5.73652	0.640799	3.08775	0.722874
Cholesterol	ENSG00000107020.10	PLGRKT	0.644187	0.135955	1.42856e-05	2.15606e-06	4.73822	331.995	36.1631	1.50004	19.7237	1.86727
Cholesterol	ENSG00000044574.9	HSPA5	0.643699	0.0767008	1.44874e-15	4.766e-17	8.39233	36694.5	1161.54	13.4811	638.682	50.7055
Cholesterol	ENSG00000144749.14	LRIG1	0.643607	0.106913	2.09291e-08	1.74531e-09	6.01989	3013.88	71.2858	12.4014	43.4394	6.29458
Cholesterol	ENSG00000090776.6	EFNB1	0.643371	0.11916	6.07849e-07	6.69234e-08	5.39924	475.248	12.8397	1.53701	6.95611	0.593207
Cholesterol	ENSG00000143786.8	CNIH3	0.643091	0.103962	8.03137e-09	6.17798e-10	6.18582	984.575	37.9146	1.69164	20.5599	2.22502
Cholesterol	ENSG00000162433.15	AK4	0.642587	0.117282	4.01767e-07	4.2781e-08	5.47897	626.167	14.9851	0.138964	8.08661	1.08935
Cholesterol	ENSG00000144802.11	NFKBIZ	0.642427	0.09136	3.79663e-11	2.03853e-12	7.03182	2710.98	76.4129	8.29734	43.2405	2.09771
Cholesterol	ENSG00000197302.11	ZNF720	0.642305	0.195265	0.00350548	0.001004	3.2894	170.405	12.0628	2.33917	5.76968	1.22999
Cholesterol	ENSG00000135318.12	NT5E	0.641423	0.081247	7.45708e-14	2.9096e-15	7.89472	17522.7	445.392	45.2706	244.817	16.4123
Cholesterol	ENSG00000180917.18	CMTR2	0.64122	0.135501	1.47002e-05	2.22067e-06	4.73223	306.736	5.97437	0.580711	3.41342	0.367117
Cholesterol	ENSG00000135913.11	USP37	0.641184	0.188197	0.0024013	0.00065686	3.40698	137.85	1.73566	0.287351	1.13115	0.254523
Cholesterol	ENSG00000184792.16	OSBP2	0.641134	0.112533	1.26717e-07	1.21711e-08	5.69731	619.712	21.511	1.21249	10.974	1.87923
Cholesterol	ENSG00000122435.11	TRMT13	0.641063	0.189664	0.00262657	0.000724874	3.37999	120.65	4.34186	0.206365	2.16535	0.0957895
Cholesterol	ENSG00000197782.15	ZNF780A	0.640782	0.20999	0.00711594	0.00227712	3.05149	130.104	4.1809	1.20062	2.13544	1.17828
Cholesterol	ENSG00000067082.15	KLF6	0.64051	0.0946389	2.1968e-10	1.30635e-11	6.76793	2800.46	54.2984	6.64894	29.6903	3.00664
Cholesterol	ENSG00000180884.10	ZNF792	0.63882	0.244627	0.0233182	0.00901718	2.6114	69.9437	1.67837	0.108424	0.914482	0.0812825
Cholesterol	ENSG00000288558.2	DUS4L-BCAP29	0.638713	0.144162	5.43261e-05	9.40071e-06	4.43052	321.051	4.52897	0.582967	2.49481	0.49829
Cholesterol	ENSG00000213639.10	PPP1CB	0.637628	0.132709	1.05401e-05	1.54971e-06	4.80472	3218.87	79.2278	10.1752	44.0459	10.6747
Cholesterol	ENSG00000172594.13	SMPDL3A	0.63734	0.206254	0.00636526	0.00200104	3.09008	116.291	6.22207	1.22752	3.37909	0.532888
Cholesterol	ENSG00000163349.22	HIPK1	0.637235	0.113752	2.09593e-07	2.11954e-08	5.60195	1026.38	12.5506	2.08785	7.555	1.35519
Cholesterol	ENSG00000136560.14	TANK	0.637176	0.120982	1.17377e-06	1.38906e-07	5.26669	794.8	46.6278	6.19251	28.0824	2.21668
Cholesterol	ENSG00000106089.12	STX1A	0.637142	0.126003	3.2528e-06	4.26904e-07	5.05655	470.777	36.1857	6.02599	19.4659	1.37907
Cholesterol	ENSG00000065615.14	CYB5R4	0.635789	0.127205	4.29423e-06	5.78816e-07	4.99815	381.64	12.6149	1.73107	7.46947	0.325786
Cholesterol	ENSG00000158006.14	PAFAH2	0.635718	0.140017	3.4178e-05	5.61775e-06	4.54029	268.447	7.69609	0.603372	4.84493	1.17789
Cholesterol	ENSG00000153707.19	PTPRD	0.635455	0.183497	0.00199737	0.000534142	3.46302	264.222	2.92361	0.316018	1.67792	0.49342
Cholesterol	ENSG00000253738.3	OTUD6B-AS1	0.634787	0.156752	0.00025019	5.12978e-05	4.04963	363.126	14.2168	1.97266	7.59589	2.14751
Cholesterol	ENSG00000197329.12	PELI1	0.63456	0.143676	5.76618e-05	1.00261e-05	4.41661	278.127	6.85832	0.817883	4.27742	1.12085
Cholesterol	ENSG00000163635.20	ATXN7	0.634541	0.156626	0.000248829	5.09321e-05	4.05131	400.379	6.75698	1.2021	4.31676	1.29669
Cholesterol	ENSG00000175643.10	RMI2	0.634223	0.247426	0.0262723	0.0103687	2.56328	69.5795	4.69892	0.412852	2.56672	0.480441
Cholesterol	ENSG00000198056.15	PRIM1	0.633996	0.246687	0.0258307	0.0101684	2.57005	72.6778	4.69924	0.46471	2.76724	0.361939
Cholesterol	ENSG00000130052.14	STARD8	0.633263	0.185568	0.00235444	0.000643548	3.41256	129.86	2.37993	0.198602	1.4776	0.339034
Cholesterol	ENSG00000118596.12	SLC16A7	0.632809	0.126576	4.27032e-06	5.74999e-07	4.99943	534.177	3.82992	0.44061	2.08645	0.344039
Cholesterol	ENSG00000129028.9	THAP10	0.632682	0.246051	0.0257706	0.0101304	2.57134	70.5154	3.18679	0.558747	1.73593	0.19065
Cholesterol	ENSG00000143376.14	SNX27	0.632241	0.164922	0.000557019	0.000126296	3.83357	455.637	5.97892	1.22552	3.29117	0.806275
Cholesterol	ENSG00000120156.22	TEK	0.63207	0.0870911	7.90303e-12	3.94107e-13	7.25757	1527.27	29.6815	1.97344	16.1974	1.29272
Cholesterol	ENSG00000173334.4	TRIB1	0.631865	0.104783	1.97505e-08	1.6374e-09	6.03022	627.489	16.7501	0.957437	9.13236	0.311809
Cholesterol	ENSG00000176055.10	MBLAC2	0.631709	0.194674	0.00402412	0.00117466	3.24496	126.792	2.6402	0.359095	1.47665	0.263769
Cholesterol	ENSG00000172985.11	SH3RF3	0.631354	0.109267	8.13164e-08	7.5559e-09	5.77808	639.196	9.28516	0.600157	5.07938	0.11439
Cholesterol	ENSG00000162073.14	PAQR4	0.63048	0.190899	0.00336144	0.000957606	3.30269	154.588	5.33039	0.48552	2.85131	0.740471
Cholesterol	ENSG00000108506.13	INTS2	0.630193	0.190482	0.00330014	0.000938256	3.30842	134.173	1.97183	0.313047	1.06217	0.154801
Cholesterol	ENSG00000095752.7	IL11	0.630051	0.0855794	3.75383e-12	1.8093e-13	7.36218	11417.8	487.028	63.0835	299.296	16.4749
Cholesterol	ENSG00000278129.2	ZNF8	0.629624	0.263022	0.0391934	0.0166745	2.39381	80.706	0.765942	0.245188	0.416366	0.0848627
Cholesterol	ENSG00000095002.15	MSH2	0.62912	0.136056	2.38559e-05	3.76471e-06	4.62397	279.345	7.99813	0.6408	4.36404	0.148578
Cholesterol	ENSG00000155304.6	HSPA13	0.628998	0.0995771	3.68247e-09	2.6722e-10	6.31669	2325.21	51.8979	6.71489	28.4261	3.21779
Cholesterol	ENSG00000177189.14	RPS6KA3	0.628631	0.0889544	2.99757e-11	1.58447e-12	7.06689	1514.59	23.2735	1.9079	13.4597	1.48798
Cholesterol	ENSG00000184349.14	EFNA5	0.62793	0.18874	0.00311622	0.000877994	3.32696	140.975	4.57205	0.778547	2.79454	0.487423
Cholesterol	ENSG00000104756.16	KCTD9	0.627775	0.116372	6.22363e-07	6.86946e-08	5.39455	919.044	28.0182	2.4497	15.3819	3.00428
Cholesterol	ENSG00000068028.18	RASSF1	0.627601	0.129454	8.64653e-06	1.24665e-06	4.84808	504.412	26.7148	4.73547	14.5427	1.55091
Cholesterol	ENSG00000204152.14	TIMM23B	0.62747	0.192908	0.00392941	0.00114318	3.25269	118.823	4.55476	0.524323	2.41916	0.222029
Cholesterol	ENSG00000158270.12	COLEC12	0.627286	0.149031	0.000133709	2.56389e-05	4.2091	486.577	7.76813	1.19848	4.24353	0.896771
Cholesterol	ENSG00000197860.10	SGTB	0.626788	0.120763	1.71768e-06	2.10021e-07	5.19024	712.677	13.0377	0.398908	7.91939	1.39191
Cholesterol	ENSG00000039319.17	ZFYVE16	0.62678	0.112291	2.32895e-07	2.3811e-08	5.58175	627.83	15.4949	4.36104	8.62803	1.90913
Cholesterol	ENSG00000206560.12	ANKRD28	0.626757	0.115075	4.76229e-07	5.13724e-08	5.44649	969.523	14.1582	0.757706	7.84971	1.51848
Cholesterol	ENSG00000152133.16	GPATCH11	0.626663	0.146387	0.000100628	1.86166e-05	4.28087	268.186	6.17819	0.855167	3.4893	0.581371
Cholesterol	ENSG00000226067.7	LINC00623	0.626551	0.212426	0.00948181	0.00318288	2.9495	118.275	11.8554	2.66514	6.0056	0.837901
Cholesterol	ENSG00000124596.17	OARD1	0.626425	0.144875	8.49053e-05	1.533e-05	4.32389	245.2	17.0677	1.36003	9.92447	2.00911
Cholesterol	ENSG00000273311.1	DGCR11	0.626155	0.233042	0.0192068	0.00721224	2.68688	77.7986	3.21038	0.295067	1.76313	0.273184
Cholesterol	ENSG00000139668.9	WDFY2	0.626098	0.0953562	8.03136e-10	5.17251e-11	6.56588	934.033	8.52533	0.216398	4.78579	0.459665
Cholesterol	ENSG00000156876.10	SASS6	0.625919	0.242542	0.0251837	0.00986118	2.58066	69.5302	1.5889	0.208972	0.862208	0.0370545
Cholesterol	ENSG00000128165.9	ADM2	0.625521	0.141558	5.71669e-05	9.9241e-06	4.41882	333.817	6.82256	0.26414	3.73654	0.410177
Cholesterol	ENSG00000042429.12	MED17	0.625364	0.123534	3.1719e-06	4.14295e-07	5.06227	419.342	16.1773	1.20737	8.4848	0.813668
Cholesterol	ENSG00000136950.13	ARPC5L	0.624852	0.128076	7.50646e-06	1.06746e-06	4.87878	454.437	31.6493	3.07121	17.3163	2.85412
Cholesterol	ENSG00000183604.15	SMG1P5	0.624075	0.191939	0.00394322	0.0011483	3.25142	144.299	5.88835	0.595662	3.18266	0.329881
Cholesterol	ENSG00000085382.12	HACE1	0.623442	0.167013	0.00080101	0.000189285	3.7329	201.145	3.92595	0.840091	2.37914	0.337665
Cholesterol	ENSG00000075790.12	BCAP29	0.623049	0.10421	2.63881e-08	2.24826e-09	5.97877	1231.41	71.3064	1.12738	40.8871	2.33275
Cholesterol	ENSG00000174197.18	MGA	0.622957	0.124053	3.85376e-06	5.12209e-07	5.02168	473.151	5.05172	0.845521	2.48725	0.831829
Cholesterol	ENSG00000171451.15	DSEL	0.622624	0.141537	6.21443e-05	1.08746e-05	4.39901	1397.68	12.8899	1.33893	7.12087	2.01737
Cholesterol	ENSG00000172888.12	ZNF621	0.622396	0.142687	7.23907e-05	1.28891e-05	4.36198	362.514	4.45766	0.393002	2.66381	0.654746
Cholesterol	ENSG00000119397.19	CNTRL	0.622349	0.194449	0.00459564	0.00137153	3.20058	135.416	2.36682	0.235143	1.45983	0.723818
Cholesterol	ENSG00000101236.17	RNF24	0.622304	0.132808	1.80822e-05	2.78942e-06	4.68575	1413.13	20.3724	2.32158	12.3129	1.87879
Cholesterol	ENSG00000153767.10	GTF2E1	0.622097	0.165784	0.000747576	0.000175117	3.75245	227.091	7.62872	1.67407	3.72336	0.692824
Cholesterol	ENSG00000065911.13	MTHFD2	0.62202	0.0967136	1.83421e-09	1.26295e-10	6.43157	1606.79	90.4061	6.78065	50.057	5.02342
Cholesterol	ENSG00000108219.15	TSPAN14	0.62178	0.0978979	2.98298e-09	2.13485e-10	6.35131	2560.73	70.8996	8.42313	41.148	3.29215
Cholesterol	ENSG00000204084.13	INPP5B	0.621546	0.148694	0.000150248	2.91447e-05	4.18005	250.766	5.18262	0.613312	2.77681	0.477092
Cholesterol	ENSG00000173276.14	ZBTB21	0.621515	0.148314	0.000144037	2.78296e-05	4.19054	435.978	6.2456	0.621711	3.29337	0.714823
Cholesterol	ENSG00000171729.14	TMEM51	0.62137	0.134031	2.26279e-05	3.55204e-06	4.63601	342.373	16.7801	2.1225	9.27192	1.11042
Cholesterol	ENSG00000102218.6	RP2	0.62129	0.126261	6.18763e-06	8.6243e-07	4.92068	391.352	9.32255	0.913765	5.134	0.659146
Cholesterol	ENSG00000260917.1	ENSG00000260917	0.620292	0.189815	0.00375129	0.00108354	3.26789	131.687	2.7208	0.278218	1.49837	0.264078
Cholesterol	ENSG00000172845.18	SP3	0.620052	0.121091	2.40416e-06	3.04659e-07	5.12054	1024.85	22.6497	3.57703	12.0955	2.21537
Cholesterol	ENSG00000267680.6	ZNF224	0.619482	0.214054	0.0110245	0.00380315	2.89404	104.782	2.46209	0.263712	1.31595	0.320461
Cholesterol	ENSG00000164300.17	SERINC5	0.619401	0.161905	0.000572839	0.000130401	3.8257	459.467	6.16452	0.661097	3.51148	1.02998
Cholesterol	ENSG00000261759.1	ENSG00000261759	0.619315	0.148819	0.00016135	3.16124e-05	4.16153	218.453	19.1984	1.68323	10.5577	0.907281
Cholesterol	ENSG00000111300.10	NAA25	0.619174	0.107381	8.65743e-08	8.11069e-09	5.76614	590.407	11.3026	3.74582	7.69799	3.96112
Cholesterol	ENSG00000180773.15	SLC36A4	0.618966	0.117459	1.16048e-06	1.36691e-07	5.26964	461.915	14.3484	2.74841	7.46663	1.59139
Cholesterol	ENSG00000140450.9	ARRDC4	0.61889	0.150589	0.000197769	3.96007e-05	4.1098	400.78	8.66703	1.43417	4.78203	1.01774
Cholesterol	ENSG00000122557.11	HERPUD2	0.618781	0.12612	6.62675e-06	9.28242e-07	4.90627	481.349	20.2818	3.51627	12.7329	0.331286
Cholesterol	ENSG00000121879.6	PIK3CA	0.618729	0.0968145	2.33877e-09	1.6494e-10	6.39087	934.222	16.3566	0.960179	8.81967	0.362381
Cholesterol	ENSG00000166734.20	GOLM2	0.618678	0.146239	0.000122846	2.33086e-05	4.23058	2662.84	62.3453	11.9654	33.6556	9.19491
Cholesterol	ENSG00000146830.11	GIGYF1	0.618006	0.126993	7.95251e-06	1.13607e-06	4.86647	588.105	9.36618	1.08527	4.80166	0.813702
Cholesterol	ENSG00000154945.7	ANKRD40	0.61788	0.138195	4.58955e-05	7.78225e-06	4.47109	751.142	15.7835	1.72804	8.72802	2.17377
Cholesterol	ENSG00000133119.13	RFC3	0.617852	0.207193	0.0086444	0.00286363	2.98201	117.174	5.02741	0.700585	2.77996	0.6072
Cholesterol	ENSG00000111726.13	CMAS	0.617121	0.123372	4.21567e-06	5.67055e-07	5.00211	709.597	43.4431	5.64253	27.4874	4.29725
Cholesterol	ENSG00000182326.16	C1S	0.616193	0.137957	4.67795e-05	7.94842e-06	4.46657	4499.39	145.18	24.1725	81.4091	22.6328
Cholesterol	ENSG00000135272.13	MDFIC	0.616129	0.101872	1.78436e-08	1.46566e-09	6.0481	1924.48	50.0761	5.23103	31.1912	4.489
Cholesterol	ENSG00000047188.16	YTHDC2	0.615631	0.138534	5.15069e-05	8.83405e-06	4.44391	380.189	5.24035	0.320473	3.2458	0.324501
Cholesterol	ENSG00000128989.11	ARPP19	0.615622	0.15077	0.000219725	4.44249e-05	4.08317	1979.96	34.4399	5.69173	19.0266	5.26677
Cholesterol	ENSG00000198825.15	INPP5F	0.615481	0.131758	1.92727e-05	2.99317e-06	4.67129	380.935	7.828	1.25747	4.32416	0.705319
Cholesterol	ENSG00000229644.6	NAMPTP1	0.615071	0.113209	5.10927e-07	5.53996e-08	5.43305	773.229	27.7225	3.51121	15.3339	1.4024
Cholesterol	ENSG00000111450.14	STX2	0.614117	0.123376	4.73945e-06	6.43772e-07	4.9776	1146.08	35.7251	6.22967	19.6424	4.37671
Cholesterol	ENSG00000257950.3	P2RX5-TAX1BP3	0.614051	0.212589	0.0111979	0.00387154	2.88844	219.829	3.19781	0.0572636	1.77324	0.686015
Cholesterol	ENSG00000111581.10	NUP107	0.614032	0.125669	7.27405e-06	1.02853e-06	4.8861	431.08	20.2298	2.28385	10.9198	0.951478
Cholesterol	ENSG00000125834.13	STK35	0.61388	0.13366	2.72868e-05	4.37257e-06	4.59284	555.552	7.39015	0.820846	4.09081	0.840981
Cholesterol	ENSG00000103995.14	CEP152	0.613278	0.254659	0.0379269	0.0160302	2.40823	73.4685	1.20651	0.296357	0.650651	0.142872
Cholesterol	ENSG00000118655.7	DCLRE1B	0.612717	0.165228	0.000873377	0.000208656	3.7083	191.135	6.17878	0.646168	3.76193	0.692061
Cholesterol	ENSG00000185344.15	ATP6V0A2	0.612597	0.142563	9.44545e-05	1.73103e-05	4.29703	295.349	5.58145	1.3959	3.16085	0.901252
Cholesterol	ENSG00000180233.11	ZNRF2	0.612255	0.199772	0.00685635	0.00217831	3.06478	111.905	3.13809	0.441849	1.73472	0.195848
Cholesterol	ENSG00000130338.13	TULP4	0.612244	0.154622	0.000350892	7.50724e-05	3.95961	633.849	7.88049	0.272662	4.56094	2.22359
Cholesterol	ENSG00000101384.12	JAG1	0.611773	0.120798	3.13915e-06	4.09587e-07	5.06445	771.561	11.3175	0.706539	6.74122	1.97545
Cholesterol	ENSG00000196876.18	SCN8A	0.611765	0.149241	0.000205777	4.14617e-05	4.09918	261.862	2.34624	0.230855	1.34404	0.162789
Cholesterol	ENSG00000113448.20	PDE4D	0.611694	0.150037	0.000225114	4.56312e-05	4.07695	479.622	6.81612	0.169957	3.7891	0.97358
Cholesterol	ENSG00000165669.14	FAM204A	0.61165	0.126353	8.94246e-06	1.29304e-06	4.84082	551.086	49.9816	2.94911	31.9302	4.77798
Cholesterol	ENSG00000180979.10	LRRC57	0.611525	0.167351	0.0010585	0.000258037	3.65415	199.634	5.46776	0.75312	3.59551	0.640735
Cholesterol	ENSG00000112902.12	SEMA5A	0.611479	0.141862	8.96086e-05	1.62976e-05	4.31038	1016.41	7.3672	0.216156	4.13771	1.20553
Cholesterol	ENSG00000175548.9	ALG10B	0.611	0.266334	0.0491154	0.0217839	2.29411	68.6862	0.940664	0.237723	0.588365	0.286932
Cholesterol	ENSG00000175073.8	VCPIP1	0.610875	0.13582	4.10124e-05	6.86948e-06	4.49769	516.831	4.41474	0.624202	2.45421	0.433899
Cholesterol	ENSG00000135870.12	RC3H1	0.61077	0.159074	0.000544824	0.000123266	3.83954	386.355	3.70366	0.36075	1.74099	0.423096
Cholesterol	ENSG00000114999.8	TTL	0.610752	0.0987119	7.96768e-09	6.12345e-10	6.18722	1547.35	36.0187	3.21971	19.2274	2.08192
Cholesterol	ENSG00000197343.11	ZNF655	0.610708	0.110811	3.38979e-07	3.56237e-08	5.51128	574.033	22.8821	3.1565	14.375	0.665417
Cholesterol	ENSG00000175048.17	ZDHHC14	0.610662	0.186681	0.00371616	0.00107106	3.27116	132.326	4.20957	0.5102	2.57802	0.485442
Cholesterol	ENSG00000197622.13	CDC42SE1	0.610605	0.112778	5.64106e-07	6.15581e-08	5.41422	1232.14	39.7683	3.40958	22.927	4.01664
Cholesterol	ENSG00000185515.16	BRCC3	0.610594	0.116719	1.39549e-06	1.68297e-07	5.23133	480.588	16.4306	1.3882	9.12763	1.10611
Cholesterol	ENSG00000127080.10	IPPK	0.610245	0.17699	0.00209756	0.000564943	3.44791	164.161	5.25852	1.20366	2.82192	1.18012
Cholesterol	ENSG00000126773.13	PCNX4	0.61024	0.116822	1.45109e-06	1.75407e-07	5.22367	1071.11	38.8357	6.69982	26.2585	4.67476
Cholesterol	ENSG00000106948.17	AKNA	0.610239	0.163358	0.000793816	0.000187274	3.73559	193.228	4.27872	0.855238	1.96252	0.386065
Cholesterol	ENSG00000129810.15	SGO1	0.610124	0.245749	0.0318286	0.0130387	2.48271	70.2068	3.01277	0.669418	2.02324	0.306937
Cholesterol	ENSG00000164823.11	OSGIN2	0.609499	0.0976366	5.76965e-09	4.30577e-10	6.24252	1681.23	46.6636	3.61896	25.5911	1.7596
Cholesterol	ENSG00000174206.13	KICS2	0.608952	0.20944	0.0106331	0.00364297	2.90753	110.018	3.26719	0.323411	1.57199	0.155718
Cholesterol	ENSG00000136231.14	IGF2BP3	0.608473	0.0866408	4.03562e-11	2.17247e-12	7.02294	1373.89	65.5889	3.56046	36.3965	2.21089
Cholesterol	ENSG00000119900.9	OGFRL1	0.608285	0.135301	4.12972e-05	6.93074e-06	4.4958	973.868	9.91323	1.32916	5.64881	1.315
Cholesterol	ENSG00000176390.12	CRLF3	0.608272	0.148153	0.000200966	4.03105e-05	4.10569	252.324	7.95365	0.90479	4.34824	0.584865
Cholesterol	ENSG00000104497.15	SNX16	0.607737	0.212637	0.012185	0.00426195	2.85809	118.702	4.01354	1.16003	2.99077	0.447773
Cholesterol	ENSG00000197170.10	PSMD12	0.607541	0.104091	5.87843e-08	5.3273e-09	5.83661	1631.03	64.8906	3.40251	36.2964	4.16578
Cholesterol	ENSG00000150403.18	TMCO3	0.607291	0.100065	1.57779e-08	1.2871e-09	6.069	3159.21	97.8	13.1536	53.8523	5.85338
Cholesterol	ENSG00000172766.19	NAA16	0.607139	0.208108	0.010352	0.00352937	2.91742	132.025	3.21312	0.568292	1.62634	0.527727
Cholesterol	ENSG00000021574.13	SPAST	0.607064	0.131907	2.62131e-05	4.18046e-06	4.6022	362.096	7.69355	0.492556	4.11787	0.157696
Cholesterol	ENSG00000124279.12	FASTKD3	0.606485	0.255218	0.0408523	0.0174854	2.37634	70.7589	3.04591	0.987798	1.78601	0.172728
Cholesterol	ENSG00000065809.14	FAM107B	0.606104	0.124829	8.36197e-06	1.20096e-06	4.85548	621.078	22.4434	3.45921	11.2938	3.02457
Cholesterol	ENSG00000144231.11	POLR2D	0.605938	0.139174	7.48815e-05	1.33795e-05	4.3538	547.021	16.16	1.17095	10.2083	2.19477
Cholesterol	ENSG00000120314.19	WDR55	0.605932	0.135272	4.42968e-05	7.48653e-06	4.47937	395.819	9.29972	0.867014	5.42119	1.05357
Cholesterol	ENSG00000173889.16	PHC3	0.60549	0.127025	1.25814e-05	1.87259e-06	4.76671	666.571	9.09164	1.23674	7.0323	1.75849
Cholesterol	ENSG00000138162.19	TACC2	0.605223	0.13977	8.26586e-05	1.49013e-05	4.33014	358.317	11.5095	1.73493	7.76024	2.52038
Cholesterol	ENSG00000154319.16	FAM167A	0.605181	0.113263	8.05735e-07	9.13443e-08	5.34315	741.066	15.9404	1.78938	8.86875	1.28518
Cholesterol	ENSG00000104320.14	NBN	0.605091	0.0945136	2.18947e-09	1.53193e-10	6.40216	1070.51	21.7445	0.470274	11.4468	0.944341
Cholesterol	ENSG00000196227.11	FAM217B	0.605055	0.176283	0.00220476	0.000598496	3.4323	161.973	3.42647	1.13564	1.65561	0.0873815
Cholesterol	ENSG00000138756.19	BMP2K	0.605012	0.115889	1.47182e-06	1.7832e-07	5.22063	601.633	14.0317	1.43214	9.09707	1.16772
Cholesterol	ENSG00000166750.10	SLFN5	0.604855	0.0797829	7.54662e-13	3.42217e-14	7.58126	5622.2	47.5825	0.787302	26.5315	2.18589
Cholesterol	ENSG00000080200.10	CRYBG3	0.604518	0.117264	2.03678e-06	2.53347e-07	5.15521	599.239	4.69808	0.143842	2.62446	0.334381
Cholesterol	ENSG00000186665.10	C17orf58	0.604454	0.208254	0.0107885	0.0037022	2.90248	127.08	9.13029	1.75371	4.93726	1.18359
Cholesterol	ENSG00000153214.11	TMEM87B	0.603509	0.103235	5.59642e-08	5.0367e-09	5.84596	1516	37.8647	3.6214	24.6646	5.68114
Cholesterol	ENSG00000111371.16	SLC38A1	0.602957	0.0856325	3.56759e-11	1.90563e-12	7.04122	2890.56	32.6664	2.02272	18.7082	1.87265
Cholesterol	ENSG00000178074.6	C2orf69	0.602825	0.123484	7.41547e-06	1.0511e-06	4.88182	420.377	9.98788	0.802382	5.5689	0.582163
Cholesterol	ENSG00000132294.15	EFR3A	0.602311	0.0904914	4.50025e-10	2.81383e-11	6.656	1937.14	33.4318	2.05267	18.0172	1.78091
Cholesterol	ENSG00000085433.17	WDR47	0.602302	0.122797	6.66776e-06	9.34915e-07	4.90487	527.693	10.9418	0.576796	6.06823	1.04685
Cholesterol	ENSG00000166801.17	FAM111A	0.602063	0.122613	6.49959e-06	9.09527e-07	4.91027	586.086	15.353	0.464778	8.02921	1.04576
Cholesterol	ENSG00000109654.16	TRIM2	0.601533	0.130872	2.68659e-05	4.29982e-06	4.59634	616.268	7.6204	1.08902	4.26548	0.808914
Cholesterol	ENSG00000196935.9	SRGAP1	0.601435	0.0997668	1.9939e-08	1.6558e-09	6.02841	1131.05	10.628	0.937136	5.83959	0.695033
Cholesterol	ENSG00000151617.17	EDNRA	0.601344	0.14268	0.000130949	2.50185e-05	4.21463	585.987	14.3385	0.778243	7.75971	2.35155
Cholesterol	ENSG00000185880.13	TRIM69	0.60114	0.142085	0.000122751	2.32815e-05	4.23084	252.82	9.52033	1.13868	4.75567	0.718892
Cholesterol	ENSG00000166479.10	TMX3	0.601138	0.110793	5.31093e-07	5.7697e-08	5.4258	1898.66	35.8072	4.66826	20.1195	3.03536
Cholesterol	ENSG00000183666.18	GUSBP1	0.600963	0.259382	0.0467094	0.0205088	2.31691	60.5888	3.67053	1.03229	2.38282	0.326289
Cholesterol	ENSG00000111802.14	TDP2	0.600916	0.10677	1.82167e-07	1.82192e-08	5.62811	788.836	37.6388	4.49759	21.0298	1.21279
Cholesterol	ENSG00000178163.8	ZNF518B	0.60091	0.130472	2.58147e-05	4.11154e-06	4.60566	648.845	9.3116	0.990985	5.48719	1.45738
Cholesterol	ENSG00000135597.19	REPS1	0.600687	0.0998408	2.1343e-08	1.78279e-09	6.01645	766.439	28.9594	2.51109	16.0695	0.761502
Cholesterol	ENSG00000134318.15	ROCK2	0.599955	0.0943428	2.84207e-09	2.02663e-10	6.35931	1355.82	14.2726	0.253148	8.1334	0.962621
Cholesterol	ENSG00000170779.11	CDCA4	0.599848	0.156367	0.000551887	0.000124979	3.83615	267.399	10.4926	1.38439	5.83092	1.19977
Cholesterol	ENSG00000090339.9	ICAM1	0.599805	0.0798999	1.31042e-12	6.05172e-14	7.50696	6213.54	185.312	5.93971	103.604	2.79044
Cholesterol	ENSG00000287151.1	C2orf27A	0.599392	0.223599	0.0195318	0.00734786	2.68065	96.3088	5.39968	0.624102	2.96054	0.713113
Cholesterol	ENSG00000102780.17	DGKH	0.598941	0.176536	0.00251876	0.000691967	3.39274	282.755	1.90025	0.248805	1.18294	0.110793
Cholesterol	ENSG00000186395.9	KRT10	0.59875	0.154128	0.000462714	0.000102436	3.88475	303.513	12.9087	2.21217	7.21736	1.25699
Cholesterol	ENSG00000105499.14	PLA2G4C	0.598711	0.192273	0.00593016	0.00184652	3.11387	122.356	6.50733	1.04575	4.14335	0.607226
Cholesterol	ENSG00000071054.17	MAP4K4	0.598554	0.0817342	4.97385e-12	2.42154e-13	7.32318	18837.6	328.567	16.6755	190.003	9.52026
Cholesterol	ENSG00000109805.10	NCAPG	0.598441	0.153045	0.000422076	9.22062e-05	3.91024	490.585	11.2244	0.898691	5.99204	1.46301
Cholesterol	ENSG00000153046.18	CDYL	0.598247	0.102159	5.28686e-08	4.73971e-09	5.85606	708.341	18.3969	0.721637	11.5113	1.6641
Cholesterol	ENSG00000234741.9	GAS5	0.598015	0.104445	1.08468e-07	1.03051e-08	5.72563	1034.91	190.583	23.3592	107.955	6.82621
Cholesterol	ENSG00000160551.12	TAOK1	0.59755	0.0994495	2.22763e-08	1.87159e-09	6.00858	2456.68	16.5632	1.58631	9.57195	1.39634
Cholesterol	ENSG00000166128.13	RAB8B	0.597348	0.110197	5.45405e-07	5.93656e-08	5.4207	967.478	36.3665	2.92586	24.0753	3.65449
Cholesterol	ENSG00000198466.12	ZNF587	0.596637	0.185321	0.00435186	0.00128425	3.21948	189.495	3.90713	1.94492	1.86513	0.119135
Cholesterol	ENSG00000008513.16	ST3GAL1	0.596329	0.0785523	7.02785e-13	3.16248e-14	7.59149	9972.97	132.746	13.2202	74.209	4.04714
Cholesterol	ENSG00000146670.10	CDCA5	0.596266	0.194969	0.00697532	0.0022263	3.05825	182.277	7.01219	1.2494	4.7521	1.84148
Cholesterol	ENSG00000150712.11	MTMR12	0.59619	0.111765	8.41932e-07	9.59164e-08	5.3343	611.952	11.5241	1.20902	6.84278	0.245255
Cholesterol	ENSG00000132510.11	KDM6B	0.596075	0.143849	0.000173161	3.41674e-05	4.14375	673.383	9.97849	3.12089	5.51398	1.23206
Cholesterol	ENSG00000104312.8	RIPK2	0.59595	0.08533	5.2192e-11	2.86769e-12	6.98406	2809.3	119.766	6.30639	68.8005	1.72103
Cholesterol	ENSG00000163811.12	WDR43	0.595699	0.0973292	1.18304e-08	9.33066e-10	6.12046	931.231	31.123	4.06971	17.9877	4.83949
Cholesterol	ENSG00000105835.13	NAMPT	0.595193	0.0757746	1.0066e-13	4.00456e-15	7.85479	16305.3	603.511	49.0629	360.945	10.7354
Cholesterol	ENSG00000103978.16	TMEM87A	0.595127	0.100401	3.54917e-08	3.07572e-09	5.92751	1034.9	39.7587	3.66123	22.8108	3.62995
Cholesterol	ENSG00000198920.11	KIAA0753	0.594855	0.150219	0.000350635	7.49731e-05	3.95993	259.335	5.70348	1.07387	3.15932	0.298226
Cholesterol	ENSG00000117602.13	RCAN3	0.594297	0.248842	0.0397092	0.016929	2.38825	75.0123	1.53902	0.15693	1.0272	0.226369
Cholesterol	ENSG00000165355.8	FBXO33	0.594267	0.120114	5.45775e-06	7.51588e-07	4.94754	465.575	11.091	1.3563	6.1426	0.212467
Cholesterol	ENSG00000185730.8	ZNF696	0.593193	0.255462	0.0461492	0.0202308	2.32204	63.5565	1.78438	0.195113	0.784109	0.184358
Cholesterol	ENSG00000151693.11	ASAP2	0.593088	0.129861	3.05301e-05	4.94538e-06	4.56709	1065.35	25.8417	9.76699	17.5076	5.92412
Cholesterol	ENSG00000102241.12	HTATSF1	0.592582	0.0978574	1.70737e-08	1.39926e-09	6.05556	1270.24	48.2073	4.02709	26.8548	2.09764
Cholesterol	ENSG00000186638.17	KIF24	0.592096	0.256149	0.0472375	0.020804	2.31152	67.712	0.935837	0.0977631	0.586424	0.10212
Cholesterol	ENSG00000165661.17	QSOX2	0.592035	0.109417	5.7378e-07	6.27335e-08	5.41083	879.098	17.0724	1.92042	9.74917	1.35344
Cholesterol	ENSG00000151725.12	CENPU	0.591812	0.193043	0.00684109	0.00217156	3.06571	127.683	7.14478	0.661901	3.68647	0.688248
Cholesterol	ENSG00000156273.16	BACH1	0.591374	0.120336	6.37206e-06	8.90794e-07	4.91435	967.552	17.7239	2.23446	10.7543	1.66829
Cholesterol	ENSG00000133657.17	ATP13A3	0.591065	0.119319	5.30195e-06	7.2829e-07	4.95366	15251.6	196.046	37.9054	109.895	18.9259
Cholesterol	ENSG00000103404.15	USP31	0.591059	0.152296	0.000468266	0.000104034	3.88099	307.629	3.83085	0.500594	2.41122	0.523015
Cholesterol	ENSG00000118007.13	STAG1	0.590429	0.0952457	7.44035e-09	5.68195e-10	6.19901	1061.29	15.4509	0.414875	8.69717	1.10098
Cholesterol	ENSG00000185917.14	SETD4	0.590013	0.206394	0.0121677	0.00425422	2.85867	109.375	7.58513	0.937326	4.0715	0.719237
Cholesterol	ENSG00000110075.15	PPP6R3	0.58995	0.128724	2.84595e-05	4.58226e-06	4.58306	1322.84	29.1587	4.4789	16.0935	3.13633
Cholesterol	ENSG00000156232.7	WHAMM	0.589574	0.196709	0.00827925	0.00272482	2.99719	152.741	2.80219	0.984585	1.53245	0.323227
Cholesterol	ENSG00000196678.14	ERI2	0.589226	0.200432	0.00974272	0.00328439	2.93979	118.974	5.05452	0.594133	3.26823	0.541448
Cholesterol	ENSG00000127989.14	MTERF1	0.589179	0.229856	0.0262723	0.0103697	2.56325	83.888	3.44426	0.290483	2.72109	0.464769
Cholesterol	ENSG00000104687.14	GSR	0.588903	0.118764	5.17664e-06	7.09997e-07	4.95861	1053.09	31.397	4.78924	17.45	2.72389
Cholesterol	ENSG00000213096.11	ZNF254	0.588481	0.254941	0.0475574	0.0209825	2.3083	80.235	1.90415	0.69564	0.955214	0.0383978
Cholesterol	ENSG00000189223.15	PAX8-AS1	0.588478	0.157478	0.000790266	0.000186315	3.73688	224.497	8.2693	0.755294	4.3964	0.612836
Cholesterol	ENSG00000120137.7	PANK3	0.58835	0.132804	5.43805e-05	9.41389e-06	4.43022	1005.59	8.3949	1.89016	4.83535	0.843432
Cholesterol	ENSG00000081803.17	CADPS2	0.587896	0.128773	3.07238e-05	4.98627e-06	4.56536	362.684	8.08418	1.003	4.65783	0.356761
Cholesterol	ENSG00000107249.24	GLIS3	0.587836	0.086068	1.45443e-10	8.49718e-12	6.8299	1895.17	24.9375	1.97366	13.7733	1.03467
Cholesterol	ENSG00000184575.12	XPOT	0.58761	0.0851093	8.90769e-11	5.04922e-12	6.90419	4458.9	64.0091	3.25399	37.7084	3.68404
Cholesterol	ENSG00000054967.13	RELT	0.587434	0.16737	0.00171208	0.000448441	3.5098	170.512	4.47012	0.270174	2.52329	0.335288
Cholesterol	ENSG00000013375.16	PGM3	0.586899	0.0842456	5.84602e-11	3.24869e-12	6.96652	2504.83	59.8511	2.956	37.9831	3.2438
Cholesterol	ENSG00000168769.14	TET2	0.586837	0.141979	0.000180108	3.57635e-05	4.13327	290.124	2.61292	0.394541	1.4744	0.124122
Cholesterol	ENSG00000278768.3	BACE1-AS	0.585635	0.226887	0.0251683	0.00984639	2.58118	95.2046	1.90967	0.214261	1.78421	1.1853
Cholesterol	ENSG00000174151.15	CYB561D1	0.585468	0.149985	0.00043164	9.48058e-05	3.90351	239.237	4.36212	0.0990454	2.45818	0.152562
Cholesterol	ENSG00000118922.18	KLF12	0.585324	0.135485	8.61968e-05	1.55871e-05	4.32022	471.219	3.87792	0.126846	2.07439	0.440486
Cholesterol	ENSG00000172725.14	CORO1B	-0.585911	0.122439	1.15338e-05	1.70705e-06	-4.78533	2348.2	80.3095	8.02969	100.83	10.668
Cholesterol	ENSG00000137106.18	GRHPR	-0.586011	0.103954	1.73526e-07	1.72826e-08	-5.63721	1607.45	86.9969	0.887663	113.778	9.01285
Cholesterol	ENSG00000138061.12	CYP1B1	-0.586156	0.0958814	1.22946e-08	9.75671e-10	-6.11334	1263.86	13.8297	0.757608	17.5978	1.10304
Cholesterol	ENSG00000118473.23	SGIP1	-0.586799	0.231108	0.0278704	0.0111148	-2.53907	79.0479	1.92457	0.225178	3.04288	0.788043
Cholesterol	ENSG00000101665.10	SMAD7	-0.587157	0.146461	0.000292525	6.09888e-05	-4.00895	391.365	8.3612	1.5194	10.9444	2.5474
Cholesterol	ENSG00000008838.21	MED24	-0.587368	0.120844	8.17484e-06	1.17068e-06	-4.86054	1120.37	23.2707	1.31306	28.8861	2.73023
Cholesterol	ENSG00000114315.4	HES1	-0.58784	0.198521	0.00918033	0.00306543	-2.9611	108.474	4.2995	0.229884	5.47809	0.74699
Cholesterol	ENSG00000115694.15	STK25	-0.588329	0.0985416	2.77396e-08	2.36726e-09	-5.97036	2127.75	89.186	9.29844	112.048	2.548
Cholesterol	ENSG00000110844.14	PRPF40B	-0.588428	0.196081	0.00818989	0.00269142	-3.00095	164.445	4.89837	1.10548	5.94387	0.537128
Cholesterol	ENSG00000126602.11	TRAP1	-0.588476	0.118139	4.65921e-06	6.319e-07	-4.9812	1358.86	41.1216	2.62296	52.6714	5.08739
Cholesterol	ENSG00000138629.16	UBL7	-0.588663	0.118932	5.40655e-06	7.43786e-07	-4.94957	883.614	44.2326	3.40514	57.1977	4.41206
Cholesterol	ENSG00000149499.12	EML3	-0.588756	0.124821	1.5757e-05	2.39567e-06	-4.71681	996.018	18.688	2.69829	23.8126	0.777793
Cholesterol	ENSG00000168056.18	LTBP3	-0.590021	0.103793	1.35584e-07	1.31114e-08	-5.68461	3890.05	94.2609	4.40277	120.276	38.9858
Cholesterol	ENSG00000170390.16	DCLK2	-0.590152	0.243741	0.0368644	0.0154683	-2.42123	93.0893	1.39755	0.310441	1.85232	0.475495
Cholesterol	ENSG00000205544.4	TMEM256	-0.591134	0.128296	2.55896e-05	4.0739e-06	-4.60758	492.406	102.975	6.94722	130.386	13.4756
Cholesterol	ENSG00000160345.13	C9orf116	-0.591615	0.254275	0.0456878	0.0199825	-2.32668	62.8136	5.73197	0.744481	7.34184	1.58047
Cholesterol	ENSG00000177045.11	SIX5	-0.591819	0.126417	1.84206e-05	2.84804e-06	-4.68149	452.376	10.3739	0.398854	13.6995	0.888686
Cholesterol	ENSG00000166681.14	BEX3	-0.591897	0.0864771	1.31783e-10	7.67159e-12	-6.84455	2067.49	175.141	4.12614	223.102	1.57092
Cholesterol	ENSG00000174886.14	NDUFA11	-0.592257	0.128793	2.66456e-05	4.25499e-06	-4.59852	1545.96	216.35	11.9897	274.118	39.6653
Cholesterol	ENSG00000100097.12	LGALS1	-0.593235	0.124713	1.31533e-05	1.96686e-06	-4.7568	48574.6	7734.83	630.448	9815.45	1187.31
Cholesterol	ENSG00000182511.12	FES	-0.593436	0.15931	0.000822682	0.000195285	-3.72504	191.911	5.01395	0.675372	6.26912	0.693982
Cholesterol	ENSG00000160408.16	ST6GALNAC6	-0.593858	0.111716	9.2319e-07	1.06201e-07	-5.31578	1169.39	29.0337	2.25361	37.5628	2.57614
Cholesterol	ENSG00000149090.13	PAMR1	-0.594029	0.104641	1.41117e-07	1.37211e-08	-5.67683	1922.41	41.1681	1.96926	52.8352	2.84505
Cholesterol	ENSG00000105677.12	TMEM147	-0.594153	0.121634	7.32068e-06	1.03563e-06	-4.88474	1214.62	100.658	7.67435	128.315	13.9857
Cholesterol	ENSG00000119326.15	CTNNAL1	-0.594504	0.0977984	1.49891e-08	1.21034e-09	-6.07887	818.717	19.7055	0.482948	25.2181	0.743022
Cholesterol	ENSG00000133250.14	ZNF414	-0.595055	0.17242	0.00207729	0.000558114	-3.45119	181.233	12.1361	1.14178	16.8616	2.19868
Cholesterol	ENSG00000103024.8	NME3	-0.595371	0.144899	0.000198433	3.97611e-05	-4.10886	310.29	25.5203	1.92802	32.7412	2.57443
Cholesterol	ENSG00000126705.15	AHDC1	-0.59567	0.148391	0.000287212	5.96476e-05	-4.0142	368.332	3.66962	0.407461	4.53097	0.371204
Cholesterol	ENSG00000130382.9	MLLT1	-0.595815	0.094098	3.3585e-09	2.42229e-10	-6.33186	2155.26	27.7209	2.94207	37.9747	4.82659
Cholesterol	ENSG00000168101.14	NUDT16L1	-0.595846	0.142929	0.00015689	3.06186e-05	-4.16882	326.308	15.4149	0.544123	19.6262	1.90839
Cholesterol	ENSG00000095066.12	HOOK2	-0.596072	0.215087	0.0154081	0.00558327	-2.7713	106.565	3.13454	0.398342	3.45725	0.61802
Cholesterol	ENSG00000196656.7	ENSG00000196656	-0.596081	0.169473	0.00167217	0.000436012	-3.51727	175.522	57.1272	0.513938	72.7586	13.5946
Cholesterol	ENSG00000091136.15	LAMB1	-0.596237	0.0771056	2.49639e-13	1.05261e-14	-7.73273	7850.41	108.42	5.78925	148.652	17.6968
Cholesterol	ENSG00000145945.7	FAM50B	-0.596419	0.215759	0.0157073	0.00570478	-2.76428	94.6764	3.34719	0.52735	4.3787	0.620381
Cholesterol	ENSG00000133619.18	KRBA1	-0.596529	0.186367	0.00459256	0.00137029	-3.20084	169.358	3.23369	0.859485	4.17443	0.414271
Cholesterol	ENSG00000004059.11	ARF5	-0.596587	0.0951291	4.85998e-09	3.57958e-10	-6.27134	1550.35	108.365	9.26798	132.825	6.74906
Cholesterol	ENSG00000075399.14	VPS9D1	-0.596735	0.153934	0.00047617	0.000105944	-3.87656	328.379	8.63215	1.53668	12.5652	0.550181
Cholesterol	ENSG00000143390.18	RFX5	-0.597179	0.123972	9.96685e-06	1.45711e-06	-4.81703	349.737	6.59536	0.790495	8.36122	0.558215
Cholesterol	ENSG00000112208.11	BAG2	-0.597254	0.108911	3.91842e-07	4.16152e-08	-5.48386	1043.92	8.87782	1.07955	11.3861	1.49376
Cholesterol	ENSG00000168890.14	TMEM150A	-0.597263	0.146636	0.000228345	4.639e-05	-4.07311	252.925	9.91239	0.817705	12.3554	1.02918
Cholesterol	ENSG00000137936.18	BCAR3	-0.597671	0.0991668	2.00887e-08	1.67103e-09	-6.02693	845.398	15.5282	1.51937	19.7674	1.25479
Cholesterol	ENSG00000078804.13	TP53INP2	-0.598123	0.107347	2.45847e-07	2.52036e-08	-5.57186	1102.76	15.7115	0.49767	20.4861	1.89616
Cholesterol	ENSG00000184719.12	RNLS	-0.598299	0.202797	0.00946601	0.00317531	-2.95024	109.113	3.59131	0.439642	4.42077	0.431352
Cholesterol	ENSG00000053501.14	USE1	-0.59864	0.183133	0.00373993	0.00107974	-3.26888	164.739	14.0806	0.842926	18.353	2.48408
Cholesterol	ENSG00000100577.19	GSTZ1	-0.598675	0.147996	0.000254601	5.2273e-05	-4.04522	395.174	23.7194	2.22841	30.7456	3.34139
Cholesterol	ENSG00000177700.6	POLR2L	-0.599057	0.0990751	1.79911e-08	1.48028e-09	-6.0465	3860.08	380.882	20.7746	498.617	44.5874
Cholesterol	ENSG00000090097.22	PCBP4	-0.599604	0.102163	4.91124e-08	4.38247e-09	-5.86907	1281.08	40.2763	2.41606	52.5381	1.79294
Cholesterol	ENSG00000105339.11	DENND3	-0.599811	0.173985	0.00209955	0.000565848	-3.44748	158.434	1.73264	0.115494	2.68826	0.635216
Cholesterol	ENSG00000085662.14	AKR1B1	-0.599898	0.117745	2.71384e-06	3.48901e-07	-5.09491	6880.67	344.85	31.9134	437.859	47.713
Cholesterol	ENSG00000067141.17	NEO1	-0.599977	0.138363	8.06776e-05	1.44937e-05	-4.33625	517.397	6.61505	1.19827	9.58263	2.79644
Cholesterol	ENSG00000161981.11	SNRNP25	-0.600084	0.166928	0.0012948	0.000324555	-3.59487	220.988	14.206	2.01676	20.0705	7.31407
Cholesterol	ENSG00000158856.19	DMTN	-0.600157	0.235782	0.0274478	0.0109157	-2.54538	80.7854	3.48933	0.718175	4.7609	0.298419
Cholesterol	ENSG00000240972.2	MIF	-0.600328	0.119899	4.1244e-06	5.53056e-07	-5.00693	9696.06	1423.78	67.9565	1812.03	224.367
Cholesterol	ENSG00000183762.13	KREMEN1	-0.601178	0.164907	0.001088	0.000266816	-3.64555	189.305	1.80591	0.303334	2.45031	0.179128
Cholesterol	ENSG00000105464.4	GRIN2D	-0.601184	0.148775	0.00025917	5.32471e-05	-4.0409	301.904	3.09206	0.264818	3.98004	0.298039
Cholesterol	ENSG00000128185.10	DGCR6L	-0.601805	0.123868	8.25372e-06	1.18327e-06	-4.85842	628.4	34.9107	2.98212	44.9928	2.83831
Cholesterol	ENSG00000100347.15	SAMM50	-0.601993	0.12532	1.05815e-05	1.55801e-06	-4.80365	864.366	31.2707	1.69545	40.1529	4.00675
Cholesterol	ENSG00000197448.14	GSTK1	-0.602003	0.114484	1.22096e-06	1.4531e-07	-5.25841	1187.11	75.1455	3.80715	97.3977	7.6047
Cholesterol	ENSG00000107874.11	CUEDC2	-0.602182	0.113094	8.848e-07	1.01169e-07	-5.32461	942.621	59.0213	2.98762	76.5479	5.39608
Cholesterol	ENSG00000196642.19	RABL6	-0.602395	0.116853	2.03678e-06	2.53429e-07	-5.15515	2439.75	49.2226	6.40055	62.3428	4.85249
Cholesterol	ENSG00000112699.11	GMDS	-0.602612	0.134221	4.23547e-05	7.13179e-06	-4.48972	325.018	14.4404	1.87225	20.606	2.6629
Cholesterol	ENSG00000140400.18	MAN2C1	-0.602862	0.152459	0.000358041	7.67728e-05	-3.95426	591.643	13.9194	0.563626	14.7984	2.8975
Cholesterol	ENSG00000182858.14	ALG12	-0.602932	0.129779	2.16717e-05	3.38687e-06	-4.64585	506.522	14.8284	1.31865	20.6037	1.42331
Cholesterol	ENSG00000161999.13	JMJD8	-0.603219	0.0934301	1.57992e-09	1.07247e-10	-6.45637	1349.04	53.0292	5.44481	75.2397	2.32827
Cholesterol	ENSG00000162738.6	VANGL2	-0.603438	0.256943	0.0435605	0.0188475	-2.34853	72.848	0.776339	0.161489	0.99754	0.265641
Cholesterol	ENSG00000102882.12	MAPK3	-0.603632	0.125113	9.62838e-06	1.40227e-06	-4.82468	3826.22	147.464	28.2805	200.801	15.3112
Cholesterol	ENSG00000159069.14	FBXW5	-0.603723	0.124858	9.16924e-06	1.32966e-06	-4.83527	2307.01	61.2392	7.00174	77.2807	7.71752
Cholesterol	ENSG00000171222.11	SCAND1	-0.604192	0.130369	2.27659e-05	3.57844e-06	-4.63448	773.395	60.646	2.85628	77.6192	10.1112
Cholesterol	ENSG00000121413.13	ZSCAN18	-0.604357	0.166535	0.001151	0.000284507	-3.62901	182.188	4.35712	0.118495	6.40942	1.29991
Cholesterol	ENSG00000174684.7	B4GAT1	-0.605121	0.100431	2.02662e-08	1.68861e-09	-6.02524	690.231	20.7179	1.05209	26.6694	0.844639
Cholesterol	ENSG00000165633.13	VSTM4	-0.605394	0.143517	0.000128999	2.46191e-05	-4.21826	457.05	4.0625	0.372702	5.26719	1.09978
Cholesterol	ENSG00000277053.4	GTF2IP1	-0.605636	0.120676	3.90992e-06	5.20217e-07	-5.0187	1306.34	31.9449	3.92642	39.1405	7.73643
Cholesterol	ENSG00000176410.8	DNAJC30	-0.605772	0.140803	9.25588e-05	1.69049e-05	-4.30228	400.503	9.30764	0.901365	11.962	1.30809
Cholesterol	ENSG00000213465.8	ARL2	-0.605784	0.105501	9.90667e-08	9.35684e-09	-5.74199	1514.44	114.207	1.49218	146.134	10.6828
Cholesterol	ENSG00000109103.12	UNC119	-0.607064	0.122606	5.36307e-06	7.37058e-07	-4.95134	442.665	20.071	0.771564	32.6844	2.63258
Cholesterol	ENSG00000237765.8	FAM200B	-0.607206	0.122289	5.02095e-06	6.85849e-07	-4.96533	373.067	39.6032	2.2222	53.3596	5.0355
Cholesterol	ENSG00000143554.14	SLC27A3	-0.607344	0.186367	0.00385515	0.00111863	-3.25885	156.589	3.96266	0.290783	6.10481	0.902944
Cholesterol	ENSG00000204386.12	NEU1	-0.607373	0.100748	1.99288e-08	1.65357e-09	-6.02863	1139.26	29.7201	1.64812	37.266	2.61317
Cholesterol	ENSG00000147130.14	ZMYM3	-0.607626	0.119015	2.58405e-06	3.29971e-07	-5.10547	540.323	6.17168	0.357289	7.58413	0.409423
Cholesterol	ENSG00000132635.17	PCED1A	-0.608202	0.16888	0.00126665	0.000316532	-3.60138	184.073	6.38404	0.662714	8.07362	0.951755
Cholesterol	ENSG00000173465.8	ZNRD2	-0.608787	0.14272	0.000107041	1.9937e-05	-4.26559	437.417	40.2814	5.42053	52.465	4.72755
Cholesterol	ENSG00000177303.10	CASKIN2	-0.609149	0.145362	0.000144037	2.7827e-05	-4.19056	363.151	4.17918	0.647063	5.3443	0.29063
Cholesterol	ENSG00000116786.13	PLEKHM2	-0.610237	0.101467	2.15946e-08	1.80831e-09	-6.01415	2624.58	39.4926	3.17216	54.8917	3.35343
Cholesterol	ENSG00000101986.12	ABCD1	-0.610664	0.149791	0.000225169	4.56664e-05	-4.07677	881.96	14.0464	2.04857	18.0154	2.51288
Cholesterol	ENSG00000171953.16	ATPAF2	-0.610814	0.149958	0.000228297	4.63644e-05	-4.07324	244.997	17.4908	2.46552	23.064	3.45245
Cholesterol	ENSG00000228253.1	MT-ATP8	-0.611293	0.112857	5.57924e-07	6.07671e-08	-5.41653	6634.96	6655.82	642.773	8695.51	1891.91
Cholesterol	ENSG00000120725.13	SIL1	-0.612053	0.0985725	7.02634e-09	5.32668e-10	-6.20917	1095.79	44.0762	0.956086	53.518	2.76026
Cholesterol	ENSG00000225614.4	ZNF469	-0.612324	0.100865	1.56468e-08	1.27325e-09	-6.07074	847.319	3.48046	0.178434	4.50394	0.454902
Cholesterol	ENSG00000186340.17	THBS2	-0.612435	0.075665	1.57486e-14	5.77236e-16	-8.09403	21580.3	222.245	4.96068	284.497	7.10575
Cholesterol	ENSG00000108591.10	DRG2	-0.612577	0.140822	7.61567e-05	1.36127e-05	-4.35002	616.142	20.9035	1.96265	26.5928	4.29033
Cholesterol	ENSG00000173171.15	MTX1	-0.613117	0.122297	4.00577e-06	5.34919e-07	-5.01334	677.625	39.7666	1.28928	51.6675	4.84083
Cholesterol	ENSG00000173456.5	RNF26	-0.61318	0.100346	1.24727e-08	9.92402e-10	-6.11063	1047.61	21.9492	1.19937	28.4498	1.14683
Cholesterol	ENSG00000167136.7	ENDOG	-0.613562	0.174813	0.00171208	0.000448411	-3.50982	167.173	9.46322	0.505975	12.2235	1.08038
Cholesterol	ENSG00000162032.16	SPSB3	-0.613587	0.142973	9.64556e-05	1.77374e-05	-4.29162	255.484	10.2581	0.510652	13.3414	0.948539
Cholesterol	ENSG00000172890.13	NADSYN1	-0.613696	0.136552	4.15489e-05	6.98165e-06	-4.49425	850.274	20.2722	1.10368	26.6799	2.28854
Cholesterol	ENSG00000120896.14	SORBS3	-0.614459	0.109245	1.8555e-07	1.85963e-08	-5.62458	3539.18	141.4	18.2474	183.005	13.0039
Cholesterol	ENSG00000203778.8	FAM229B	-0.61453	0.140431	6.83637e-05	1.20865e-05	-4.37602	265.183	29.1174	0.936729	38.24	1.52346
Cholesterol	ENSG00000127774.7	EMC6	-0.615197	0.122466	3.82893e-06	5.07577e-07	-5.02343	426.688	47.3742	5.96658	61.5524	4.2611
Cholesterol	ENSG00000189410.12	SH2D5	-0.615536	0.203387	0.00763516	0.0024746	-3.02643	104.335	2.09194	0.638002	2.44826	0.414767
Cholesterol	ENSG00000166398.14	GARRE1	-0.615571	0.108469	1.42476e-07	1.38632e-08	-5.67507	557.749	4.87049	0.612914	6.6112	0.0369563
Cholesterol	ENSG00000109501.15	WFS1	-0.615609	0.124448	5.47255e-06	7.54769e-07	-4.94671	1350.16	22.342	2.6895	29.3786	1.90998
Cholesterol	ENSG00000134504.14	KCTD1	-0.615644	0.144699	0.000111751	2.09388e-05	-4.25464	298.928	7.76428	0.449493	9.71355	1.85499
Cholesterol	ENSG00000204843.13	DCTN1	-0.616213	0.125055	5.99295e-06	8.32795e-07	-4.92752	7162.4	114.621	16.5248	178.194	19.0071
Cholesterol	ENSG00000111077.18	TNS2	-0.616339	0.118911	1.77811e-06	2.1812e-07	-5.18319	733.646	12.7084	2.13695	18.2442	2.19927
Cholesterol	ENSG00000120693.14	SMAD9	-0.616439	0.185137	0.00309018	0.000869584	-3.32964	155.117	1.87854	0.431201	2.42576	0.200318
Cholesterol	ENSG00000065621.15	GSTO2	-0.616578	0.215763	0.0121991	0.00426773	-2.85766	91.0944	1.21143	0.26452	1.89972	0.099838
Cholesterol	ENSG00000105402.8	NAPA	-0.616655	0.117983	1.43062e-06	1.72634e-07	-5.22662	2589.21	109.239	9.29481	141.449	10.0461
Cholesterol	ENSG00000121440.15	PDZRN3	-0.616689	0.117477	1.27737e-06	1.52541e-07	-5.24947	413.955	6.2085	0.558888	8.32241	0.505091
Cholesterol	ENSG00000104805.16	NUCB1	-0.616729	0.101247	1.39662e-08	1.11997e-09	-6.0913	7582.68	194.81	11.6091	251.551	13.5073
Cholesterol	ENSG00000130175.10	PRKCSH	-0.616759	0.116873	1.11871e-06	1.31183e-07	-5.27719	9516.5	327.295	30.7192	419.916	30.5485
Cholesterol	ENSG00000127580.17	WDR24	-0.616896	0.160657	0.000544324	0.000123115	-3.83984	235.46	4.39498	0.178917	5.48689	0.577334
Cholesterol	ENSG00000071889.17	FAM3A	-0.617178	0.115448	7.95467e-07	8.99589e-08	-5.34592	1107.27	40.0007	2.76983	51.8941	3.14606
Cholesterol	ENSG00000186174.13	BCL9L	-0.617301	0.108041	1.16282e-07	1.10637e-08	-5.71356	4149.66	32.3297	4.97499	43.8777	5.9273
Cholesterol	ENSG00000126603.9	GLIS2	-0.617466	0.125724	6.4696e-06	9.0488e-07	-4.91127	577.826	8.48056	0.992852	11.0126	1.68688
Cholesterol	ENSG00000122140.11	MRPS2	-0.617654	0.114104	5.66931e-07	6.19452e-08	-5.41309	941.213	51.5171	7.12249	69.5599	3.29703
Cholesterol	ENSG00000148450.13	MSRB2	-0.619218	0.117588	1.17549e-06	1.39427e-07	-5.266	632.651	32.1132	3.09804	41.1475	4.30863
Cholesterol	ENSG00000140691.18	ARMC5	-0.619226	0.158941	0.000443366	9.78131e-05	-3.89595	255.576	4.95984	0.565497	6.52102	0.654264
Cholesterol	ENSG00000099795.7	NDUFB7	-0.619654	0.123283	3.78078e-06	5.00143e-07	-5.02626	1623.17	250.736	22.2558	324.552	28.0154
Cholesterol	ENSG00000136048.14	DRAM1	-0.619756	0.0960727	1.63118e-09	1.11181e-10	-6.45091	3909.95	72.8992	6.53115	92.8365	5.13295
Cholesterol	ENSG00000137207.12	YIPF3	-0.620256	0.0954747	1.23348e-09	8.21863e-11	-6.49654	3039.1	130.289	4.21727	167.554	5.3601
Cholesterol	ENSG00000214078.13	CPNE1	-0.620598	0.110329	1.85253e-07	1.85536e-08	-5.62497	2682.54	107.698	3.19259	131.021	15.1392
Cholesterol	ENSG00000044090.13	CUL7	-0.62076	0.143101	8.01154e-05	1.4385e-05	-4.3379	1376.04	16.8825	1.35211	21.8757	3.49006
Cholesterol	ENSG00000115255.12	REEP6	-0.621638	0.225573	0.01604	0.00585464	-2.75581	79.5902	3.70703	0.225261	4.83163	0.138548
Cholesterol	ENSG00000103335.22	PIEZO1	-0.621707	0.103425	2.19378e-08	1.84163e-09	-6.01119	7215.6	83.9797	2.77193	113.345	5.70475
Cholesterol	ENSG00000068903.21	SIRT2	-0.621761	0.116532	8.36658e-07	9.52573e-08	-5.33555	952.413	31.7072	2.20568	40.3083	2.68494
Cholesterol	ENSG00000166444.19	DENND2B	-0.622316	0.102521	1.5694e-08	1.27818e-09	-6.07012	958.713	24.7881	2.33105	32.6625	7.41674
Cholesterol	ENSG00000159423.17	ALDH4A1	-0.622711	0.14551	0.00010113	1.87307e-05	-4.27951	334.138	7.09735	0.582158	9.29462	0.742401
Cholesterol	ENSG00000167965.18	MLST8	-0.622996	0.117787	1.05534e-06	1.22871e-07	-5.28917	933.721	37.4295	4.63629	49.0865	5.46111
Cholesterol	ENSG00000172663.9	TMEM134	-0.622998	0.143724	8.11307e-05	1.45976e-05	-4.33467	474.693	51.6439	6.67118	64.8258	6.99702
Cholesterol	ENSG00000162910.19	MRPL55	-0.62364	0.175267	0.00146111	0.000373357	-3.55823	232.988	25.4907	1.77035	34.052	5.99168
Cholesterol	ENSG00000153406.14	NMRAL1	-0.624138	0.167539	0.000822116	0.000195062	-3.72533	266.556	16.1778	0.805015	20.0501	3.21737
Cholesterol	ENSG00000002834.18	LASP1	-0.624653	0.101803	1.07839e-08	8.46778e-10	-6.1359	10315.3	149.539	14.5276	198.314	6.00782
Cholesterol	ENSG00000141696.13	P3H4	-0.625751	0.0981803	2.60211e-09	1.84779e-10	-6.37349	1380.9	38.9456	1.94298	49.0459	5.2562
Cholesterol	ENSG00000178149.17	DALRD3	-0.626655	0.140234	4.63841e-05	7.87155e-06	-4.46865	539.808	25.4711	3.03491	34.6855	4.20512
Cholesterol	ENSG00000204308.8	RNF5	-0.627115	0.121195	1.85596e-06	2.28606e-07	-5.17443	782.522	45.3364	4.00816	59.2588	3.1282
Cholesterol	ENSG00000178498.16	DTX3	-0.627765	0.163888	0.000562765	0.000127912	-3.83044	180.475	5.80391	1.14541	7.59675	0.247866
Cholesterol	ENSG00000085276.19	MECOM	-0.627877	0.105554	3.14756e-08	2.70798e-09	-5.94839	588.582	7.95558	0.488321	10.9	0.31409
Cholesterol	ENSG00000243449.8	C4orf48	-0.627991	0.14901	0.000131032	2.50436e-05	-4.21441	592.675	131.221	11.6701	170.098	23.4281
Cholesterol	ENSG00000160445.11	ZER1	-0.628814	0.108277	6.91361e-08	6.34236e-09	-5.80747	1379.81	19.7833	1.91684	26.2951	0.581822
Cholesterol	ENSG00000138835.22	RGS3	-0.629028	0.109721	1.04167e-07	9.86755e-09	-5.73299	1423.52	58.301	10.9145	76.1216	3.59113
Cholesterol	ENSG00000141504.12	SAT2	-0.62945	0.10481	2.26269e-08	1.90577e-09	-6.00564	695.196	51.3363	4.9404	68.1073	1.88705
Cholesterol	ENSG00000204580.14	DDR1	-0.62964	0.116387	5.7608e-07	6.30651e-08	-5.40989	626.592	10.4493	1.45115	14.354	2.03123
Cholesterol	ENSG00000154721.15	JAM2	-0.629645	0.21546	0.0102154	0.00347427	-2.92233	107.357	1.91457	0.127288	3.07674	0.514005
Cholesterol	ENSG00000113504.21	SLC12A7	-0.629933	0.122286	2.07544e-06	2.58673e-07	-5.15131	471.047	4.98494	0.175912	6.52116	0.250731
Cholesterol	ENSG00000100100.13	PIK3IP1	-0.630142	0.134437	1.79553e-05	2.76859e-06	-4.68728	379.778	9.23155	1.60514	12.0778	1.06565
Cholesterol	ENSG00000165688.12	PMPCA	-0.630717	0.117939	7.87596e-07	8.90105e-08	-5.34784	856.45	30.5891	1.94859	36.5816	0.835132
Cholesterol	ENSG00000079308.20	TNS1	-0.631026	0.111914	1.72457e-07	1.71521e-08	-5.63852	6234.14	36.9885	3.92662	46.8501	2.3953
Cholesterol	ENSG00000112651.12	MRPL2	-0.631028	0.127777	5.68513e-06	7.87251e-07	-4.9385	466.109	40.3849	1.49438	52.5163	4.23049
Cholesterol	ENSG00000138101.20	DTNB	-0.631791	0.247904	0.027249	0.0108177	-2.54853	77.1089	2.70819	0.643912	3.41194	1.26657
Cholesterol	ENSG00000162144.10	CYB561A3	-0.632249	0.123881	2.60282e-06	3.33092e-07	-5.10369	1303.44	33.4229	1.56798	42.8913	6.34538
Cholesterol	ENSG00000164442.10	CITED2	-0.632255	0.104178	1.57779e-08	1.28721e-09	-6.06899	912.241	32.892	4.20706	44.7623	4.83495
Cholesterol	ENSG00000174177.13	CTU2	-0.632812	0.136267	2.18254e-05	3.41848e-06	-4.64393	325.421	11.8542	0.24683	16.1468	0.810367
Cholesterol	ENSG00000161714.12	PLCD3	-0.632904	0.13923	3.33642e-05	5.47407e-06	-4.54575	475.676	19.057	2.49401	27.4284	5.21572
Cholesterol	ENSG00000177732.9	SOX12	-0.633266	0.119254	9.48906e-07	1.09489e-07	-5.31023	918.542	11.0362	0.936131	14.4887	1.01924
Cholesterol	ENSG00000204371.11	EHMT2	-0.633491	0.124807	2.97044e-06	3.85922e-07	-5.07577	1047.72	22.3848	1.73336	29.0566	1.79185
Cholesterol	ENSG00000198853.12	RUSC2	-0.633889	0.092654	1.34494e-10	7.83877e-12	-6.84146	2481.78	26.2856	1.25548	34.5059	0.530377
Cholesterol	ENSG00000196507.11	TCEAL3	-0.633937	0.107833	4.66494e-08	4.13025e-09	-5.87889	597.472	36.018	3.28138	47.4598	3.75032
Cholesterol	ENSG00000169696.16	ASPSCR1	-0.635023	0.156026	0.000231113	4.70167e-05	-4.06998	367.268	15.423	2.01768	18.9005	1.10582
Cholesterol	ENSG00000000003.15	TSPAN6	-0.63504	0.130123	7.45836e-06	1.05926e-06	-4.8803	428.581	8.14696	1.11573	10.9582	0.705908
Cholesterol	ENSG00000167775.11	CD320	-0.635342	0.11638	4.47084e-07	4.78313e-08	-5.45919	683.411	34.7341	2.81228	45.4705	3.4327
Cholesterol	ENSG00000138172.11	CALHM2	-0.635749	0.125458	3.09382e-06	4.03243e-07	-5.06742	491.088	18.7846	1.00502	23.7989	1.36338
Cholesterol	ENSG00000164896.21	FASTK	-0.635937	0.123454	2.07544e-06	2.58816e-07	-5.15121	970.182	34.9165	1.95065	46.4248	3.82956
Cholesterol	ENSG00000162714.13	ZNF496	-0.635973	0.116555	4.52956e-07	4.85782e-08	-5.45644	579.732	9.42782	1.12404	13.8232	0.761784
Cholesterol	ENSG00000133460.20	SLC2A11	-0.63612	0.242751	0.0228098	0.00878092	-2.62047	74.9612	3.28865	0.939362	5.30181	0.83098
Cholesterol	ENSG00000204344.16	STK19	-0.636185	0.17557	0.00117427	0.000290587	-3.62355	191.688	10.3387	1.29755	14.2473	1.7154
Cholesterol	ENSG00000174516.15	PELI3	-0.636852	0.152465	0.000151971	2.95318e-05	-4.17705	237.743	5.27196	0.675688	6.84143	0.0896234
Cholesterol	ENSG00000258441.1	LINC00641	-0.637017	0.183106	0.00189469	0.000503388	-3.47895	201.473	2.17225	0.358479	2.90862	0.682144
Cholesterol	ENSG00000008382.16	MPND	-0.637229	0.173865	0.00101895	0.00024726	-3.66508	200.879	10.3644	1.53972	13.6205	0.901892
Cholesterol	ENSG00000227500.10	SCAMP4	-0.637422	0.105775	2.01593e-08	1.67831e-09	-6.02623	1874.84	46.5317	3.33471	61.0906	3.99009
Cholesterol	ENSG00000103260.9	METRN	-0.637837	0.119194	7.74731e-07	8.73445e-08	-5.35126	969.863	59.6211	3.00666	73.324	9.63799
Cholesterol	ENSG00000115677.18	HDLBP	-0.637937	0.121023	1.15177e-06	1.3554e-07	-5.27119	39876.5	693.212	108.949	964.704	71.4145
Cholesterol	ENSG00000101057.16	MYBL2	-0.63794	0.143701	5.24341e-05	9.02225e-06	-4.43937	385.921	8.38372	0.383423	11.0697	2.40683
Cholesterol	ENSG00000099817.12	POLR2E	-0.637975	0.112729	1.54795e-07	1.51936e-08	-5.65936	3347.32	206.96	17.7954	270.315	14.2587
Cholesterol	ENSG00000086504.18	MRPL28	-0.638742	0.116159	3.62019e-07	3.82213e-08	-5.49888	1504.09	97.3813	8.73028	136.257	3.03332
Cholesterol	ENSG00000075234.17	TTC38	-0.639464	0.114272	2.16365e-07	2.19406e-08	-5.59596	824.287	19.3742	1.07939	25.8283	1.52557
Cholesterol	ENSG00000237172.4	B3GNT9	-0.639994	0.101467	3.89292e-09	2.8372e-10	-6.30742	668.552	14.3077	0.807729	18.8784	0.417256
Cholesterol	ENSG00000174165.8	ZDHHC24	-0.640119	0.115667	2.99968e-07	3.12736e-08	-5.53415	529.718	11.7149	0.340824	19.4775	2.29341
Cholesterol	ENSG00000148671.14	ADIRF	-0.640514	0.12287	1.52878e-06	1.85861e-07	-5.21295	517.872	76.3726	8.36269	104.714	6.47523
Cholesterol	ENSG00000125505.17	MBOAT7	-0.640911	0.095249	2.82726e-10	1.71075e-11	-6.72879	4948.76	131.653	7.02964	174.64	10.0778
Cholesterol	ENSG00000198948.12	MFAP3L	-0.641097	0.171782	0.000803456	0.000189939	-3.73203	243.47	2.76334	0.741273	3.37119	1.05046
Cholesterol	ENSG00000165495.16	PKNOX2	-0.641138	0.199881	0.00450897	0.00133845	-3.2076	133.721	2.31305	0.253133	2.94358	0.531517
Cholesterol	ENSG00000103226.19	NOMO3	-0.64236	0.238575	0.0189324	0.00709208	-2.69249	160.683	5.61075	1.82346	11.2125	9.2115
Cholesterol	ENSG00000101294.18	HM13	-0.642523	0.107629	2.77882e-08	2.37527e-09	-5.96981	5488.52	208.639	13.4339	275.855	20.6809
Cholesterol	ENSG00000155816.21	FMN2	-0.642682	0.179419	0.00135005	0.000340939	-3.58203	138.02	2.65652	0.282018	2.91727	0.903166
Cholesterol	ENSG00000137161.18	CNPY3	-0.642744	0.103604	7.23919e-09	5.50903e-10	-6.20387	687.089	29.6463	0.818293	39.1736	0.45647
Cholesterol	ENSG00000197111.16	PCBP2	-0.64298	0.103979	8.1201e-09	6.26059e-10	-6.18373	10381.5	411.019	26.8963	541.708	36.5546
Cholesterol	ENSG00000054356.14	PTPRN	-0.643368	0.13754	1.87231e-05	2.90132e-06	-4.67768	359.246	6.17726	1.16982	9.70133	3.50593
Cholesterol	ENSG00000037042.9	TUBG2	-0.643417	0.17547	0.0010123	0.000245576	-3.66683	196.48	6.61744	0.203961	8.70981	1.37495
Cholesterol	ENSG00000111348.9	ARHGDIB	-0.643582	0.149896	9.58502e-05	1.75861e-05	-4.29352	331.839	22.2448	2.95593	28.014	2.26081
Cholesterol	ENSG00000198763.3	MT-ND2	-0.643981	0.111827	9.01264e-08	8.47481e-09	-5.75873	36609.2	2290.63	244.08	3043.67	455.496
Cholesterol	ENSG00000186866.17	POFUT2	-0.644102	0.0960936	3.32045e-10	2.04381e-11	-6.70286	1929.32	44.7183	6.33443	57.2435	8.5909
Cholesterol	ENSG00000215440.12	NPEPL1	-0.644162	0.141126	3.08375e-05	5.00803e-06	-4.56445	595.363	15.8849	1.10225	20.9055	3.30802
Cholesterol	ENSG00000173281.5	PPP1R3B	-0.644199	0.115175	2.19371e-07	2.2291e-08	-5.59321	943.961	9.56764	1.37667	12.6649	1.79871
Cholesterol	ENSG00000087884.15	AAMDC	-0.644252	0.170074	0.000657129	0.000151828	-3.78806	187.638	27.5308	2.04971	36.131	2.91986
Cholesterol	ENSG00000032444.17	PNPLA6	-0.644351	0.131374	6.67021e-06	9.35723e-07	-4.9047	2476.56	55.7479	3.3389	78.7599	12.2006
Cholesterol	ENSG00000106330.12	MOSPD3	-0.644366	0.126449	2.70425e-06	3.472e-07	-5.09584	504.935	28.6271	2.5293	37.7259	2.27676
Cholesterol	ENSG00000139531.13	SUOX	-0.644455	0.147363	6.9152e-05	1.22403e-05	-4.37326	238.059	7.44086	0.144884	8.99389	1.16684
Cholesterol	ENSG00000275183.2	LENG9	-0.644882	0.212863	0.00757107	0.00244909	-3.02956	119.974	3.4446	0.520858	4.56102	0.648482
Cholesterol	ENSG00000100258.18	LMF2	-0.644957	0.125329	2.12563e-06	2.65963e-07	-5.1461	2528.04	56.6621	5.33379	74.9601	8.00595
Cholesterol	ENSG00000103363.16	ELOB	-0.645265	0.110866	6.43552e-08	5.87692e-09	-5.82022	2473.87	433.35	10.0117	570.076	50.5843
Cholesterol	ENSG00000179094.16	PER1	-0.645449	0.140955	2.89638e-05	4.6695e-06	-4.57911	600.487	8.4286	0.663766	10.1379	1.91951
Cholesterol	ENSG00000108578.15	BLMH	-0.646467	0.104524	8.07379e-09	6.21622e-10	-6.18485	620.614	18.3692	1.12266	24.0522	1.86697
Cholesterol	ENSG00000281571.2	ENSG00000281571	-0.64689	0.260049	0.0314882	0.012862	-2.48757	80.6415	4.89384	0.64333	6.53917	1.63964
Cholesterol	ENSG00000255663.1	ENSG00000255663	-0.647214	0.234177	0.0157219	0.00571362	-2.76378	99.2554	9.73296	2.40242	12.8948	0.5975
Cholesterol	ENSG00000071553.18	ATP6AP1	-0.64738	0.0868285	1.91345e-12	8.9298e-14	-7.45584	3475.8	101.508	2.75476	138.461	1.81914
Cholesterol	ENSG00000216490.4	IFI30	-0.647779	0.136711	1.42856e-05	2.15524e-06	-4.73829	496.133	38.1006	2.01209	48.1445	6.06334
Cholesterol	ENSG00000099899.15	TRMT2A	-0.647886	0.143323	3.71693e-05	6.17076e-06	-4.52045	316.564	9.55556	3.21901	12.6159	3.9092
Cholesterol	ENSG00000133069.17	TMCC2	-0.647933	0.226986	0.0123016	0.00431044	-2.8545	97.9279	1.39297	0.325841	1.84593	0.272362
Cholesterol	ENSG00000181029.9	TRAPPC5	-0.648689	0.126465	2.30645e-06	2.90672e-07	-5.1294	981.407	109.723	3.27636	138.797	16.4411
Cholesterol	ENSG00000130733.11	YIPF2	-0.649299	0.115785	2.03488e-07	2.04932e-08	-5.60779	1176.26	55.4097	1.50904	89.3303	11.9195
Cholesterol	ENSG00000142910.16	TINAGL1	-0.649593	0.171971	0.000683171	0.00015851	-3.77734	235.777	6.25523	0.742029	9.44908	2.93048
Cholesterol	ENSG00000080493.18	SLC4A4	-0.649608	0.166534	0.000435346	9.58924e-05	-3.90076	218.388	1.59135	0.189274	2.07885	0.445843
Cholesterol	ENSG00000186815.13	TPCN1	-0.649716	0.122691	1.02351e-06	1.18667e-07	-5.29554	1165.01	13.4194	0.910378	17.582	1.23867
Cholesterol	ENSG00000167657.14	DAPK3	-0.649952	0.0969438	3.29627e-10	2.02206e-11	-6.70442	1714.1	78.4206	4.73418	101.323	6.45683
Cholesterol	ENSG00000170296.10	GABARAP	-0.650039	0.107006	1.53218e-08	1.24147e-09	-6.07479	7501.5	811.527	60.6828	1125.88	76.5106
Cholesterol	ENSG00000125652.8	ALKBH7	-0.650545	0.140906	2.45786e-05	3.89586e-06	-4.61686	695.445	53.0707	1.32131	69.043	8.55682
Cholesterol	ENSG00000070371.16	CLTCL1	-0.650657	0.192937	0.00269626	0.000745232	-3.37237	186.406	2.87456	0.371074	3.13789	0.723365
Cholesterol	ENSG00000198286.10	CARD11	-0.650695	0.119259	4.53345e-07	4.86515e-08	-5.45617	783.552	11.2589	1.62146	14.604	0.387871
Cholesterol	ENSG00000103066.13	PLA2G15	-0.65093	0.111627	6.05495e-08	5.49991e-09	-5.83129	553.896	13.364	0.0930985	17.4181	0.89878
Cholesterol	ENSG00000105404.11	RABAC1	-0.651029	0.12305	1.04677e-06	1.21801e-07	-5.29077	3444.36	327.619	15.1915	432.773	56.7521
Cholesterol	ENSG00000100908.14	EMC9	-0.651585	0.193759	0.00278103	0.000771368	-3.36287	120.201	9.15515	0.243747	12.178	1.48913
Cholesterol	ENSG00000181751.10	MACIR	-0.652131	0.161861	0.000271298	5.60219e-05	-4.02897	263.208	5.13107	0.560154	6.73506	1.59712
Cholesterol	ENSG00000109113.20	RAB34	-0.652448	0.0974831	3.53365e-10	2.18733e-11	-6.69294	3026.3	139.869	6.60786	181.323	9.09422
Cholesterol	ENSG00000214160.10	ALG3	-0.652957	0.117351	2.55971e-07	2.63484e-08	-5.56412	1020.98	43.5871	1.52814	61.1806	3.06839
Cholesterol	ENSG00000183207.14	RUVBL2	-0.653724	0.126713	2.00123e-06	2.4817e-07	-5.15908	1914.74	75.8419	7.61939	102.922	9.40788
Cholesterol	ENSG00000166557.14	TMED3	-0.653744	0.0904864	9.91331e-12	5.0194e-13	-7.22477	2897.93	118.603	1.4153	163.699	10.2151
Cholesterol	ENSG00000075651.17	PLD1	-0.653826	0.124085	1.16229e-06	1.37036e-07	-5.26918	997.306	12.1407	0.775759	17.5856	2.86447
Cholesterol	ENSG00000104341.17	LAPTM4B	-0.654251	0.0946072	8.26843e-11	4.66386e-12	-6.91545	1186.21	28.1169	2.57336	37.5989	2.47471
Cholesterol	ENSG00000125398.8	SOX9	-0.654363	0.234151	0.0145096	0.00519614	-2.79462	87.159	1.25412	0.277541	1.66682	0.340247
Cholesterol	ENSG00000267645.5	ENSG00000267645	-0.65452	0.158712	0.000187024	3.72409e-05	-4.12396	366.801	13.8493	0.91466	18.4228	3.08956
Cholesterol	ENSG00000104835.15	SARS2	-0.654874	0.167603	0.000426573	9.3337e-05	-3.90729	239.756	8.20261	0.420516	10.5647	1.64593
Cholesterol	ENSG00000162496.9	DHRS3	-0.654883	0.107671	1.4726e-08	1.185e-09	-6.08226	3152.31	87.7038	1.69793	117.003	11.3589
Cholesterol	ENSG00000178467.18	P4HTM	-0.654994	0.139412	1.71101e-05	2.62399e-06	-4.69825	320.314	11.9026	1.54984	14.4724	1.33469
Cholesterol	ENSG00000165996.14	HACD1	-0.655318	0.204482	0.00453801	0.00135173	-3.20476	100.768	7.04734	0.562534	11.8135	1.26716
Cholesterol	ENSG00000137124.8	ALDH1B1	-0.656036	0.104617	4.87202e-09	3.59183e-10	-6.27081	641.423	12.0661	0.296852	16.2463	1.11192
Cholesterol	ENSG00000136848.18	DAB2IP	-0.656047	0.0967894	2.05497e-10	1.21772e-11	-6.77809	968.759	8.56512	0.985937	11.0381	1.25729
Cholesterol	ENSG00000062282.15	DGAT2	-0.656073	0.208205	0.00532016	0.00162661	-3.15109	95.3105	3.05816	0.8161	3.66041	0.472536
Cholesterol	ENSG00000141540.11	TTYH2	-0.656217	0.272895	0.0382312	0.016188	-2.40465	56.078	0.920171	0.114162	1.46604	0.46279
Cholesterol	ENSG00000167601.12	AXL	-0.657223	0.0934	3.67686e-11	1.96911e-12	-7.03665	7568.23	97.3671	8.10031	130.334	2.78374
Cholesterol	ENSG00000144283.23	PKP4	-0.657362	0.101198	1.23803e-09	8.25758e-11	-6.49583	756.214	9.51179	0.961028	12.8297	0.486046
Cholesterol	ENSG00000162300.13	ZFPL1	-0.657842	0.113822	8.07922e-08	7.49033e-09	-5.77954	839.869	42.1594	0.159283	57.3326	1.85192
Cholesterol	ENSG00000263585.1	ENSG00000263585	-0.657853	0.28689	0.0492382	0.0218452	-2.29305	73.1079	14.6134	2.64761	19.3165	6.01387
Cholesterol	ENSG00000110697.13	PITPNM1	-0.658281	0.133086	5.47952e-06	7.56492e-07	-4.94627	1910.15	28.6266	5.12757	35.7193	3.42163
Cholesterol	ENSG00000162191.14	UBXN1	-0.658371	0.113844	7.92226e-08	7.33493e-09	-5.78307	1639.89	100.465	9.19763	137.079	11.0439
Cholesterol	ENSG00000002330.14	BAD	-0.659089	0.118406	2.52973e-07	2.60103e-08	-5.56637	858.36	64.1983	6.80782	85.6172	3.16727
Cholesterol	ENSG00000100592.16	DAAM1	-0.659801	0.118114	2.27549e-07	2.3217e-08	-5.58614	466.935	7.79414	2.69076	10.7082	0.73157
Cholesterol	ENSG00000070214.16	SLC44A1	-0.659948	0.0945129	5.2596e-11	2.89721e-12	-6.98262	2205.54	16.3899	1.63846	22.2912	0.801017
Cholesterol	ENSG00000164877.19	MICALL2	-0.660145	0.173467	0.000615782	0.000141461	-3.8056	167.45	3.16976	0.164804	4.29387	0.769063
Cholesterol	ENSG00000178035.13	IMPDH2	-0.660284	0.11643	1.45417e-07	1.41897e-08	-5.67108	3767.28	135.293	7.60151	181.454	19.4643
Cholesterol	ENSG00000158825.6	CDA	-0.660858	0.217187	0.00729572	0.00234378	-3.04281	103.92	8.84578	1.3136	11.9007	0.948692
Cholesterol	ENSG00000196465.10	MYL6B	-0.660867	0.113694	6.71728e-08	6.14824e-09	-5.81267	1087.92	87.9444	3.14458	106.079	7.66919
Cholesterol	ENSG00000164068.16	RNF123	-0.660907	0.128821	2.29528e-06	2.89105e-07	-5.13041	1003.2	17.2257	0.624994	21.2104	0.795979
Cholesterol	ENSG00000067177.15	PHKA1	-0.660918	0.19993	0.00332753	0.00094725	-3.30574	116.804	1.20917	0.207947	1.74932	0.0517665
Cholesterol	ENSG00000147889.18	CDKN2A	-0.660947	0.0957858	9.13522e-11	5.1909e-12	-6.90026	1033.45	87.7517	3.56353	121.838	7.24967
Cholesterol	ENSG00000110711.11	AIP	-0.660986	0.109155	1.70737e-08	1.40005e-09	-6.05547	729.619	37.2015	2.78907	49.8398	1.48668
Cholesterol	ENSG00000159263.16	SIM2	-0.661144	0.130701	3.22755e-06	4.22693e-07	-5.05844	419.082	6.13013	0.857425	8.74319	0.580204
Cholesterol	ENSG00000244509.4	APOBEC3C	-0.66122	0.112864	5.21188e-08	4.66887e-09	-5.85856	2071.23	46.6874	4.05536	64.4635	3.76363
Cholesterol	ENSG00000171443.7	ZNF524	-0.661398	0.160431	0.000187975	3.74565e-05	-4.12263	197.773	10.5171	0.821099	14.4394	1.73554
Cholesterol	ENSG00000100644.17	HIF1A	-0.661412	0.0767424	2.20984e-16	6.77799e-18	-8.6186	15609.7	291.423	6.62646	426.397	45.3239
Cholesterol	ENSG00000233762.3	RPS15P4	-0.661442	0.288009	0.0488326	0.0216415	-2.2966	50.2195	10.1427	0.678837	13.5302	2.6948
Cholesterol	ENSG00000175906.5	ARL4D	-0.661929	0.173631	0.000601206	0.000137695	-3.81227	173.866	6.67357	1.21301	8.90969	0.386702
Cholesterol	ENSG00000146416.19	AIG1	-0.66203	0.118029	2.02161e-07	2.03454e-08	-5.60904	439.993	14.5134	1.45086	20.3117	1.84335
Cholesterol	ENSG00000198832.11	SELENOM	-0.662046	0.0931596	2.26829e-11	1.18952e-12	-7.10658	3948.68	413.832	11.4763	553.811	19.7524
Cholesterol	ENSG00000183196.10	CHST6	-0.662281	0.218742	0.00761329	0.00246434	-3.02769	123.465	0.899927	0.122123	1.16022	0.342679
Cholesterol	ENSG00000109084.14	TMEM97	-0.662541	0.134678	6.22358e-06	8.67872e-07	-4.91945	329.615	11.2001	0.586351	18.0042	3.29721
Cholesterol	ENSG00000149150.9	SLC43A1	-0.663025	0.197977	0.00290939	0.00081102	-3.34901	179.527	5.44049	1.23706	6.84605	0.642472
Cholesterol	ENSG00000187535.14	IFT140	-0.663489	0.151794	6.97394e-05	1.23686e-05	-4.37099	387.595	5.78406	0.75318	7.4131	0.818449
Cholesterol	ENSG00000108639.8	SYNGR2	-0.664385	0.136467	7.87587e-06	1.12458e-06	-4.86848	304.629	12.3881	0.349878	16.5204	0.606653
Cholesterol	ENSG00000115486.13	GGCX	-0.664592	0.0964695	9.84184e-11	5.61296e-12	-6.88914	919.037	17.9336	1.56487	25.8617	2.64724
Cholesterol	ENSG00000204673.11	AKT1S1	-0.664674	0.107635	8.54126e-09	6.60585e-10	-6.17525	2972.13	90.3753	7.14483	124.267	9.79555
Cholesterol	ENSG00000177425.11	PAWR	-0.666166	0.114721	6.9347e-08	6.36654e-09	-5.80683	778.35	12.1898	3.11074	18.1037	3.11381
Cholesterol	ENSG00000196440.12	ARMCX4	-0.666329	0.234644	0.0128164	0.00451489	-2.83975	74.2731	0.73047	0.0858233	0.817312	0.230937
Cholesterol	ENSG00000144583.5	MARCHF4	-0.666485	0.107782	8.1201e-09	6.26318e-10	-6.18366	984.804	11.1169	0.956163	14.9912	1.76404
Cholesterol	ENSG00000147123.12	NDUFB11	-0.66687	0.114575	6.4351e-08	5.87206e-09	-5.82036	1519.47	181.423	9.40398	242.941	22.7393
Cholesterol	ENSG00000105429.13	MEGF8	-0.668242	0.110018	1.53776e-08	1.24813e-09	-6.07394	2020.58	12.4685	0.740285	16.7449	1.76933
Cholesterol	ENSG00000198794.12	SCAMP5	-0.668682	0.147548	3.53905e-05	5.84345e-06	-4.53198	276.935	5.68997	0.569505	7.75716	1.2718
Cholesterol	ENSG00000163444.12	TMEM183A	-0.668881	0.102883	1.1959e-09	7.95991e-11	-6.50136	1309.73	34.6028	1.92672	49.8869	6.12806
Cholesterol	ENSG00000150347.17	ARID5B	-0.668975	0.109369	1.20608e-08	9.55434e-10	-6.11668	1647.96	14.0481	1.15721	18.9339	2.68737
Cholesterol	ENSG00000184371.14	CSF1	-0.669785	0.0926484	9.62771e-12	4.85426e-13	-7.22932	1616.75	25.8103	2.0882	34.475	2.39304
Cholesterol	ENSG00000103197.18	TSC2	-0.67036	0.134994	5.01236e-06	6.83979e-07	-4.96586	1655.4	21.6108	1.01695	28.2634	2.7819
Cholesterol	ENSG00000166073.11	GPR176	-0.670399	0.0874825	4.17076e-13	1.813e-14	-7.66324	3236.44	46.5345	2.12112	62.7684	2.38997
Cholesterol	ENSG00000148341.18	SH3GLB2	-0.671074	0.102254	8.16305e-10	5.28003e-11	-6.56282	921.2	40.0701	0.268359	54.722	0.905462
Cholesterol	ENSG00000223459.6	TCAF1P1	-0.671159	0.214453	0.00566524	0.00175024	-3.12963	147.024	3.80531	0.710941	5.12411	0.995452
Cholesterol	ENSG00000076924.12	XAB2	-0.671196	0.131829	2.75317e-06	3.55396e-07	-5.09142	770.192	16.7179	1.0499	22.3875	2.58695
Cholesterol	ENSG00000063660.9	GPC1	-0.671281	0.0884496	7.13026e-13	3.21353e-14	-7.58942	2984.44	52.7193	5.21036	74.9772	13.0891
Cholesterol	ENSG00000005486.17	RHBDD2	-0.671746	0.112317	2.60825e-08	2.22041e-09	-5.9808	1236.01	44.2246	1.18509	61.3953	6.1363
Cholesterol	ENSG00000141456.16	PELP1	-0.671792	0.137641	7.44875e-06	1.05685e-06	-4.88075	1204.95	19.5934	2.7474	26.8073	2.2988
Cholesterol	ENSG00000095383.20	TBC1D2	-0.672083	0.137421	7.13176e-06	1.00494e-06	-4.89067	325.572	5.64771	0.513939	7.63654	0.536829
Cholesterol	ENSG00000111676.15	ATN1	-0.672137	0.114929	5.52236e-08	4.96621e-09	-5.8483	4120.12	52.2584	5.94669	70.6747	6.26879
Cholesterol	ENSG00000105755.8	ETHE1	-0.672583	0.120048	2.08931e-07	2.1114e-08	-5.60262	654.69	48.4565	0.96821	65.5606	6.19922
Cholesterol	ENSG00000007541.17	PIGQ	-0.672794	0.115928	7.06613e-08	6.49316e-09	-5.80353	944.664	22.8244	0.750948	31.1205	1.1167
Cholesterol	ENSG00000129474.16	AJUBA	-0.672977	0.142845	1.61569e-05	2.46209e-06	-4.71124	251.625	4.54399	0.879129	4.82036	0.280063
Cholesterol	ENSG00000099849.15	RASSF7	-0.67305	0.278767	0.0374277	0.0157619	-2.41438	50.4923	1.83673	0.0889953	3.16022	1.5018
Cholesterol	ENSG00000140988.16	RPS2	-0.673357	0.109955	1.15973e-08	9.1307e-10	-6.12391	29776.7	2180	80.3307	3000.46	293.201
Cholesterol	ENSG00000121310.17	ECHDC2	-0.673873	0.204499	0.00344273	0.000983398	-3.29523	100.1	6.95571	0.58679	8.9365	2.91017
Cholesterol	ENSG00000178695.6	KCTD12	-0.674152	0.0966224	5.4534e-11	3.01155e-12	-6.97718	3724.4	32.7814	3.43726	44.3259	5.85954
Cholesterol	ENSG00000118960.13	HS1BP3	-0.674253	0.128367	1.25702e-06	1.50024e-07	-5.25253	777.986	18.6318	1.08668	25.0876	1.92402
Cholesterol	ENSG00000167157.11	PRRX2	-0.674333	0.115478	5.79127e-08	5.23623e-09	-5.83949	702.788	33.2537	2.50714	44.893	1.52052
Cholesterol	ENSG00000085185.16	BCORL1	-0.674403	0.130379	1.87088e-06	2.30834e-07	-5.17262	370.444	3.64103	0.316184	5.03932	0.611514
Cholesterol	ENSG00000105223.20	PLD3	-0.674511	0.0923926	5.83122e-12	2.86735e-13	-7.30048	4781.09	220.909	21.7946	283.077	7.61195
Cholesterol	ENSG00000112769.20	LAMA4	-0.674564	0.0791554	4.95481e-16	1.56798e-17	-8.52202	15256.8	213.762	13.0451	315.796	23.2745
Cholesterol	ENSG00000167792.13	NDUFV1	-0.675051	0.125702	7.02659e-07	7.86325e-08	-5.37024	1836.15	75.4546	6.59627	99.6433	9.12615
Cholesterol	ENSG00000139508.15	SLC46A3	-0.67517	0.270132	0.0306323	0.01244	-2.49941	59.4382	1.03728	0.134101	1.36803	0.272363
Cholesterol	ENSG00000108479.13	GALK1	-0.675443	0.169378	0.000316143	6.66894e-05	-3.9878	500.835	21.794	3.21979	29.8451	5.24639
Cholesterol	ENSG00000171159.5	BBLN	-0.676433	0.127813	1.03884e-06	1.20733e-07	-5.29238	854.525	86.8576	6.93045	116.784	11.4482
Cholesterol	ENSG00000102181.21	CD99L2	-0.676675	0.0892543	7.54662e-13	3.41772e-14	-7.58143	2029.52	32.4313	1.66375	43.9472	2.19596
Cholesterol	ENSG00000225630.1	MTND2P28	-0.676974	0.121355	2.37182e-07	2.42659e-08	-5.57846	1189.37	73.1791	6.3198	99.3398	13.2628
Cholesterol	ENSG00000135362.14	PRR5L	-0.678314	0.141925	1.18576e-05	1.75827e-06	-4.77939	254.272	10.5591	1.07175	12.8106	1.21389
Cholesterol	ENSG00000167535.8	CACNB3	-0.678804	0.119805	1.49433e-07	1.46231e-08	-5.66593	480.101	12.6175	0.579583	16.1827	1.09812
Cholesterol	ENSG00000103495.15	MAZ	-0.679	0.101652	3.84713e-10	2.39476e-11	-6.67967	2673.59	87.8707	4.23103	110.48	1.38032
Cholesterol	ENSG00000164050.13	PLXNB1	-0.679202	0.117449	7.92226e-08	7.3393e-09	-5.78297	540.261	7.84556	0.498766	9.44025	3.24415
Cholesterol	ENSG00000059573.9	ALDH18A1	-0.67953	0.0984355	8.95247e-11	5.08083e-12	-6.9033	2711.61	47.0758	3.38803	64.105	2.56971
Cholesterol	ENSG00000183751.16	TBL3	-0.679987	0.14222	1.17666e-05	1.74232e-06	-4.78122	782.03	18.7674	3.12275	27.4841	4.46114
Cholesterol	ENSG00000099949.21	LZTR1	-0.680246	0.119331	1.24945e-07	1.19448e-08	-5.70051	1093.74	15.724	1.11255	20.4724	1.49698
Cholesterol	ENSG00000176788.9	BASP1	-0.680369	0.0727721	3.56316e-19	8.82239e-21	-9.34931	6063.46	197.986	7.28745	268.596	8.92455
Cholesterol	ENSG00000177830.18	CHID1	-0.681197	0.10553	1.59224e-09	1.08195e-10	-6.45503	1154.69	58.7382	2.42375	80.6817	5.81244
Cholesterol	ENSG00000164611.13	PTTG1	-0.68154	0.108729	4.9381e-09	3.65085e-10	-6.26827	857.502	85.9901	6.67964	119.055	12.0965
Cholesterol	ENSG00000100526.21	CDKN3	-0.681546	0.163524	0.000157436	3.07469e-05	-4.16786	167.906	15.2648	2.2356	21.8649	3.32231
Cholesterol	ENSG00000249751.4	ECSCR	-0.682166	0.215281	0.00505212	0.0015311	-3.16872	88.0459	5.49912	0.211863	7.47122	0.451767
Cholesterol	ENSG00000178188.15	SH2B1	-0.682298	0.131534	1.74279e-06	2.13455e-07	-5.18722	432.023	12.4876	3.54175	20.519	2.16827
Cholesterol	ENSG00000144785.8	ENSG00000144785	-0.682645	0.212696	0.00448382	0.00132974	-3.20948	169.843	26.6677	5.82598	34.6817	5.34729
Cholesterol	ENSG00000244300.3	GATA2-AS1	-0.683027	0.191924	0.00145813	0.000372494	-3.55884	112.944	4.92028	0.336227	6.84064	0.436588
Cholesterol	ENSG00000160211.19	G6PD	-0.68309	0.146214	1.92283e-05	2.98494e-06	-4.67185	5160.83	143.696	21.1703	193.28	29.2231
Cholesterol	ENSG00000104852.15	SNRNP70	-0.683532	0.106696	2.13465e-09	1.4906e-10	-6.40633	2095.92	85.397	11.706	135.13	7.3473
Cholesterol	ENSG00000135390.21	ATP5MC2	-0.683894	0.115115	3.28305e-08	2.83368e-09	-5.94095	3544.17	415.962	23.515	562.789	51.3065
Cholesterol	ENSG00000033627.17	ATP6V0A1	-0.684677	0.113248	1.8051e-08	1.48646e-09	-6.04583	1246.66	24.3614	2.298	40.5828	5.15997
Cholesterol	ENSG00000168306.13	ACOX2	-0.684684	0.17143	0.000308653	6.49806e-05	-3.99395	219.553	6.89287	1.59691	7.65075	0.928837
Cholesterol	ENSG00000161395.14	PGAP3	-0.685098	0.169175	0.00025019	5.12955e-05	-4.04964	170.697	3.60421	0.213102	4.97409	0.320837
Cholesterol	ENSG00000164741.15	DLC1	-0.685976	0.0877132	1.29804e-13	5.25429e-15	-7.82067	2298.85	28.0404	2.65736	38.3529	3.57719
Cholesterol	ENSG00000132471.12	WBP2	-0.686141	0.128874	8.86636e-07	1.01441e-07	-5.32412	3646.66	115.628	9.08804	157.012	23.2998
Cholesterol	ENSG00000119431.10	HDHD3	-0.686488	0.261779	0.0227055	0.0087313	-2.6224	62.941	2.74886	0.147368	3.49621	0.484243
Cholesterol	ENSG00000110442.12	COMMD9	-0.686952	0.106831	1.84773e-09	1.27354e-10	-6.4303	753.055	53.6994	1.1418	75.133	3.24949
Cholesterol	ENSG00000087077.14	TRIP6	-0.687216	0.106173	1.43368e-09	9.63234e-11	-6.47261	1199.36	42.7112	4.71406	58.4506	2.47985
Cholesterol	ENSG00000205476.9	CCDC85C	-0.687366	0.150542	3.06561e-05	4.97218e-06	-4.56596	262.605	3.76277	0.768528	5.63006	0.111301
Cholesterol	ENSG00000006534.17	ALDH3B1	-0.69093	0.144135	1.11142e-05	1.63799e-06	-4.79362	541.464	10.9246	0.757197	15.0791	1.95669
Cholesterol	ENSG00000181852.18	RNF41	-0.691393	0.0904151	4.71458e-13	2.05922e-14	-7.64687	1262.15	25.5704	2.72621	37.9185	2.16237
Cholesterol	ENSG00000105520.11	PLPPR2	-0.691627	0.108117	2.25526e-09	1.58424e-10	-6.39703	2127.39	46.072	3.36549	63.1223	3.34907
Cholesterol	ENSG00000124702.19	KLHDC3	-0.692459	0.111281	6.50829e-09	4.88869e-10	-6.22264	981.655	30.5882	3.36734	41.8986	0.867614
Cholesterol	ENSG00000173801.17	JUP	-0.692525	0.115696	2.53649e-08	2.15402e-09	-5.98574	1353.58	24.3742	2.03566	33.253	2.25206
Cholesterol	ENSG00000128159.12	TUBGCP6	-0.692543	0.156077	5.28825e-05	9.11412e-06	-4.43719	316.257	3.087	0.402834	4.0971	0.479408
Cholesterol	ENSG00000107281.10	NPDC1	-0.693454	0.117175	3.73766e-08	3.25616e-09	-5.91813	2433.62	102.945	7.93902	143.607	15.5791
Cholesterol	ENSG00000198933.10	TBKBP1	-0.693631	0.149719	2.292e-05	3.60585e-06	-4.6329	243.928	4.30768	0.35051	5.53855	0.413712
Cholesterol	ENSG00000226950.8	DANCR	-0.694087	0.138331	3.93109e-06	5.23307e-07	-5.01756	354.684	28.6755	2.53815	39.8057	2.38702
Cholesterol	ENSG00000161281.11	COX7A1	-0.69415	0.287883	0.0376974	0.0158991	-2.41122	51.6582	16.6692	1.96127	22.996	5.34382
Cholesterol	ENSG00000288927.1	ENSG00000288927	-0.694252	0.222231	0.00575144	0.00178407	-3.124	93.9765	16.1572	2.18222	21.37	1.25829
Cholesterol	ENSG00000164885.13	CDK5	-0.694529	0.148482	1.87276e-05	2.90332e-06	-4.67754	310.313	17.7163	1.35731	24.1611	2.38638
Cholesterol	ENSG00000084092.7	NOA1	-0.694849	0.117344	3.67925e-08	3.191e-09	-5.92146	545.801	14.1079	0.415918	19.3318	0.968353
Cholesterol	ENSG00000182979.18	MTA1	-0.69519	0.118423	4.88432e-08	4.34826e-09	-5.87037	1691.83	35.7534	3.48588	52.0104	7.8205
Cholesterol	ENSG00000170558.10	CDH2	-0.695583	0.0837951	3.04172e-15	1.03238e-16	-8.301	11153.3	169.759	3.37887	232.495	20.6279
Cholesterol	ENSG00000185324.22	CDK10	-0.696437	0.178372	0.000430164	9.44519e-05	-3.90442	169.188	6.63001	1.28346	9.45705	0.189296
Cholesterol	ENSG00000141570.11	CBX8	-0.696731	0.249231	0.014472	0.00518165	-2.79552	74.572	1.453	0.831355	2.45615	0.0941907
Cholesterol	ENSG00000101439.9	CST3	-0.697214	0.100527	7.21708e-11	4.04574e-12	-6.93557	5497.89	458.233	17.1566	635.34	39.8955
Cholesterol	ENSG00000129968.17	ABHD17A	-0.697913	0.13114	8.95984e-07	1.02689e-07	-5.3219	1430.73	47.5934	6.76871	67.0493	6.64562
Cholesterol	ENSG00000011243.19	AKAP8L	-0.698058	0.133069	1.29908e-06	1.55586e-07	-5.24582	757.142	21.0982	0.621311	29.0045	4.06724
Cholesterol	ENSG00000198563.14	DDX39B	-0.698076	0.0864652	1.84988e-14	6.83187e-16	-8.07349	2700.8	112.773	11.0732	170.569	14.9533
Cholesterol	ENSG00000196961.13	AP2A1	-0.698744	0.127439	3.93296e-07	4.18243e-08	-5.48297	5616.24	101.777	7.38691	146.233	18.3998
Cholesterol	ENSG00000149380.12	P4HA3	-0.69944	0.119251	5.01277e-08	4.48353e-09	-5.86529	724.709	20.0839	3.01496	26.3845	2.87895
Cholesterol	ENSG00000126785.13	RHOJ	-0.699477	0.0918428	5.89005e-13	2.61599e-14	-7.61603	1205.09	21.3661	2.33679	30.8556	4.42137
Cholesterol	ENSG00000128311.14	TST	-0.699717	0.148427	1.59516e-05	2.42636e-06	-4.71422	311.406	16.2538	2.20087	22.2115	1.16942
Cholesterol	ENSG00000105701.16	FKBP8	-0.69977	0.129571	6.03342e-07	6.63853e-08	-5.40069	7096.95	244.878	26.5158	334.051	43.6958
Cholesterol	ENSG00000221869.5	CEBPD	-0.699893	0.107335	1.06051e-09	6.99972e-11	-6.52066	2055.71	101.428	14.1205	138.659	7.88827
Cholesterol	ENSG00000119777.20	TMEM214	-0.700067	0.108231	1.46337e-09	9.9132e-11	-6.46827	4471.87	103.357	14.7337	160.21	18.0129
Cholesterol	ENSG00000130731.16	METTL26	-0.700369	0.134051	1.4451e-06	1.74481e-07	-5.22465	1034.63	100.071	7.52405	138.078	18.8395
Cholesterol	ENSG00000198804.2	MT-CO1	-0.700407	0.105529	5.09329e-10	3.1988e-11	-6.63712	281369	10856.6	832.715	14995.5	2026.91
Cholesterol	ENSG00000135636.15	DYSF	-0.700547	0.194697	0.00128005	0.000320501	-3.59814	145.359	1.39174	0.103934	2.1464	0.192024
Cholesterol	ENSG00000174611.12	KY	-0.70055	0.226191	0.00623311	0.00195386	-3.09716	96.4779	1.20786	0.0518334	1.50205	0.27334
Cholesterol	ENSG00000183011.14	NAA38	-0.700942	0.135327	1.80906e-06	2.22327e-07	-5.17963	559.68	87.3551	5.5254	119.271	18.0359
Cholesterol	ENSG00000121691.7	CAT	-0.701479	0.0971724	1.03215e-11	5.24041e-13	-7.21891	951.323	23.7252	0.484889	32.8289	1.26397
Cholesterol	ENSG00000198899.2	MT-ATP6	-0.701853	0.109703	2.24855e-09	1.57652e-10	-6.39778	61891.6	6535.97	523.332	9010.5	1580.92
Cholesterol	ENSG00000071894.17	CPSF1	-0.702164	0.125148	2.00411e-07	2.01554e-08	-5.61066	1214.69	21.0258	1.33662	31.6277	3.02489
Cholesterol	ENSG00000158062.21	UBXN11	-0.702197	0.281246	0.0308328	0.0125343	-2.49673	52.6541	1.91119	0.300472	2.62469	0.399702
Cholesterol	ENSG00000141295.14	SCRN2	-0.703156	0.169395	0.000168303	3.31033e-05	-4.15099	356.339	14.2913	1.69268	19.6472	3.5445
Cholesterol	ENSG00000146540.15	C7orf50	-0.703292	0.0941661	1.74419e-12	8.1035e-14	-7.46863	1378.89	69.1745	1.50237	96.198	3.42956
Cholesterol	ENSG00000242612.7	DECR2	-0.703395	0.143061	6.30027e-06	8.80005e-07	-4.91673	253.671	10.6839	0.648233	17.0793	1.76379
Cholesterol	ENSG00000145335.17	SNCA	-0.70346	0.207183	0.00249732	0.000685381	-3.39536	98.2709	5.67229	0.881957	6.43129	0.132604
Cholesterol	ENSG00000110011.14	DNAJC4	-0.704379	0.119702	4.51883e-08	3.9946e-09	-5.88442	581.698	35.2621	3.31564	47.6812	2.38652
Cholesterol	ENSG00000100299.18	ARSA	-0.704514	0.120074	4.95843e-08	4.42803e-09	-5.86735	1001.77	26.9846	2.7836	38.3852	4.0374
Cholesterol	ENSG00000130714.19	POMT1	-0.704608	0.130908	6.62268e-07	7.34677e-08	-5.38248	731.243	14.926	0.619797	22.844	4.86236
Cholesterol	ENSG00000159261.12	CLDN14	-0.704671	0.132858	9.79803e-07	1.13327e-07	-5.30394	1150.36	57.2379	3.7366	78.8393	13.1543
Cholesterol	ENSG00000274487.3	NPEPPSP1	-0.705686	0.162438	7.79694e-05	1.39692e-05	-4.34434	238.428	8.85286	1.59218	12.231	0.624673
Cholesterol	ENSG00000168517.11	HEXIM2	-0.705702	0.29059	0.0362334	0.0151607	-2.42852	45.029	1.93573	0.170027	2.75007	0.0986581
Cholesterol	ENSG00000148814.18	LRRC27	-0.706045	0.202932	0.00189331	0.000502891	-3.47921	105.717	4.02936	1.1027	4.37094	0.615582
Cholesterol	ENSG00000142733.17	MAP3K6	-0.707046	0.138797	2.72008e-06	3.50368e-07	-5.09412	475.509	7.40989	0.847159	9.29388	1.21718
Cholesterol	ENSG00000154310.17	TNIK	-0.707208	0.119699	3.94333e-08	3.45843e-09	-5.90821	472.231	4.60016	0.603922	6.44957	0.715729
Cholesterol	ENSG00000196535.18	MYO18A	-0.707871	0.138692	2.60121e-06	3.32704e-07	-5.10391	1101.6	13.2428	2.46995	17.0417	1.62226
Cholesterol	ENSG00000132879.14	FBXO44	-0.707972	0.183379	0.00050437	0.00011306	-3.8607	126.78	4.66762	0.661956	6.7144	0.327354
Cholesterol	ENSG00000104960.15	PTOV1	-0.70813	0.1224	7.82763e-08	7.23531e-09	-5.78537	2888.04	109.664	6.31771	151.682	17.9359
Cholesterol	ENSG00000010361.14	FUZ	-0.708139	0.18754	0.000686825	0.000159406	-3.77594	173.733	6.7495	0.811596	9.24171	2.2055
Cholesterol	ENSG00000100429.18	HDAC10	-0.708288	0.186431	0.000630788	0.000145172	-3.79919	214.295	5.34467	0.640783	8.41825	2.19605
Cholesterol	ENSG00000105711.14	SCN1B	-0.708672	0.164496	9.03433e-05	1.64626e-05	-4.30815	172.714	6.25239	0.692307	8.60692	0.477286
Cholesterol	ENSG00000100031.19	GGT1	-0.709724	0.191026	0.00085092	0.000202935	-3.71533	213.921	14.9004	2.54479	20.4931	3.40624
Cholesterol	ENSG00000146374.14	RSPO3	-0.710906	0.146849	8.93602e-06	1.29149e-06	-4.84106	248.889	3.92589	0.358641	5.423	1.0006
Cholesterol	ENSG00000172270.22	BSG	-0.710927	0.111293	2.38292e-09	1.6822e-10	-6.38786	16194.7	599.556	33.1297	829.652	79.5471
Cholesterol	ENSG00000169738.8	DCXR	-0.7111	0.135059	1.18006e-06	1.401e-07	-5.26512	457.817	38.5405	5.45609	50.0181	4.4397
Cholesterol	ENSG00000111653.20	ING4	-0.7114	0.149499	1.30518e-05	1.94987e-06	-4.75855	224.817	13.8324	1.89861	19.5309	2.5882
Cholesterol	ENSG00000104870.13	FCGRT	-0.711651	0.0955407	2.01439e-12	9.42889e-14	-7.44867	973.733	39.5608	1.13029	55.0376	3.0253
Cholesterol	ENSG00000183741.12	CBX6	-0.712752	0.105386	2.26392e-10	1.34941e-11	-6.76324	2847.07	25.955	2.94192	36.3892	1.40974
Cholesterol	ENSG00000164880.16	INTS1	-0.713427	0.12996	3.79803e-07	4.02837e-08	-5.4896	3273	27.1927	2.83737	39.6736	4.71891
Cholesterol	ENSG00000134590.14	RTL8C	-0.713679	0.10717	4.40415e-10	2.75068e-11	-6.65934	5338.58	278.484	17.1386	386.501	26.3769
Cholesterol	ENSG00000141933.9	TPGS1	-0.713961	0.204501	0.0018187	0.000480796	-3.49123	180.671	10.1011	0.547498	13.973	3.45214
Cholesterol	ENSG00000136379.12	ABHD17C	-0.714319	0.142571	4.05788e-06	5.43572e-07	-5.01026	327.796	7.86834	0.631032	10.9807	1.93699
Cholesterol	ENSG00000196267.14	ZNF836	-0.71442	0.253589	0.0136373	0.0048439	-2.81724	67.5045	1.51282	0.699388	4.44462	0.77171
Cholesterol	ENSG00000260238.6	PMF1-BGLAP	-0.714843	0.245804	0.010613	0.00363536	-2.90818	120.898	7.72928	1.27201	10.5657	3.04452
Cholesterol	ENSG00000196843.17	ARID5A	-0.714889	0.158349	3.81061e-05	6.34217e-06	-4.51465	186.859	5.14591	0.596028	7.12325	0.520245
Cholesterol	ENSG00000130811.12	EIF3G	-0.715042	0.115537	7.89369e-09	6.06109e-10	-6.18883	3596.25	207.825	10.8536	288.278	26.6576
Cholesterol	ENSG00000139178.12	C1RL	-0.7154	0.099885	1.54643e-11	7.93757e-13	-7.16223	826.081	17.9424	2.01807	23.5242	1.90105
Cholesterol	ENSG00000106624.11	AEBP1	-0.715642	0.093814	5.40091e-13	2.37867e-14	-7.6283	12748.5	173.504	10.9396	240.367	7.90007
Cholesterol	ENSG00000167658.16	EEF2	-0.715664	0.132158	5.61362e-07	6.12196e-08	-5.4152	100790	1776.33	218.528	2733.42	211
Cholesterol	ENSG00000177697.19	CD151	-0.715848	0.0986399	7.91436e-12	3.95223e-13	-7.25719	7520.54	301.518	19.463	422.31	36.8472
Cholesterol	ENSG00000174483.20	BBS1	-0.716117	0.140326	2.60649e-06	3.33923e-07	-5.10322	396.372	7.54149	0.529567	10.2823	1.18013
Cholesterol	ENSG00000110002.16	VWA5A	-0.717281	0.174894	0.000204316	4.10963e-05	-4.10123	167.033	3.68173	0.336386	5.09567	0.0864247
Cholesterol	ENSG00000160325.15	CACFD1	-0.717522	0.176875	0.000243855	4.97784e-05	-4.05666	160.164	3.35082	0.387386	4.50782	0.196824
Cholesterol	ENSG00000183828.15	NUDT14	-0.717686	0.220224	0.00385515	0.00111847	-3.25889	116.861	9.13245	1.29092	12.6329	2.41687
Cholesterol	ENSG00000154262.13	ABCA6	-0.718011	0.131766	4.70129e-07	5.06162e-08	-5.44913	353.264	4.68143	0.794392	6.09183	0.551855
Cholesterol	ENSG00000173264.15	GPR137	-0.718073	0.132335	5.30283e-07	5.75721e-08	-5.42618	619.13	20.9215	1.40549	33.2411	4.47138
Cholesterol	ENSG00000198925.12	ATG9A	-0.71829	0.109555	8.45599e-10	5.51069e-11	-6.55644	2230.45	35.629	3.46272	48.2589	3.43559
Cholesterol	ENSG00000204381.12	LAYN	-0.718662	0.103558	7.01659e-11	3.92847e-12	-6.93973	631.263	17.5874	0.76805	25.5572	1.94432
Cholesterol	ENSG00000153904.21	DDAH1	-0.718766	0.115011	5.54645e-09	4.11606e-10	-6.24956	1442.17	19.8913	1.71366	27.6404	5.27055
Cholesterol	ENSG00000128591.16	FLNC	-0.71908	0.124662	8.5637e-08	8.01097e-09	-5.76823	10791.4	62.308	9.72454	87.3554	4.01934
Cholesterol	ENSG00000139405.16	RITA1	-0.719364	0.140956	2.60455e-06	3.33494e-07	-5.10346	299.273	9.28198	0.583672	13.0267	0.961553
Cholesterol	ENSG00000162836.12	ACP6	-0.719517	0.300424	0.0390848	0.0166202	-2.395	54.6854	3.9695	1.5737	4.21212	0.569587
Cholesterol	ENSG00000167815.12	PRDX2	-0.719547	0.102977	5.12502e-11	2.79898e-12	-6.98746	3748.39	262.763	17.9964	366.394	12.1173
Cholesterol	ENSG00000243279.4	PRAF2	-0.719603	0.114108	3.91642e-09	2.85737e-10	-6.30633	2270.36	110.66	11.4208	154.595	8.9122
Cholesterol	ENSG00000198768.11	APCDD1L	-0.719783	0.0860747	1.85784e-15	6.15058e-17	-8.3623	3568.81	50.2037	1.2311	70.2045	2.00434
Cholesterol	ENSG00000133106.15	EPSTI1	-0.719876	0.223637	0.0043559	0.0012866	-3.21895	112.751	2.72619	0.809	3.75234	0.804376
Cholesterol	ENSG00000135324.6	MRAP2	-0.721	0.157875	3.05351e-05	4.94975e-06	-4.56691	182.052	4.85144	0.248815	6.77306	0.134319
Cholesterol	ENSG00000117984.15	CTSD	-0.721538	0.101611	2.35791e-11	1.23879e-12	-7.10098	11443.8	365.436	29.657	519.596	12.3609
Cholesterol	ENSG00000179832.18	MROH1	-0.721867	0.143741	3.85124e-06	5.11338e-07	-5.02201	863.237	9.91345	1.34498	13.4528	1.96691
Cholesterol	ENSG00000115641.19	FHL2	-0.722037	0.0854186	8.78467e-16	2.84106e-17	-8.45292	3128.21	123.981	8.22858	174.244	6.35738
Cholesterol	ENSG00000158023.10	CFAP251	-0.722388	0.155159	2.06873e-05	3.22727e-06	-4.6558	224.934	4.6169	0.68427	6.80462	0.781178
Cholesterol	ENSG00000213742.7	ZNF337-AS1	-0.722686	0.298394	0.0368188	0.0154389	-2.42192	48.3118	0.728186	0.279289	1.326	0.326851
Cholesterol	ENSG00000129195.16	PIMREG	-0.722802	0.2042	0.00155528	0.000400618	-3.53968	126.372	4.8238	0.481443	6.13437	1.52613
Cholesterol	ENSG00000172260.15	NEGR1	-0.723351	0.111059	1.111e-09	7.35617e-11	-6.51321	1340.68	14.6625	3.14059	23.7186	3.03499
Cholesterol	ENSG00000169439.12	SDC2	-0.725949	0.105381	9.85311e-11	5.62624e-12	-6.88881	601.439	20.4444	1.96485	33.5865	5.88415
Cholesterol	ENSG00000104522.16	GFUS	-0.726042	0.118227	1.04578e-08	8.19718e-10	-6.14106	1123.6	52.9184	3.98353	74.4138	6.26342
Cholesterol	ENSG00000100162.15	CENPM	-0.726261	0.232336	0.00572442	0.00177259	-3.1259	80.3071	5.69098	0.350707	7.95593	1.70648
Cholesterol	ENSG00000272620.2	AFAP1-AS1	-0.726286	0.0878783	4.06025e-15	1.40067e-16	-8.26468	2654.77	26.202	0.766496	36.6811	1.37732
Cholesterol	ENSG00000243056.2	EIF4EBP3	-0.726347	0.290153	0.0303531	0.0123034	-2.50332	51.3198	5.22014	0.445148	7.30436	1.28397
Cholesterol	ENSG00000116221.15	MRPL37	-0.726741	0.110378	7.16612e-10	4.57539e-11	-6.58414	2178.9	88.5574	7.29776	123.061	5.82853
Cholesterol	ENSG00000188191.15	PRKAR1B	-0.726768	0.172504	0.000131678	2.51945e-05	-4.21305	227.257	8.47018	2.34033	9.3022	1.64363
Cholesterol	ENSG00000152284.5	TCF7L1	-0.729102	0.124737	5.62058e-08	5.06236e-09	-5.84511	419.225	7.97215	0.594821	11.265	0.955085
Cholesterol	ENSG00000198886.2	MT-ND4	-0.729629	0.105816	9.45035e-11	5.37654e-12	-6.89526	101655	4407.41	310.266	6207.65	884.762
Cholesterol	ENSG00000107872.14	FBXL15	-0.730269	0.184361	0.000349217	7.46136e-05	-3.96107	135.069	6.86518	0.686276	9.63639	0.155431
Cholesterol	ENSG00000124587.14	PEX6	-0.730816	0.155825	1.77434e-05	2.73222e-06	-4.68999	892.98	14.1546	1.15559	19.8327	4.1407
Cholesterol	ENSG00000161544.10	CYGB	-0.73107	0.180493	0.000249533	5.11285e-05	-4.05041	137.428	4.23	0.309205	5.89248	0.262017
Cholesterol	ENSG00000187479.8	C11orf96	-0.731644	0.117415	6.17195e-09	4.62746e-10	-6.23124	566.689	27.7044	2.79375	38.9698	2.89576
Cholesterol	ENSG00000180035.13	ZNF48	-0.73231	0.183078	0.00030219	6.33469e-05	-3.99998	134.4	2.73005	0.161239	3.87359	0.559144
Cholesterol	ENSG00000184227.8	ACOT1	-0.732621	0.233306	0.00549261	0.00168851	-3.14017	77.7087	2.67571	0.303001	3.75931	0.123473
Cholesterol	ENSG00000105379.10	ETFB	-0.732788	0.137823	9.19271e-07	1.05558e-07	-5.31689	829.082	62.3113	4.2817	87.525	12.5846
Cholesterol	ENSG00000165072.10	MAMDC2	-0.732901	0.246723	0.00892498	0.00297272	-2.97055	83.9052	1.38357	0.406805	1.93885	0.335499
Cholesterol	ENSG00000162643.13	DNAI3	-0.733099	0.275315	0.0204162	0.00775016	-2.66276	57.5436	1.23639	0.125929	1.61228	0.292055
Cholesterol	ENSG00000151276.24	MAGI1	-0.733135	0.126859	8.08796e-08	7.50968e-09	-5.77911	339.261	2.77057	0.320506	3.82473	0.083127
Cholesterol	ENSG00000189184.12	PCDH18	-0.733149	0.142409	2.10791e-06	2.63013e-07	-5.14819	246.486	2.7924	0.0524467	4.22098	0.644787
Cholesterol	ENSG00000184986.11	TMEM121	-0.734162	0.275589	0.0203544	0.00772244	-2.66397	60.7425	2.49326	0.529184	3.53653	0.915602
Cholesterol	ENSG00000100151.16	PICK1	-0.73549	0.229569	0.00455205	0.00135631	-3.20379	75.37	2.52965	0.556114	3.81765	0.328765
Cholesterol	ENSG00000161558.11	TMEM143	-0.735804	0.250649	0.00986088	0.00332902	-2.9356	71.2408	1.79347	0.302828	2.55214	0.249284
Cholesterol	ENSG00000113328.19	CCNG1	-0.736337	0.0992976	2.55907e-12	1.21208e-13	-7.41546	3435.63	82.7611	7.59384	114.16	4.89244
Cholesterol	ENSG00000285053.1	TBCE	-0.737161	0.257865	0.0121677	0.00425368	-2.85871	148.772	3.78146	1.73902	5.69632	0.0977157
Cholesterol	ENSG00000163947.12	ARHGEF3	-0.737597	0.127111	7.08871e-08	6.52271e-09	-5.80277	353.649	5.7125	0.071494	7.90427	0.93011
Cholesterol	ENSG00000110811.20	P3H3	-0.737669	0.0913492	1.82655e-14	6.73299e-16	-8.07527	2754.28	66.4787	4.09857	92.8424	10.1417
Cholesterol	ENSG00000008441.19	NFIX	-0.737886	0.105019	3.94696e-11	2.12199e-12	-7.02622	6457.78	73.1601	7.9498	104.972	6.97407
Cholesterol	ENSG00000126368.6	NR1D1	-0.738193	0.11895	7.16715e-09	5.43842e-10	-6.2059	959.093	20.2086	1.35101	28.5315	2.11862
Cholesterol	ENSG00000072071.17	ADGRL1	-0.738352	0.183356	0.00027335	5.65237e-05	-4.02687	155	1.54071	0.278301	1.67839	0.337428
Cholesterol	ENSG00000176978.14	DPP7	-0.738561	0.105951	5.70097e-11	3.15223e-12	-6.97076	2079.26	88.4754	8.78926	123.841	9.63986
Cholesterol	ENSG00000144810.16	COL8A1	-0.738808	0.116584	3.25503e-09	2.34087e-10	-6.33713	2737.29	33.3307	1.37212	52.5622	13.5518
Cholesterol	ENSG00000104903.5	LYL1	-0.739093	0.240424	0.00666996	0.00211121	-3.07412	77.8989	3.23702	0.579871	4.49858	0.476706
Cholesterol	ENSG00000125991.21	ERGIC3	-0.739859	0.114339	1.44704e-09	9.75228e-11	-6.47074	3151.47	149.026	8.94111	208.613	21.9267
Cholesterol	ENSG00000155463.14	OXA1L	-0.740024	0.0939427	8.50978e-14	3.34253e-15	-7.8774	2050.86	68.6677	1.30834	96.9161	2.25408
Cholesterol	ENSG00000089289.16	IGBP1	-0.740552	0.117574	4.10858e-09	3.00328e-10	-6.29861	952.183	32.4742	1.42422	45.9859	3.85872
Cholesterol	ENSG00000154027.19	AK5	-0.740665	0.116466	2.84207e-09	2.02416e-10	-6.3595	626.09	14.0885	1.04678	19.8667	2.40438
Cholesterol	ENSG00000173137.12	ADCK5	-0.740912	0.269565	0.0163287	0.00598613	-2.74854	71.9215	2.45163	0.748422	3.46034	0.811913
Cholesterol	ENSG00000162616.9	DNAJB4	-0.742396	0.113117	8.15746e-10	5.27075e-11	-6.56308	1110.78	36.9182	2.07714	58.9637	6.29848
Cholesterol	ENSG00000072110.16	ACTN1	-0.742529	0.118253	4.63981e-09	3.40451e-10	-6.27914	26066	412.474	46.5891	611.343	42.1563
Cholesterol	ENSG00000110237.5	ARHGEF17	-0.743211	0.11335	8.44691e-10	5.4989e-11	-6.55676	917.667	6.63897	0.872206	10.4944	0.984891
Cholesterol	ENSG00000140682.19	TGFB1I1	-0.744042	0.121717	1.23201e-08	9.7855e-10	-6.11287	3107.57	105.085	7.70079	151.671	28.304
Cholesterol	ENSG00000125354.24	SEPTIN6	-0.744284	0.106664	5.43595e-11	2.99813e-12	-6.97781	1389.81	23.2507	1.60404	33.9227	1.21986
Cholesterol	ENSG00000123191.16	ATP7B	-0.74471	0.216203	0.00212173	0.000572119	-3.4445	101.672	0.864121	0.197119	1.19027	0.038874
Cholesterol	ENSG00000170323.9	FABP4	-0.745006	0.304112	0.034461	0.0142944	-2.44978	47.6015	4.40283	0.998086	6.08014	1.87608
Cholesterol	ENSG00000196924.19	FLNA	-0.746318	0.242349	0.00656626	0.00207336	-3.07952	66512.6	624.901	73.3966	833.946	79.3724
Cholesterol	ENSG00000136378.15	ADAMTS7	-0.746649	0.137498	5.18602e-07	5.62679e-08	-5.43027	380.876	3.77135	0.651087	5.25514	0.311785
Cholesterol	ENSG00000084207.18	GSTP1	-0.747132	0.117911	3.26666e-09	2.3515e-10	-6.33643	8592.26	792.385	44.2122	1121.13	127.233
Cholesterol	ENSG00000132386.11	SERPINF1	-0.748311	0.102663	6.31371e-12	3.12217e-13	-7.28902	797.998	35.263	2.75695	50.304	5.02855
Cholesterol	ENSG00000160094.15	ZNF362	-0.749096	0.116174	1.65904e-09	1.1331e-10	-6.44803	463.384	10.8318	1.59035	15.3352	1.04888
Cholesterol	ENSG00000076706.17	MCAM	-0.749444	0.261127	0.0117899	0.00410416	-2.87004	57.9001	0.945988	0.0892005	1.44325	0.25475
Cholesterol	ENSG00000087301.9	TXNDC16	-0.749838	0.242965	0.00644022	0.00202729	-3.0862	72.192	1.05074	0.261231	1.39958	0.235789
Cholesterol	ENSG00000198712.1	MT-CO2	-0.749906	0.104316	1.28236e-11	6.53758e-13	-7.18877	93343.1	9582.69	716.667	13674.4	1936.49
Cholesterol	ENSG00000150938.10	CRIM1	-0.750006	0.111376	2.73414e-10	1.6506e-11	-6.734	8063.3	75.802	4.50859	108.449	22.5374
Cholesterol	ENSG00000137700.18	SLC37A4	-0.75102	0.191968	0.000419433	9.14537e-05	-3.91221	146.965	4.08131	0.615209	5.8658	0.48764
Cholesterol	ENSG00000174939.11	ASPHD1	-0.751055	0.187913	0.000305244	6.41993e-05	-3.99682	126.112	5.92084	0.555262	8.36801	0.24565
Cholesterol	ENSG00000125534.10	PPDPF	-0.751383	0.114539	8.27884e-10	5.37797e-11	-6.56008	5118.31	418.723	32.6096	599.147	49.6288
Cholesterol	ENSG00000099624.8	ATP5F1D	-0.751435	0.131215	1.07906e-07	1.02367e-08	-5.72676	1700.49	146.377	6.9149	206.719	30.1354
Cholesterol	ENSG00000185630.19	PBX1	-0.751777	0.103404	7.21233e-12	3.5866e-13	-7.27031	1129.09	9.95193	0.412492	15.7233	1.40287
Cholesterol	ENSG00000153944.12	MSI2	-0.751802	0.114516	8.0611e-10	5.20288e-11	-6.56501	730.154	14.39	0.84285	20.2633	1.83242
Cholesterol	ENSG00000182165.19	TP53TG1	-0.751994	0.178769	0.000135158	2.59356e-05	-4.2065	144.116	16.072	2.6671	24.9392	1.12179
Cholesterol	ENSG00000238045.9	ENSG00000238045	-0.751995	0.176153	0.000105626	1.96369e-05	-4.26898	270.608	6.16764	1.20094	8.8544	1.07592
Cholesterol	ENSG00000079150.19	FKBP7	-0.75219	0.111475	2.51286e-10	1.50303e-11	-6.74761	634.712	31.2331	3.39548	48.8064	3.24479
Cholesterol	ENSG00000132004.13	FBXW9	-0.753539	0.172897	7.34983e-05	1.31068e-05	-4.35831	170.483	5.65695	0.479733	8.0835	0.413111
Cholesterol	ENSG00000112773.16	TENT5A	-0.754239	0.130845	8.73571e-08	8.19618e-09	-5.76437	430.483	4.14517	0.431313	5.91834	0.755247
Cholesterol	ENSG00000196372.13	ASB13	-0.754877	0.166021	3.32157e-05	5.44509e-06	-4.54687	173.678	3.70951	0.441284	5.02858	0.171192
Cholesterol	ENSG00000145632.15	PLK2	-0.755401	0.0837418	6.9507e-18	1.87086e-19	-9.02059	1567.61	33.1812	2.55133	47.4787	3.95902
Cholesterol	ENSG00000102359.9	SRPX2	-0.755534	0.0773782	7.11809e-21	1.60402e-22	-9.76418	2666	82.3244	4.0939	122.182	6.45017
Cholesterol	ENSG00000137522.18	RNF121	-0.755636	0.110241	1.23595e-10	7.16056e-12	-6.85441	550.683	17.0066	3.74544	22.8188	3.09215
Cholesterol	ENSG00000176971.4	FIBIN	-0.755717	0.0962646	1.03869e-13	4.14667e-15	-7.85041	1167.65	21.4958	2.42143	30.6818	1.39968
Cholesterol	ENSG00000081760.17	AACS	-0.756206	0.110912	1.57166e-10	9.22578e-12	-6.81809	681.839	11.513	0.647574	16.5235	0.452147
Cholesterol	ENSG00000213983.12	AP1G2	-0.75629	0.205854	0.000987185	0.000238866	-3.67391	105.763	3.43762	0.981603	5.67858	0.983143
Cholesterol	ENSG00000171365.17	CLCN5	-0.758248	0.141902	8.05373e-07	9.11912e-08	-5.34346	257.036	1.39351	0.0840361	1.98374	0.186999
Cholesterol	ENSG00000109452.13	INPP4B	-0.758277	0.198136	0.000570047	0.000129686	-3.82705	119.648	1.05647	0.161451	2.04216	0.344877
Cholesterol	ENSG00000248098.12	BCKDHA	-0.75849	0.164277	2.45548e-05	3.89038e-06	-4.61715	566.343	19.0932	2.13511	26.9608	5.01797
Cholesterol	ENSG00000185339.9	TCN2	-0.758516	0.243493	0.00590979	0.00183854	-3.11515	81.8024	2.41025	0.314228	3.55288	0.43171
Cholesterol	ENSG00000168765.18	GSTM4	-0.759646	0.144364	1.1981e-06	1.42492e-07	-5.26201	297.528	12.8045	0.349365	18.6706	2.03253
Cholesterol	ENSG00000147872.10	PLIN2	-0.760115	0.105594	1.19591e-11	6.08852e-13	-7.19849	2097.39	64.4088	2.63078	92.7624	17.8635
Cholesterol	ENSG00000179348.12	GATA2	-0.760508	0.122328	6.73009e-09	5.06934e-10	-6.21694	436.062	10.8084	1.28691	15.1346	1.31046
Cholesterol	ENSG00000174307.7	PHLDA3	-0.760642	0.103757	4.70521e-12	2.28421e-13	-7.33101	1495.05	49.28	3.058	73.1033	7.14006
Cholesterol	ENSG00000165526.9	RPUSD4	-0.760656	0.125097	1.48746e-08	1.198e-09	-6.08051	517.716	12.9581	1.18701	19.4183	3.38554
Cholesterol	ENSG00000250320.7	EDIL3-DT	-0.761916	0.320967	0.0410792	0.0176054	-2.37381	51.0618	1.56079	0.0699307	1.80107	1.09803
Cholesterol	ENSG00000261934.3	PCDHGA9	-0.761922	0.220781	0.00207802	0.000558455	-3.45103	85.6782	0.965212	0.0828479	1.3722	0.120501
Cholesterol	ENSG00000143369.15	ECM1	-0.762466	0.0963824	6.58749e-14	2.55656e-15	-7.91084	3675.12	101.761	6.34056	146.374	4.72941
Cholesterol	ENSG00000110651.12	CD81	-0.763009	0.0914564	2.16296e-15	7.25097e-17	-8.34287	8672.46	375.766	11.9334	523.03	21.3943
Cholesterol	ENSG00000197530.13	MIB2	-0.763767	0.149328	2.47447e-06	3.14257e-07	-5.11469	573.182	12.2373	0.661679	17.2282	3.16918
Cholesterol	ENSG00000178860.9	MSC	-0.763896	0.102646	2.11503e-12	9.91466e-14	-7.44203	1211.59	41.0674	3.91955	53.6834	3.33873
Cholesterol	ENSG00000175115.13	PACS1	-0.764232	0.119164	2.04793e-09	1.42435e-10	-6.41327	3561.39	41.9123	5.06108	60.0405	3.86743
Cholesterol	ENSG00000197971.16	MBP	-0.764247	0.132129	7.88099e-08	7.29011e-09	-5.7841	332.652	4.75472	0.428556	7.26619	0.880281
Cholesterol	ENSG00000105438.9	KDELR1	-0.764543	0.0937882	9.97095e-15	3.58532e-16	-8.1518	8614.03	323.019	20.2207	466.884	13.66
Cholesterol	ENSG00000198796.7	ALPK2	-0.765431	0.272173	0.0138303	0.00491891	-2.8123	57.8039	0.532042	0.130543	0.879784	0.115166
Cholesterol	ENSG00000101670.12	LIPG	-0.766096	0.0893326	3.15873e-16	9.8422e-18	-8.57577	2610.88	58.4751	3.07605	86.957	7.96253
Cholesterol	ENSG00000106992.19	AK1	-0.766416	0.116215	6.6758e-10	4.25769e-11	-6.59482	1189.5	96.1532	8.39966	137.882	9.25667
Cholesterol	ENSG00000239779.7	WBP1	-0.766441	0.121272	3.61624e-09	2.61573e-10	-6.31999	714.515	40.251	4.34782	61.1153	2.65268
Cholesterol	ENSG00000185000.12	DGAT1	-0.767023	0.149832	2.41986e-06	3.06816e-07	-5.11921	473.457	17.6458	2.90912	28.5634	5.31339
Cholesterol	ENSG00000119899.13	SLC17A5	-0.76782	0.108004	2.23147e-11	1.16711e-12	-7.10921	755.848	12.4435	1.59339	17.927	1.71485
Cholesterol	ENSG00000182179.13	UBA7	-0.768602	0.150862	2.71409e-06	3.49219e-07	-5.09474	568.214	9.69185	0.762772	13.5656	2.57833
Cholesterol	ENSG00000149476.16	TKFC	-0.768629	0.150365	2.51186e-06	3.1918e-07	-5.11176	272.727	10.0054	0.137504	13.9775	1.65212
Cholesterol	ENSG00000128283.7	CDC42EP1	-0.76887	0.101182	6.65964e-13	2.98753e-14	-7.59886	1634.66	42.6591	2.0914	61.1853	3.03948
Cholesterol	ENSG00000162437.14	RAVER2	-0.769252	0.330278	0.0454181	0.0198534	-2.32911	36.5071	0.444001	0.0371233	0.646587	0.0857453
Cholesterol	ENSG00000120820.13	GLT8D2	-0.769281	0.12326	5.81498e-09	4.34364e-10	-6.24115	473.651	14.765	2.46996	22.0753	1.86105
Cholesterol	ENSG00000123700.5	KCNJ2	-0.769354	0.236527	0.00392941	0.00114307	-3.25272	100.967	0.988654	0.181512	1.45734	0.398771
Cholesterol	ENSG00000198108.4	CHSY3	-0.769691	0.198703	0.000481751	0.000107253	-3.87357	110.356	1.59165	0.0294718	2.20958	0.017289
Cholesterol	ENSG00000185112.6	FAM43A	-0.769769	0.128937	2.77572e-08	2.37069e-09	-5.97013	378.267	6.50852	0.824034	9.38178	0.914883
Cholesterol	ENSG00000212907.2	MT-ND4L	-0.770244	0.107407	1.44998e-11	7.43242e-13	-7.17123	12630.1	5172.83	427.327	7471.81	1098.55
Cholesterol	ENSG00000284879.1	ENSG00000284879	-0.770489	0.160116	1.01838e-05	1.49379e-06	-4.81206	210.954	4.29911	0.0667157	6.23693	0.636791
Cholesterol	ENSG00000248527.1	MTATP6P1	-0.771028	0.12201	3.62654e-09	2.6257e-10	-6.31941	9617.38	985.956	58.0856	1430.63	353.699
Cholesterol	ENSG00000196923.14	PDLIM7	-0.771093	0.101614	7.1623e-13	3.23793e-14	-7.58843	4746.21	178.881	12.6314	256.386	16.8439
Cholesterol	ENSG00000187091.14	PLCD1	-0.771458	0.166409	2.26296e-05	3.55387e-06	-4.6359	287.018	6.00229	0.419903	8.63733	1.95077
Cholesterol	ENSG00000172053.18	QARS1	-0.772015	0.124581	7.52705e-09	5.75863e-10	-6.1969	3173.77	100.098	21.6282	154.928	21.0888
Cholesterol	ENSG00000123095.6	BHLHE41	-0.772118	0.106698	9.16765e-12	4.60359e-13	-7.23652	868.545	21.0758	4.28326	41.598	10.5943
Cholesterol	ENSG00000176907.5	TCIM	-0.773393	0.117022	6.09492e-10	3.87026e-11	-6.60896	1098.18	34.1224	5.78569	49.329	6.5213
Cholesterol	ENSG00000130313.7	PGLS	-0.773776	0.129742	2.87318e-08	2.46193e-09	-5.96396	1595.03	98.7396	7.64465	142.364	17.824
Cholesterol	ENSG00000230453.10	ANKRD18B	-0.773892	0.320969	0.0377026	0.0159039	-2.41111	37.7878	0.772703	0.489531	0.880945	0.295207
Cholesterol	ENSG00000237973.1	MTCO1P12	-0.775078	0.101431	4.90159e-13	2.14773e-14	-7.64146	1126.04	42.0584	1.78203	61.0092	3.02067
Cholesterol	ENSG00000099785.11	MARCHF2	-0.776442	0.130967	3.52973e-08	3.05642e-09	-5.92854	538.609	23.2206	2.90236	37.149	0.453717
Cholesterol	ENSG00000159335.18	PTMS	-0.776685	0.117525	6.09925e-10	3.87725e-11	-6.60869	6208.49	323.573	44.6912	469.883	35.4459
Cholesterol	ENSG00000168824.15	NSG1	-0.776839	0.22855	0.00246691	0.00067635	-3.39899	76.3363	2.29156	0.383322	3.46027	0.344338
Cholesterol	ENSG00000111271.15	ACAD10	-0.778238	0.137036	1.39469e-07	1.35415e-08	-5.67909	278.491	4.33074	0.556264	6.67788	0.721291
Cholesterol	ENSG00000115286.21	NDUFS7	-0.778901	0.134773	8.08171e-08	7.49826e-09	-5.77937	678.73	56.8225	5.60219	83.9153	8.45207
Cholesterol	ENSG00000101444.13	AHCY	-0.778954	0.124489	5.2914e-09	3.91942e-10	-6.2572	3024.29	79.012	9.33158	113.878	9.13969
Cholesterol	ENSG00000169710.9	FASN	-0.779062	0.298083	0.0231996	0.00896003	-2.61358	7711.91	54.9462	6.86291	79.2873	15.041
Cholesterol	ENSG00000256040.2	PAPPA-AS1	-0.779678	0.100684	2.30027e-13	9.64712e-15	-7.74382	3066.63	68.7662	8.55861	100.083	11.3954
Cholesterol	ENSG00000131386.20	GALNT15	-0.779883	0.135715	9.67664e-08	9.11265e-09	-5.74647	295.113	3.55523	0.76696	4.71948	0.626897
Cholesterol	ENSG00000101134.12	DOK5	-0.780631	0.147996	1.13282e-06	1.32995e-07	-5.27467	222.26	6.96909	0.136488	10.171	0.827496
Cholesterol	ENSG00000179588.9	ZFPM1	-0.780884	0.168139	2.18063e-05	3.41255e-06	-4.64429	369.245	3.91272	0.500604	5.47633	1.25388
Cholesterol	ENSG00000170906.16	NDUFA3	-0.781088	0.130019	2.2411e-08	1.88447e-09	-6.00746	908.749	193.06	8.99878	263.983	38.0278
Cholesterol	ENSG00000173992.9	CCS	-0.78179	0.14268	4.01195e-07	4.26921e-08	-5.47934	287.402	16.4655	0.720206	23.9765	1.49483
Cholesterol	ENSG00000129757.15	CDKN1C	-0.782425	0.270335	0.0110183	0.00380024	-2.89428	75.607	2.55353	0.474782	3.97685	0.790548
Cholesterol	ENSG00000168938.6	PPIC	-0.783335	0.112153	5.21653e-11	2.85897e-12	-6.98449	554.842	23.8299	1.4913	34.7014	1.61175
Cholesterol	ENSG00000114771.14	AADAC	-0.783375	0.222117	0.00162149	0.000420524	-3.52686	111.841	4.78488	0.935878	7.26225	2.81224
Cholesterol	ENSG00000167925.16	GHDC	-0.78355	0.182844	9.8882e-05	1.82455e-05	-4.28535	311.325	7.17144	1.35609	10.6475	2.14099
Cholesterol	ENSG00000262160.1	ENSG00000262160	-0.783718	0.241333	0.00399477	0.00116442	-3.24745	74.9737	1.2704	0.24248	1.84334	0.120247
Cholesterol	ENSG00000120832.10	MTERF2	-0.783845	0.284382	0.0160249	0.00584578	-2.75631	50.8646	1.67905	0.30079	2.87197	0.760742
Cholesterol	ENSG00000159840.16	ZYX	-0.78388	0.102702	5.23691e-13	2.30194e-14	-7.63253	12688.1	316.895	24.2913	461.936	23.7956
Cholesterol	ENSG00000115461.5	IGFBP5	-0.783912	0.119922	9.56785e-10	6.28186e-11	-6.53687	15441.9	129.192	8.44944	190.694	41.3097
Cholesterol	ENSG00000168528.12	SERINC2	-0.78439	0.10654	3.75242e-12	1.80601e-13	-7.36242	1646.04	48.4555	4.18614	70.6589	2.78612
Cholesterol	ENSG00000182957.16	SPATA13	-0.784851	0.162018	8.80797e-06	1.27115e-06	-4.84421	237.309	1.89022	0.845859	2.66356	0.491412
Cholesterol	ENSG00000099330.9	OCEL1	-0.785887	0.144273	4.74627e-07	5.11665e-08	-5.44721	342.166	23.3094	1.29294	32.8037	1.96086
Cholesterol	ENSG00000196839.13	ADA	-0.787634	0.165321	1.2722e-05	1.89529e-06	-4.76428	195.765	7.65576	0.775363	11.1644	1.74304
Cholesterol	ENSG00000103490.14	PYCARD	-0.78788	0.143182	3.54798e-07	3.74095e-08	-5.50266	326.532	29.3691	1.37885	42.5974	4.47257
Cholesterol	ENSG00000135916.16	ITM2C	-0.788911	0.0936268	1.09307e-15	3.57311e-17	-8.42612	2062.07	66.6662	4.78999	95.8721	1.32635
Cholesterol	ENSG00000118707.11	TGIF2	-0.789087	0.270981	0.0105154	0.00359166	-2.91196	57.3035	1.25217	0.797015	1.53619	0.208195
Cholesterol	ENSG00000135451.13	TROAP	-0.789885	0.190224	0.00016751	3.29008e-05	-4.1524	122.685	7.98705	1.60265	14.3523	1.57367
Cholesterol	ENSG00000223705.10	NSUN5P1	-0.790322	0.280427	0.0135958	0.00482821	-2.81828	53.3908	1.65609	0.0401449	2.12533	0.846784
Cholesterol	ENSG00000259316.12	ENSG00000259316	-0.790406	0.259572	0.0072499	0.00232654	-3.04503	87.595	18.0961	1.84109	25.8826	4.72852
Cholesterol	ENSG00000129038.16	LOXL1	-0.7906	0.101508	1.64397e-13	6.7803e-15	-7.78851	6021.24	146.026	4.43151	207.063	16.2435
Cholesterol	ENSG00000126934.15	MAP2K2	-0.790818	0.131785	2.32873e-08	1.96301e-09	-6.00084	4341.42	149.344	16.8664	218.421	29.0746
Cholesterol	ENSG00000176909.12	MAMSTR	-0.791134	0.263887	0.00826056	0.00271752	-2.99801	63.0347	2.01057	0.403859	3.18538	0.225572
Cholesterol	ENSG00000110628.16	SLC22A18	-0.792953	0.244308	0.00401543	0.00117156	-3.24571	114.369	4.68053	0.763768	6.48396	1.66647
Cholesterol	ENSG00000197858.11	GPAA1	-0.793526	0.116694	1.77099e-10	1.04574e-11	-6.80006	2152.35	61.572	5.0668	91.3258	8.43998
Cholesterol	ENSG00000070759.17	TESK2	-0.79415	0.304131	0.0233273	0.00902232	-2.61121	48.1005	1.04905	0.221471	1.25302	0.237436
Cholesterol	ENSG00000007047.16	MARK4	-0.794237	0.114601	7.46458e-11	4.19487e-12	-6.93046	1392.48	22.8969	2.44096	35.4401	4.99514
Cholesterol	ENSG00000164099.3	PRSS12	-0.794318	0.0883399	9.00509e-18	2.43635e-19	-8.99161	1329.16	15.5412	1.29742	23.3993	2.12349
Cholesterol	ENSG00000004399.13	PLXND1	-0.794478	0.0819342	1.35486e-20	3.11907e-22	-9.69654	3976.95	66.0646	8.8644	89.3933	9.06111
Cholesterol	ENSG00000134013.16	LOXL2	-0.794806	0.0782474	1.51974e-22	3.06526e-24	-10.1576	19306.9	316.704	23.194	494.078	30.416
Cholesterol	ENSG00000118369.13	USP35	-0.795327	0.170913	2.09113e-05	3.26513e-06	-4.6534	205.862	3.11886	0.272023	4.50405	0.826437
Cholesterol	ENSG00000172789.4	HOXC5	-0.795348	0.314846	0.0287611	0.0115321	-2.52615	42.1152	1.47995	0.327898	2.18856	0.224909
Cholesterol	ENSG00000127838.15	PNKD	-0.795549	0.130356	1.30565e-08	1.04157e-09	-6.10291	366.382	23.939	1.53513	32.3829	0.721615
Cholesterol	ENSG00000176974.21	SHMT1	-0.795662	0.206029	0.000502391	0.000112512	-3.86189	102.788	2.45195	0.606588	3.71576	0.326497
Cholesterol	ENSG00000274425.1	ENSG00000274425	-0.796079	0.265992	0.00837619	0.00276371	-2.99287	75.6119	1.44578	0.209105	2.11613	0.56125
Cholesterol	ENSG00000196526.11	AFAP1	-0.796134	0.0816495	8.08521e-21	1.8332e-22	-9.75063	5830.18	47.758	5.08078	74.1639	1.38079
Cholesterol	ENSG00000127418.15	FGFRL1	-0.796729	0.101515	1.05224e-13	4.21541e-15	-7.84835	1570.05	26.5453	2.18201	39.0832	2.59872
Cholesterol	ENSG00000167566.17	NCKAP5L	-0.797022	0.126971	4.6942e-09	3.44768e-10	-6.27718	1133.9	12.3519	1.40006	18.3622	1.45975
Cholesterol	ENSG00000161642.18	ZNF385A	-0.797153	0.16314	7.27338e-06	1.02742e-06	-4.88631	235.768	5.95728	0.371886	8.85469	1.15952
Cholesterol	ENSG00000121236.21	TRIM6	-0.79801	0.284039	0.0139418	0.00496175	-2.80951	56.663	0.907045	0.22204	1.49768	0.377598
Cholesterol	ENSG00000235217.6	TSPY26P	-0.799263	0.270921	0.00946607	0.00317599	-2.95017	56.0108	0.818402	0.154386	1.1649	0.086433
Cholesterol	ENSG00000238258.1	ENSG00000238258	-0.800331	0.34965	0.0497184	0.0220825	-2.28895	38.4713	3.26597	1.49854	4.79571	0.279374
Cholesterol	ENSG00000100979.15	PLTP	-0.800691	0.0997507	2.6861e-14	9.99486e-16	-8.02692	2952.89	93.3279	2.01773	139.855	5.82906
Cholesterol	ENSG00000107331.18	ABCA2	-0.800835	0.106672	1.30761e-12	6.02966e-14	-7.50744	1234.71	9.79222	0.731598	15.6897	1.59391
[truncated: 1,821 more rows]
