# Supplementary material for: Mapping atherogenesis mechanisms in smooth muscle cells by targeting genes linked to coronary artery disease
Source: iScience. 2025 Oct 4;28(11):113698. doi: 10.1016/j.isci.2025.113698 (PMC12589888; doi:10.1016/j.isci.2025.113698)
Supplement: Table S5. Absolute expression levels of candidate genes in SMCs at baseline or after knockdown, related to Figure 2 [file mmc6.xlsx]

## Sheet: Table S5
Table S5
Absolute expression levels of candidate genes in SMCs at baseline or after knockdown. Related to Figure 2.
Gene	Group	Sample ID	Expression TPM
ADAMTS7	Control	T25_229	8.65838
	Control	T25_233	10.0912
	Control	T25_237	9.0112
	Control	T25_241	8.70555
	Target	T25_230	0.728152
	Target	T25_234	1.14029
	Target	T25_238	1.66257
	Target	T25_242	1.29348
ALDH2	Control	T10_73	56.8808
	Control	T10_77	48.5241
	Control	T10_81	53.7472
	Control	T10_85	48.2308
	Target	T10_75	12.1289
	Target	T10_79	8.92764
	Target	T10_83	10.7946
	Target	T10_87	7.71209
C1S	Control	T16_161	105.963
	Control	T16_165	50.9653
	Control	T16_169	60.2796
	Control	T16_173	69.5858
	Target	T16_162	9.65143
	Target	T16_166	5.27333
	Target	T16_170	3.3025
	Target	T16_174	4.7932
COL4A2	Control	T11_89	194.835
	Control	T11_93	219.335
	Control	T11_101	163.844
	Target	T11_92	11.0589
	Target	T11_96	5.85218
	Target	T11_100	8.44653
	Target	T11_104	6.42713
CRISPLD2	Control	T40_345	7.69325
	Control	T40_349	6.98502
	Control	T40_353	5.35045
	Control	T40_357	5.05257
	Target	T40_346	2.77806
	Target	T40_350	2.64734
	Target	T40_354	2.02007
	Target	T40_358	1.53071
CTTN	Control	T16_161	142.264
	Control	T16_165	102.451
	Control	T16_169	134.575
	Control	T16_173	109.484
	Target	T16_163	16.4481
	Target	T16_167	9.49152
	Target	T16_171	10.7705
	Target	T16_175	9.60978
DSTN	Control	T16_161	636.549
	Control	T16_165	582.927
	Control	T16_169	594.18
	Control	T16_173	579.459
	Target	T16_164	34.9009
	Target	T16_168	27.3904
	Target	T16_176	24.9706
FHL1	Control	T24_277	21.4377
	Control	T24_281	22.8659
	Control	T24_285	23.6649
	Control	T24_289	25.6369
	Target	T24_280	2.29499
	Target	T24_284	2.7988
	Target	T24_292	3.36985
GEM	Control	T10_73	15.2252
	Control	T10_77	13.0894
	Control	T10_81	15.7907
	Control	T10_85	13.9445
	Target	T10_76	4.72917
	Target	T10_80	3.24674
	Target	T10_84	4.31812
	Target	T10_88	4.53256
HHIPL1	Control	T12_105	2.80283
	Control	T12_109	2.44657
	Control	T12_113	2.43044
	Control	T12_117	2.18403
	Target	T12_108	0.341059
	Target	T12_112	0.23542
	Target	T12_116	0.393162
	Target	T12_120	0.268319
LMOD1	Control	T11_89	2.83021
	Control	T11_93	2.14121
	Control	T11_101	2.3265
	Target	T11_91	0.257612
	Target	T11_95	0.147941
	Target	T11_99	0.331123
	Target	T11_103	0.172563
LOXL1	Control	T40_345	124.189
	Control	T40_349	148.887
	Control	T40_353	156.062
	Control	T40_357	153.681
	Target	T40_347	15.8194
	Target	T40_351	17.842
	Target	T40_355	24.9257
	Target	T40_359	18.264
LRP1	Control	T24_277	92.3272
	Control	T24_281	99.0999
	Control	T24_285	105.098
	Control	T24_289	91.27
	Target	T24_278	9.65803
	Target	T24_282	9.81485
	Target	T24_286	10.2329
	Target	T24_290	9.83012
MFGE8	Control	T25_229	74.491
	Control	T25_233	73.5654
	Control	T25_237	74.2235
	Control	T25_241	68.3843
	Target	T25_231	5.20522
	Target	T25_235	5.24955
	Target	T25_239	6.88013
	Target	T25_243	6.02183
PDGFD	Control	T25_229	6.66764
	Control	T25_233	4.866
	Control	T25_237	5.81245
	Control	T25_241	4.38056
	Target	T25_232	0.398479
	Target	T25_236	0.570735
	Target	T25_240	0.639353
	Target	T25_244	0.798246
PLPP3	Control	T40_345	11.4813
	Control	T40_349	12.3069
	Control	T40_353	8.55832
	Control	T40_357	6.99204
	Target	T40_348	9.88839
	Target	T40_352	8.09367
	Target	T40_360	4.85362
RBPMS2	Control	T12_105	1.53593
	Control	T12_109	1.21006
	Control	T12_113	1.52543
	Control	T12_117	1.41531
	Target	T12_106	0.046341
	Target	T12_110	0.134253
	Target	T12_114	0.111394
	Target	T12_118	0.181354
TCF21	Control	T24_277	0.421938
	Control	T24_281	0.321818
	Control	T24_285	0.527959
	Control	T24_289	0.184031
	Target	T24_279	0.125698
	Target	T24_283	0.221011
	Target	T24_287	0.22182
	Target	T24_291	0.208308
TIMP2	Control	T10_73	1019.6
	Control	T10_77	1112.62
	Control	T10_81	1104.67
	Control	T10_85	1129.29
	Target	T10_74	214.466
	Target	T10_78	215.405
	Target	T10_82	238.065
	Target	T10_86	228.946
TNS1	Control	T12_105	59.5826
	Control	T12_109	54.2703
	Control	T12_113	59.7621
	Control	T12_117	52.3695
	Target	T12_107	9.5337
	Target	T12_111	7.98966
	Target	T12_115	8.29449
	Target	T12_119	8.51521
