# Supplementary material for: Mapping atherogenesis mechanisms in smooth muscle cells by targeting genes linked to coronary artery disease
Source: iScience. 2025 Oct 4;28(11):113698. doi: 10.1016/j.isci.2025.113698 (PMC12589888; doi:10.1016/j.isci.2025.113698)
Supplement: Table S6. Gene set enrichment analysis of differentially expressed genes, related to Figure 3 [file mmc7.xlsx]

## Sheet: Table S6
Table S6
Gene set enrichment analysis of differentially expressed genes. Related to Figure 3.
Protocol	Comparison	Database	Category ID	Category name	Enrichment score	Normalized enrichment score	P value	FDR	Category size	Overlap size	Overlapped Entrez IDs	Overlapped gene symbols
Baseline	ADAMTS7-KD vs. siControl	Gene Ontology (Biological Process)	GO:0034340	response to type I interferon	0.710	2.897	0.000	0.000	14	11	91543;3434;4938;9636;4599;3433;4939;3437;2537;3429;6772	IFI27;IFI6;IFIT1;IFIT2;IFIT3;ISG15;MX1;OAS1;OAS2;RSAD2;STAT1
Baseline	ADAMTS7-KD vs. siControl	Gene Ontology (Biological Process)	GO:0009615	response to virus	0.523	2.761	0.000	0.000	27	11	91543;3434;4938;6352;9636;4599;3433;4939;3437;2537;330	BIRC3;CCL5;IFI6;IFIT1;IFIT2;IFIT3;ISG15;MX1;OAS1;OAS2;RSAD2
Baseline	ADAMTS7-KD vs. siControl	Gene Ontology (Biological Process)	GO:0019058	viral life cycle	0.639	2.718	0.000	0.000	15	7	91543;3434;4938;6352;9636;4599;9076	CCL5;CLDN1;IFIT1;ISG15;MX1;OAS1;RSAD2
Baseline	ADAMTS7-KD vs. siControl	Gene Ontology (Biological Process)	GO:0043900	regulation of multi-organism process	0.545	2.676	0.000	0.000	22	11	91543;3434;4938;6352;9636;4599;5021;330;9525;3429;6772	BIRC3;CCL5;IFI27;IFIT1;ISG15;MX1;OAS1;OXTR;RSAD2;STAT1;VPS4B
Baseline	ADAMTS7-KD vs. siControl	Gene Ontology (Biological Process)	GO:0098542	defense response to other organism	0.482	2.56	0.000	0.001	28	13	91543;3434;4938;9636;4599;3433;4939;3437;2537;330;3429;6772;9466	BIRC3;IFI27;IFI6;IFIT1;IFIT2;IFIT3;IL27RA;ISG15;MX1;OAS1;OAS2;RSAD2;STAT1
Baseline	ADAMTS7-KD vs. siControl	KEGG PATHWAY	hsa04621	NOD-like receptor signaling pathway	0.606	2.28	0.002	0.004	12	10	4938;6352;4939;330;6772;5332;2633;3665;115362;64170	BIRC3;CARD9;CCL5;GBP1;GBP5;IRF7;OAS1;OAS2;PLCB4;STAT1
Baseline	ADAMTS7-KD vs. siControl	KEGG PATHWAY	hsa05168	Herpes simplex infection	0.563	2.061	0.000	0.007	11	4	3434;4938;6352;4939	CCL5;IFIT1;OAS1;OAS2
Baseline	ADAMTS7-KD vs. siControl	Reactome	R-HSA-909733	Interferon alpha/beta signaling	0.710	2.843	0.000	0.000	14	11	91543;3434;4938;9636;4599;3433;4939;3437;2537;3429;6772	IFI27;IFI6;IFIT1;IFIT2;IFIT3;ISG15;MX1;OAS1;OAS2;RSAD2;STAT1
Baseline	ADAMTS7-KD vs. siControl	Reactome	R-HSA-913531	Interferon Signaling	0.625	2.816	0.000	0.000	18	15	91543;3434;4938;9636;4599;3433;4939;3437;2537;3429;6772;2633;3665;115362;4734	GBP1;GBP5;IFI27;IFI6;IFIT1;IFIT2;IFIT3;IRF7;ISG15;MX1;NEDD4;OAS1;OAS2;RSAD2;STAT1
Baseline	ADAMTS7-KD vs. siControl	Reactome	R-HSA-1280215	Cytokine Signaling in Immune system	0.383	2.237	0.000	0.004	36	12	91543;3434;4938;6352;9636;4599;3433;3556;4939;3437;2537;330	BIRC3;CCL5;IFI6;IFIT1;IFIT2;IFIT3;IL1RAP;ISG15;MX1;OAS1;OAS2;RSAD2
Baseline	ADAMTS7-KD vs. siControl	Reactome	R-HSA-1640170	Cell Cycle	-0.393	-2.348	0.000	0.009	60	57	672;2491;51512;9837;23421;147841;7083;983;26271;4751;5427;83990;10403;55055;7112;54908;10733;55143;4085;5516;23594;641;9493;157570;11065;23397;1163;64946;57082;55388;990;5347;2305;11004;401541;55355;55839;54821;1062;54892;4998;1763;8318;10112;6241;64105;23194;63967;4605;1058;29893;55166;6418;1021;255919;4001;387893	BLM;BRCA1;BRIP1;CDC45;CDC6;CDCA8;CDK1;CDK6;CENPA;CENPE;CENPH;CENPI;CENPK;CENPN;CENPP;CENPQ;CKS1B;CLSPN;CNEP1R1;DNA2;ERCC6L;ESCO2;FBXL7;FBXO5;FOXM1;GINS1;GTSE1;HJURP;ITGB3BP;KIF20A;KIF23;KIF2C;KMT5A;KNL1;LMNB1;MAD2L1;MCM10;MYBL2;NCAPG2;NCAPH;NDC80;NEK2;ORC1;ORC6;PLK1;PLK4;POLE2;PPP2CB;PSMC3IP;RRM2;SET;SPC24;SPDL1;TK1;TMPO;UBE2C;ZWILCH
Baseline	ADAMTS7-KD vs. siControl	Reactome	R-HSA-69278	Cell Cycle. Mitotic	-0.407	-2.372	0.000	0.016	53	51	2491;51512;9837;23421;147841;7083;983;26271;4751;5427;10403;55055;7112;54908;10733;55143;4085;5516;23594;9493;157570;11065;23397;1163;64946;57082;55388;990;5347;2305;11004;401541;55839;54821;1062;54892;4998;1763;8318;10112;6241;64105;23194;4605;1058;55166;6418;1021;255919;4001;387893	CDC45;CDC6;CDCA8;CDK1;CDK6;CENPA;CENPE;CENPH;CENPI;CENPK;CENPN;CENPP;CENPQ;CKS1B;CNEP1R1;DNA2;ERCC6L;ESCO2;FBXL7;FBXO5;FOXM1;GINS1;GTSE1;ITGB3BP;KIF20A;KIF23;KIF2C;KMT5A;KNL1;LMNB1;MAD2L1;MCM10;MYBL2;NCAPG2;NCAPH;NDC80;NEK2;ORC1;ORC6;PLK1;PLK4;POLE2;PPP2CB;RRM2;SET;SPC24;SPDL1;TK1;TMPO;UBE2C;ZWILCH
Baseline	ADAMTS7-KD vs. siControl	Reactome	R-HSA-1474244	Extracellular matrix organization	-0.619	-2.084	0.000	0.031	11	7	3371;8515;83700;3696;3690;4017;170692	ADAMTS18;ITGA10;ITGB3;ITGB8;JAM3;LOXL2;TNC
Baseline	ADAMTS7-KD vs. siControl	Reactome	R-HSA-69620	Cell Cycle Checkpoints	-0.392	-2.01	0.003	0.038	34	33	672;2491;51512;23421;147841;983;83990;10403;55055;54908;55143;4085;5516;23594;641;11065;64946;57082;55388;990;5347;11004;401541;55839;54821;1062;4998;1763;8318;64105;63967;1058;55166	BLM;BRCA1;BRIP1;CDC45;CDC6;CDCA8;CDK1;CENPA;CENPE;CENPH;CENPI;CENPK;CENPN;CENPP;CENPQ;CLSPN;DNA2;ERCC6L;GTSE1;ITGB3BP;KIF2C;KNL1;MAD2L1;MCM10;NDC80;ORC1;ORC6;PLK1;PPP2CB;SPC24;SPDL1;UBE2C;ZWILCH
Baseline	ADAMTS7-KD vs. siControl	Reactome	R-HSA-68886	M Phase	-0.385	-1.974	0.003	0.039	36	31	983;26271;4751;10403;55055;7112;54908;10733;55143;4085;5516;9493;11065;23397;64946;57082;5347;11004;401541;55839;54821;1062;54892;10112;64105;1058;55166;6418;255919;4001;387893	CDCA8;CDK1;CENPA;CENPE;CENPH;CENPK;CENPN;CENPP;CENPQ;CNEP1R1;ERCC6L;FBXO5;KIF20A;KIF23;KIF2C;KMT5A;KNL1;LMNB1;MAD2L1;NCAPG2;NCAPH;NDC80;NEK2;PLK1;PLK4;PPP2CB;SET;SPDL1;TMPO;UBE2C;ZWILCH
Baseline	ADAMTS7-KD vs. siControl	WikiPathways	WP3932	Focal Adhesion-PI3K-Akt-mTOR-signaling pathway	-0.567	-2.034	0.003	0.008	13	8	8823;3570;3371;8515;9586;64344;3696;3690	CREB5;FGF16;HIF3A;IL6R;ITGA10;ITGB3;ITGB8;TNC
Baseline	ADAMTS7-KD vs. siControl	WikiPathways	WP2882	Nuclear Receptors Meta-Pathway	0.408	1.793	0.020	0.049	18	16	7039;2953;330;2678;2099;27063;5142;7049;29988;7056;2946;8436;5743;23657;983;3280	ANKRD1;BIRC3;CAVIN2;CDK1;ESR1;GGT1;GSTM2;GSTT2;HES1;PDE4B;PTGS2;SLC2A8;SLC7A11;TGFA;TGFBR3;THBD
Baseline	ALDH2-KD vs. siControl	Gene Ontology (Biological Process)	GO:1902850	microtubule cytoskeleton organization involved in mitosis	-0.583	-2.857	0.000	0.000	31	22	6491;10403;7272;57405;24137;79598;891;3832;3833;9055;1062;10460;22974;991;4605;4751;51203;83540;89958;5347;1058;284403	CCNB1;CDC20;CENPA;CENPE;CEP97;KIF11;KIF4A;KIFC1;MYBL2;NDC80;NEK2;NUF2;NUSAP1;PLK1;PRC1;SAPCD2;SPC25;STIL;TACC3;TPX2;TTK;WDR62
Baseline	ALDH2-KD vs. siControl	Gene Ontology (Biological Process)	GO:0007059	chromosome segregation	-0.523	-3.197	0.000	0.000	59	39	151246;4085;332;10403;11004;7272;9232;57405;9928;24137;113130;64151;891;151648;3833;9055;1062;157570;701;7153;55355;10460;9787;55143;23397;991;83990;55165;4751;1063;699;51203;146909;81610;83540;5347;221150;57082;4288	BIRC5;BRIP1;BUB1;BUB1B;CCNB1;CDC20;CDCA5;CDCA8;CENPE;CENPF;CEP55;DLGAP5;ESCO2;FAM83D;HJURP;KIF14;KIF18B;KIF2C;KIF4A;KIFC1;KNL1;MAD2L1;MKI67;NCAPG;NCAPH;NDC80;NEK2;NUF2;NUSAP1;PLK1;PRC1;PTTG1;SGO1;SGO2;SKA3;SPC25;TACC3;TOP2A;TTK
Baseline	ALDH2-KD vs. siControl	Gene Ontology (Biological Process)	GO:0048285	organelle fission	-0.536	-3.412	0.000	0.000	71	47	151246;4085;10403;9585;995;11004;7272;9232;2175;9088;9928;9133;24137;113130;79598;64151;891;11065;3832;27085;151648;3833;9055;1062;701;7153;10460;22974;9787;55143;84057;23397;991;4605;83990;55165;4751;1063;699;51203;146909;83540;5347;259266;4288;54443;56603	ANLN;ASPM;BRIP1;BUB1;BUB1B;CCNB1;CCNB2;CDC20;CDC25C;CDCA5;CDCA8;CENPE;CENPF;CEP55;CEP97;CYP26B1;DLGAP5;FANCA;KIF11;KIF14;KIF18B;KIF20B;KIF2C;KIF4A;KIFC1;MAD2L1;MKI67;MND1;MTBP;MYBL2;NCAPG;NCAPH;NDC80;NEK2;NUF2;NUSAP1;PKMYT1;PLK1;PRC1;PTTG1;SGO1;SGO2;TACC3;TOP2A;TPX2;TTK;UBE2C
Baseline	ALDH2-KD vs. siControl	Gene Ontology (Biological Process)	GO:0051321	meiotic cell cycle	-0.521	-2.585	0.000	0.000	31	21	151246;995;7272;9232;2175;9088;9156;151648;8438;701;7153;84057;23397;991;83990;4751;699;83540;5347;259266;56603	ASPM;BRIP1;BUB1;BUB1B;CDC20;CDC25C;CYP26B1;EXO1;FANCA;MND1;NCAPH;NEK2;NUF2;PKMYT1;PLK1;PTTG1;RAD54L;SGO1;SGO2;TOP2A;TTK
Baseline	ALDH2-KD vs. siControl	Gene Ontology (Biological Process)	GO:0007051	spindle organization	-0.515	-2.602	0.000	0.000	33	21	6491;10403;7272;57405;24137;79598;891;3832;3833;9055;1062;9793;10460;22974;991;4605;4751;83540;5347;259266;284403	ASPM;CCNB1;CDC20;CENPE;CEP97;CKAP5;KIF11;KIF4A;KIFC1;MYBL2;NDC80;NEK2;NUF2;PLK1;PRC1;SPC25;STIL;TACC3;TPX2;TTK;WDR62
Baseline	ALDH2-KD vs. siControl	Gene Ontology (Biological Process)	GO:0044772	mitotic cell cycle phase transition	-0.427	-2.629	0.000	0.000	65	36	2305;4085;983;3161;10403;79915;995;7272;9088;9928;9133;11113;113130;55388;6241;891;11065;27085;128239;1062;701;63967;10733;9793;10460;22974;9787;991;4751;1063;699;9833;5347;1033;51512;54443	ANLN;ATAD5;BUB1;BUB1B;CCNB1;CCNB2;CDC20;CDC25C;CDCA5;CDK1;CDKN3;CENPE;CENPF;CIT;CKAP5;CLSPN;DLGAP5;FOXM1;GTSE1;HMMR;IQGAP3;KIF14;MAD2L1;MCM10;MELK;MTBP;NDC80;NEK2;PKMYT1;PLK1;PLK4;RRM2;TACC3;TPX2;TTK;UBE2C
Baseline	ALDH2-KD vs. siControl	Gene Ontology (Biological Process)	GO:1901987	regulation of cell cycle phase transition	-0.444	-2.529	0.000	0.000	47	29	8317;90381;4085;983;3161;10403;79915;995;7272;9928;113130;891;11065;27085;1062;701;63967;10733;9793;22974;9787;991;4751;1063;699;81610;5347;51512;54443	ANLN;ATAD5;BUB1;BUB1B;CCNB1;CDC20;CDC25C;CDC7;CDCA5;CDK1;CENPE;CENPF;CKAP5;CLSPN;DLGAP5;FAM83D;GTSE1;HMMR;KIF14;MAD2L1;MTBP;NDC80;NEK2;PLK1;PLK4;TICRR;TPX2;TTK;UBE2C
Baseline	ALDH2-KD vs. siControl	Gene Ontology (Biological Process)	GO:0050000	chromosome localization	-0.642	-2.52	0.000	0.000	16	13	10403;11004;9928;113130;891;3833;1062;9787;55143;55165;1063;81610;83540	CCNB1;CDCA5;CDCA8;CENPE;CENPF;CEP55;DLGAP5;FAM83D;KIF14;KIF2C;KIFC1;NDC80;NUF2
Baseline	ALDH2-KD vs. siControl	Gene Ontology (Biological Process)	GO:0034502	protein localization to chromosome	-0.653	-2.323	0.000	0.002	12	10	983;10403;7272;113130;27085;157570;701;5347;57082;1058	BUB1B;CDCA5;CDK1;CENPA;ESCO2;KNL1;MTBP;NDC80;PLK1;TTK
Baseline	ALDH2-KD vs. siControl	Gene Ontology (Biological Process)	GO:0033044	regulation of chromosome organization	-0.457	-2.251	0.000	0.004	29	17	4085;10403;7272;9232;113130;891;1062;701;7153;10460;9787;991;4751;1063;699;5347;4288	BUB1;BUB1B;CCNB1;CDC20;CDCA5;CENPE;CENPF;DLGAP5;MAD2L1;MKI67;NDC80;NEK2;PLK1;PTTG1;TACC3;TOP2A;TTK
Baseline	ALDH2-KD vs. siControl	Gene Ontology (Biological Process)	GO:0044839	cell cycle G2/M phase transition	-0.442	-2.218	0.001	0.004	33	21	8317;90381;2305;983;3161;79915;995;9088;9928;9133;11113;891;63967;10733;9793;22974;4751;1063;9833;5347;51512	ATAD5;CCNB1;CCNB2;CDC25C;CDC7;CDK1;CENPF;CIT;CKAP5;CLSPN;FOXM1;GTSE1;HMMR;KIF14;MELK;NEK2;PKMYT1;PLK1;PLK4;TICRR;TPX2
Baseline	ALDH2-KD vs. siControl	Gene Ontology (Biological Process)	GO:0051656	establishment of organelle localization	-0.430	-2.141	0.001	0.009	31	22	10615;9632;9493;4628;23224;10403;11004;9928;113130;891;3833;1062;9787;63915;55143;55165;1063;51203;81610;83540;89958;1058	BLOC1S5;CCNB1;CDCA5;CDCA8;CENPA;CENPE;CENPF;CEP55;DLGAP5;FAM83D;KIF14;KIF23;KIF2C;KIFC1;MYH10;NDC80;NUF2;NUSAP1;SAPCD2;SEC24C;SPAG5;SYNE2
Baseline	ALDH2-KD vs. siControl	Gene Ontology (Biological Process)	GO:0007018	microtubule-based movement	-0.492	-2.119	0.001	0.010	20	13	23224;9585;11004;9928;24137;3832;3833;1062;9787;63915;146909;56992;10112	BLOC1S5;CENPE;DLGAP5;KIF11;KIF14;KIF15;KIF18B;KIF20A;KIF20B;KIF2C;KIF4A;KIFC1;SYNE2
Baseline	ALDH2-KD vs. siControl	Gene Ontology (Biological Process)	GO:0031023	microtubule organizing center organization	-0.504	-1.978	0.005	0.029	16	11	9768;23224;983;6491;3832;151648;10733;9793;4751;5347;284403	CDK1;CKAP5;KIF11;NEK2;PCLAF;PLK1;PLK4;SGO1;STIL;SYNE2;WDR62
Baseline	ALDH2-KD vs. siControl	Gene Ontology (Biological Process)	GO:0010948	negative regulation of cell cycle process	-0.388	-1.956	0.004	0.033	33	19	8317;90381;4085;983;10403;995;7272;9232;6241;891;27085;701;63967;991;4751;1063;699;5347;51512	BUB1;BUB1B;CCNB1;CDC20;CDC25C;CDC7;CDK1;CENPF;CLSPN;GTSE1;MAD2L1;MTBP;NDC80;NEK2;PLK1;PTTG1;RRM2;TICRR;TTK
Baseline	ALDH2-KD vs. siControl	Gene Ontology (Biological Process)	GO:0010639	negative regulation of organelle organization	-0.395	-1.922	0.009	0.040	29	20	26586;9319;146206;29767;3082;4085;10403;7272;9232;79598;891;27085;701;7153;991;4751;1063;699;5347;130271	BUB1;BUB1B;CARMIL2;CCNB1;CDC20;CENPF;CEP97;CKAP2;HGF;MAD2L1;MTBP;NDC80;NEK2;PLEKHH2;PLK1;PTTG1;TMOD2;TOP2A;TRIP13;TTK
Baseline	ALDH2-KD vs. siControl	Gene Ontology (Biological Process)	GO:0045930	negative regulation of mitotic cell cycle	-0.377	-1.912	0.003	0.041	33	18	90381;4085;983;10403;995;7272;9232;891;27085;701;7153;63967;991;1063;699;5347;51512;7077	BUB1;BUB1B;CCNB1;CDC20;CDC25C;CDK1;CENPF;CLSPN;GTSE1;MAD2L1;MTBP;NDC80;PLK1;PTTG1;TICRR;TIMP2;TOP2A;TTK
Baseline	ALDH2-KD vs. siControl	Gene Ontology (Cellular Component)	GO:0005819	spindle	-0.432	-2.581	0.000	0.000	58	32	4085;983;332;9585;7272;9928;24137;891;3832;151648;3833;9055;1062;701;9793;10460;22974;9787;55143;991;4751;1063;51203;146909;81610;5347;259266;221150;150468;56992;10112;284403	ASPM;BIRC5;BUB1B;CCNB1;CDC20;CDCA8;CDK1;CENPE;CENPF;CKAP2L;CKAP5;DLGAP5;FAM83D;KIF11;KIF14;KIF15;KIF18B;KIF20A;KIF20B;KIF4A;KIFC1;MAD2L1;NEK2;NUSAP1;PLK1;PRC1;SGO1;SKA3;TACC3;TPX2;TTK;WDR62
Baseline	ALDH2-KD vs. siControl	Gene Ontology (Cellular Component)	GO:0000793	condensed chromosome	-0.479	-2.637	0.000	0.000	46	38	3981;348235;641;11130;10615;79980;2177;387103;54892;220134;79019;151246;4085;332;10403;11004;57405;113130;64151;891;151648;1062;54821;701;7153;9793;55355;23397;4751;1063;699;83540;5347;221150;147841;57082;4288;1058	BIRC5;BLM;BUB1;BUB1B;CCNB1;CDCA5;CENPA;CENPE;CENPF;CENPM;CENPW;CKAP5;DSN1;ERCC6L;FANCD2;HJURP;KIF2C;KNL1;LIG4;MAD2L1;MKI67;NCAPG;NCAPG2;NCAPH;NDC80;NEK2;NUF2;PLK1;SGO1;SGO2;SKA1;SKA2;SKA3;SPAG5;SPC24;SPC25;TOP2A;ZWINT
Baseline	ALDH2-KD vs. siControl	Gene Ontology (Cellular Component)	GO:0098687	chromosomal region	-0.467	-2.67	0.000	0.000	52	32	3070;79019;151246;4085;983;332;10403;11004;7272;57405;113130;64151;891;27085;2491;151648;1062;157570;54821;701;9793;55355;55143;4751;1063;699;83540;5347;221150;147841;57082;1058	BIRC5;BUB1;BUB1B;CCNB1;CDCA5;CDCA8;CDK1;CENPA;CENPE;CENPF;CENPI;CENPM;CKAP5;ERCC6L;ESCO2;HELLS;HJURP;KIF2C;KNL1;MAD2L1;MTBP;NCAPG;NDC80;NEK2;NUF2;PLK1;SGO1;SGO2;SKA3;SPC24;SPC25;TTK
Baseline	ALDH2-KD vs. siControl	Gene Ontology (Cellular Component)	GO:0005875	microtubule associated complex	-0.534	-2.21	0.001	0.002	19	13	332;9585;11004;9928;24137;3832;3833;1062;7804;55143;146909;56992;10112	BIRC5;CDCA8;CENPE;KIF11;KIF14;KIF15;KIF18B;KIF20A;KIF20B;KIF2C;KIF4A;KIFC1;LRP8
Baseline	ALDH2-KD vs. siControl	Gene Ontology (Cellular Component)	GO:0030496	midbody	-0.471	-2.268	0.001	0.002	28	21	221477;10615;9493;4628;79801;983;332;9585;9928;24137;11113;9055;1062;55143;55165;4751;1063;5347;259266;10112;54443	ANLN;ASPM;BIRC5;C6orf89;CDCA8;CDK1;CENPE;CENPF;CEP55;CIT;KIF14;KIF20A;KIF20B;KIF23;KIF4A;MYH10;NEK2;PLK1;PRC1;SHCBP1;SPAG5
Baseline	ALDH2-KD vs. siControl	Gene Ontology (Cellular Component)	GO:0005874	microtubule	-0.371	-2.018	0.004	0.009	43	30	283431;348235;29127;26586;55835;10615;10397;9493;220134;983;332;9585;11004;9928;24137;3832;3833;9055;1062;9793;22974;4751;51203;146909;5347;259266;221150;56992;10112;51512	ASPM;BIRC5;CDK1;CENPE;CENPJ;CKAP2;CKAP5;GAS2L3;GTSE1;KIF11;KIF14;KIF15;KIF18B;KIF20A;KIF20B;KIF23;KIF2C;KIF4A;KIFC1;NDRG1;NEK2;NUSAP1;PLK1;PRC1;RACGAP1;SKA1;SKA2;SKA3;SPAG5;TPX2
Baseline	ALDH2-KD vs. siControl	Gene Ontology (Molecular Function)	GO:0016887	ATPase activity	-0.489	-2.313	0.000	0.000	27	17	79915;9585;11004;10351;9928;10721;5965;24137;3832;3833;1062;54821;7153;83990;146909;56992;10112	ABCA8;ATAD5;BRIP1;CENPE;ERCC6L;KIF11;KIF14;KIF15;KIF18B;KIF20A;KIF20B;KIF2C;KIF4A;KIFC1;POLQ;RECQL;TOP2A
Baseline	ALDH2-KD vs. siControl	Gene Ontology (Molecular Function)	GO:0015631	tubulin binding	-0.428	-2.112	0.000	0.008	31	24	283431;348235;29127;55835;10615;10397;9493;220134;332;9585;11004;9928;24137;3832;3833;9055;1062;9793;51203;146909;81610;5347;56992;10112	BIRC5;CENPE;CENPJ;CKAP5;FAM83D;GAS2L3;KIF11;KIF14;KIF15;KIF18B;KIF20A;KIF20B;KIF23;KIF2C;KIF4A;KIFC1;NDRG1;NUSAP1;PLK1;PRC1;RACGAP1;SKA1;SKA2;SPAG5
Baseline	ALDH2-KD vs. siControl	Gene Ontology (Molecular Function)	GO:0003774	motor activity	-0.530	-2.051	0.002	0.009	15	12	9493;4628;9585;11004;9928;24137;3832;3833;1062;146909;56992;10112	CENPE;KIF11;KIF14;KIF15;KIF18B;KIF20A;KIF20B;KIF23;KIF2C;KIF4A;KIFC1;MYH10
Baseline	ALDH2-KD vs. siControl	Gene Ontology (Molecular Function)	GO:0001882	nucleoside binding	-0.557	-1.898	0.005	0.023	11	6	22974;4893;8153;387496;115361;9077	DIRAS3;GBP4;NRAS;RASL11A;RND2;TPX2
Baseline	ALDH2-KD vs. siControl	Gene Ontology (Molecular Function)	GO:0019001	guanyl nucleotide binding	-0.557	-1.898	0.005	0.023	11	6	22974;4893;8153;387496;115361;9077	DIRAS3;GBP4;NRAS;RASL11A;RND2;TPX2
Baseline	ALDH2-KD vs. siControl	KEGG PATHWAY	hsa04114	Oocyte meiosis	-0.612	-2.301	0.002	0.005	14	11	4085;983;995;9232;9088;9133;891;151648;991;699;5347	BUB1;CCNB1;CCNB2;CDC20;CDC25C;CDK1;MAD2L1;PKMYT1;PLK1;PTTG1;SGO1
Baseline	ALDH2-KD vs. siControl	KEGG PATHWAY	hsa04010	MAPK signaling pathway	0.538	2.252	0.000	0.006	13	9	374;3556;5801;1649;7048;2872;2069;4803;4616	AREG;DDIT3;EREG;GADD45B;IL1RAP;MKNK2;NGF;PTPRR;TGFBR2
Baseline	ALDH2-KD vs. siControl	KEGG PATHWAY	hsa04914	Progesterone-mediated oocyte maturation	-0.562	-1.929	0.009	0.032	11	8	4085;983;995;9088;9133;891;699;5347	BUB1;CCNB1;CCNB2;CDC25C;CDK1;MAD2L1;PKMYT1;PLK1
Baseline	ALDH2-KD vs. siControl	Reactome	R-HSA-5663220	RHO GTPases Activate Formins	-0.533	-2.657	0.000	0.000	32	22	79019;151246;4085;332;10403;11004;57405;2491;151648;1062;54821;701;9793;55143;991;1063;699;83540;5347;147841;57082;1058	BIRC5;BUB1;BUB1B;CDC20;CDCA8;CENPA;CENPE;CENPF;CENPI;CENPM;CKAP5;ERCC6L;KIF2C;KNL1;MAD2L1;NDC80;NUF2;PLK1;SGO1;SGO2;SPC24;SPC25
Baseline	ALDH2-KD vs. siControl	Reactome	R-HSA-141424	Amplification of signal from the kinetochores	-0.550	-2.687	0.000	0.000	31	22	79019;151246;4085;332;10403;11004;57405;2491;151648;1062;54821;701;9793;55143;991;1063;699;83540;5347;147841;57082;1058	BIRC5;BUB1;BUB1B;CDC20;CDCA8;CENPA;CENPE;CENPF;CENPI;CENPM;CKAP5;ERCC6L;KIF2C;KNL1;MAD2L1;NDC80;NUF2;PLK1;SGO1;SGO2;SPC24;SPC25
Baseline	ALDH2-KD vs. siControl	Reactome	R-HSA-141444	Amplification of signal from unattached kinetochores via a MAD2 inhibitory signal	-0.550	-2.687	0.000	0.000	31	22	79019;151246;4085;332;10403;11004;57405;2491;151648;1062;54821;701;9793;55143;991;1063;699;83540;5347;147841;57082;1058	BIRC5;BUB1;BUB1B;CDC20;CDCA8;CENPA;CENPE;CENPF;CENPI;CENPM;CKAP5;ERCC6L;KIF2C;KNL1;MAD2L1;NDC80;NUF2;PLK1;SGO1;SGO2;SPC24;SPC25
Baseline	ALDH2-KD vs. siControl	Reactome	R-HSA-69618	Mitotic Spindle Checkpoint	-0.558	-2.76	0.000	0.000	32	23	79019;151246;4085;332;10403;11004;57405;11065;2491;151648;1062;54821;701;9793;55143;991;1063;699;83540;5347;147841;57082;1058	BIRC5;BUB1;BUB1B;CDC20;CDCA8;CENPA;CENPE;CENPF;CENPI;CENPM;CKAP5;ERCC6L;KIF2C;KNL1;MAD2L1;NDC80;NUF2;PLK1;SGO1;SGO2;SPC24;SPC25;UBE2C
Baseline	ALDH2-KD vs. siControl	Reactome	R-HSA-2555396	Mitotic Metaphase and Anaphase	-0.530	-2.778	0.000	0.000	38	26	79019;151246;4085;332;10403;11004;9232;57405;113130;11065;2491;5698;151648;1062;54821;701;9793;55143;991;1063;699;83540;5347;147841;57082;1058	BIRC5;BUB1;BUB1B;CDC20;CDCA5;CDCA8;CENPA;CENPE;CENPF;CENPI;CENPM;CKAP5;ERCC6L;KIF2C;KNL1;MAD2L1;NDC80;NUF2;PLK1;PSMB9;PTTG1;SGO1;SGO2;SPC24;SPC25;UBE2C
Baseline	ALDH2-KD vs. siControl	Reactome	R-HSA-68882	Mitotic Anaphase	-0.544	-2.824	0.000	0.000	37	26	79019;151246;4085;332;10403;11004;9232;57405;113130;11065;2491;5698;151648;1062;54821;701;9793;55143;991;1063;699;83540;5347;147841;57082;1058	BIRC5;BUB1;BUB1B;CDC20;CDCA5;CDCA8;CENPA;CENPE;CENPF;CENPI;CENPM;CKAP5;ERCC6L;KIF2C;KNL1;MAD2L1;NDC80;NUF2;PLK1;PSMB9;PTTG1;SGO1;SGO2;SPC24;SPC25;UBE2C
Baseline	ALDH2-KD vs. siControl	Reactome	R-HSA-69278	Cell Cycle. Mitotic	-0.436	-2.862	0.000	0.000	83	52	51659;54892;220134;4001;5983;8317;79019;151246;2305;4085;983;332;3161;10403;995;11004;9232;9088;57405;9133;113130;64151;55388;6241;891;11065;2491;5698;151648;1062;7083;157570;54821;701;7153;10733;9793;22974;55143;23397;991;4605;4751;1063;699;83540;5347;10112;147841;57082;51512;1058	BIRC5;BUB1;BUB1B;CCNB1;CCNB2;CDC20;CDC25C;CDC7;CDCA5;CDCA8;CDK1;CENPA;CENPE;CENPF;CENPI;CENPM;CKAP5;ERCC6L;ESCO2;FOXM1;GINS2;GTSE1;HMMR;KIF20A;KIF2C;KNL1;LMNB1;MAD2L1;MCM10;MYBL2;NCAPG;NCAPG2;NCAPH;NDC80;NEK2;NUF2;PKMYT1;PLK1;PLK4;PSMB9;PTTG1;RFC3;RRM2;SGO1;SGO2;SKA1;SPC24;SPC25;TK1;TOP2A;TPX2;UBE2C
Baseline	ALDH2-KD vs. siControl	Reactome	R-HSA-194315	Signaling by Rho GTPases	-0.513	-2.868	0.000	0.000	46	34	4628;220134;121512;9824;79019;151246;4085;332;10403;995;11004;57405;9928;55789;11113;2491;151648;128239;9055;1062;54821;701;9793;26084;55143;991;1063;699;83540;5347;30851;147841;57082;1058	ARHGAP11A;ARHGEF26;BIRC5;BUB1;BUB1B;CDC20;CDC25C;CDCA8;CENPA;CENPE;CENPF;CENPI;CENPM;CIT;CKAP5;DEPDC1B;ERCC6L;FGD4;IQGAP3;KIF14;KIF2C;KNL1;MAD2L1;MYH10;NDC80;NUF2;PLK1;PRC1;SGO1;SGO2;SKA1;SPC24;SPC25;TAX1BP3
Baseline	ALDH2-KD vs. siControl	Reactome	R-HSA-69620	Cell Cycle Checkpoints	-0.489	-2.885	0.000	0.000	55	36	5983;8317;79019;151246;4085;983;332;10403;995;11004;9088;57405;9133;55388;891;11065;2491;5698;9156;151648;1062;54821;701;63967;9793;55143;991;83990;1063;699;83540;5347;147841;57082;51512;1058	BIRC5;BRIP1;BUB1;BUB1B;CCNB1;CCNB2;CDC20;CDC25C;CDC7;CDCA8;CDK1;CENPA;CENPE;CENPF;CENPI;CENPM;CKAP5;CLSPN;ERCC6L;EXO1;GTSE1;KIF2C;KNL1;MAD2L1;MCM10;NDC80;NUF2;PKMYT1;PLK1;PSMB9;RFC3;SGO1;SGO2;SPC24;SPC25;UBE2C
Baseline	ALDH2-KD vs. siControl	Reactome	R-HSA-68886	M Phase	-0.492	-2.891	0.000	0.000	54	34	79019;151246;4085;983;332;10403;11004;9232;57405;9133;113130;64151;891;11065;2491;5698;151648;1062;54821;701;10733;9793;55143;23397;991;4751;1063;699;83540;5347;10112;147841;57082;1058	BIRC5;BUB1;BUB1B;CCNB1;CCNB2;CDC20;CDCA5;CDCA8;CDK1;CENPA;CENPE;CENPF;CENPI;CENPM;CKAP5;ERCC6L;KIF20A;KIF2C;KNL1;MAD2L1;NCAPG;NCAPH;NDC80;NEK2;NUF2;PLK1;PLK4;PSMB9;PTTG1;SGO1;SGO2;SPC24;SPC25;UBE2C
Baseline	ALDH2-KD vs. siControl	Reactome	R-HSA-195258	RHO GTPase Effectors	-0.546	-2.912	0.000	0.000	40	28	79019;151246;4085;332;10403;995;11004;57405;9928;11113;2491;151648;128239;9055;1062;54821;701;9793;55143;991;1063;699;83540;5347;30851;147841;57082;1058	BIRC5;BUB1;BUB1B;CDC20;CDC25C;CDCA8;CENPA;CENPE;CENPF;CENPI;CENPM;CIT;CKAP5;ERCC6L;IQGAP3;KIF14;KIF2C;KNL1;MAD2L1;NDC80;NUF2;PLK1;PRC1;SGO1;SGO2;SPC24;SPC25;TAX1BP3
Baseline	ALDH2-KD vs. siControl	Reactome	R-HSA-2467813	Separation of Sister Chromatids	-0.580	-2.937	0.000	0.000	35	26	79019;151246;4085;332;10403;11004;9232;57405;113130;11065;2491;5698;151648;1062;54821;701;9793;55143;991;1063;699;83540;5347;147841;57082;1058	BIRC5;BUB1;BUB1B;CDC20;CDCA5;CDCA8;CENPA;CENPE;CENPF;CENPI;CENPM;CKAP5;ERCC6L;KIF2C;KNL1;MAD2L1;NDC80;NUF2;PLK1;PSMB9;PTTG1;SGO1;SGO2;SPC24;SPC25;UBE2C
Baseline	ALDH2-KD vs. siControl	Reactome	R-HSA-2500257	Resolution of Sister Chromatid Cohesion	-0.579	-2.983	0.000	0.000	35	26	79019;151246;4085;983;332;10403;11004;57405;9133;113130;891;2491;151648;1062;54821;701;9793;55143;991;1063;699;83540;5347;147841;57082;1058	BIRC5;BUB1;BUB1B;CCNB1;CCNB2;CDC20;CDCA5;CDCA8;CDK1;CENPA;CENPE;CENPF;CENPI;CENPM;CKAP5;ERCC6L;KIF2C;KNL1;MAD2L1;NDC80;NUF2;PLK1;SGO1;SGO2;SPC24;SPC25
Baseline	ALDH2-KD vs. siControl	Reactome	R-HSA-1640170	Cell Cycle	-0.444	-2.993	0.000	0.000	93	67	7298;890;580;9837;11130;55835;79980;9493;387103;51659;54892;220134;4001;5983;8317;23224;79019;151246;2305;4085;983;332;3161;10403;995;11004;9232;9088;57405;9133;113130;64151;55388;6241;891;11065;2491;5698;9156;151648;1062;7083;157570;54821;701;7153;63967;10733;9793;55355;22974;55143;84057;23397;991;4605;83990;4751;1063;699;83540;5347;10112;147841;57082;51512;1058	BARD1;BIRC5;BRIP1;BUB1;BUB1B;CCNA2;CCNB1;CCNB2;CDC20;CDC25C;CDC7;CDCA5;CDCA8;CDK1;CENPA;CENPE;CENPF;CENPI;CENPJ;CENPM;CENPW;CKAP5;CLSPN;DSN1;ERCC6L;ESCO2;EXO1;FOXM1;GINS1;GINS2;GTSE1;HJURP;HMMR;KIF20A;KIF23;KIF2C;KNL1;LMNB1;MAD2L1;MCM10;MND1;MYBL2;NCAPG;NCAPG2;NCAPH;NDC80;NEK2;NUF2;PKMYT1;PLK1;PLK4;PSMB9;PTTG1;RFC3;RRM2;SGO1;SGO2;SKA1;SPC24;SPC25;SYNE2;TK1;TOP2A;TPX2;TYMS;UBE2C;ZWINT
Baseline	ALDH2-KD vs. siControl	Reactome	R-HSA-68877	Mitotic Prometaphase	-0.562	-3.048	0.000	0.000	42	30	79019;151246;4085;983;332;10403;11004;57405;9133;113130;64151;891;2491;151648;1062;54821;701;10733;9793;55143;23397;991;4751;1063;699;83540;5347;147841;57082;1058	BIRC5;BUB1;BUB1B;CCNB1;CCNB2;CDC20;CDCA5;CDCA8;CDK1;CENPA;CENPE;CENPF;CENPI;CENPM;CKAP5;ERCC6L;KIF2C;KNL1;MAD2L1;NCAPG;NCAPH;NDC80;NEK2;NUF2;PLK1;PLK4;SGO1;SGO2;SPC24;SPC25
Baseline	ALDH2-KD vs. siControl	Reactome	R-HSA-453274	Mitotic G2-G2/M phases	-0.566	-2.452	0.000	0.000	22	16	2305;983;3161;995;9088;9133;891;5698;10733;9793;22974;4605;4751;1063;5347;51512	CCNB1;CCNB2;CDC25C;CDK1;CENPF;CKAP5;FOXM1;GTSE1;HMMR;MYBL2;NEK2;PKMYT1;PLK1;PLK4;PSMB9;TPX2
Baseline	ALDH2-KD vs. siControl	Reactome	R-HSA-69275	G2/M Transition	-0.566	-2.452	0.000	0.000	22	16	2305;983;3161;995;9088;9133;891;5698;10733;9793;22974;4605;4751;1063;5347;51512	CCNB1;CCNB2;CDC25C;CDK1;CENPF;CKAP5;FOXM1;GTSE1;HMMR;MYBL2;NEK2;PKMYT1;PLK1;PLK4;PSMB9;TPX2
Baseline	ALDH2-KD vs. siControl	Reactome	R-HSA-176814	Activation of APC/C and APC/C:Cdc20 mediated degradation of mitotic proteins	-0.692	-2.298	0.000	0.000	11	10	4085;983;9232;891;11065;5698;701;991;4751;5347	BUB1B;CCNB1;CDC20;CDK1;MAD2L1;NEK2;PLK1;PSMB9;PTTG1;UBE2C
Baseline	ALDH2-KD vs. siControl	Reactome	R-HSA-176409	APC/C:Cdc20 mediated degradation of mitotic proteins	-0.682	-2.182	0.000	0.002	10	9	4085;983;9232;891;11065;5698;701;991;4751	BUB1B;CCNB1;CDC20;CDK1;MAD2L1;NEK2;PSMB9;PTTG1;UBE2C
Baseline	ALDH2-KD vs. siControl	Reactome	R-HSA-6811434	COPI-dependent Golgi-to-ER retrograde traffic	-0.583	-2.049	0.003	0.005	12	9	9585;11004;24137;3832;3833;1062;146909;56992;10112	CENPE;KIF11;KIF15;KIF18B;KIF20A;KIF20B;KIF2C;KIF4A;KIFC1
Baseline	ALDH2-KD vs. siControl	Reactome	R-HSA-8856688	Golgi-to-ER retrograde transport	-0.583	-2.049	0.003	0.005	12	9	9585;11004;24137;3832;3833;1062;146909;56992;10112	CENPE;KIF11;KIF15;KIF18B;KIF20A;KIF20B;KIF2C;KIF4A;KIFC1
Baseline	ALDH2-KD vs. siControl	Reactome	R-HSA-983189	Kinesins	-0.583	-2.049	0.003	0.005	12	9	9585;11004;24137;3832;3833;1062;146909;56992;10112	CENPE;KIF11;KIF15;KIF18B;KIF20A;KIF20B;KIF2C;KIF4A;KIFC1
Baseline	ALDH2-KD vs. siControl	Reactome	R-HSA-174143	APC/C-mediated degradation of cell cycle proteins	-0.558	-2.04	0.000	0.005	14	10	4085;983;9232;891;11065;5698;701;991;4751;5347	BUB1B;CCNB1;CDC20;CDK1;MAD2L1;NEK2;PLK1;PSMB9;PTTG1;UBE2C
Baseline	ALDH2-KD vs. siControl	Reactome	R-HSA-453276	Regulation of mitotic cell cycle	-0.558	-2.04	0.000	0.005	14	10	4085;983;9232;891;11065;5698;701;991;4751;5347	BUB1B;CCNB1;CDC20;CDK1;MAD2L1;NEK2;PLK1;PSMB9;PTTG1;UBE2C
Baseline	ALDH2-KD vs. siControl	Reactome	R-HSA-211859	Biological oxidations	-0.595	-2.015	0.002	0.007	11	5	219;27284;6783;56603;217	ALDH1B1;ALDH2;CYP26B1;SULT1B1;SULT1E1
Baseline	ALDH2-KD vs. siControl	Reactome	R-HSA-6811442	Intra-Golgi and retrograde Golgi-to-ER traffic	-0.544	-1.983	0.005	0.008	13	9	9585;11004;24137;3832;3833;1062;146909;56992;10112	CENPE;KIF11;KIF15;KIF18B;KIF20A;KIF20B;KIF2C;KIF4A;KIFC1
Baseline	ALDH2-KD vs. siControl	Reactome	R-HSA-983231	Factors involved in megakaryocyte development and platelet production	-0.545	-1.986	0.005	0.008	13	9	9585;11004;24137;3832;3833;1062;146909;56992;10112	CENPE;KIF11;KIF15;KIF18B;KIF20A;KIF20B;KIF2C;KIF4A;KIFC1
Baseline	ALDH2-KD vs. siControl	Reactome	R-HSA-176408	Regulation of APC/C activators between G1/S and early anaphase	-0.611	-1.962	0.002	0.009	10	8	4085;983;891;11065;5698;701;991;5347	BUB1B;CCNB1;CDC20;CDK1;MAD2L1;PLK1;PSMB9;UBE2C
Baseline	ALDH2-KD vs. siControl	Reactome	R-HSA-69481	G2/M Checkpoints	-0.433	-1.862	0.007	0.018	21	13	5983;8317;983;995;9088;9133;55388;891;5698;9156;63967;83990;51512	BRIP1;CCNB1;CCNB2;CDC25C;CDC7;CDK1;CLSPN;EXO1;GTSE1;MCM10;PKMYT1;PSMB9;RFC3
Baseline	ALDH2-KD vs. siControl	Reactome	R-HSA-418555	G alpha (s) signalling events	0.605	2.182	0.005	0.019	10	8	5143;285601;79924;7433;2791;5142;5144;5744	ADM2;GNG11;GPR150;PDE4B;PDE4C;PDE4D;PTHLH;VIPR1
Baseline	ALDH2-KD vs. siControl	Reactome	R-HSA-1852241	Organelle biogenesis and maintenance	-0.471	-1.758	0.021	0.036	13	10	55835;814;23054;983;79598;10733;9793;4751;5347;133522	CAMK4;CDK1;CENPJ;CEP97;CKAP5;NCOA6;NEK2;PLK1;PLK4;PPARGC1B
Baseline	ALDH2-KD vs. siControl	Reactome	R-HSA-162582	Signal Transduction	-0.243	-1.742	0.007	0.037	122	53	220134;64220;121512;9824;3082;8324;22866;6387;79019;151246;4085;983;332;10403;995;11004;57405;9928;55789;54331;11113;56670;220;2491;5698;151648;128239;9055;1062;7804;54821;701;9793;8527;10460;9787;26084;4893;23493;55143;991;1063;699;83540;5347;30851;147841;57082;1058;5031;5915;5916;56603	ALDH1A3;ARHGAP11A;ARHGEF26;BIRC5;BUB1;BUB1B;CDC20;CDC25C;CDCA8;CDK1;CENPA;CENPE;CENPF;CENPI;CENPM;CIT;CKAP5;CNKSR2;CXCL12;CYP26B1;DEPDC1B;DGKD;DLGAP5;ERCC6L;FGD4;FZD7;GNG2;HEY2;HGF;IQGAP3;KIF14;KIF2C;KNL1;LRP8;MAD2L1;NDC80;NRAS;NUF2;P2RY6;PLK1;PRC1;PSMB9;RARB;RARG;SGO1;SGO2;SKA1;SPC24;SPC25;STRA6;SUCNR1;TACC3;TAX1BP3
Baseline	ALDH2-KD vs. siControl	Reactome	R-HSA-2132295	MHC class II antigen presentation	-0.523	-1.746	0.014	0.037	11	10	29127;130340;9632;9493;11004;24137;3832;1062;56992;10112	AP1S3;CENPE;KIF11;KIF15;KIF20A;KIF23;KIF2C;KIF4A;RACGAP1;SEC24C
Baseline	ALDH2-KD vs. siControl	Reactome	R-HSA-73894	DNA Repair	-0.399	-1.703	0.027	0.046	21	17	29089;672;7520;3981;51514;641;890;580;2177;5983;9768;2175;10635;10721;9156;63967;83990	BARD1;BLM;BRCA1;BRIP1;CCNA2;CLSPN;DTL;EXO1;FANCA;FANCD2;LIG4;PCLAF;POLQ;RAD51AP1;RFC3;UBE2T;XRCC5
Baseline	ALDH2-KD vs. siControl	WikiPathways	WP2446	Retinoblastoma Gene in Cancer	-0.442	-1.826	0.007	0.037	18	14	7298;890;580;5983;8317;983;7272;9133;24137;6241;891;7153;10733;54443	ANLN;BARD1;CCNA2;CCNB1;CCNB2;CDC7;CDK1;KIF4A;PLK4;RFC3;RRM2;TOP2A;TTK;TYMS
Baseline	ALDH2-KD vs. siControl	WikiPathways	WP4754	IL-18 signaling pathway	0.416	1.967	0.009	0.045	17	13	4314;11096;467;9076;6364;4982;83931;7052;8870;3315;23787;7078;5295	ADAMTS5;ATF3;CCL20;CLDN1;HSPB1;IER3;MMP3;MTCH1;PIK3R1;STK40;TGM2;TIMP3;TNFRSF11B
Baseline	C1S-KD vs. siControl	Gene Ontology (Biological Process)	GO:0034340	response to type I interferon	0.669	3.289	0.000	0.000	28	23	91543;8638;4599;3434;11274;8519;4600;3665;4938;9636;4939;3437;3433;684;2537;6772;54739;10379;4940;2634;25939;10410;3429	BST2;GBP2;IFI27;IFI6;IFIT1;IFIT2;IFIT3;IFITM1;IFITM3;IRF7;IRF9;ISG15;MX1;MX2;OAS1;OAS2;OAS3;OASL;RSAD2;SAMHD1;STAT1;USP18;XAF1
Baseline	C1S-KD vs. siControl	Gene Ontology (Biological Process)	GO:0009615	response to virus	0.498	3.203	0.000	0.000	61	39	3627;6355;51191;91543;8638;4599;3965;10964;3434;6352;8519;4600;3665;64108;4938;9636;4939;3437;64135;3433;8091;684;5359;10561;2537;6772;10622;11040;3569;10379;330;3315;151636;4940;55601;2633;83666;25939;10410	BIRC3;BST2;CCL5;CCL8;CXCL10;DDX60;DTX3L;GBP1;HERC5;HMGA2;HSPB1;IFI44;IFI44L;IFI6;IFIH1;IFIT1;IFIT2;IFIT3;IFITM1;IFITM3;IL6;IRF7;IRF9;ISG15;LGALS9;MX1;MX2;OAS1;OAS2;OAS3;OASL;PARP9;PIM2;PLSCR1;POLR3G;RSAD2;RTP4;SAMHD1;STAT1
Baseline	C1S-KD vs. siControl	Gene Ontology (Biological Process)	GO:0034341	response to interferon-gamma	0.637	3.2	0.000	0.000	30	23	6364;6355;8638;3965;9076;6352;8519;3665;4938;4939;684;6772;834;115361;115362;10379;4940;2634;3383;2633;83666;10410;55647	BST2;CASP1;CCL20;CCL5;CCL8;CLDN1;GBP1;GBP2;GBP4;GBP5;ICAM1;IFITM1;IFITM3;IRF7;IRF9;LGALS9;OAS1;OAS2;OAS3;OASL;PARP9;RAB20;STAT1
Baseline	C1S-KD vs. siControl	Gene Ontology (Biological Process)	GO:0098542	defense response to other organism	0.480	2.976	0.000	0.000	58	36	3627;6364;51191;91543;8638;4599;10964;3434;8519;4600;3665;64108;4938;9636;4939;116071;3437;64135;3433;684;5359;2537;6772;54;10622;3569;10379;330;9466;151636;4940;55601;2633;83666;25939;10410	ACP5;BATF2;BIRC3;BST2;CCL20;CXCL10;DDX60;DTX3L;GBP1;HERC5;IFI44L;IFI6;IFIH1;IFIT1;IFIT2;IFIT3;IFITM1;IFITM3;IL27RA;IL6;IRF7;IRF9;ISG15;MX1;MX2;OAS1;OAS2;OAS3;OASL;PARP9;PLSCR1;POLR3G;RSAD2;RTP4;SAMHD1;STAT1
Baseline	C1S-KD vs. siControl	Gene Ontology (Biological Process)	GO:0043900	regulation of multi-organism process	0.408	2.388	0.000	0.003	47	27	51191;91543;8638;4599;3965;3434;6352;8519;4938;9636;9525;5021;8091;5806;684;5359;6772;1910;9830;330;151636;2040;4940;55601;83666;10410;3429	BIRC3;BST2;CCL5;DDX60;DTX3L;EDNRB;HERC5;HMGA2;IFI27;IFIT1;IFITM1;IFITM3;ISG15;LGALS9;MX1;OAS1;OAS3;OASL;OXTR;PARP9;PLSCR1;PTX3;RSAD2;STAT1;STOM;TRIM14;VPS4B
Baseline	C1S-KD vs. siControl	Gene Ontology (Biological Process)	GO:0035456	response to interferon-beta	0.633	2.264	0.000	0.011	12	8	3434;8519;3437;684;5359;7327;6772;54739	BST2;IFIT1;IFIT3;IFITM1;PLSCR1;STAT1;UBE2G2;XAF1
Baseline	C1S-KD vs. siControl	Gene Ontology (Biological Process)	GO:0034612	response to tumor necrosis factor	0.402	2.133	0.002	0.027	32	16	6364;6355;9076;10673;6352;7133;27063;7057;29965;6772;834;2167;330;2634;3383;2633	ANKRD1;BIRC3;CASP1;CCL20;CCL5;CCL8;CDIP1;CLDN1;FABP4;GBP1;GBP2;ICAM1;STAT1;THBS1;TNFRSF1B;TNFSF13B
Baseline	C1S-KD vs. siControl	Gene Ontology (Biological Process)	GO:0019058	viral life cycle	0.370	2.053	0.000	0.039	40	15	91543;8638;4599;3965;9076;3434;6352;8519;4938;9636;9525;8091;5806;684;5359	BST2;CCL5;CLDN1;HMGA2;IFIT1;IFITM1;ISG15;LGALS9;MX1;OAS1;OASL;PLSCR1;PTX3;RSAD2;VPS4B
Baseline	C1S-KD vs. siControl	Gene Ontology (Biological Process)	GO:0071706	tumor necrosis factor superfamily cytokine production	0.550	2.057	0.004	0.043	13	12	3965;26137;64135;5795;7057;54;3315;64115;23208;11277;7098;23586	ACP5;DDX58;HSPB1;IFIH1;LGALS9;PTPRJ;SYT11;THBS1;TLR3;TREX1;VSIR;ZBTB20
Baseline	C1S-KD vs. siControl	Gene Ontology (Cellular Component)	GO:0000793	condensed chromosome	-0.460	-2.406	0.000	0.002	41	29	348995;151246;23397;54821;55320;4085;64946;120;1063;10615;11004;699;675;119504;641;1058;6853;2177;57082;79980;9735;54892;147841;1017;64105;1062;1663;7153;11130	ADD3;ANAPC16;BLM;BRCA2;BUB1;CDK2;CENPA;CENPE;CENPF;CENPH;CENPK;DDX11;DSN1;ERCC6L;FANCD2;KIF2C;KNL1;KNTC1;MAD2L1;MIS18BP1;NCAPG2;NCAPH;NUP43;SGO2;SPAG5;SPC24;SYN1;TOP2A;ZWINT
Baseline	C1S-KD vs. siControl	Gene Ontology (Cellular Component)	GO:0098687	chromosomal region	-0.372	-2.155	0.000	0.015	57	47	55055;5347;157570;4174;4998;83540;7272;701;9401;10403;3835;4361;64151;55143;401541;64421;348995;151246;54821;55320;79075;4175;4085;64946;27085;2491;1063;10615;11004;699;23468;4172;675;64858;119504;641;1058;57082;79980;9735;147841;1017;64105;1062;5500;11130;55920	ANAPC16;BLM;BRCA2;BUB1;BUB1B;CBX5;CDCA8;CDK2;CENPA;CENPE;CENPF;CENPH;CENPI;CENPK;CENPP;DCLRE1B;DCLRE1C;DSCC1;DSN1;ERCC6L;ESCO2;KIF22;KIF2C;KNL1;KNTC1;MAD2L1;MCM3;MCM5;MCM6;MIS18BP1;MRE11;MTBP;NCAPG;NDC80;NUF2;NUP43;ORC1;PLK1;PPP1CB;RCC2;RECQL4;SGO2;SPAG5;SPC24;TTK;ZWILCH;ZWINT
Baseline	C1S-KD vs. siControl	KEGG PATHWAY	hsa05164	Influenza A	0.569	2.617	0.000	0.000	22	15	3627;91543;4599;6352;3665;4938;4939;64135;6772;834;3569;10379;3306;4940;3383	CASP1;CCL5;CXCL10;HSPA2;ICAM1;IFIH1;IL6;IRF7;IRF9;MX1;OAS1;OAS2;OAS3;RSAD2;STAT1
Baseline	C1S-KD vs. siControl	KEGG PATHWAY	hsa04621	NOD-like receptor signaling pathway	0.532	2.352	0.000	0.005	21	14	6352;3665;4938;4939;6772;834;115361;115362;3569;10379;330;4940;2634;2633	BIRC3;CASP1;CCL5;GBP1;GBP2;GBP4;GBP5;IL6;IRF7;IRF9;OAS1;OAS2;OAS3;STAT1
Baseline	C1S-KD vs. siControl	KEGG PATHWAY	hsa04062	Chemokine signaling pathway	0.459	2.124	0.000	0.023	24	6	107;3627;6364;6355;6352;157	ADCY1;CCL20;CCL5;CCL8;CXCL10;GRK3
Baseline	C1S-KD vs. siControl	Reactome	R-HSA-909733	Interferon alpha/beta signaling	0.749	3.452	0.000	0.000	24	23	91543;8638;4599;3434;11274;8519;4600;3665;4938;9636;4939;3437;3433;684;2537;6772;54739;10379;4940;2634;25939;10410;3429	BST2;GBP2;IFI27;IFI6;IFIT1;IFIT2;IFIT3;IFITM1;IFITM3;IRF7;IRF9;ISG15;MX1;MX2;OAS1;OAS2;OAS3;OASL;RSAD2;SAMHD1;STAT1;USP18;XAF1
Baseline	C1S-KD vs. siControl	Reactome	R-HSA-913531	Interferon Signaling	0.576	3.224	0.000	0.000	43	30	51191;91543;8638;4599;3434;11274;8519;4600;3665;4938;9636;4939;3437;80128;3433;684;2537;6772;115361;115362;9830;54739;10379;4940;2634;3383;2633;25939;10410;3429	BST2;GBP1;GBP2;GBP4;GBP5;HERC5;ICAM1;IFI27;IFI6;IFIT1;IFIT2;IFIT3;IFITM1;IFITM3;IRF7;IRF9;ISG15;MX1;MX2;OAS1;OAS2;OAS3;OASL;RSAD2;SAMHD1;STAT1;TRIM14;TRIM46;USP18;XAF1
Baseline	C1S-KD vs. siControl	Reactome	R-HSA-877300	Interferon gamma signaling	0.750	2.94	0.000	0.000	15	14	8638;3665;4938;4939;80128;6772;115361;115362;9830;10379;4940;2634;3383;2633	GBP1;GBP2;GBP4;GBP5;ICAM1;IRF7;IRF9;OAS1;OAS2;OAS3;OASL;STAT1;TRIM14;TRIM46
Baseline	C1S-KD vs. siControl	Reactome	R-HSA-1280215	Cytokine Signaling in Immune system	0.395	2.818	0.000	0.000	101	49	3627;6364;51191;91543;8638;3556;4599;3965;3434;11274;10673;6352;8519;4600;7133;3665;4938;6775;9636;4939;3437;80128;26095;3433;11009;684;4128;2537;50615;6772;1845;834;115361;115362;9830;54739;3569;10379;330;9466;5055;4940;2634;3383;2633;25939;10410;6655;3429	BIRC3;BST2;CASP1;CCL20;CCL5;CXCL10;DUSP3;GBP1;GBP2;GBP4;GBP5;HERC5;ICAM1;IFI27;IFI6;IFIT1;IFIT2;IFIT3;IFITM1;IFITM3;IL1RAP;IL21R;IL24;IL27RA;IL6;IRF7;IRF9;ISG15;LGALS9;MAOA;MX1;MX2;OAS1;OAS2;OAS3;OASL;PTPN20;RSAD2;SAMHD1;SERPINB2;SOS2;STAT1;STAT4;TNFRSF1B;TNFSF13B;TRIM14;TRIM46;USP18;XAF1
Baseline	C1S-KD vs. siControl	Reactome	R-HSA-1640170	Cell Cycle	-0.370	-2.505	0.000	0.000	109	97	27229;5934;4001;129401;26271;4176;5426;991;5983;64785;55355;1736;51512;9493;55055;5347;157570;55835;5985;672;2932;4174;1163;55388;4998;83540;993;3161;701;9631;7443;1869;10403;10051;51659;84296;4361;64151;9156;55143;401541;5422;84930;348995;10926;23224;151246;23397;1457;84515;54821;55320;4175;4085;64946;580;165918;2491;2305;1063;10733;11004;699;10112;7468;29893;3978;4172;675;9134;7533;9663;119504;…	ANAPC16;BARD1;BLM;BRCA1;BRCA2;BUB1;BUB1B;CCNE2;CDC20;CDC25A;CDC6;CDCA8;CDK2;CENPA;CENPE;CENPF;CENPH;CENPI;CENPJ;CENPK;CENPP;CKS1B;CLSPN;CSNK2A1;DBF4;DHFR;DKC1;DSN1;E2F1;ERCC6L;ESCO2;EXO1;FBXO5;FOXM1;GINS1;GINS2;GINS3;GINS4;GSK3B;GTSE1;HJURP;HMMR;KIF20A;KIF23;KIF2C;KNL1;KNTC1;LIG1;LMNB1;LPIN2;MAD2L1;MASTL;MCM10;MCM3;MCM5;MCM6;MCM7;MCM8;MIS18BP1;MRE11;MSH5;NCAPG;NCAPG2;NCAPH;NDC80;NSD2;NUF2;NUP155;…
Baseline	C1S-KD vs. siControl	Reactome	R-HSA-1169410	Antiviral mechanism by IFN-stimulated genes	0.566	2.521	0.000	0.000	22	9	51191;8638;4599;3434;11274;4600;4938;9636;4939	HERC5;IFIT1;ISG15;MX1;MX2;OAS1;OAS2;OASL;USP18
Baseline	C1S-KD vs. siControl	Reactome	R-HSA-69620	Cell Cycle Checkpoints	-0.429	-2.489	0.000	0.001	58	53	991;5983;51512;55055;5347;5985;672;4174;55388;4998;83540;993;701;10403;4361;9156;55143;401541;348995;10926;151246;84515;54821;4175;4085;64946;580;165918;2491;1063;11004;699;7468;4172;9134;7533;119504;641;1058;57082;79980;9735;23594;5711;990;80010;63967;147841;1017;64105;1062;11130;55920	ANAPC16;BARD1;BLM;BRCA1;BUB1;BUB1B;CCNE2;CDC20;CDC25A;CDC6;CDCA8;CDK2;CENPA;CENPE;CENPF;CENPH;CENPI;CENPK;CENPP;CLSPN;DBF4;DSN1;ERCC6L;EXO1;GTSE1;KIF2C;KNL1;KNTC1;MAD2L1;MCM10;MCM3;MCM5;MCM6;MCM8;MRE11;NDC80;NSD2;NUF2;NUP43;ORC1;ORC6;PLK1;PSMD5;RCC2;RFC3;RFC5;RMI1;RNF168;SGO2;SPC24;YWHAH;ZWILCH;ZWINT
Baseline	C1S-KD vs. siControl	Reactome	R-HSA-168256	Immune System	0.277	2.286	0.000	0.003	188	79	3627;6364;4973;51191;91543;8638;3556;4599;3965;3434;11274;10673;6352;8519;55008;4600;7133;3665;4938;6775;9636;1512;4939;3437;64135;80128;26095;10875;3433;51676;29992;11009;5795;11069;5806;684;9145;230;7327;4128;2537;50615;6772;1845;9976;834;115361;115362;9830;10622;54739;317;4214;3569;10379;330;84078;9466;5055;151636;2040;4940;2634;719;3383;2633;5864;196500;25939;7277;10410;10810;6655;55176;3429;…	ALDOC;APAF1;ASB2;BIRC3;BST2;C3AR1;CASP1;CCL20;CCL5;CEBPD;CLEC2B;CTSH;CXCL10;DTX3L;DUSP3;FGL2;GBP1;GBP2;GBP4;GBP5;HERC5;HERC6;ICAM1;IFI27;IFI6;IFIH1;IFIT1;IFIT2;IFIT3;IFITM1;IFITM3;IL1RAP;IL21R;IL24;IL27RA;IL6;IRF7;IRF9;ISG15;KBTBD7;LGALS9;MAOA;MAP3K1;MX1;MX2;NHLRC3;OAS1;OAS2;OAS3;OASL;OLR1;PIANP;PILRA;POLR3G;PTPN20;PTPRJ;PTX3;RAB3A;RAPGEF4;RNF217;RSAD2;SAMHD1;SEC61A2;SERPINB2;SLC2A3;SOS2;STAT1;ST…
Baseline	C1S-KD vs. siControl	Reactome	R-HSA-69618	Mitotic Spindle Checkpoint	-0.498	-2.277	0.000	0.005	27	21	55143;401541;348995;151246;54821;4085;64946;2491;1063;11004;699;119504;1058;57082;79980;9735;147841;64105;1062;11130;55920	ANAPC16;BUB1;CDCA8;CENPA;CENPE;CENPF;CENPH;CENPI;CENPK;CENPP;DSN1;ERCC6L;KIF2C;KNL1;KNTC1;MAD2L1;NUP43;RCC2;SGO2;SPC24;ZWINT
Baseline	C1S-KD vs. siControl	Reactome	R-HSA-69278	Cell Cycle. Mitotic	-0.359	-2.315	0.000	0.006	91	83	4173;983;10000;27229;5934;4001;129401;26271;4176;5426;991;5983;64785;51512;9493;55055;5347;157570;55835;5985;2932;4174;1163;55388;4998;83540;993;3161;701;9631;7443;1869;10403;10051;51659;84296;64151;55143;401541;5422;84930;348995;10926;151246;23397;1457;84515;54821;4175;4085;64946;2491;2305;1063;10733;11004;699;10112;3978;4172;9134;9663;119504;1058;57082;79980;9735;1719;23649;23594;5711;54892;990…	AKT3;ANAPC16;BUB1;BUB1B;CCNE2;CDC20;CDC25A;CDC6;CDCA8;CDK1;CDK2;CENPA;CENPE;CENPF;CENPH;CENPI;CENPJ;CENPK;CENPP;CKS1B;CSNK2A1;DBF4;DHFR;DSN1;E2F1;ERCC6L;ESCO2;FBXO5;FOXM1;GINS1;GINS2;GINS3;GINS4;GSK3B;GTSE1;HMMR;KIF20A;KIF23;KIF2C;KNL1;KNTC1;LIG1;LMNB1;LPIN2;MAD2L1;MASTL;MCM10;MCM3;MCM4;MCM5;MCM6;MCM7;MCM8;NCAPG;NCAPG2;NCAPH;NDC80;NUF2;NUP155;NUP35;NUP43;ORC1;ORC6;PCNT;PLK1;PLK4;POLA1;POLA2;POLE;…
Baseline	C1S-KD vs. siControl	Reactome	R-HSA-1169408	ISG15 antiviral mechanism	0.503	2.125	0.002	0.007	18	6	51191;4599;3434;11274;4600;9636	HERC5;IFIT1;ISG15;MX1;MX2;USP18
Baseline	C1S-KD vs. siControl	Reactome	R-HSA-141424	Amplification of signal from the kinetochores	-0.492	-2.201	0.000	0.011	26	20	55143;401541;348995;151246;54821;4085;64946;2491;1063;11004;699;1058;57082;79980;9735;147841;64105;1062;11130;55920	BUB1;CDCA8;CENPA;CENPE;CENPF;CENPH;CENPI;CENPK;CENPP;DSN1;ERCC6L;KIF2C;KNL1;KNTC1;MAD2L1;NUP43;RCC2;SGO2;SPC24;ZWINT
Baseline	C1S-KD vs. siControl	Reactome	R-HSA-141444	Amplification of signal from unattached kinetochores via a MAD2 inhibitory signal	-0.492	-2.201	0.000	0.011	26	20	55143;401541;348995;151246;54821;4085;64946;2491;1063;11004;699;1058;57082;79980;9735;147841;64105;1062;11130;55920	BUB1;CDCA8;CENPA;CENPE;CENPF;CENPH;CENPI;CENPK;CENPP;DSN1;ERCC6L;KIF2C;KNL1;KNTC1;MAD2L1;NUP43;RCC2;SGO2;SPC24;ZWINT
Baseline	C1S-KD vs. siControl	Reactome	R-HSA-68877	Mitotic Prometaphase	-0.423	-2.122	0.000	0.018	37	32	55055;5347;55835;83540;701;10403;10051;64151;55143;401541;348995;151246;23397;1457;54821;4085;64946;2491;1063;10733;11004;699;1058;57082;79980;9735;147841;5116;64105;1062;11130;55920	BUB1;BUB1B;CDCA8;CENPA;CENPE;CENPF;CENPH;CENPI;CENPJ;CENPK;CENPP;CSNK2A1;DSN1;ERCC6L;KIF2C;KNL1;KNTC1;MAD2L1;NCAPG;NCAPH;NDC80;NUF2;NUP43;PCNT;PLK1;PLK4;RCC2;SGO2;SMC4;SPC24;ZWILCH;ZWINT
Baseline	C1S-KD vs. siControl	Reactome	R-HSA-194315	Signaling by Rho GTPases	-0.370	-2.105	0.000	0.020	56	42	83540;64857;23365;5062;9743;701;10403;286205;55143;401541;55789;9411;348995;151246;54821;4085;64946;29;128239;2491;1063;11004;699;9826;201176;7533;1058;57082;79980;9735;7074;84986;5063;9928;147841;23092;64105;1062;11113;5500;11130;55920	ABR;ARHGAP19;ARHGAP26;ARHGAP27;ARHGAP29;ARHGAP32;ARHGEF11;ARHGEF12;BUB1;BUB1B;CDCA8;CENPA;CENPE;CENPF;CENPH;CENPI;CENPK;CENPP;CIT;DEPDC1B;DSN1;ERCC6L;IQGAP3;KIF14;KIF2C;KNL1;KNTC1;MAD2L1;NDC80;NUF2;NUP43;PAK2;PAK3;PLEKHG2;PPP1CB;RCC2;SCAI;SGO2;SPC24;TIAM1;YWHAH;ZWINT
Baseline	C1S-KD vs. siControl	Reactome	R-HSA-68886	M Phase	-0.372	-2.07	0.000	0.024	51	46	27229;4001;129401;26271;991;9493;55055;5347;55835;83540;701;9631;7443;10403;10051;64151;55143;401541;84930;348995;151246;23397;1457;54821;4085;64946;2491;1063;10733;11004;699;10112;9663;119504;1058;57082;79980;9735;5711;54892;147841;5116;64105;1062;11130;55920	ANAPC16;BUB1;BUB1B;CDC20;CDCA8;CENPA;CENPE;CENPF;CENPH;CENPI;CENPJ;CENPK;CENPP;CSNK2A1;DSN1;ERCC6L;FBXO5;KIF20A;KIF23;KIF2C;KNL1;KNTC1;LMNB1;LPIN2;MAD2L1;MASTL;NCAPG;NCAPG2;NCAPH;NDC80;NUF2;NUP155;NUP35;NUP43;PCNT;PLK1;PLK4;PSMD5;RCC2;SGO2;SMC4;SPC24;TUBGCP4;VRK1;ZWILCH;ZWINT
Baseline	C1S-KD vs. siControl	Reactome	R-HSA-2467813	Separation of Sister Chromatids	-0.425	-2.043	0.000	0.030	32	22	55143;401541;348995;151246;54821;4085;64946;2491;1063;11004;699;119504;1058;57082;79980;9735;5711;147841;64105;1062;11130;55920	ANAPC16;BUB1;CDCA8;CENPA;CENPE;CENPF;CENPH;CENPI;CENPK;CENPP;DSN1;ERCC6L;KIF2C;KNL1;KNTC1;MAD2L1;NUP43;PSMD5;RCC2;SGO2;SPC24;ZWINT
Baseline	C1S-KD vs. siControl	Reactome	R-HSA-6798695	Neutrophil degranulation	0.378	1.898	0.005	0.037	30	18	4973;7133;1512;10875;5795;5806;684;9145;230;317;2040;719;5864;387921;6515;1794;10788;1265	ALDOC;APAF1;BST2;C3AR1;CNN2;CTSH;DOCK2;FGL2;IQGAP2;NHLRC3;OLR1;PTPRJ;PTX3;RAB3A;SLC2A3;STOM;SYNGR1;TNFRSF1B
Baseline	C1S-KD vs. siControl	Reactome	R-HSA-195258	RHO GTPase Effectors	-0.381	-1.985	0.000	0.043	42	26	55143;401541;348995;151246;54821;4085;64946;128239;2491;1063;11004;699;7533;1058;57082;79980;9735;5063;9928;147841;64105;1062;11113;5500;11130;55920	BUB1;CDCA8;CENPA;CENPE;CENPF;CENPH;CENPI;CENPK;CENPP;CIT;DSN1;ERCC6L;IQGAP3;KIF14;KIF2C;KNL1;KNTC1;MAD2L1;NUP43;PAK3;PPP1CB;RCC2;SGO2;SPC24;YWHAH;ZWINT
Baseline	C1S-KD vs. siControl	Reactome	R-HSA-2500257	Resolution of Sister Chromatid Cohesion	-0.430	-1.989	0.002	0.045	29	20	55143;401541;348995;151246;54821;4085;64946;2491;1063;11004;699;1058;57082;79980;9735;147841;64105;1062;11130;55920	BUB1;CDCA8;CENPA;CENPE;CENPF;CENPH;CENPI;CENPK;CENPP;DSN1;ERCC6L;KIF2C;KNL1;KNTC1;MAD2L1;NUP43;RCC2;SGO2;SPC24;ZWINT
Baseline	C1S-KD vs. siControl	WikiPathways	WP619	Type II interferon signaling (IFNG)	0.730	2.41	0.000	0.002	10	9	3627;4938;9636;3433;2537;6772;10379;3383;2633	CXCL10;GBP1;ICAM1;IFI6;IFIT2;IRF9;ISG15;OAS1;STAT1
Baseline	C1S-KD vs. siControl	WikiPathways	WP437	EGF/EGFR Signaling Pathway	-0.512	-2.167	0.002	0.038	21	7	9252;1956;3925;857;2005;2475;2060	CAV1;EGFR;ELK4;EPS15;MTOR;RPS6KA5;STMN1
Baseline	COL4A2-KD vs. siControl	WikiPathways	WP2857	Mesodermal Commitment Pathway	0.595	2.195	0.003	0.040	12	11	8322;54799;93;23528;9314;10124;23576;688;22823;2303;27244	ACVR2B;ARL4A;DDAH1;FOXC2;FZD4;KLF4;KLF5;MBTD1;MTF2;SESN1;ZNF281
Baseline	CRISPLD2-KD vs. siControl	Gene Ontology (Biological Process)	GO:0050803	regulation of synapse structure or activity	0.720	2.63	0.000	0.000	11	9	8326;57463;57622;5021;147381;4734;9423;3556;22859	ADGRL1;AMIGO1;CBLN2;FZD9;IL1RAP;LRFN1;NEDD4;NTN1;OXTR
Baseline	CRISPLD2-KD vs. siControl	Gene Ontology (Biological Process)	GO:0050808	synapse organization	0.614	2.465	0.000	0.003	14	10	8326;57463;57622;6712;5021;147381;4734;9423;3556;22859	ADGRL1;AMIGO1;CBLN2;FZD9;IL1RAP;LRFN1;NEDD4;NTN1;OXTR;SPTBN2
Baseline	CTTN-KD vs. siControl	Gene Ontology (Biological Process)	GO:0098542	defense response to other organism	-0.510	-2.637	0.000	0.000	47	25	7292;3437;3148;57678;64135;255520;3433;9636;151636;3429;2537;596;8519;256987;4599;4940;4939;8638;4938;56833;10964;91543;4600;10622;3434	BCL2;DTX3L;ELMOD2;GPAM;HMGB2;IFI27;IFI44L;IFI6;IFIH1;IFIT1;IFIT2;IFIT3;IFITM1;ISG15;MX1;MX2;OAS1;OAS2;OAS3;OASL;POLR3G;RSAD2;SERINC5;SLAMF8;TNFSF4
Baseline	CTTN-KD vs. siControl	Gene Ontology (Biological Process)	GO:0034340	response to type I interferon	-0.741	-3.028	0.000	0.000	20	14	3433;9636;3429;54739;2537;8519;4599;4940;4939;8638;4938;91543;4600;3434	IFI27;IFI6;IFIT1;IFIT2;IFITM1;ISG15;MX1;MX2;OAS1;OAS2;OAS3;OASL;RSAD2;XAF1
Baseline	CTTN-KD vs. siControl	Gene Ontology (Biological Process)	GO:0009615	response to virus	-0.472	-2.517	0.000	0.001	53	22	10561;255520;3433;9636;151636;3429;2537;6387;596;8519;256987;4599;4940;4939;8638;4938;10964;91543;4600;10622;1021;3434	BCL2;CDK6;CXCL12;DTX3L;ELMOD2;IFI27;IFI44;IFI44L;IFI6;IFIT1;IFIT2;IFITM1;ISG15;MX1;MX2;OAS1;OAS2;OAS3;OASL;POLR3G;RSAD2;SERINC5
Baseline	CTTN-KD vs. siControl	KEGG PATHWAY	hsa05162	Measles	-0.615	-2.36	0.000	0.003	17	9	8795;10000;9134;4599;4940;4939;4938;6774;1021	AKT3;CCNE2;CDK6;MX1;OAS1;OAS2;OAS3;STAT3;TNFRSF10B
Baseline	CTTN-KD vs. siControl	KEGG PATHWAY	hsa05169	Epstein-Barr virus infection	-0.550	-2.31	0.001	0.003	22	10	9636;10000;596;9134;4940;4939;4938;6774;836;1021	AKT3;BCL2;CASP3;CCNE2;CDK6;ISG15;OAS1;OAS2;OAS3;STAT3
Baseline	CTTN-KD vs. siControl	KEGG PATHWAY	hsa05205	Proteoglycans in cancer	-0.510	-2.231	0.000	0.005	25	14	867;7099;6469;6198;10855;3673;10000;7057;2247;6774;836;6093;3708;2017	AKT3;CASP3;CBL;CTTN;FGF2;HPSE;ITGA2;ITPR1;ROCK1;RPS6KB1;SHH;STAT3;THBS1;TLR4
Baseline	CTTN-KD vs. siControl	KEGG PATHWAY	hsa04115	p53 signaling pathway	-0.603	-2.185	0.000	0.006	14	10	5366;64393;4616;143686;8795;596;9134;7057;836;1021	BCL2;CASP3;CCNE2;CDK6;GADD45B;PMAIP1;SESN3;THBS1;TNFRSF10B;ZMAT3
Baseline	CTTN-KD vs. siControl	KEGG PATHWAY	hsa05200	Pathways in cancer	-0.403	-2.193	0.000	0.007	54	27	867;6469;5366;3714;6198;4616;27436;3673;83439;331;196883;26508;4286;1436;10000;6387;25780;596;9134;2113;8823;2247;6774;836;1021;54567;6093	ADCY4;AKT3;BCL2;CASP3;CBL;CCNE2;CDK6;CSF1R;CXCL12;DLL4;EML4;ETS1;FGF16;FGF2;GADD45B;HEYL;ITGA2;JAG2;MITF;PMAIP1;RASGRP3;ROCK1;RPS6KB1;SHH;STAT3;TCF7L1;XIAP
Baseline	CTTN-KD vs. siControl	KEGG PATHWAY	hsa05163	Human cytomegalovirus infection	-0.525	-2.11	0.000	0.010	21	11	6352;6198;9586;196883;10000;6387;6774;836;1021;6093;3708	ADCY4;AKT3;CASP3;CCL5;CDK6;CREB5;CXCL12;ITPR1;ROCK1;RPS6KB1;STAT3
Baseline	CTTN-KD vs. siControl	KEGG PATHWAY	hsa05168	Herpes simplex infection	-0.555	-2.027	0.001	0.014	15	6	6884;4940;4939;4938;836;3434	CASP3;IFIT1;OAS1;OAS2;OAS3;TAF13
Baseline	CTTN-KD vs. siControl	KEGG PATHWAY	hsa05165	Human papillomavirus infection	-0.426	-2.04	0.000	0.014	34	14	3673;9586;83439;26508;9636;10000;9134;7057;4599;9759;8638;3696;836;1021	AKT3;CASP3;CCNE2;CDK6;CREB5;HDAC4;HEYL;ISG15;ITGA2;ITGB8;MX1;OASL;TCF7L1;THBS1
Baseline	CTTN-KD vs. siControl	KEGG PATHWAY	hsa05206	MicroRNAs in cancer	-0.477	-1.942	0.004	0.021	22	8	596;9134;7057;9759;6774;836;1021;6093	BCL2;CASP3;CCNE2;CDK6;HDAC4;ROCK1;STAT3;THBS1
Baseline	CTTN-KD vs. siControl	KEGG PATHWAY	hsa05160	Hepatitis C	-0.533	-1.97	0.004	0.021	15	6	10000;4940;4939;4938;6774;3434	AKT3;IFIT1;OAS1;OAS2;OAS3;STAT3
Baseline	CTTN-KD vs. siControl	KEGG PATHWAY	hsa05222	Small cell lung cancer	-0.563	-1.946	0.007	0.022	13	8	4616;3673;331;10000;596;9134;836;1021	AKT3;BCL2;CASP3;CCNE2;CDK6;GADD45B;ITGA2;XIAP
Baseline	CTTN-KD vs. siControl	KEGG PATHWAY	hsa04210	Apoptosis	-0.554	-1.977	0.004	0.022	14	12	317;329;5601;3709;5366;4616;331;8795;10000;596;836;3708	AKT3;APAF1;BCL2;BIRC2;CASP3;GADD45B;ITPR1;ITPR2;MAPK9;PMAIP1;TNFRSF10B;XIAP
Baseline	CTTN-KD vs. siControl	KEGG PATHWAY	hsa05164	Influenza A	-0.499	-1.926	0.003	0.022	17	10	7099;6352;64135;8795;10000;4599;4940;4939;4938;91543	AKT3;CCL5;IFIH1;MX1;OAS1;OAS2;OAS3;RSAD2;TLR4;TNFRSF10B
Baseline	CTTN-KD vs. siControl	KEGG PATHWAY	hsa05167	Kaposi sarcoma-associated herpesvirus infection	-0.482	-1.947	0.000	0.024	20	6	10000;2247;6774;836;1021;3708	AKT3;CASP3;CDK6;FGF2;ITPR1;STAT3
Baseline	CTTN-KD vs. siControl	KEGG PATHWAY	hsa04022	cGMP-PKG signaling pathway	-0.550	-1.894	0.003	0.027	13	9	4205;3709;8654;6546;9586;196883;10000;6093;3708	ADCY4;AKT3;CREB5;ITPR1;ITPR2;MEF2A;PDE5A;ROCK1;SLC8A1
Baseline	CTTN-KD vs. siControl	KEGG PATHWAY	hsa04510	Focal adhesion	-0.456	-1.882	0.008	0.028	22	15	329;7422;5601;1282;5649;3673;331;7414;2321;10000;596;7057;5063;3696;6093	AKT3;BCL2;BIRC2;COL4A1;FLT1;ITGA2;ITGB8;MAPK9;PAK3;RELN;ROCK1;THBS1;VCL;VEGFA;XIAP
Baseline	CTTN-KD vs. siControl	KEGG PATHWAY	hsa04371	Apelin signaling pathway	-0.505	-1.847	0.016	0.029	15	10	4205;3709;6198;6546;196883;5565;10000;8862;9759;3708	ADCY4;AKT3;APLN;HDAC4;ITPR1;ITPR2;MEF2A;PRKAB2;RPS6KB1;SLC8A1
Baseline	CTTN-KD vs. siControl	KEGG PATHWAY	hsa04934	Cushing syndrome	-0.570	-1.855	0.008	0.030	11	8	3709;9070;9586;83439;196883;9134;1021;3708	ADCY4;ASH2L;CCNE2;CDK6;CREB5;ITPR1;ITPR2;TCF7L1
Baseline	CTTN-KD vs. siControl	KEGG PATHWAY	hsa05145	Toxoplasmosis	-0.592	-1.848	0.006	0.030	10	9	1432;329;5601;7099;331;10000;596;6774;836	AKT3;BCL2;BIRC2;CASP3;MAPK14;MAPK9;STAT3;TLR4;XIAP
Baseline	CTTN-KD vs. siControl	KEGG PATHWAY	hsa05226	Gastric cancer	-0.524	-1.856	0.006	0.031	14	9	6469;6198;4616;83439;10000;596;9134;8823;2247	AKT3;BCL2;CCNE2;FGF16;FGF2;GADD45B;RPS6KB1;SHH;TCF7L1
Baseline	CTTN-KD vs. siControl	KEGG PATHWAY	hsa05161	Hepatitis B	-0.496	-1.859	0.009	0.032	16	8	64135;9586;10000;596;9134;6774;836;1021	AKT3;BCL2;CASP3;CCNE2;CDK6;CREB5;IFIH1;STAT3
Baseline	CTTN-KD vs. siControl	KEGG PATHWAY	hsa04014	Ras signaling pathway	-0.404	-1.764	0.008	0.045	25	9	2321;1436;5922;10000;25780;2113;8823;5063;2247	AKT3;CSF1R;ETS1;FGF16;FGF2;FLT1;PAK3;RASA2;RASGRP3
Baseline	CTTN-KD vs. siControl	KEGG PATHWAY	hsa04151	PI3K-Akt signaling pathway	-0.365	-1.75	0.011	0.046	36	17	5649;7099;285;6198;3673;9586;2321;1436;10000;596;2690;9134;7057;8823;2247;3696;1021	AKT3;ANGPT2;BCL2;CCNE2;CDK6;CREB5;CSF1R;FGF16;FGF2;FLT1;GHR;ITGA2;ITGB8;RELN;RPS6KB1;THBS1;TLR4
Baseline	CTTN-KD vs. siControl	KEGG PATHWAY	hsa05224	Breast cancer	-0.429	-1.764	0.015	0.047	21	10	3714;6198;4616;83439;26508;10000;8823;2247;1021;54567	AKT3;CDK6;DLL4;FGF16;FGF2;GADD45B;HEYL;JAG2;RPS6KB1;TCF7L1
Baseline	CTTN-KD vs. siControl	KEGG PATHWAY	hsa04218	Cellular senescence	-0.424	-1.751	0.018	0.048	21	9	993;4616;10114;10111;10000;9134;2113;1021;3708	AKT3;CCNE2;CDC25A;CDK6;ETS1;GADD45B;HIPK3;ITPR1;RAD50
Baseline	CTTN-KD vs. siControl	Reactome	R-HSA-913531	Interferon Signaling	-0.608	-2.648	0.000	0.000	27	14	3433;9636;3429;54739;2537;8519;4599;4940;4939;8638;4938;91543;4600;3434	IFI27;IFI6;IFIT1;IFIT2;IFITM1;ISG15;MX1;MX2;OAS1;OAS2;OAS3;OASL;RSAD2;XAF1
Baseline	CTTN-KD vs. siControl	Reactome	R-HSA-909733	Interferon alpha/beta signaling	-0.741	-2.912	0.000	0.000	20	14	3433;9636;3429;54739;2537;8519;4599;4940;4939;8638;4938;91543;4600;3434	IFI27;IFI6;IFIT1;IFIT2;IFITM1;ISG15;MX1;MX2;OAS1;OAS2;OAS3;OASL;RSAD2;XAF1
Baseline	CTTN-KD vs. siControl	Reactome	R-HSA-1169410	Antiviral mechanism by IFN-stimulated genes	-0.720	-2.369	0.000	0.002	12	8	9636;4599;4940;4939;8638;4938;4600;3434	IFIT1;ISG15;MX1;MX2;OAS1;OAS2;OAS3;OASL
Baseline	CTTN-KD vs. siControl	Reactome	R-HSA-109581	Apoptosis	-0.566	-2.26	0.001	0.003	19	13	7099;5366;4976;3148;219699;331;63967;8795;10000;596;6774;836;6093	AKT3;BCL2;CASP3;CLSPN;HMGB2;OPA1;PMAIP1;ROCK1;STAT3;TLR4;TNFRSF10B;UNC5B;XIAP
Baseline	CTTN-KD vs. siControl	Reactome	R-HSA-5357801	Programmed Cell Death	-0.542	-2.211	0.001	0.005	20	13	7099;5366;4976;3148;219699;331;63967;8795;10000;596;6774;836;6093	AKT3;BCL2;CASP3;CLSPN;HMGB2;OPA1;PMAIP1;ROCK1;STAT3;TLR4;TNFRSF10B;UNC5B;XIAP
Baseline	CTTN-KD vs. siControl	Reactome	R-HSA-1280215	Cytokine Signaling in Immune system	-0.359	-2.059	0.000	0.022	69	20	3433;9636;1436;3429;54739;2537;596;2690;8519;4599;4940;2247;4939;8638;4938;91543;6774;4600;836;3434	BCL2;CASP3;CSF1R;FGF2;GHR;IFI27;IFI6;IFIT1;IFIT2;IFITM1;ISG15;MX1;MX2;OAS1;OAS2;OAS3;OASL;RSAD2;STAT3;XAF1
Baseline	DSTN-KD vs. siControl	Gene Ontology (Biological Process)	GO:0098542	defense response to other organism	-0.533	-2.666	0.000	0.000	46	24	79132;83666;25939;3665;64135;55601;10379;3429;3437;255520;10346;6773;3433;9636;2537;4940;10964;4939;4599;8519;91543;4600;3434;4938	DDX60;DHX58;ELMOD2;IFI27;IFI44L;IFI6;IFIH1;IFIT1;IFIT2;IFIT3;IFITM1;IRF7;IRF9;ISG15;MX1;MX2;OAS1;OAS2;OAS3;PARP9;RSAD2;SAMHD1;STAT2;TRIM22
Baseline	DSTN-KD vs. siControl	Gene Ontology (Biological Process)	GO:0009615	response to virus	-0.568	-2.886	0.000	0.000	47	26	79132;83666;25939;3665;64135;55601;10379;3965;3429;3437;255520;10346;10561;6773;3433;9636;2537;4940;10964;4939;4599;8519;91543;4600;3434;4938	DDX60;DHX58;ELMOD2;IFI27;IFI44;IFI44L;IFI6;IFIH1;IFIT1;IFIT2;IFIT3;IFITM1;IRF7;IRF9;ISG15;LGALS9;MX1;MX2;OAS1;OAS2;OAS3;PARP9;RSAD2;SAMHD1;STAT2;TRIM22
Baseline	DSTN-KD vs. siControl	Gene Ontology (Biological Process)	GO:0034340	response to type I interferon	-0.718	-3.021	0.000	0.000	24	19	7474;25939;3665;10379;54739;3429;3437;6773;3433;9636;2537;4940;4939;4599;8519;91543;4600;3434;4938	IFI27;IFI6;IFIT1;IFIT2;IFIT3;IFITM1;IRF7;IRF9;ISG15;MX1;MX2;OAS1;OAS2;OAS3;RSAD2;SAMHD1;STAT2;WNT5A;XAF1
Baseline	DSTN-KD vs. siControl	Gene Ontology (Biological Process)	GO:0048285	organelle fission	-0.429	-2.499	0.000	0.000	84	70	57697;25788;3552;84930;9088;9133;29127;891;11130;81930;9232;113115;9212;4288;1906;5139;990;22974;79598;10460;55165;51203;9735;23397;3832;641;24137;6790;9493;55706;991;9700;28984;5347;83990;7272;5888;7153;1063;113130;4085;64151;11065;10615;192670;9055;11004;10403;7474;3833;26271;701;151246;9787;259266;83540;1062;890;54443;699;995;9928;4603;9585;146909;2069;6773;4599;4600;9134	AGO4;ANLN;ASPM;AURKA;AURKB;BLM;BRIP1;BUB1;BUB1B;CCNA2;CCNB1;CCNB2;CCNE2;CDC20;CDC25C;CDC6;CDCA5;CENPE;CENPF;CEP55;CEP97;DLGAP5;EDN1;EREG;ESPL1;FANCM;FBXO5;IL1A;KIF11;KIF14;KIF18A;KIF18B;KIF20B;KIF23;KIF2C;KIF4A;KIFC1;KNTC1;MAD2L1;MASTL;MKI67;MTFR2;MX1;MX2;MYBL1;NCAPG;NCAPH;NDC1;NDC80;NUF2;NUSAP1;PDE3A;PKMYT1;PLK1;PRC1;PTTG1;RACGAP1;RAD51;RAD54B;RGCC;SGO2;SPAG5;STAT2;TACC3;TOP2A;TPX2;TTK;UBE2C;WNT…
Baseline	DSTN-KD vs. siControl	Gene Ontology (Biological Process)	GO:0043900	regulation of multi-organism process	-0.471	-2.261	0.000	0.012	41	22	7706;3576;7153;3624;684;55770;79132;83666;55601;3965;10184;2683;3429;1910;255520;9636;4940;4599;8519;91543;3434;4938	B4GALT1;BST2;CXCL8;DDX60;DHX58;EDNRB;ELMOD2;EXOC2;IFI27;IFIT1;IFITM1;INHBA;ISG15;LGALS9;LHFPL2;MX1;OAS1;OAS3;PARP9;RSAD2;TOP2A;TRIM25
Baseline	DSTN-KD vs. siControl	Gene Ontology (Biological Process)	GO:0007059	chromosome segregation	-0.388	-2.171	0.000	0.023	67	49	891;11130;81930;220134;9232;9212;4288;990;57082;10460;55165;221150;51203;23397;641;24137;9493;55706;991;9700;5347;83990;7272;7153;1063;113130;4085;64151;1457;10615;157570;192670;9055;11004;10403;3833;26271;701;151246;9787;83540;1062;699;9928;11339;55355;146909;57405;9134	AGO4;AURKB;BLM;BRIP1;BUB1;BUB1B;CCNB1;CCNE2;CDC20;CDC6;CDCA5;CENPE;CENPF;CEP55;CSNK2A1;DLGAP5;ESCO2;ESPL1;FBXO5;HJURP;KIF14;KIF18A;KIF18B;KIF23;KIF2C;KIF4A;KIFC1;KNL1;MAD2L1;MKI67;NCAPG;NCAPH;NDC1;NDC80;NUF2;NUSAP1;OIP5;PLK1;PRC1;PTTG1;SGO2;SKA1;SKA3;SPAG5;SPC25;TACC3;TOP2A;TTK;ZWINT
Baseline	DSTN-KD vs. siControl	Gene Ontology (Biological Process)	GO:0051321	meiotic cell cycle	-0.461	-2.186	0.000	0.024	39	26	23397;641;6790;55706;991;9700;5347;83990;7272;5888;7153;7516;192670;7474;26271;701;151246;259266;83540;734;699;29893;995;4603;2069;9134	AGO4;ASPM;AURKA;BLM;BRIP1;BUB1;BUB1B;CCNE2;CDC20;CDC25C;EREG;ESPL1;FBXO5;MYBL1;NCAPH;NDC1;NUF2;OSGIN2;PLK1;PSMC3IP;RAD51;SGO2;TOP2A;TTK;WNT5A;XRCC2
Baseline	DSTN-KD vs. siControl	Gene Ontology (Biological Process)	GO:0019058	viral life cycle	-0.481	-2.095	0.001	0.042	28	19	5359;5610;7037;6347;983;7706;3576;7153;684;1949;3965;3429;9636;4940;4599;8519;91543;3434;4938	BST2;CCL2;CDK1;CXCL8;EFNB3;EIF2AK2;IFI27;IFIT1;IFITM1;ISG15;LGALS9;MX1;OAS1;OAS3;PLSCR1;RSAD2;TFRC;TOP2A;TRIM25
Baseline	DSTN-KD vs. siControl	Gene Ontology (Cellular Component)	GO:0005874	microtubule	-0.444	-2.133	0.001	0.013	39	31	55835;81930;220134;9212;1783;89795;22974;221150;51203;9735;3832;24137;6790;9493;56992;4133;5347;51512;983;357;10615;9055;11004;3833;259266;1062;24139;9928;10112;9585;146909	ASPM;AURKA;AURKB;CDK1;CENPE;CENPJ;DYNC1LI2;EML2;GTSE1;KIF11;KIF14;KIF15;KIF18A;KIF18B;KIF20A;KIF20B;KIF23;KIF2C;KIF4A;KIFC1;KNTC1;MAP2;NAV3;NUSAP1;PLK1;PRC1;SHROOM2;SKA1;SKA3;SPAG5;TPX2
Baseline	DSTN-KD vs. siControl	Gene Ontology (Cellular Component)	GO:0098687	chromosomal region	-0.403	-2.151	0.000	0.017	56	41	891;11130;81930;220134;9212;147841;1783;1763;57082;1452;221150;9735;641;3070;6790;5347;983;7272;64105;10951;5888;1063;113130;4085;2491;64151;9770;10615;157570;11004;10403;701;151246;83540;1062;54821;699;11339;55355;57405;5499	AURKA;AURKB;BLM;BUB1;BUB1B;CBX1;CCNB1;CDCA5;CDK1;CENPE;CENPF;CENPI;CENPK;CSNK1A1;DNA2;DYNC1LI2;ERCC6L;ESCO2;HELLS;HJURP;KIF18A;KIF2C;KNL1;KNTC1;MAD2L1;NCAPG;NDC80;NUF2;OIP5;PLK1;PPP1CA;RAD51;RASSF2;SGO2;SKA1;SKA3;SPAG5;SPC24;SPC25;TTK;ZWINT
Baseline	DSTN-KD vs. siControl	Gene Ontology (Cellular Component)	GO:0000793	condensed chromosome	-0.427	-2.168	0.000	0.031	46	43	4751;55839;23421;1663;26039;3619;675;3148;65083;891;11130;220134;9212;147841;4288;57082;1452;221150;9735;23397;641;6790;5347;64105;5888;7153;1063;113130;4085;64151;9770;10615;11004;10403;701;151246;83540;1062;54821;699;54892;55355;57405	AURKA;AURKB;BLM;BRCA2;BUB1;BUB1B;CCNB1;CDCA5;CENPE;CENPF;CENPK;CENPN;CSNK1A1;DDX11;ERCC6L;HJURP;HMGB2;INCENP;ITGB3BP;KIF2C;KNL1;KNTC1;MAD2L1;MKI67;NCAPG;NCAPG2;NCAPH;NDC80;NEK2;NOL6;NUF2;PLK1;RAD51;RASSF2;SGO2;SKA1;SKA3;SPAG5;SPC24;SPC25;SS18L1;TOP2A;ZWINT
Baseline	DSTN-KD vs. siControl	Gene Ontology (Molecular Function)	GO:0017137	Rab GTPase binding	0.642	2.46	0.000	0.004	11	10	79961;160518;5866;80223;85377;163486;414918;22841;122553;55357	DENND1B;DENND2D;DENND5B;DENND6B;MICALL1;RAB11FIP1;RAB11FIP2;RAB3IL1;TBC1D2;TRAPPC6B
Baseline	DSTN-KD vs. siControl	KEGG PATHWAY	hsa04080	Neuroactive ligand-receptor interaction	0.535	2.187	0.000	0.034	13	8	187;5031;5029;9294;2690;2906;5737;2903	APLNR;GHR;GRIN2A;GRIN2D;P2RY2;P2RY6;PTGFR;S1PR2
Baseline	DSTN-KD vs. siControl	Reactome	R-HSA-913531	Interferon Signaling	-0.568	-2.694	0.000	0.000	37	20	25939;3665;10379;129401;54739;3429;3437;10346;6773;3433;9636;2537;4940;4939;4599;8519;91543;4600;3434;4938	IFI27;IFI6;IFIT1;IFIT2;IFIT3;IFITM1;IRF7;IRF9;ISG15;MX1;MX2;NUP35;OAS1;OAS2;OAS3;RSAD2;SAMHD1;STAT2;TRIM22;XAF1
Baseline	DSTN-KD vs. siControl	Reactome	R-HSA-909733	Interferon alpha/beta signaling	-0.738	-3.051	0.000	0.000	23	18	25939;3665;10379;54739;3429;3437;6773;3433;9636;2537;4940;4939;4599;8519;91543;4600;3434;4938	IFI27;IFI6;IFIT1;IFIT2;IFIT3;IFITM1;IRF7;IRF9;ISG15;MX1;MX2;OAS1;OAS2;OAS3;RSAD2;SAMHD1;STAT2;XAF1
Baseline	DSTN-KD vs. siControl	Reactome	R-HSA-1640170	Cell Cycle	-0.424	-2.558	0.000	0.000	97	72	891;7468;11130;55835;81930;220134;9232;9212;147841;1871;5594;1783;1032;990;1763;22974;55388;57082;22995;3161;9735;23397;641;6790;9493;55706;991;9700;5347;51512;23594;983;83990;1031;64105;7465;5888;1869;7153;1063;113130;4085;2491;64151;1457;11065;157570;11004;10403;9837;26271;701;151246;83540;1062;54821;890;699;63967;29893;995;54892;11339;10112;129401;55355;57405;10776;6241;4001;1870;9134	ARPP19;AURKA;AURKB;BLM;BRIP1;BUB1;BUB1B;CCNA2;CCNB1;CCNE2;CDC20;CDC25C;CDC6;CDCA5;CDK1;CDKN2C;CDKN2D;CENPE;CENPF;CENPI;CENPJ;CENPK;CEP152;CLSPN;CSNK2A1;DNA2;DYNC1LI2;E2F1;E2F2;E2F3;ERCC6L;ESCO2;ESPL1;FBXO5;GINS1;GTSE1;HJURP;HMMR;KIF18A;KIF20A;KIF23;KIF2C;KNL1;KNTC1;LMNB1;MAD2L1;MAPK1;MCM10;NCAPG;NCAPG2;NCAPH;NDC1;NDC80;NSD2;NUF2;NUP35;OIP5;ORC6;PLK1;PSMC3IP;PTTG1;RAD51;RRM2;SGO2;SKA1;SPC24;SPC25;…
Baseline	DSTN-KD vs. siControl	Reactome	R-HSA-1280215	Cytokine Signaling in Immune system	-0.431	-2.469	0.000	0.000	81	32	1440;25939;3665;10379;3965;1437;4982;129401;10068;54739;9966;3589;3429;5451;3437;1439;4001;10346;6773;3433;9636;2537;4940;4939;4599;10673;8519;91543;4600;3434;8995;4938	CSF2;CSF2RB;CSF3;IFI27;IFI6;IFIT1;IFIT2;IFIT3;IFITM1;IL11;IL18BP;IRF7;IRF9;ISG15;LGALS9;LMNB1;MX1;MX2;NUP35;OAS1;OAS2;OAS3;POU2F1;RSAD2;SAMHD1;STAT2;TNFRSF11B;TNFSF13B;TNFSF15;TNFSF18;TRIM22;XAF1
Baseline	DSTN-KD vs. siControl	Reactome	R-HSA-69278	Cell Cycle. Mitotic	-0.423	-2.504	0.000	0.001	86	63	11130;55835;81930;220134;9232;9212;147841;1871;5594;1783;1032;990;1763;22974;55388;57082;22995;3161;9735;23397;6790;9493;55706;991;9700;5347;51512;23594;983;1031;64105;7465;1869;7153;1063;113130;4085;2491;64151;1457;11065;157570;11004;10403;9837;26271;701;151246;83540;1062;54821;890;699;995;54892;10112;129401;57405;10776;6241;4001;1870;9134	ARPP19;AURKA;AURKB;BUB1;BUB1B;CCNA2;CCNE2;CDC20;CDC25C;CDC6;CDCA5;CDK1;CDKN2C;CDKN2D;CENPE;CENPF;CENPI;CENPJ;CENPK;CEP152;CSNK2A1;DNA2;DYNC1LI2;E2F1;E2F2;E2F3;ERCC6L;ESCO2;ESPL1;FBXO5;GINS1;GTSE1;HMMR;KIF18A;KIF20A;KIF23;KIF2C;KNL1;KNTC1;LMNB1;MAD2L1;MAPK1;MCM10;NCAPG;NCAPG2;NCAPH;NDC1;NDC80;NUF2;NUP35;ORC6;PLK1;PTTG1;RRM2;SGO2;SKA1;SPC24;SPC25;TOP2A;TPX2;UBE2C;WEE1;ZWINT
Baseline	DSTN-KD vs. siControl	Reactome	R-HSA-68886	M Phase	-0.425	-2.248	0.000	0.005	56	43	891;11130;55835;81930;220134;9232;9212;147841;5594;1783;57082;22995;9735;23397;9493;55706;991;9700;5347;983;64105;1063;113130;4085;2491;64151;1457;11065;11004;10403;26271;701;151246;83540;1062;54821;699;54892;10112;129401;57405;10776;4001	ARPP19;AURKB;BUB1;BUB1B;CCNB1;CDC20;CDCA5;CDK1;CENPE;CENPF;CENPI;CENPJ;CENPK;CEP152;CSNK2A1;DYNC1LI2;ERCC6L;ESPL1;FBXO5;KIF18A;KIF20A;KIF23;KIF2C;KNL1;KNTC1;LMNB1;MAD2L1;MAPK1;NCAPG;NCAPG2;NCAPH;NDC1;NDC80;NUF2;NUP35;PLK1;PTTG1;SGO2;SKA1;SPC24;SPC25;UBE2C;ZWINT
Baseline	DSTN-KD vs. siControl	Reactome	R-HSA-1169410	Antiviral mechanism by IFN-stimulated genes	-0.613	-2.255	0.000	0.005	17	7	9636;4940;4939;4599;4600;3434;4938	IFIT1;ISG15;MX1;MX2;OAS1;OAS2;OAS3
Baseline	DSTN-KD vs. siControl	Reactome	R-HSA-2555396	Mitotic Metaphase and Anaphase	-0.448	-2.125	0.000	0.012	37	29	11130;81930;220134;9232;9212;147841;1783;57082;9735;991;9700;5347;64105;1063;113130;4085;2491;11065;11004;10403;26271;701;151246;83540;1062;54821;699;57405;4001	AURKB;BUB1;BUB1B;CDC20;CDCA5;CENPE;CENPF;CENPI;CENPK;DYNC1LI2;ERCC6L;ESPL1;FBXO5;KIF18A;KIF2C;KNL1;KNTC1;LMNB1;MAD2L1;NDC80;NUF2;PLK1;PTTG1;SGO2;SKA1;SPC24;SPC25;UBE2C;ZWINT
Baseline	DSTN-KD vs. siControl	Reactome	R-HSA-68882	Mitotic Anaphase	-0.442	-2.088	0.000	0.016	36	28	11130;81930;220134;9232;9212;147841;1783;57082;9735;991;9700;5347;64105;1063;113130;4085;2491;11065;11004;10403;701;151246;83540;1062;54821;699;57405;4001	AURKB;BUB1;BUB1B;CDC20;CDCA5;CENPE;CENPF;CENPI;CENPK;DYNC1LI2;ERCC6L;ESPL1;KIF18A;KIF2C;KNL1;KNTC1;LMNB1;MAD2L1;NDC80;NUF2;PLK1;PTTG1;SGO2;SKA1;SPC24;SPC25;UBE2C;ZWINT
Baseline	DSTN-KD vs. siControl	Reactome	R-HSA-168256	Immune System	-0.324	-2.038	0.000	0.023	146	72	528;5610;2633;5743;3430;151636;6347;3832;24137;9493;5873;56992;55706;991;11274;100302736;327;7706;53840;3576;29116;684;4012;11065;3710;11004;2919;79132;1062;1440;25939;3665;64135;10379;54210;10112;3965;1437;4982;129401;2683;10068;387263;55008;26249;54739;9966;3589;253260;3429;5451;3437;1439;4001;10346;6773;3433;6515;9636;2537;4940;55754;4939;4599;10673;8519;2533;91543;4600;3434;8995;4938	APEH;ATP6V1C1;B4GALT1;BST2;C6orf120;CCL2;CDC20;CENPE;CSF2;CSF2RB;CSF3;CXCL1;CXCL8;DHX58;DTX3L;EIF2AK2;FYB1;GBP1;HERC6;IFI27;IFI35;IFI6;IFIH1;IFIT1;IFIT2;IFIT3;IFITM1;IL11;IL18BP;IRF7;IRF9;ISG15;ITPR3;KIF11;KIF15;KIF20A;KIF23;KIF2C;KIF4A;KLHL3;LGALS9;LMNB1;LNPEP;MX1;MX2;MYLIP;NDC1;NUP35;OAS1;OAS2;OAS3;POU2F1;PTGS2;RAB27A;RICTOR;RSAD2;SAMHD1;SLC2A3;STAT2;TMED7-TICAM2;TMEM30A;TNFRSF11B;TNFSF13B;TNFS…
Baseline	DSTN-KD vs. siControl	Reactome	R-HSA-2467813	Separation of Sister Chromatids	-0.434	-2.02	0.000	0.025	35	27	11130;81930;220134;9232;9212;147841;1783;57082;9735;991;9700;5347;64105;1063;113130;4085;2491;11065;11004;10403;701;151246;83540;1062;54821;699;57405	AURKB;BUB1;BUB1B;CDC20;CDCA5;CENPE;CENPF;CENPI;CENPK;DYNC1LI2;ERCC6L;ESPL1;KIF18A;KIF2C;KNL1;KNTC1;MAD2L1;NDC80;NUF2;PLK1;PTTG1;SGO2;SKA1;SPC24;SPC25;UBE2C;ZWINT
Baseline	DSTN-KD vs. siControl	Reactome	R-HSA-69620	Cell Cycle Checkpoints	-0.370	-1.997	0.002	0.027	56	39	891;7468;11130;81930;220134;9212;147841;1783;990;1763;55388;57082;9735;641;991;5347;51512;23594;983;83990;64105;7465;1063;4085;2491;11065;11004;10403;701;151246;83540;1062;54821;890;699;63967;995;57405;9134	AURKB;BLM;BRIP1;BUB1;BUB1B;CCNA2;CCNB1;CCNE2;CDC20;CDC25C;CDC6;CDK1;CENPE;CENPF;CENPI;CENPK;CLSPN;DNA2;DYNC1LI2;ERCC6L;GTSE1;KIF18A;KIF2C;KNL1;KNTC1;MAD2L1;MCM10;NDC80;NSD2;NUF2;ORC6;PLK1;SGO2;SKA1;SPC24;SPC25;UBE2C;WEE1;ZWINT
Baseline	DSTN-KD vs. siControl	Reactome	R-HSA-69618	Mitotic Spindle Checkpoint	-0.435	-1.966	0.004	0.028	31	24	11130;81930;220134;9212;147841;1783;57082;9735;991;5347;64105;1063;4085;2491;11065;11004;10403;701;151246;83540;1062;54821;699;57405	AURKB;BUB1;BUB1B;CDC20;CENPE;CENPF;CENPI;CENPK;DYNC1LI2;ERCC6L;KIF18A;KIF2C;KNL1;KNTC1;MAD2L1;NDC80;NUF2;PLK1;SGO2;SKA1;SPC24;SPC25;UBE2C;ZWINT
Baseline	DSTN-KD vs. siControl	Reactome	R-HSA-195258	RHO GTPase Effectors	-0.413	-1.972	0.003	0.029	39	29	11130;81930;220134;9212;147841;5594;1783;57082;9735;991;5347;64105;85415;1063;4085;2491;128239;9055;11004;10403;701;151246;83540;1062;54821;699;995;9928;57405	AURKB;BUB1;BUB1B;CDC20;CDC25C;CENPE;CENPF;CENPI;CENPK;DYNC1LI2;ERCC6L;IQGAP3;KIF14;KIF18A;KIF2C;KNL1;KNTC1;MAD2L1;MAPK1;NDC80;NUF2;PLK1;PRC1;RHPN2;SGO2;SKA1;SPC24;SPC25;ZWINT
Baseline	DSTN-KD vs. siControl	Reactome	R-HSA-68877	Mitotic Prometaphase	-0.402	-1.975	0.005	0.031	42	38	4751;55839;23421;11064;3619;121441;9133;891;11130;55835;81930;220134;9212;147841;1783;57082;22995;9735;23397;991;5347;983;64105;1063;113130;4085;2491;64151;1457;11004;10403;701;151246;83540;1062;54821;699;57405	AURKB;BUB1;BUB1B;CCNB1;CCNB2;CDC20;CDCA5;CDK1;CENPE;CENPF;CENPI;CENPJ;CENPK;CENPN;CEP152;CNTRL;CSNK2A1;DYNC1LI2;ERCC6L;INCENP;ITGB3BP;KIF18A;KIF2C;KNL1;KNTC1;MAD2L1;NCAPG;NCAPH;NDC80;NEDD1;NEK2;NUF2;PLK1;SGO2;SKA1;SPC24;SPC25;ZWINT
Baseline	DSTN-KD vs. siControl	Reactome	R-HSA-141424	Amplification of signal from the kinetochores	-0.428	-1.924	0.004	0.033	30	23	11130;81930;220134;9212;147841;1783;57082;9735;991;5347;64105;1063;4085;2491;11004;10403;701;151246;83540;1062;54821;699;57405	AURKB;BUB1;BUB1B;CDC20;CENPE;CENPF;CENPI;CENPK;DYNC1LI2;ERCC6L;KIF18A;KIF2C;KNL1;KNTC1;MAD2L1;NDC80;NUF2;PLK1;SGO2;SKA1;SPC24;SPC25;ZWINT
Baseline	DSTN-KD vs. siControl	Reactome	R-HSA-141444	Amplification of signal from unattached kinetochores via a MAD2 inhibitory signal	-0.428	-1.924	0.004	0.033	30	23	11130;81930;220134;9212;147841;1783;57082;9735;991;5347;64105;1063;4085;2491;11004;10403;701;151246;83540;1062;54821;699;57405	AURKB;BUB1;BUB1B;CDC20;CENPE;CENPF;CENPI;CENPK;DYNC1LI2;ERCC6L;KIF18A;KIF2C;KNL1;KNTC1;MAD2L1;NDC80;NUF2;PLK1;SGO2;SKA1;SPC24;SPC25;ZWINT
Baseline	DSTN-KD vs. siControl	Reactome	R-HSA-6811434	COPI-dependent Golgi-to-ER retrograde traffic	-0.550	-1.937	0.007	0.033	15	12	3832;84364;24137;9493;56992;100302736;11004;3833;1062;10112;9585;146909	ARFGAP2;CENPE;KIF11;KIF15;KIF18B;KIF20A;KIF20B;KIF23;KIF2C;KIF4A;KIFC1;TMED7-TICAM2
Baseline	DSTN-KD vs. siControl	Reactome	R-HSA-2500257	Resolution of Sister Chromatid Cohesion	-0.412	-1.908	0.006	0.036	34	26	891;11130;81930;220134;9212;147841;1783;57082;9735;991;5347;983;64105;1063;113130;4085;2491;11004;10403;701;151246;83540;1062;54821;699;57405	AURKB;BUB1;BUB1B;CCNB1;CDC20;CDCA5;CDK1;CENPE;CENPF;CENPI;CENPK;DYNC1LI2;ERCC6L;KIF18A;KIF2C;KNL1;KNTC1;MAD2L1;NDC80;NUF2;PLK1;SGO2;SKA1;SPC24;SPC25;ZWINT
Baseline	FHL1-KD vs. siControl	Gene Ontology (Biological Process)	GO:0034470	ncRNA processing	0.456	3.604	0.000	0.000	100	87	3028;51531;55636;285855;3669;25983;55272;29777;80135;339487;51202;113179;10200;8270;23560;54606;55505;1787;10436;55781;84154;51010;54663;9188;8780;81627;80745;54802;51602;6223;51096;51605;55623;8846;10969;80324;79828;55039;144233;60487;10528;8568;10978;705;51077;54913;55127;90353;9775;51119;55661;55646;150962;23016;11157;11056;6165;6232;84267;10438;79954;10799;10785;115708;6217;54512;2926;6741;51…	ABT1;ADAT3;ALKBH1;BCDIN3D;BYSL;C1D;C9orf64;CHD7;CLP1;CTU1;DDX21;DDX27;DDX47;DDX52;DDX56;DKC1;EBNA1BP2;EIF4A3;EMG1;ESF1;EXOSC3;EXOSC4;EXOSC7;FCF1;GRSF1;GTPBP4;HEATR1;HSD17B10;IMP3;ISG20;LAGE3;LSM6;LYAR;METTL8;MPHOSPH6;NAT10;NGDN;NOL10;NOL12;NOP10;NOP2;NOP56;NOP58;PUS1;PUS10;RIOK2;RIOK3;RNF113A;RPF1;RPF2;RPL11;RPL26;RPL35A;RPL5;RPL7L1;RPP25;RPP38;RPP40;RPS14;RPS16;RPS19;RPS21;RPS24;RPS27;RPS7;RRP1;…
Baseline	FHL1-KD vs. siControl	Gene Ontology (Biological Process)	GO:0140053	mitochondrial gene expression	0.515	3.558	0.000	0.000	56	51	3028;54534;57129;122704;55245;54148;26589;29088;60488;51264;28957;7019;90480;116541;9238;10102;51649;51373;79736;54802;64981;219927;9553;400916;28977;8846;80324;5188;51023;65005;92259;29093;6832;708;85476;56652;51081;84275;60493;64983;51067;64951;64969;55173;81554;92170;29074;28973;10240;56945;87178	ALKBH1;C1QBP;CHCHD10;FASTKD5;GADD45GIP1;GATB;GFM1;HSD17B10;MRPL15;MRPL18;MRPL21;MRPL22;MRPL27;MRPL32;MRPL33;MRPL34;MRPL39;MRPL42;MRPL46;MRPL47;MRPL50;MRPL52;MRPL54;MRPL9;MRPS10;MRPS17;MRPS18B;MRPS18C;MRPS22;MRPS23;MRPS24;MRPS28;MRPS31;MRPS35;MRPS36;MRPS5;MRPS7;MTG1;PNPT1;PUS1;RCC1L;SLC25A33;SUPV3L1;TBRG4;TEFM;TFAM;TRIT1;TSFM;TWNK;UQCC1;YARS2
Baseline	FHL1-KD vs. siControl	Gene Ontology (Biological Process)	GO:0022613	ribonucleoprotein complex biogenesis	0.428	3.487	0.000	0.000	128	109	51065;10659;55636;54700;8996;6606;285855;3669;25983;83640;51491;55272;29777;203228;80135;51202;10200;58155;23560;54606;55505;10436;55781;84154;51010;54663;9188;8780;6635;51602;6223;51096;55623;55003;10969;79760;10528;8568;10978;705;51077;56342;55127;79577;9775;51119;8668;55661;55299;6838;55646;6152;29093;64794;708;23016;6430;11157;51121;11056;6628;6165;14;51081;6232;10438;3320;79954;6059;6217;545…	AAMP;ABCE1;ABT1;BRIX1;BYSL;C1D;C1QBP;C9orf72;CDC73;CELF2;CHD7;CLP1;DDX21;DDX27;DDX28;DDX31;DDX47;DDX52;DDX56;DENR;DKC1;DYNC1H1;EBNA1BP2;EIF3B;EIF3I;EIF3J;EIF3K;EIF3M;EIF4A3;EIF6;EMG1;ESF1;EXOSC3;EXOSC4;EXOSC7;FCF1;GEMIN7;GTPBP4;HEATR1;HSP90AA1;IMP3;ISG20;LSM6;LTO1;LUC7L3;LYAR;MPHOSPH6;MRPL22;MRPS7;NAT10;NGDN;NIP7;NOL10;NOL12;NOL3;NOP10;NOP16;NOP2;NOP56;NOP58;NPM1;PAK1IP1;PPAN;PTBP2;PWP1;RAMAC;RIO…
Baseline	FHL1-KD vs. siControl	Gene Ontology (Biological Process)	GO:0006414	translational elongation	0.531	3.294	0.000	0.000	41	39	79048;54534;57129;122704;89978;54148;26589;29088;60488;51264;28957;90480;116541;10102;51649;51373;64981;219927;51714;9553;28977;8846;51023;65005;9147;9775;92259;29093;85476;51081;64983;64951;64969;55173;56648;29074;28973;10240;56945	ALKBH1;DPH6;EIF4A3;EIF5A2;GADD45GIP1;GFM1;MRPL15;MRPL18;MRPL21;MRPL22;MRPL27;MRPL32;MRPL33;MRPL34;MRPL39;MRPL42;MRPL46;MRPL47;MRPL50;MRPL52;MRPL54;MRPL9;MRPS10;MRPS17;MRPS18B;MRPS18C;MRPS22;MRPS23;MRPS24;MRPS28;MRPS31;MRPS35;MRPS36;MRPS5;MRPS7;NEMF;SECISBP2;SELENOT;TSFM
Baseline	FHL1-KD vs. siControl	Gene Ontology (Biological Process)	GO:0006399	tRNA metabolic process	0.497	3.154	0.000	0.000	43	38	3028;51531;339487;113179;8270;1787;51010;81627;80745;54802;51605;55623;8846;80324;92675;79828;55039;60487;10978;5188;54913;90353;150962;23016;11157;79587;84267;10799;10785;115708;2926;6741;51067;10557;127253;112495;55226;142940	ADAT3;ALKBH1;C9orf64;CARS2;CLP1;CTU1;DTD1;EXOSC3;EXOSC7;GATB;GRSF1;GTF3C6;HSD17B10;LAGE3;LSM6;METTL8;NAT10;PUS1;PUS10;RPP25;RPP38;RPP40;SSB;THUMPD1;THUMPD2;TRDMT1;TRIT1;TRMO;TRMT11;TRMT12;TRMT1L;TRMT6;TRMT61A;TRUB1;TYW3;WDR4;YARS2;ZBTB8OS
Baseline	FHL1-KD vs. siControl	Gene Ontology (Biological Process)	GO:0016072	rRNA metabolic process	0.441	3.147	0.000	0.000	74	64	55636;285855;3669;25983;55272;29777;80135;51202;10200;9014;23560;54606;55505;10436;55781;84154;51010;54663;9188;8780;51602;6223;51096;55623;84365;10969;10528;8568;705;51077;55127;9775;51119;55661;55646;23016;11157;11056;6165;6232;10438;79954;51547;6217;54512;51118;6227;11137;6201;6154;4839;79002;1736;112495;51575;6208;6125;57050;79159;55226;4809;6229;64768;6135	ABT1;BYSL;C1D;CHD7;DDX21;DDX27;DDX47;DDX52;DDX56;DKC1;EBNA1BP2;EIF4A3;EMG1;ESF1;EXOSC3;EXOSC4;EXOSC7;FCF1;GTF3C6;GTPBP4;HEATR1;IMP3;IPPK;ISG20;LSM6;LYAR;MPHOSPH6;NAT10;NGDN;NIFK;NOL10;NOL12;NOP10;NOP2;NOP56;NOP58;PWP1;RIOK2;RIOK3;RPF1;RPF2;RPL11;RPL26;RPL35A;RPL5;RPL7L1;RPS14;RPS16;RPS19;RPS21;RPS24;RPS27;RPS7;RRP1;SBDS;SIRT7;SNU13;TAF1B;THUMPD1;TRIR;UTP11;UTP18;UTP3;WDR74
Baseline	FHL1-KD vs. siControl	Gene Ontology (Biological Process)	GO:0006413	translational initiation	0.403	2.968	0.000	0.000	66	58	23645;51247;6223;8846;6233;6133;8872;127933;1977;6231;8893;1973;6206;317649;6144;9470;5936;8668;6164;25873;6235;6152;6207;9086;1964;6165;6232;6192;6059;6168;6217;6227;8662;6128;57002;8669;6210;6143;220064;6201;6141;8562;6204;6154;6189;10480;6208;6125;10209;6139;6229;6134;6169;6135;27335;3692;4869;6256	ABCE1;ALKBH1;CDC123;DENR;EIF1;EIF1AX;EIF1AY;EIF2B5;EIF3B;EIF3I;EIF3J;EIF3K;EIF3M;EIF4A1;EIF4E;EIF4E2;EIF4E3;EIF6;LTO1;NPM1;PAIP2;PPP1R15A;RBM4;RPL10;RPL11;RPL17;RPL18;RPL19;RPL21;RPL24;RPL26;RPL34;RPL35A;RPL36;RPL37A;RPL38;RPL5;RPL6;RPL9;RPS10;RPS12;RPS13;RPS14;RPS15A;RPS16;RPS19;RPS21;RPS24;RPS26;RPS27;RPS27A;RPS29;RPS3A;RPS4Y1;RPS7;RXRA;UHMK1;YAE1
Baseline	FHL1-KD vs. siControl	Gene Ontology (Biological Process)	GO:0033108	mitochondrial respiratory chain complex assembly	0.527	2.886	0.000	0.000	29	27	55245;116228;7019;29796;54949;4706;284184;4725;100131801;4708;4709;4724;29078;4714;55101;51287;10063;4704;4726;51241;84275;4698;90871;4694;51079;4729;4717	COA4;COX16;COX17;COX20;DMAC1;DMAC2;NDUFA1;NDUFA13;NDUFA5;NDUFA9;NDUFAB1;NDUFAF4;NDUFAF8;NDUFB2;NDUFB3;NDUFB8;NDUFC1;NDUFS4;NDUFS5;NDUFS6;NDUFV2;PET100;SDHAF2;SLC25A33;TFAM;UQCC1;UQCR10
Baseline	FHL1-KD vs. siControl	Gene Ontology (Biological Process)	GO:0033044	regulation of chromosome organization	-0.455	-2.423	0.000	0.000	89	35	55693;80312;26271;2237;4171;26147;7517;9319;3178;8318;51451;4085;672;1663;9232;891;990;1062;9252;701;10460;113130;9212;81620;991;10403;9787;5347;699;4751;7272;10891;7153;4288;1063	AURKB;BRCA1;BUB1;BUB1B;CCNB1;CDC20;CDC45;CDC6;CDCA5;CDT1;CENPE;CENPF;DDX11;DLGAP5;FBXO5;FEN1;HNRNPA1;KDM4D;LCMT1;MAD2L1;MCM2;MKI67;NDC80;NEK2;PHF19;PLK1;PPARGC1A;PTTG1;RPS6KA5;TACC3;TET1;TOP2A;TRIP13;TTK;XRCC3
Baseline	FHL1-KD vs. siControl	Gene Ontology (Biological Process)	GO:0045787	positive regulation of cell cycle	-0.446	-2.494	0.000	0.000	128	56	10018;6840;5310;5934;9371;7042;80174;55835;5159;26271;2237;25886;7517;899;2146;8318;5087;4085;672;1869;79915;1663;5578;9928;29127;2735;9493;84722;6790;7732;891;3280;990;51514;11065;9134;9585;983;9133;113130;9212;10733;81610;81620;9401;675;995;51203;51512;10403;894;11113;9787;890;79733;10615	ATAD5;AURKA;AURKB;BCL2L11;BRCA1;BRCA2;CCNA2;CCNB1;CCNB2;CCND2;CCNE2;CCNF;CDC25C;CDC45;CDC6;CDCA5;CDK1;CDT1;CENPJ;CIT;DBF4B;DDX11;DLGAP5;DTL;E2F1;E2F8;EZH2;FAM83D;FBXO5;FEN1;GLI1;GTSE1;HES1;KIF14;KIF20B;KIF23;KIF3B;MAD2L1;NDC80;NUSAP1;PBX1;PDGFRB;PKD1;PLK4;POC1A;PRKCA;PSRC1;RACGAP1;RBL2;RECQL4;RNF112;SPAG5;SVIL;TGFB2;UBE2C;XRCC3
Baseline	FHL1-KD vs. siControl	Gene Ontology (Biological Process)	GO:0051302	regulation of cell division	-0.546	-2.523	0.000	0.000	46	26	6840;7043;5934;9371;7042;5933;81606;23594;3619;9928;29127;641;9493;6790;990;9585;9212;675;9055;80310;11113;5347;79733;259266;10112;146909	ASPM;AURKA;AURKB;BLM;BRCA2;CDC6;CIT;E2F8;INCENP;KIF14;KIF18B;KIF20A;KIF20B;KIF23;KIF3B;LBH;ORC6;PDGFD;PLK1;PRC1;RACGAP1;RBL1;RBL2;SVIL;TGFB2;TGFB3
Baseline	FHL1-KD vs. siControl	Gene Ontology (Biological Process)	GO:1901987	regulation of cell cycle phase transition	-0.445	-2.537	0.000	0.000	135	47	23354;7517;9319;2146;8318;51451;5087;4085;672;1869;79915;493;9928;2735;641;6790;891;22974;990;63967;51514;11065;983;1062;701;113130;9212;10733;81610;81620;9401;4998;995;51512;991;10403;54443;894;9787;5347;699;4751;79733;3161;7272;1063;2273	ANLN;ATAD5;ATP2B4;AURKA;AURKB;BLM;BRCA1;BUB1;BUB1B;CCNB1;CCND2;CDC20;CDC25C;CDC45;CDC6;CDCA5;CDK1;CDT1;CENPE;CENPF;CLSPN;DLGAP5;DTL;E2F1;E2F8;EZH2;FAM83D;FHL1;GLI1;GTSE1;HAUS5;HMMR;KIF14;LCMT1;MAD2L1;NDC80;NEK2;ORC1;PBX1;PLK1;PLK4;RECQL4;TPX2;TRIP13;TTK;UBE2C;XRCC3
Baseline	FHL1-KD vs. siControl	Gene Ontology (Biological Process)	GO:0006260	DNA replication	-0.482	-2.69	0.000	0.000	115	70	580;91607;1956;4678;6419;3399;116028;63901;4172;59343;5888;253980;10535;5985;1111;57697;4175;4683;4174;1763;5426;23649;80174;11169;84515;4784;26271;5982;2237;23594;4171;8914;253714;2736;4173;4176;8318;9837;51659;5557;5427;5983;672;79915;1663;6241;4796;2735;641;9768;63922;8208;84296;990;157570;63967;55388;51514;9134;983;81620;9401;675;4998;83990;10721;146956;9156;890;79733	ATAD5;BARD1;BLM;BRCA1;BRCA2;BRIP1;CCNA2;CCNE2;CDC45;CDC6;CDK1;CDT1;CHAF1B;CHEK1;CHTF18;CLSPN;DBF4B;DDX11;DNA2;DTL;E2F8;EGFR;EME1;ESCO2;EXO1;FAM111A;FANCM;FBXO5;FEN1;GINS1;GINS2;GINS4;GLI1;GLI2;ID3;KCTD13;MCM10;MCM2;MCM3;MCM4;MCM5;MCM6;MCM7;MCM8;MMS22L;NASP;NBN;NFIX;ORC1;ORC6;PCLAF;POLA2;POLE;POLE2;POLQ;PRIM1;RAD51;RECQL4;RFC2;RFC3;RFC5;RMI2;RNASEH2A;RRM2;SENP2;SETMAR;SLFN11;TIMELESS;TONSL;WDHD1
Baseline	FHL1-KD vs. siControl	Gene Ontology (Biological Process)	GO:0044772	mitotic cell cycle phase transition	-0.459	-2.703	0.000	0.000	181	82	4175;4683;835;1719;4174;3398;8555;5310;5934;5426;23649;80174;55835;84515;5933;2059;26271;9833;23594;4171;9735;23354;7517;4173;9319;4176;2146;8318;51451;5087;5557;4085;5427;672;1869;79915;6241;9928;641;6790;891;9088;22974;990;1033;63967;55388;51514;11065;9134;983;9133;1062;701;10460;113130;9212;10733;81620;9401;6502;4998;995;1031;51512;991;10403;54443;894;11113;9787;890;5347;699;4751;128239;79733;…	ANLN;ATAD5;AURKA;AURKB;BLM;BRCA1;BUB1;BUB1B;CASP2;CCNA2;CCNB1;CCNB2;CCND2;CCNE2;CDC14B;CDC20;CDC25C;CDC45;CDC6;CDCA5;CDK1;CDKN2C;CDKN3;CDT1;CENPE;CENPF;CENPJ;CIT;CLSPN;DBF4B;DHFR;DLGAP5;DTL;E2F1;E2F8;EPS8;EZH2;FBXO5;FHL1;FOXM1;GTSE1;HAUS5;HMMR;ID2;IQGAP3;KIF14;KNTC1;LCMT1;MAD2L1;MCM10;MCM2;MCM4;MCM5;MCM6;MCM7;MCM8;MELK;NBN;NDC80;NEK2;ORC1;ORC6;PBX1;PKD1;PKMYT1;PLK1;PLK4;POLA2;POLE;POLE2;PRIM1;RBL…
Baseline	FHL1-KD vs. siControl	Gene Ontology (Biological Process)	GO:0034502	protein localization to chromosome	-0.662	-2.707	0.000	0.000	28	13	83903;157570;983;701;113130;9212;81620;675;10403;5347;7272;57082;1058	AURKB;BRCA2;BUB1B;CDCA5;CDK1;CDT1;CENPA;ESCO2;HASPIN;KNL1;NDC80;PLK1;TTK
Baseline	FHL1-KD vs. siControl	Gene Ontology (Biological Process)	GO:0044839	cell cycle G2/M phase transition	-0.517	-2.711	0.000	0.000	77	35	80174;55835;26271;9833;23354;51451;5087;672;79915;9928;641;6790;891;9088;22974;990;63967;51514;983;9133;9212;10733;9401;6502;4998;995;51512;11113;890;5347;4751;3161;2305;1063;2273	ATAD5;AURKA;AURKB;BLM;BRCA1;CCNA2;CCNB1;CCNB2;CDC25C;CDC6;CDK1;CENPF;CENPJ;CIT;CLSPN;DBF4B;DTL;FBXO5;FHL1;FOXM1;GTSE1;HAUS5;HMMR;KIF14;LCMT1;MELK;NEK2;ORC1;PBX1;PKMYT1;PLK1;PLK4;RECQL4;SKP2;TPX2
Baseline	FHL1-KD vs. siControl	Gene Ontology (Biological Process)	GO:0000910	cytokinesis	-0.585	-2.733	0.000	0.000	47	20	3619;9928;29127;9493;6790;990;55165;9585;9212;81620;675;51203;9055;54443;11113;24137;5347;79733;1058;10112	ANLN;AURKA;AURKB;BRCA2;CDC6;CDT1;CENPA;CEP55;CIT;E2F8;INCENP;KIF14;KIF20A;KIF20B;KIF23;KIF4A;NUSAP1;PLK1;PRC1;RACGAP1
Baseline	FHL1-KD vs. siControl	Gene Ontology (Biological Process)	GO:0071103	DNA conformation change	-0.547	-2.801	0.000	0.000	71	45	5888;55839;7157;57697;4175;10592;4683;9918;1763;3070;3148;23421;64105;4171;64946;10051;4173;25788;4176;8318;2491;9837;51659;8438;1663;641;891;54892;8208;84296;64151;79019;983;79682;113130;9401;51203;83990;55723;11339;55355;23397;7153;57082;1058	ASF1B;BLM;BRIP1;CCNB1;CDC45;CDCA5;CDK1;CENPA;CENPH;CENPI;CENPK;CENPM;CENPN;CENPU;CHAF1B;DDX11;DNA2;FANCM;GINS1;GINS2;GINS4;HELLS;HJURP;HMGB2;ITGB3BP;KNL1;MCM2;MCM4;MCM6;MCM7;NBN;NCAPD2;NCAPG;NCAPG2;NCAPH;NUSAP1;OIP5;RAD51;RAD54B;RAD54L;RECQL4;SMC2;SMC4;TOP2A;TP53
Baseline	FHL1-KD vs. siControl	Gene Ontology (Biological Process)	GO:0007051	spindle organization	-0.583	-2.816	0.000	0.000	57	32	8555;5310;9371;26271;25886;4627;23354;6491;29127;9493;84722;6790;891;22974;1062;10460;9212;3832;284403;3833;83540;991;57405;9055;10403;24137;5347;4751;4605;7272;10615;259266	ASPM;AURKA;AURKB;CCNB1;CDC14B;CDC20;CENPE;FBXO5;HAUS5;KIF11;KIF23;KIF3B;KIF4A;KIFC1;MYBL2;MYH9;NDC80;NEK2;NUF2;PKD1;PLK1;POC1A;PRC1;PSRC1;RACGAP1;SPAG5;SPC25;STIL;TACC3;TPX2;TTK;WDR62
Baseline	FHL1-KD vs. siControl	Gene Ontology (Biological Process)	GO:0051321	meiotic cell cycle	-0.579	-2.892	0.000	0.000	67	37	26271;4627;10734;10051;25788;9319;5139;8438;84057;9232;151246;641;6790;124817;2175;9088;4603;2177;7516;9134;701;81930;675;995;83990;83540;991;146956;9156;23397;5347;151648;699;4751;7272;7153;259266	ASPM;AURKA;BLM;BRCA2;BRIP1;BUB1;BUB1B;CCNE2;CDC20;CDC25C;CNTD1;EME1;EXO1;FANCA;FANCD2;FBXO5;KIF18A;MND1;MYBL1;MYH9;NCAPH;NEK2;NUF2;PDE3A;PKMYT1;PLK1;PTTG1;RAD54B;RAD54L;SGO1;SGO2;SMC4;STAG3;TOP2A;TRIP13;TTK;XRCC2
Baseline	FHL1-KD vs. siControl	Gene Ontology (Biological Process)	GO:1902850	microtubule cytoskeleton organization involved in mitosis	-0.643	-3.067	0.000	0.000	51	25	29127;9493;84722;6790;891;22974;1062;10460;9212;3832;284403;51203;89958;3833;83540;991;57405;9055;10403;24137;5347;4751;4605;7272;1058	AURKA;AURKB;CCNB1;CDC20;CENPA;CENPE;KIF11;KIF23;KIF4A;KIFC1;MYBL2;NDC80;NEK2;NUF2;NUSAP1;PLK1;PRC1;PSRC1;RACGAP1;SAPCD2;SPC25;TACC3;TPX2;TTK;WDR62
Baseline	FHL1-KD vs. siControl	Gene Ontology (Biological Process)	GO:0050000	chromosome localization	-0.784	-3.07	0.000	0.000	25	17	9928;84722;891;55165;1062;113130;81610;81930;81620;3833;83540;55143;10403;9787;11004;10615;1063	CCNB1;CDCA5;CDCA8;CDT1;CENPE;CENPF;CEP55;DLGAP5;FAM83D;KIF14;KIF18A;KIF2C;KIFC1;NDC80;NUF2;PSRC1;SPAG5
Baseline	FHL1-KD vs. siControl	Gene Ontology (Biological Process)	GO:0048285	organelle fission	-0.611	-3.438	0.000	0.000	140	81	5159;83987;2059;26271;79980;10734;9735;10051;7517;25788;899;9319;51451;5139;4085;84057;9232;3619;151246;9928;29127;11130;641;83903;9493;84722;6790;124817;891;2175;9088;4603;2177;113115;22974;990;64151;11065;9134;55165;9585;9133;1062;701;10460;113130;9212;81930;81620;3832;675;995;51203;83990;3833;83540;55143;991;9055;10403;54443;894;9787;24137;11004;146956;890;23397;5347;151648;699;4751;4605;7272;…	ANLN;ASPM;AURKA;AURKB;BLM;BRCA2;BRIP1;BUB1;BUB1B;CCDC8;CCNA2;CCNB1;CCNB2;CCND2;CCNE2;CCNF;CDC20;CDC25C;CDC6;CDCA5;CDCA8;CDT1;CENPE;CENPF;CEP55;CNTD1;DLGAP5;DSN1;EME1;EPS8;FANCA;FANCD2;FBXO5;HASPIN;INCENP;KIF11;KIF14;KIF18A;KIF18B;KIF20B;KIF23;KIF2C;KIF4A;KIFC1;KNTC1;LCMT1;MAD2L1;MKI67;MND1;MTFR2;MYBL1;MYBL2;NCAPG;NCAPH;NDC80;NEK2;NUF2;NUSAP1;PDE3A;PDGFRB;PKMYT1;PLK1;PPARGC1A;PRC1;PSRC1;PTTG1;RACG…
Baseline	FHL1-KD vs. siControl	Gene Ontology (Biological Process)	GO:0007059	chromosome segregation	-0.661	-3.618	0.000	0.000	109	66	26271;79980;2237;10734;10051;7517;9319;51451;4085;672;1663;9232;3619;151246;9928;29127;11130;641;83903;9493;84722;891;2177;990;157570;64151;9134;55165;221150;1062;701;10460;220134;113130;9212;81610;81930;81620;51203;332;83990;3833;83540;55143;991;57405;9055;10403;11339;9787;24137;55355;11004;146956;23397;5347;151648;699;4751;7272;7153;10615;57082;4288;1063;146909	AURKB;BIRC5;BLM;BRCA1;BRIP1;BUB1;BUB1B;CCNB1;CCNE2;CDC20;CDC6;CDCA5;CDCA8;CDT1;CENPE;CENPF;CEP55;DDX11;DLGAP5;DSN1;EME1;ESCO2;FAM83D;FANCD2;FBXO5;FEN1;HASPIN;HJURP;INCENP;KIF14;KIF18A;KIF18B;KIF23;KIF2C;KIF4A;KIFC1;KNL1;LCMT1;MAD2L1;MKI67;NCAPG;NCAPH;NDC80;NEK2;NUF2;NUSAP1;OIP5;PLK1;PRC1;PSRC1;PTTG1;RACGAP1;SGO1;SGO2;SKA1;SKA3;SMC4;SPAG5;SPC25;STAG3;TACC3;TOP2A;TRIP13;TTK;XRCC3;ZWINT
Baseline	FHL1-KD vs. siControl	Gene Ontology (Biological Process)	GO:0044843	cell cycle G1/S phase transition	-0.438	-2.346	0.000	0.000	97	44	4175;835;1719;4174;3398;5310;5934;5426;23649;84515;5933;26271;23594;4171;4173;4176;2146;8318;5557;5427;1869;493;6241;9928;2735;6790;891;990;1033;55388;9134;983;81610;81620;6502;4998;995;1031;51512;894;890;128239;79733;2273	ATP2B4;AURKA;CASP2;CCNA2;CCNB1;CCND2;CCNE2;CDC25C;CDC45;CDC6;CDK1;CDKN2C;CDKN3;CDT1;DHFR;E2F1;E2F8;EZH2;FAM83D;FBXO5;FHL1;GLI1;GTSE1;ID2;IQGAP3;KIF14;MCM10;MCM2;MCM4;MCM5;MCM6;MCM7;MCM8;ORC1;ORC6;PKD1;POLA2;POLE;POLE2;PRIM1;RBL1;RBL2;RRM2;SKP2
Baseline	FHL1-KD vs. siControl	Gene Ontology (Biological Process)	GO:0000075	cell cycle checkpoint	-0.433	-2.343	0.000	0.000	94	34	9735;8914;7517;9319;8318;51451;79968;4085;672;1869;11130;641;6790;891;990;63967;51514;983;701;9212;81620;4998;995;83990;51512;991;10403;146956;5347;699;79733;7272;7153;1063	AURKA;AURKB;BLM;BRCA1;BRIP1;BUB1;BUB1B;CCNB1;CDC20;CDC25C;CDC45;CDC6;CDK1;CDT1;CENPF;CLSPN;DTL;E2F1;E2F8;EME1;GTSE1;KNTC1;LCMT1;MAD2L1;NDC80;ORC1;PLK1;TIMELESS;TOP2A;TRIP13;TTK;WDR76;XRCC3;ZWINT
Baseline	FHL1-KD vs. siControl	Gene Ontology (Biological Process)	GO:0010948	negative regulation of cell cycle process	-0.422	-2.293	0.000	0.000	102	33	7517;899;9319;2146;51451;4085;672;1869;7703;6241;9232;641;6790;891;990;63967;51514;983;701;9212;81620;4998;995;51512;991;10403;5347;699;4751;79733;7272;1063;2273	AURKA;AURKB;BLM;BRCA1;BUB1;BUB1B;CCNB1;CCNF;CDC20;CDC25C;CDC6;CDK1;CDT1;CENPF;CLSPN;DTL;E2F1;E2F8;EZH2;FHL1;GTSE1;LCMT1;MAD2L1;NDC80;NEK2;ORC1;PCGF2;PLK1;PTTG1;RRM2;TRIP13;TTK;XRCC3
Baseline	FHL1-KD vs. siControl	Gene Ontology (Biological Process)	GO:0031023	microtubule organizing center organization	-0.511	-2.297	0.000	0.000	42	20	9371;55835;25886;23354;7517;899;6491;672;9768;23224;6790;7516;983;10733;3832;284403;675;5347;151648;4751	AURKA;BRCA1;BRCA2;CCNF;CDK1;CENPJ;HAUS5;KIF11;KIF3B;NEK2;PCLAF;PLK1;PLK4;POC1A;SGO1;STIL;SYNE2;WDR62;XRCC2;XRCC3
Baseline	FHL1-KD vs. siControl	Gene Ontology (Biological Process)	GO:0006302	double-strand break repair	-0.451	-2.278	0.000	0.001	71	42	27434;7468;580;10459;9656;5892;6419;116028;55086;5888;1111;4683;1763;55693;84515;2237;8914;253714;7517;25788;2187;9319;8318;10635;51659;672;8438;1663;4796;641;55010;7516;84296;157570;113130;9401;675;83990;10721;146956;9156;2305	BARD1;BLM;BRCA1;BRCA2;BRIP1;CDC45;CDCA5;CHEK1;DDX11;DNA2;EME1;ESCO2;EXO1;FANCB;FEN1;FOXM1;GINS2;GINS4;KDM4D;MAD2L2;MCM8;MDC1;MMS22L;NBN;NSD2;PARPBP;POLM;POLQ;RAD51;RAD51AP1;RAD51D;RAD54B;RAD54L;RADX;RECQL4;RMI2;SETMAR;TIMELESS;TONSL;TRIP13;XRCC2;XRCC3
Baseline	FHL1-KD vs. siControl	Gene Ontology (Biological Process)	GO:1904029	regulation of cyclin-dependent protein kinase activity	-0.499	-2.261	0.000	0.001	39	14	9077;641;84722;891;9088;990;1033;9134;9133;995;1031;894;890;5347	BLM;CCNA2;CCNB1;CCNB2;CCND2;CCNE2;CDC25C;CDC6;CDKN2C;CDKN3;DIRAS3;PKMYT1;PLK1;PSRC1
Baseline	FHL1-KD vs. siControl	Gene Ontology (Biological Process)	GO:0051383	kinetochore organization	-0.700	-2.264	0.000	0.001	13	9	64105;64946;10051;1062;81620;83540;10403;1058;1063	CDT1;CENPA;CENPE;CENPF;CENPH;CENPK;NDC80;NUF2;SMC4
Baseline	FHL1-KD vs. siControl	Gene Ontology (Biological Process)	GO:0044380	protein localization to cytoskeleton	-0.698	-2.254	0.000	0.001	13	8	6491;3356;6790;9585;81610;54443;7272;10615	ANLN;AURKA;FAM83D;HTR2A;KIF20B;SPAG5;STIL;TTK
Baseline	FHL1-KD vs. siControl	Gene Ontology (Biological Process)	GO:0045930	negative regulation of mitotic cell cycle	-0.414	-2.25	0.000	0.001	101	32	7517;9319;2146;51451;4085;672;1869;9232;11130;2619;641;6790;891;990;63967;983;701;9212;81620;4998;995;51512;991;10403;146956;5347;699;79733;7272;7153;1063;2273	AURKA;AURKB;BLM;BRCA1;BUB1;BUB1B;CCNB1;CDC20;CDC25C;CDC6;CDK1;CDT1;CENPF;CLSPN;E2F1;E2F8;EME1;EZH2;FHL1;GAS1;GTSE1;LCMT1;MAD2L1;NDC80;ORC1;PLK1;PTTG1;TOP2A;TRIP13;TTK;XRCC3;ZWINT
Baseline	FHL1-KD vs. siControl	Gene Ontology (Biological Process)	GO:0071826	ribonucleoprotein complex subunit organization	0.346	2.469	0.000	0.001	69	55	201164;51065;10659;8996;6606;83640;29777;203228;80135;58155;84154;6635;6223;79760;10978;56342;79577;51119;8668;55299;6152;29093;708;6430;6628;51081;6232;3320;8683;8662;6128;6632;8669;51657;8562;6204;4839;55794;10480;6208;6125;51747;1778;4809;6134;6169;3831;6135;10907;10856;27335;3692;4869;51388;6732	ABT1;BRIX1;C1QBP;C9orf72;CDC73;CELF2;CLP1;DDX28;DENR;DYNC1H1;EIF3B;EIF3I;EIF3J;EIF3K;EIF3M;EIF6;GEMIN7;HSP90AA1;KLC1;LUC7L3;MRPL22;MRPS7;NIP7;NOL3;NOP2;NPM1;PLD6;PPAN;PTBP2;RAMAC;RPF1;RPF2;RPL10;RPL11;RPL24;RPL38;RPL5;RPL6;RPS10;RPS14;RPS19;RPS27;RPS27L;RUVBL2;SBDS;SMN1;SNRPB;SNRPD1;SNRPE;SNU13;SRPK1;SRSF5;SRSF9;STYXL1;TXNL4A
Baseline	FHL1-KD vs. siControl	Gene Ontology (Biological Process)	GO:0010257	NADH dehydrogenase complex assembly	0.533	2.464	0.000	0.001	18	17	4706;284184;4725;4708;4709;4724;29078;4714;55101;4704;4726;4698;90871;4694;51079;4729;4717	DMAC1;DMAC2;NDUFA1;NDUFA13;NDUFA5;NDUFA9;NDUFAB1;NDUFAF4;NDUFAF8;NDUFB2;NDUFB3;NDUFB8;NDUFC1;NDUFS4;NDUFS5;NDUFS6;NDUFV2
Baseline	FHL1-KD vs. siControl	Gene Ontology (Biological Process)	GO:0061641	CENP-A containing chromatin organization	-0.615	-2.196	0.000	0.002	18	10	23421;64105;64946;2491;79019;79682;11339;55355;57082;1058	CENPA;CENPH;CENPI;CENPK;CENPM;CENPU;HJURP;ITGB3BP;KNL1;OIP5
Baseline	FHL1-KD vs. siControl	Gene Ontology (Biological Process)	GO:0007018	microtubule-based movement	-0.451	-2.182	0.000	0.002	56	17	27148;55083;9928;29127;9493;23224;9585;56992;1062;81930;3832;3833;9787;24137;11004;10112;146909	CENPE;DLGAP5;KIF11;KIF14;KIF15;KIF18A;KIF18B;KIF20A;KIF20B;KIF23;KIF26B;KIF2C;KIF4A;KIFC1;RACGAP1;STK36;SYNE2
Baseline	FHL1-KD vs. siControl	Gene Ontology (Biological Process)	GO:0006333	chromatin assembly or disassembly	-0.502	-2.163	0.000	0.002	36	24	387103;10541;4678;23270;6601;55839;8289;7157;3070;3148;23421;64105;4171;64946;2491;6599;8208;79019;79682;55723;11339;55355;57082;1058	ANP32B;ARID1A;ASF1B;CENPA;CENPH;CENPI;CENPK;CENPM;CENPN;CENPU;CENPW;CHAF1B;HELLS;HJURP;HMGB2;ITGB3BP;KNL1;MCM2;NASP;OIP5;SMARCC1;SMARCC2;TP53;TSPYL4
Baseline	FHL1-KD vs. siControl	Gene Ontology (Biological Process)	GO:0008637	apoptotic mitochondrial changes	0.426	2.393	0.000	0.002	32	21	2537;26355;664;84883;5366;6648;2876;8996;665;7532;27113;51025;578;291;282991;581;598;5516;400916;3099;25994	AIFM2;BAK1;BAX;BBC3;BCL2L1;BLOC1S2;BNIP3;BNIP3L;CHCHD10;FAM162A;GPX1;HIGD1A;HK2;IFI6;NOL3;PAM16;PMAIP1;PPP2CB;SLC25A4;SOD2;YWHAG
Baseline	FHL1-KD vs. siControl	Gene Ontology (Biological Process)	GO:0010639	negative regulation of organelle organization	-0.400	-2.131	0.000	0.003	96	50	4302;8850;4233;10459;348110;1789;54908;6419;29767;4281;6497;1785;157922;1111;55604;4683;9882;55693;80312;2059;26586;26271;4133;130271;4171;7517;899;9319;3178;51451;146206;4085;672;9232;112476;10163;891;701;9212;81620;991;10403;5347;699;4751;7272;10891;7153;25802;1063	ARPIN;AURKB;BRCA1;BUB1;BUB1B;CAMSAP1;CARMIL1;CARMIL2;CCNB1;CCNF;CDC20;CDT1;CENPF;CHEK1;CKAP2;DNM2;DNMT3B;EPS8;FBXO5;HNRNPA1;KAT2B;KDM4D;LCMT1;LMOD1;MAD2L1;MAD2L2;MAP2;MCM2;MET;MID1;MLLT6;NBN;NDC80;NEK2;PLEKHH2;PLK1;PPARGC1A;PRRT2;PTTG1;SETMAR;SKI;SPDL1;TBC1D4;TET1;TMOD2;TOP2A;TRIP13;TTK;WASF2;XRCC3
Baseline	FHL1-KD vs. siControl	Gene Ontology (Biological Process)	GO:0009451	RNA modification	0.393	2.325	0.000	0.004	34	29	3028;51531;83640;55505;1787;10436;81627;80745;54802;51605;55623;8846;80324;79828;55039;144233;60487;90353;150962;84267;10785;115708;6741;9589;127253;4839;1736;55226;142940	ALKBH1;BCDIN3D;C9orf64;CTU1;DKC1;EMG1;HSD17B10;METTL8;NAT10;NOP10;NOP2;PUS1;PUS10;RAMAC;SSB;THUMPD1;THUMPD2;TRDMT1;TRIT1;TRMO;TRMT11;TRMT12;TRMT1L;TRMT6;TRMT61A;TRUB1;TYW3;WDR4;WTAP
Baseline	FHL1-KD vs. siControl	Gene Ontology (Biological Process)	GO:0000959	mitochondrial RNA metabolic process	0.547	2.306	0.000	0.004	15	14	3028;7019;9238;81892;79736;54802;400916;80324;6832;56652;84275;60493;51067;87178	CHCHD10;FASTKD5;HSD17B10;PNPT1;PUS1;SLC25A33;SLIRP;SUPV3L1;TBRG4;TEFM;TFAM;TRIT1;TWNK;YARS2
Baseline	FHL1-KD vs. siControl	Gene Ontology (Biological Process)	GO:0016073	snRNA metabolic process	0.500	2.277	0.000	0.005	19	17	64859;6884;6617;905;2959;55505;51010;2963;2961;6882;23016;54512;5437;6619;7702;1736;2958	CCNT2;DKC1;EXOSC3;EXOSC4;EXOSC7;GTF2A2;GTF2B;GTF2E2;GTF2F2;NABP1;NOP10;POLR2H;SNAPC1;SNAPC3;TAF11;TAF13;ZNF143
Baseline	FHL1-KD vs. siControl	Gene Ontology (Biological Process)	GO:0002181	cytoplasmic translation	0.408	2.243	0.000	0.006	29	26	221662;89978;51372;6133;6231;5936;8668;25873;6235;6152;25946;51121;6165;6227;8662;6128;8669;6143;6141;8562;6154;10480;6139;6169;6135;27335	DENR;DPH6;EIF3B;EIF3I;EIF3J;EIF3K;EIF3M;RBM24;RBM4;RPL11;RPL17;RPL18;RPL19;RPL24;RPL26;RPL26L1;RPL35A;RPL36;RPL38;RPL6;RPL9;RPS21;RPS26;RPS29;TMA7;ZNF385A
Baseline	FHL1-KD vs. siControl	Gene Ontology (Biological Process)	GO:0006310	DNA recombination	-0.399	-2.08	0.000	0.006	81	45	4439;6929;27434;7468;7040;10459;5892;116028;79605;55086;5888;1111;57697;4683;29893;6932;55693;84515;3148;2237;253714;7517;25788;2187;9319;8318;10635;51659;672;8438;79915;84057;4796;641;124817;55010;7516;84296;9401;675;83990;10721;146956;9156;7153	ATAD5;BLM;BRCA1;BRCA2;BRIP1;CDC45;CHEK1;CNTD1;EME1;EXO1;FANCB;FANCM;FEN1;GINS2;GINS4;HMGB2;KDM4D;MAD2L2;MCM8;MMS22L;MND1;MSH5;NBN;NSD2;PARPBP;PGBD5;POLM;POLQ;PSMC3IP;RAD51;RAD51AP1;RAD51D;RAD54B;RAD54L;RADX;RECQL4;RMI2;TCF3;TCF7;TGFB1;TONSL;TOP2A;TRIP13;XRCC2;XRCC3
Baseline	FHL1-KD vs. siControl	Gene Ontology (Biological Process)	GO:0032886	regulation of microtubule-based process	-0.427	-2.065	0.000	0.007	59	29	4281;157922;254263;1111;4135;50861;58497;5310;55835;26586;4133;25886;7517;899;6491;672;59341;84722;6790;22974;221150;10460;220134;10733;81930;3832;5347;4751;10615	AURKA;BRCA1;CAMSAP1;CCNF;CENPJ;CHEK1;CKAP2;CNIH2;KIF11;KIF18A;MAP2;MAP6;MID1;NEK2;PKD1;PLK1;PLK4;POC1A;PRUNE1;PSRC1;SKA1;SKA3;SPAG5;STIL;STMN3;TACC3;TPX2;TRPV4;XRCC3
Baseline	FHL1-KD vs. siControl	Gene Ontology (Biological Process)	GO:0017004	cytochrome complex assembly	0.602	2.21	0.000	0.007	12	11	55245;116228;29796;100131801;1353;388753;51287;10063;51241;84275;1355	COA4;COA6;COX11;COX15;COX16;COX17;COX20;PET100;SLC25A33;UQCC1;UQCR10
Baseline	FHL1-KD vs. siControl	Gene Ontology (Biological Process)	GO:0051653	spindle localization	-0.630	-2.057	0.001	0.007	13	5	51203;89958;10403;259266;1058	ASPM;CENPA;NDC80;NUSAP1;SAPCD2
Baseline	FHL1-KD vs. siControl	Gene Ontology (Biological Process)	GO:0031109	microtubule polymerization or depolymerization	-0.482	-2.035	0.005	0.009	31	15	50861;58497;55835;26586;26271;4133;347240;59341;9928;84722;221150;220134;81930;11004;146909	CENPJ;CKAP2;FBXO5;KIF14;KIF18A;KIF18B;KIF24;KIF2C;MAP2;PRUNE1;PSRC1;SKA1;SKA3;STMN3;TRPV4
Baseline	FHL1-KD vs. siControl	Gene Ontology (Biological Process)	GO:0006766	vitamin metabolic process	0.374	2.179	0.000	0.009	34	12	55350;316;3553;6515;6513;135293;56603;55312;8942;9446;27249;60496	AASDHPPT;AOX1;CYP26B1;GSTO1;IL1B;KYNU;MMADHC;PM20D2;RFK;SLC2A1;SLC2A3;VNN3
Baseline	FHL1-KD vs. siControl	Gene Ontology (Biological Process)	GO:0043583	ear development	-0.436	-2.027	0.000	0.010	49	31	10541;2048;6299;596;7040;1906;2535;115908;5781;29;51804;10018;7043;64220;4919;7042;5159;1301;4171;3199;2736;8642;57216;23493;2737;10194;5396;3280;3776;890;9935	ABR;ANP32B;BCL2;BCL2L11;CCNA2;COL11A1;CTHRC1;DCHS1;EDN1;EPHB2;FZD2;GLI2;GLI3;HES1;HEY2;HOXA2;KCNK2;MAFB;MCM2;PDGFRB;PRRX1;PTPN11;ROR1;SALL1;SIX4;STRA6;TGFB1;TGFB2;TGFB3;TSHZ1;VANGL2
Baseline	FHL1-KD vs. siControl	Gene Ontology (Biological Process)	GO:0022412	cellular process involved in reproduction in multicellular organism	-0.407	-2.013	0.000	0.011	62	25	221656;246777;2120;3148;26271;2189;85376;9319;6586;5139;8613;6790;891;2175;4603;81930;675;83990;23397;5347;338773;7272;7153;259266;57082	ASPM;AURKA;BRCA2;BRIP1;CCNB1;ETV6;FANCA;FANCG;FBXO5;HMGB2;KDM1B;KIF18A;KNL1;MYBL1;NCAPH;PDE3A;PLK1;PLPP3;RIMBP3;SLIT3;SPESP1;TMEM119;TOP2A;TRIP13;TTK
Baseline	FHL1-KD vs. siControl	Gene Ontology (Biological Process)	GO:0019233	sensory perception of pain	-0.541	-2	0.005	0.012	19	14	2047;6335;1906;57555;784;1910;23621;2534;55273;3751;3356;10893;8989;4987	BACE1;CACNB3;EDN1;EDNRB;EPHB1;FYN;HTR2A;KCND2;MMP24;NLGN2;OPRL1;SCN9A;TMEM100;TRPA1
Baseline	FHL1-KD vs. siControl	Gene Ontology (Biological Process)	GO:0071824	protein-DNA complex subunit organization	-0.398	-1.975	0.000	0.015	62	22	3070;3148;23421;64105;4171;64946;8318;2491;6599;23493;5757;8208;79019;1062;79682;81620;55723;11339;55355;57082;1058;1063	ASF1B;CDC45;CDT1;CENPA;CENPE;CENPF;CENPH;CENPI;CENPK;CENPM;CENPU;CHAF1B;HELLS;HEY2;HJURP;HMGB2;ITGB3BP;KNL1;MCM2;OIP5;PTMA;SMARCC1
Baseline	FHL1-KD vs. siControl	Gene Ontology (Biological Process)	GO:0032609	interferon-gamma production	0.422	2.106	0.004	0.015	22	6	3570;3592;3553;7855;9636;29126	CD274;FZD5;IL12A;IL1B;IL6R;ISG15
Baseline	FHL1-KD vs. siControl	Gene Ontology (Biological Process)	GO:0010927	cellular component assembly involved in morphogenesis	-0.494	-1.976	0.001	0.015	24	16	64753;23187;1906;29767;5156;51804;23136;7168;4208;4628;5159;23405;26011;1073;25802;57082	CCDC136;CFL2;DICER1;EDN1;EPB41L3;KNL1;LMOD1;MEF2C;MYH10;PDGFRA;PDGFRB;PHLDB1;SIX4;TENM4;TMOD2;TPM1
Baseline	FHL1-KD vs. siControl	Gene Ontology (Biological Process)	GO:0006338	chromatin remodeling	-0.427	-1.956	0.000	0.017	43	21	6601;55839;8289;1111;10847;9759;3070;3148;23421;64105;64946;2491;6599;6304;5757;79019;79682;11339;55355;57082;1058	ARID1A;CENPA;CENPH;CENPI;CENPK;CENPM;CENPN;CENPU;CHEK1;HDAC4;HELLS;HJURP;HMGB2;ITGB3BP;KNL1;OIP5;PTMA;SATB1;SMARCC1;SMARCC2;SRCAP
Baseline	FHL1-KD vs. siControl	Gene Ontology (Biological Process)	GO:0070972	protein localization to endoplasmic reticulum	0.325	2.066	0.000	0.018	45	37	23645;23480;65992;6223;55973;6233;6133;6231;6206;6144;6164;25873;6235;6152;6207;6165;6232;6192;6168;6217;6227;6128;10134;6210;6143;6201;6141;6204;6154;6189;6208;6125;6139;6229;6134;6169;6135	BCAP29;BCAP31;DDRGK1;PPP1R15A;RPL10;RPL11;RPL17;RPL18;RPL19;RPL21;RPL24;RPL26;RPL34;RPL35A;RPL36;RPL37A;RPL38;RPL5;RPL6;RPL9;RPS10;RPS12;RPS13;RPS14;RPS15A;RPS16;RPS19;RPS21;RPS24;RPS26;RPS27;RPS27A;RPS29;RPS3A;RPS4Y1;RPS7;SEC61G
Baseline	FHL1-KD vs. siControl	Gene Ontology (Biological Process)	GO:0001764	neuron migration	-0.476	-1.94	0.000	0.020	29	19	29967;23768;4897;79625;8828;323;4131;9201;4208;4628;89796;266727;2534;6695;6376;4929;9585;259266;285313	APBB2;ASPM;CX3CL1;DCLK1;FLRT2;FYN;IGSF10;KIF20B;LRP12;MAP1B;MDGA1;MEF2C;MYH10;NAV1;NDNF;NR4A2;NRCAM;NRP2;SPOCK1
Baseline	FHL1-KD vs. siControl	Gene Ontology (Biological Process)	GO:0021953	central nervous system neuron differentiation	-0.436	-1.926	0.000	0.022	41	25	8925;2048;2047;6299;23334;6422;166614;51684;6259;8828;25987;9201;266727;1436;4133;6608;2736;6586;1746;2737;6695;3280;4929;91584;23017	CSF1R;DCLK1;DCLK2;DLX2;EPHB1;EPHB2;FAIM2;GLI2;GLI3;HERC1;HES1;MAP2;MDGA1;NR4A2;NRP2;PLXNA4;RYK;SALL1;SFRP1;SLIT3;SMO;SPOCK1;SUFU;SZT2;TSKU
Baseline	FHL1-KD vs. siControl	Gene Ontology (Biological Process)	GO:0010821	regulation of mitochondrion organization	0.338	2.019	0.006	0.024	38	21	201164;26355;7855;664;5366;2876;8996;665;7532;118424;27113;3791;51025;578;57103;581;598;400916;59286;3099;25994	BAK1;BAX;BBC3;BCL2L1;BNIP3;BNIP3L;CHCHD10;FAM162A;FZD5;GPX1;HIGD1A;HK2;KDR;NOL3;PAM16;PLD6;PMAIP1;TIGAR;UBE2J2;UBL5;YWHAG
Baseline	FHL1-KD vs. siControl	Gene Ontology (Biological Process)	GO:0006091	generation of precursor metabolites and energy	0.227	2.01	0.000	0.024	117	66	314;316;84419;2646;2026;664;84883;8987;2632;1346;648791;5210;221264;2230;84532;10165;2232;5230;2023;116228;79660;291;29796;57103;54949;10539;4706;128;9238;79736;1347;400916;10007;4725;3099;4708;4709;5209;4724;1349;1353;10632;4714;388753;2110;515;54205;1350;10063;57019;1728;4704;539;4726;51422;283209;514;6391;6390;84275;4698;112812;60493;1345;7167;1355	ACSS1;ADH5;AIFM2;AK9;AOC2;AOX1;ATP5F1E;ATP5MG;ATP5PB;ATP5PO;BNIP3;C15orf48;CHCHD10;CIAPIN1;COA6;COX11;COX15;COX17;COX20;COX6C;COX7A1;COX7A2;COX7B;COX7C;CYCS;ENO1;ENO2;ETFDH;FASTKD5;FDX1;FDX2;FDXR;GBE1;GCKR;GLRX3;GNPDA1;HK2;NDUFA5;NDUFA9;NDUFAB1;NDUFB2;NDUFB3;NDUFB8;NDUFS4;NDUFS5;NDUFS6;NQO1;PFKFB3;PFKFB4;PGK1;PGM2L1;PPP1R3B;PPP1R3G;PRKAG2;SDHAF2;SDHB;SDHC;SLC25A13;SLC25A33;SLC25A4;STBD1;TBRG4;TEF…
Baseline	FHL1-KD vs. siControl	Gene Ontology (Biological Process)	GO:0007292	female gamete generation	-0.489	-1.902	0.004	0.026	25	13	2120;84515;26271;9319;5139;6790;891;675;23397;5347;7272;7153;259266	ASPM;AURKA;BRCA2;CCNB1;ETV6;FBXO5;MCM8;NCAPH;PDE3A;PLK1;TOP2A;TRIP13;TTK
Baseline	FHL1-KD vs. siControl	Gene Ontology (Biological Process)	GO:0051339	regulation of lyase activity	-0.615	-1.903	0.006	0.026	11	7	7077;775;1910;9568;4552;4883;9495	AKAP5;CACNA1C;EDNRB;GABBR2;MTRR;NPR3;TIMP2
Baseline	FHL1-KD vs. siControl	Gene Ontology (Biological Process)	GO:0051052	regulation of DNA metabolic process	-0.330	-1.873	0.000	0.034	122	57	81931;7468;7040;91607;10459;1956;6419;3399;116028;55086;59343;5888;253980;7157;5985;1111;4862;26585;4683;221656;1763;5063;55693;80312;80174;5159;26271;5982;8914;2736;2187;3178;10635;400410;5983;672;79915;1663;2139;2735;641;63922;55010;3776;990;157570;983;9212;81620;9401;675;10721;890;4751;79733;10891;2305	ATAD5;AURKB;BLM;BRCA1;BRCA2;CCNA2;CDC6;CDK1;CDT1;CHEK1;CHTF18;DBF4B;DDX11;DNA2;E2F8;EGFR;ESCO2;EYA2;FANCB;FBXO5;FOXM1;GLI1;GLI2;GREM1;HNRNPA1;ID3;KCNK2;KCTD13;KDM1B;KDM4D;MAD2L2;NBN;NEK2;NPAS2;NSD2;PAK3;PARPBP;PDGFRB;POLQ;PPARGC1A;RAD51;RAD51AP1;RADX;RECQL4;RFC2;RFC3;RFC5;RMI2;SENP2;SETMAR;SLFN11;ST20;TET1;TGFB1;TIMELESS;TP53;ZNF93
Baseline	FHL1-KD vs. siControl	Gene Ontology (Biological Process)	GO:1904888	cranial skeletal system development	-0.479	-1.867	0.007	0.035	24	22	1112;7020;3340;1954;4325;285590;3198;7040;5156;51804;4088;4208;7043;7042;10584;3199;1746;2737;50515;5396;2778;55165	CEP55;CHST11;COLEC10;DLX2;FOXN3;GLI3;GNAS;HOXA1;HOXA2;MEF2C;MEGF8;MMP16;NDST1;PDGFRA;PRRX1;SH3PXD2B;SIX4;SMAD3;TFAP2A;TGFB1;TGFB2;TGFB3
Baseline	FHL1-KD vs. siControl	Gene Ontology (Biological Process)	GO:0021675	nerve development	-0.472	-1.862	0.003	0.035	26	19	5270;3213;3198;1902;2048;2047;6299;3676;51804;8828;3200;23405;2737;4884;23213;3280;7412;91584;9935	DICER1;EPHB1;EPHB2;GLI3;HES1;HOXA1;HOXA3;HOXB3;ITGA4;LPAR1;MAFB;NPTX1;NRP2;PLXNA4;SALL1;SERPINE2;SIX4;SULF1;VCAM1
Baseline	FHL1-KD vs. siControl	Gene Ontology (Biological Process)	GO:0048705	skeletal system morphogenesis	-0.369	-1.858	0.006	0.036	68	48	8692;3340;1954;8313;6424;1294;4325;1293;285590;7010;3213;3198;84159;3201;55790;7040;51741;2734;6422;5156;7763;6497;6259;26585;51804;4088;342184;22856;4208;5310;1305;7043;3200;3224;1301;25886;3199;4256;1746;64399;2737;7703;51435;654;59341;50515;5396;2778	ARID5B;AXIN2;BMP6;CHST11;CHSY1;COL11A1;COL13A1;COL6A3;COL7A1;CSGALNACT1;DLX2;FMN1;GLG1;GLI3;GNAS;GREM1;HHIP;HOXA1;HOXA2;HOXA3;HOXA4;HOXB3;HOXC8;HYAL2;MEF2C;MEGF8;MGP;MMP16;NDST1;PCGF2;PDGFRA;PKD1;POC1A;PRRX1;RYK;SCARA3;SFRP1;SFRP4;SH3PXD2B;SIX4;SKI;SMAD3;TEK;TGFB1;TGFB3;TRPV4;WWOX;ZFAND5
Baseline	FHL1-KD vs. siControl	Gene Ontology (Biological Process)	GO:0071806	protein transmembrane transport	0.469	1.938	0.013	0.039	14	14	80273;4170;51025;23480;90580;10245;140823;84134;29928;51079;56993;55670;5189;23471	GRPEL1;MCL1;NDUFA13;PAM16;PEX1;PEX26;ROMO1;SEC61G;TIMM17B;TIMM22;TIMM29;TOMM22;TOMM40L;TRAM1
Baseline	FHL1-KD vs. siControl	Gene Ontology (Biological Process)	GO:0006839	mitochondrial transport	0.263	1.9	0.000	0.046	64	38	7855;664;5366;80273;8996;665;26521;7532;10165;118424;27113;57380;51025;578;282991;581;598;400916;90580;59286;253512;3099;221154;10245;10632;140823;515;55186;5663;539;54741;514;91689;55486;6993;84275;3320;84134	ATP5F1E;ATP5MG;ATP5PB;ATP5PO;BAK1;BAX;BBC3;BCL2L1;BLOC1S2;BNIP3;BNIP3L;CHCHD10;DYNLT1;FZD5;GRPEL1;HK2;HSP90AA1;LEPROT;MICU2;MRS2;NOL3;PAM16;PARL;PMAIP1;PSEN1;ROMO1;SLC25A13;SLC25A30;SLC25A33;SLC25A36;SMDT1;TIMM17B;TIMM29;TIMM8B;TOMM40L;UBE2J2;UBL5;YWHAG
Baseline	FHL1-KD vs. siControl	Gene Ontology (Biological Process)	GO:0034340	response to type I interferon	0.369	1.904	0.000	0.047	24	11	2537;3429;91543;9636;4599;3665;3669;10410;684;6772;3434	BST2;IFI27;IFI6;IFIT1;IFITM3;IRF7;ISG15;ISG20;MX1;RSAD2;STAT1
Baseline	FHL1-KD vs. siControl	Gene Ontology (Biological Process)	GO:0048568	embryonic organ development	-0.331	-1.817	0.002	0.050	112	58	3201;2048;6299;57534;7040;1956;7477;1906;2535;115908;3399;51684;5156;59343;8289;23414;29;51804;4088;3398;2022;4208;5310;7043;64220;348093;5426;6932;204851;7042;3200;26259;10019;65009;1301;6608;3199;2736;5087;6491;57216;1746;23493;2737;7703;50515;10194;5396;2778;2735;7732;3280;25806;10733;23462;9935;79733;79805	ABR;ARID1A;CHST11;COL11A1;CTHRC1;DLX2;E2F8;EDN1;EGFR;ENG;EPHB2;FBXW8;FZD2;GLI1;GLI2;GLI3;GNAS;HES1;HEY1;HEY2;HIPK1;HOXA2;HOXA3;HOXA4;ID2;ID3;MAFB;MEF2C;MIB1;NDRG4;PBX1;PCGF2;PDGFRA;PKD1;PLK4;POLE;PRRX1;RBPMS2;RNF112;SALL1;SENP2;SH2B3;SIX4;SMAD3;SMO;STIL;STRA6;SUFU;TCF7;TGFB1;TGFB2;TGFB3;TSHZ1;VANGL2;VASH2;VAX2;WNT7B;ZFPM2
Baseline	FHL1-KD vs. siControl	Gene Ontology (Biological Process)	GO:0007006	mitochondrial membrane organization	0.299	1.865	0.011	0.050	40	32	664;5366;8996;665;7532;27113;27109;578;2055;282991;581;598;54927;400916;90580;3099;10632;140823;515;539;514;6993;3320;516;521;29928;81554;51079;64112;10449;56993;518	ACAA2;ATP5F1E;ATP5MC1;ATP5MC3;ATP5ME;ATP5MG;ATP5PB;ATP5PO;BAK1;BAX;BBC3;BCL2L1;BLOC1S2;BNIP3;BNIP3L;CHCHD10;CHCHD3;CLN8;DMAC2L;DYNLT1;HK2;HSP90AA1;MOAP1;NDUFA13;NOL3;PMAIP1;RCC1L;ROMO1;TIMM22;TIMM29;TOMM22;YWHAG
Baseline	FHL1-KD vs. siControl	Gene Ontology (Cellular Component)	GO:0098798	mitochondrial protein complex	0.492	3.807	0.000	0.000	90	82	84419;3028;1346;80273;54534;57129;26521;122704;345778;54148;26589;29088;60488;51264;51025;28957;29796;5163;116541;581;4706;51373;64981;219927;1347;9553;54927;400916;28977;90580;4725;4708;221154;4709;4724;10245;10632;140823;4714;55101;51023;515;65005;1350;4580;4704;539;4726;92259;29093;6832;514;91689;55139;6391;51081;6390;4698;84134;64983;90871;64951;516;521;64969;29928;4697;55173;4694;92170;51079…	ANKZF1;ATP5F1E;ATP5MC1;ATP5MC3;ATP5ME;ATP5MG;ATP5PB;ATP5PO;BAX;C15orf48;CHCHD10;CHCHD3;COX7A1;COX7A2;COX7C;DMAC1;DMAC2;GRPEL1;HSD17B10;MICU2;MRPL15;MRPL18;MRPL21;MRPL22;MRPL27;MRPL32;MRPL33;MRPL34;MRPL39;MRPL42;MRPL46;MRPL47;MRPL50;MRPL52;MRPL54;MRPL9;MRPS10;MRPS17;MRPS18B;MRPS18C;MRPS22;MRPS24;MRPS28;MRPS31;MRPS35;MRPS36;MRPS5;MRPS7;MTG1;MTX1;MTX3;NDUFA1;NDUFA13;NDUFA4;NDUFA5;NDUFA9;NDUFAB1;NDUF…
Baseline	FHL1-KD vs. siControl	Gene Ontology (Cellular Component)	GO:0005743	mitochondrial inner membrane	0.413	3.437	0.000	0.000	134	113	2537;84419;91543;1160;1346;80273;54534;58472;57129;26521;122704;10165;55245;2232;54148;2021;57380;26589;27109;116228;80775;29088;60488;51264;51025;28957;291;29796;116541;4706;598;51649;51373;64981;219927;1347;9553;54927;400916;84233;28977;90580;137994;253512;4725;100131801;4708;221154;4709;4724;1349;1353;4067;10245;25994;29078;10632;140823;4714;55101;51023;2110;515;65005;54205;1350;55186;5663;470…	ATAD3B;ATP5F1E;ATP5MC1;ATP5MC3;ATP5ME;ATP5MG;ATP5PB;ATP5PO;BCL2L1;C15orf48;CHCHD10;CHCHD3;CKMT2;COX11;COX15;COX16;COX20;COX6C;COX7A1;COX7A2;COX7B;COX7C;CYCS;DMAC1;DMAC2;DMAC2L;ENDOG;ETFDH;FDXR;GHITM;GRPEL1;HIGD1A;HIGD2A;IFI6;LETM2;LYN;MICU2;MRPL15;MRPL18;MRPL21;MRPL22;MRPL27;MRPL32;MRPL33;MRPL34;MRPL39;MRPL42;MRPL46;MRPL47;MRPL50;MRPL52;MRPL54;MRPL9;MRPS10;MRPS17;MRPS18B;MRPS18C;MRPS22;MRPS23;MRP…
Baseline	FHL1-KD vs. siControl	Gene Ontology (Cellular Component)	GO:0005840	ribosome	0.427	3.1	0.000	0.000	78	70	51065;54534;57129;285855;122704;54148;26589;29088;60488;51264;28957;90480;116541;4706;51649;51373;64981;6223;219927;9553;28977;6233;6133;6231;6206;6144;51023;65005;6164;6838;25873;6235;6152;6207;92259;29093;51121;6165;51081;6232;6192;64983;6168;6217;6227;6128;64951;6210;64969;6143;55173;6201;6141;92170;8562;6204;29074;6154;28973;6189;10240;56945;6208;87178;6125;6139;6229;6134;6169;6135	DENR;GADD45GIP1;MRPL15;MRPL18;MRPL21;MRPL22;MRPL27;MRPL32;MRPL33;MRPL34;MRPL39;MRPL42;MRPL46;MRPL47;MRPL50;MRPL52;MRPL54;MRPL9;MRPS10;MRPS17;MRPS18B;MRPS18C;MRPS22;MRPS23;MRPS24;MRPS28;MRPS31;MRPS35;MRPS36;MRPS5;MRPS7;MTG1;NDUFAB1;PNPT1;RPL10;RPL11;RPL17;RPL18;RPL19;RPL21;RPL24;RPL26;RPL26L1;RPL34;RPL35A;RPL36;RPL37A;RPL38;RPL5;RPL6;RPL7L1;RPL9;RPS10;RPS12;RPS13;RPS14;RPS15A;RPS16;RPS19;RPS21;RPS…
Baseline	FHL1-KD vs. siControl	Gene Ontology (Cellular Component)	GO:0044455	mitochondrial membrane part	0.404	2.888	0.000	0.000	69	59	84419;664;1346;80273;345778;80775;51025;578;291;29796;4706;1347;54927;400916;90580;4725;100131801;4708;221154;4709;4724;1349;1353;4067;10245;10632;140823;4714;55101;2110;515;1350;4580;4704;539;4726;54968;51241;514;91689;55139;6391;6390;4698;84134;1355;90871;516;521;29928;4697;4694;51079;4729;56993;7386;440567;4717;518	ANKZF1;ATP5F1E;ATP5MC1;ATP5MC3;ATP5ME;ATP5MG;ATP5PB;ATP5PO;BAK1;BNIP3;C15orf48;CHCHD10;CHCHD3;COX11;COX15;COX16;COX7A1;COX7A2;COX7B;COX7C;DMAC1;DMAC2;ETFDH;GRPEL1;LYN;MICU2;MTX1;MTX3;NDUFA1;NDUFA13;NDUFA4;NDUFA5;NDUFA9;NDUFAB1;NDUFB2;NDUFB3;NDUFB8;NDUFC1;NDUFS4;NDUFS5;NDUFS6;NDUFV2;PAM16;PET100;ROMO1;SDHB;SDHC;SLC25A4;SMDT1;TIMM17B;TIMM22;TIMM29;TMEM177;TMEM70;TOMM22;TOMM40L;UQCR10;UQCRFS1;UQCRHL
Baseline	FHL1-KD vs. siControl	Gene Ontology (Cellular Component)	GO:0070469	respiratory chain	0.478	2.788	0.000	0.000	34	30	84419;1346;29796;4706;1347;4725;4708;4709;4724;1349;25994;4714;55101;54205;1350;4704;4726;6391;6390;4698;1355;90871;4697;192286;4694;51079;4729;7386;440567;4717	C15orf48;COX15;COX7A1;COX7A2;COX7B;COX7C;CYCS;DMAC1;DMAC2;HIGD1A;HIGD2A;NDUFA1;NDUFA13;NDUFA4;NDUFA5;NDUFA9;NDUFAB1;NDUFB2;NDUFB3;NDUFB8;NDUFC1;NDUFS4;NDUFS5;NDUFS6;NDUFV2;SDHB;SDHC;UQCR10;UQCRFS1;UQCRHL
Baseline	FHL1-KD vs. siControl	Gene Ontology (Cellular Component)	GO:0030684	preribosome	0.538	2.71	0.000	0.000	24	23	25983;55272;80135;10436;55781;54663;8780;51602;51096;10969;10528;8568;705;51077;56342;55127;79954;51118;6201;57050;4809;3692;51388	BYSL;EBNA1BP2;EIF6;EMG1;FCF1;HEATR1;IMP3;NGDN;NIP7;NOL10;NOP56;NOP58;PPAN;RIOK2;RIOK3;RPF1;RPS7;RRP1;SNU13;UTP11;UTP18;UTP3;WDR74
Baseline	FHL1-KD vs. siControl	Gene Ontology (Cellular Component)	GO:0098687	chromosomal region	-0.526	-2.918	0.000	0.000	123	61	9918;3835;1763;6839;23468;55693;3070;23421;79980;2237;64105;4171;10734;9735;64946;7517;4173;4176;2491;4085;3619;151246;11130;641;6790;891;157570;64151;79019;221150;983;1062;701;220134;79682;113130;9212;81930;81620;9401;675;4998;332;83540;55143;57405;10403;11339;54821;55355;11004;5347;147841;151648;699;4751;7272;10615;57082;1058;1063	AURKA;AURKB;BIRC5;BLM;BRCA2;BUB1;BUB1B;CBX5;CCNB1;CDCA5;CDCA8;CDK1;CDT1;CENPA;CENPE;CENPF;CENPH;CENPI;CENPK;CENPM;CENPU;DNA2;DSN1;ERCC6L;ESCO2;FEN1;HELLS;HJURP;INCENP;ITGB3BP;KDM4D;KIF18A;KIF22;KIF2C;KNL1;KNTC1;MAD2L1;MCM2;MCM4;MCM7;NCAPD2;NCAPG;NDC80;NEK2;NUF2;OIP5;ORC1;PLK1;RECQL4;SGO1;SGO2;SKA1;SKA3;SPAG5;SPC24;SPC25;STAG3;SUV39H1;TTK;XRCC3;ZWINT
Baseline	FHL1-KD vs. siControl	Gene Ontology (Cellular Component)	GO:0030496	midbody	-0.601	-2.995	0.000	0.000	63	28	1663;10640;3619;60509;9928;29127;9493;84722;6790;55165;9585;983;1062;9212;84628;332;55143;9055;54443;11113;79801;24137;5347;4751;10615;259266;10112;1063	AGBL5;ANLN;ASPM;AURKA;AURKB;BIRC5;CDCA8;CDK1;CENPE;CENPF;CEP55;CIT;DDX11;EXOC5;INCENP;KIF14;KIF20A;KIF20B;KIF23;KIF4A;NEK2;NTNG2;PLK1;PRC1;PSRC1;RACGAP1;SHCBP1;SPAG5
Baseline	FHL1-KD vs. siControl	Gene Ontology (Cellular Component)	GO:0005819	spindle	-0.562	-3.075	0.000	0.000	114	60	3835;8555;4739;4628;9371;26586;26271;79980;25886;4627;9735;23354;55856;9657;4085;1663;145508;3619;60509;9928;29127;83903;9493;84722;6790;891;22974;990;9585;221150;983;56992;1062;701;10460;220134;9212;81610;81930;3832;284403;51203;332;3833;55143;991;9055;79801;150468;9787;24137;5347;151648;4751;7272;10615;259266;10112;1063;146909	ACOT13;AGBL5;ASPM;AURKA;AURKB;BIRC5;BUB1B;CCNB1;CDC14B;CDC20;CDC6;CDCA8;CDK1;CENPE;CENPF;CEP128;CKAP2;CKAP2L;DDX11;DLGAP5;DSN1;FAM83D;FBXO5;HASPIN;HAUS5;INCENP;IQCB1;KIF11;KIF14;KIF15;KIF18A;KIF18B;KIF20A;KIF20B;KIF22;KIF23;KIF3B;KIF4A;KIFC1;KNTC1;MAD2L1;MYH10;MYH9;NEDD9;NEK2;NUSAP1;PLK1;POC1A;PRC1;PSRC1;RACGAP1;SGO1;SHCBP1;SKA1;SKA3;SPAG5;TACC3;TPX2;TTK;WDR62
Baseline	FHL1-KD vs. siControl	Gene Ontology (Cellular Component)	GO:0000793	condensed chromosome	-0.635	-3.267	0.000	0.000	82	49	3148;23421;79980;64105;10734;9735;64946;10051;4085;672;1663;3619;151246;11130;641;6790;891;54892;2177;64151;79019;221150;1062;701;220134;79682;113130;9212;81620;675;332;83540;57405;10403;54821;55355;11004;23397;5347;147841;151648;699;4751;7153;10615;57082;1058;4288;1063	AURKA;AURKB;BIRC5;BLM;BRCA1;BRCA2;BUB1;BUB1B;CCNB1;CDCA5;CDT1;CENPA;CENPE;CENPF;CENPH;CENPK;CENPM;CENPU;DDX11;DSN1;ERCC6L;FANCD2;HJURP;HMGB2;INCENP;ITGB3BP;KIF2C;KNL1;KNTC1;MAD2L1;MKI67;NCAPG;NCAPG2;NCAPH;NDC80;NEK2;NUF2;PLK1;SGO1;SGO2;SKA1;SKA3;SMC4;SPAG5;SPC24;SPC25;STAG3;TOP2A;ZWINT
Baseline	FHL1-KD vs. siControl	Gene Ontology (Cellular Component)	GO:0005875	microtubule associated complex	-0.497	-2.306	0.000	0.000	50	21	4133;6780;23354;347240;55083;9928;9493;6790;9585;56992;1062;9212;81930;3832;332;3833;55143;24137;11004;10112;146909	AURKA;AURKB;BIRC5;CDCA8;CENPE;HAUS5;KIF11;KIF14;KIF15;KIF18A;KIF18B;KIF20A;KIF20B;KIF23;KIF24;KIF26B;KIF2C;KIF4A;KIFC1;MAP2;STAU1
Baseline	FHL1-KD vs. siControl	Gene Ontology (Cellular Component)	GO:0045171	intercellular bridge	-0.644	-2.312	0.000	0.000	19	10	9657;947;60509;9493;22974;55165;84628;55143;24137;10112	AGBL5;CD34;CDCA8;CEP55;IQCB1;KIF20A;KIF23;KIF4A;NTNG2;TPX2
Baseline	FHL1-KD vs. siControl	Gene Ontology (Cellular Component)	GO:0005874	microtubule	-0.418	-2.321	0.000	0.000	119	48	3835;6840;54867;9371;23098;89796;400954;55835;158135;26586;4133;9735;8826;23354;347240;23093;59341;55083;283431;3619;9928;29127;9493;84722;6790;22974;9585;221150;983;56992;1062;220134;9212;81930;3832;51203;332;51512;3833;9055;24137;11004;5347;4751;10615;259266;10112;146909	ASPM;AURKA;AURKB;BIRC5;CDK1;CENPE;CENPJ;CKAP2;EML6;GAS2L3;GTSE1;HAUS5;INCENP;IQGAP1;KIF11;KIF14;KIF15;KIF18A;KIF18B;KIF20A;KIF20B;KIF22;KIF23;KIF24;KIF26B;KIF2C;KIF3B;KIF4A;KIFC1;KNTC1;MAP2;NAV1;NEK2;NUSAP1;PLK1;PRC1;PSRC1;RACGAP1;SARM1;SKA1;SKA3;SPAG5;SVIL;TMEM214;TPX2;TRPV4;TTLL11;TTLL5
Baseline	FHL1-KD vs. siControl	Gene Ontology (Cellular Component)	GO:0005657	replication fork	-0.555	-2.338	0.000	0.000	30	21	5892;55086;4172;5985;4683;23649;11169;5982;8914;253714;7517;8318;51659;5557;5983;4796;641;7516;29128;84296;55388	BLM;CDC45;GINS2;GINS4;MCM10;MCM3;MMS22L;NBN;POLA2;PRIM1;RAD51D;RADX;RFC2;RFC3;RFC5;TIMELESS;TONSL;UHRF1;WDHD1;XRCC2;XRCC3
Baseline	FHL1-KD vs. siControl	Gene Ontology (Cellular Component)	GO:0000792	heterochromatin	-0.575	-2.264	0.000	0.000	23	13	6839;23468;55693;3070;84733;79968;6304;7703;3619;29128;157570;146956;1058	CBX2;CBX5;CENPA;EME1;ESCO2;HELLS;INCENP;KDM4D;PCGF2;SATB1;SUV39H1;UHRF1;WDR76
Baseline	FHL1-KD vs. siControl	Gene Ontology (Cellular Component)	GO:0044445	cytosolic part	0.302	2.338	0.000	0.001	74	60	2026;51065;834;4734;285855;2023;837;282991;5533;6223;22948;317;6233;6133;1977;6231;6206;6144;51608;5706;90353;9775;6164;55330;6838;7203;25873;6235;6152;10213;6207;200933;51121;8772;6165;10576;6232;6192;6168;6217;10694;5704;6227;6128;6210;6143;6201;6141;6204;6154;6189;6208;6125;2647;6139;6229;9175;6134;6169;6135	APAF1;BLOC1S1;BLOC1S2;BLOC1S4;CASP1;CASP4;CCT2;CCT3;CCT5;CCT8;CTU1;EIF4A3;EIF4E;ENO1;ENO2;FADD;FBXO45;GET4;MAP3K13;NEDD4;PPP3CC;PSMC4;PSMC6;PSMD14;RPL10;RPL11;RPL17;RPL18;RPL19;RPL21;RPL24;RPL26;RPL26L1;RPL34;RPL35A;RPL36;RPL37A;RPL38;RPL5;RPL6;RPL7L1;RPL9;RPS10;RPS12;RPS13;RPS14;RPS15A;RPS16;RPS19;RPS21;RPS24;RPS26;RPS27;RPS27A;RPS27L;RPS29;RPS3A;RPS4Y1;RPS7;SURF6
Baseline	FHL1-KD vs. siControl	Gene Ontology (Cellular Component)	GO:0030964	NADH dehydrogenase complex	0.507	2.321	0.000	0.002	18	18	4706;4725;4708;4709;4724;4714;55101;4704;4726;4698;90871;4697;4694;51079;4729;4717;6622;55572	DMAC1;DMAC2;FOXRED1;NDUFA1;NDUFA13;NDUFA4;NDUFA5;NDUFA9;NDUFAB1;NDUFB2;NDUFB3;NDUFB8;NDUFC1;NDUFS4;NDUFS5;NDUFS6;NDUFV2;SNCA
Baseline	FHL1-KD vs. siControl	Gene Ontology (Cellular Component)	GO:0016469	proton-transporting two-sector ATPase complex	0.501	2.257	0.004	0.003	18	18	147007;9550;528;27109;10632;515;526;539;514;516;521;533;9296;8992;529;518;51382;537	ATP5F1E;ATP5MC1;ATP5MC3;ATP5ME;ATP5MG;ATP5PB;ATP5PO;ATP6AP1;ATP6V0B;ATP6V0E1;ATP6V1B2;ATP6V1C1;ATP6V1D;ATP6V1E1;ATP6V1F;ATP6V1G1;DMAC2L;TMEM199
Baseline	FHL1-KD vs. siControl	Gene Ontology (Cellular Component)	GO:0005759	mitochondrial matrix	0.240	2.166	0.000	0.004	130	87	25961;3028;80273;6648;2876;54534;384;162417;8050;57129;2230;84532;122704;2232;54148;205;26589;29088;60488;51264;51025;28957;7019;5163;54949;90480;116541;166785;54704;4706;598;9238;10102;51373;79736;54802;64981;219927;9553;28977;80324;587;84971;4714;7417;51023;2110;515;65005;211;34;4704;23597;92259;29093;6832;708;3029;85476;514;91689;6742;5096;79587;56652;51081;112812;60493;64983;6059;2926;23424;5…	ABCE1;ACADM;ACAT1;ACOT9;ACSS1;AK4;ALAS1;ARG2;ATG4D;ATP5F1E;ATP5PB;BCAT2;BCL2L1;C1QBP;CARS2;DDX28;ETFDH;FASTKD5;FDX1;FDX2;FDXR;GADD45GIP1;GFM1;GPX1;GRPEL1;GRSF1;HAGH;HSD17B10;HSPA9;LIPT1;MMAA;MRPL15;MRPL18;MRPL21;MRPL22;MRPL27;MRPL32;MRPL33;MRPL34;MRPL39;MRPL42;MRPL46;MRPL47;MRPL50;MRPL52;MRPL54;MRPL9;MRPS10;MRPS17;MRPS18B;MRPS18C;MRPS22;MRPS24;MRPS28;MRPS31;MRPS35;MRPS36;MRPS5;MRPS7;MTG1;NAGS;NDU…
Baseline	FHL1-KD vs. siControl	Gene Ontology (Cellular Component)	GO:0044815	DNA packaging complex	-0.679	-2.021	0.002	0.007	10	8	10592;9918;221656;10051;54892;64151;23397;1058	CENPA;KDM1B;NCAPD2;NCAPG;NCAPG2;NCAPH;SMC2;SMC4
Baseline	FHL1-KD vs. siControl	Gene Ontology (Cellular Component)	GO:1990204	oxidoreductase complex	0.365	2.073	0.005	0.008	30	24	8050;29796;5163;4706;4725;4708;4709;4724;4714;55101;4704;4726;92259;6391;6390;4698;90871;4697;4694;51079;4729;7386;440567;4717	DMAC1;DMAC2;MRPS36;NDUFA1;NDUFA13;NDUFA4;NDUFA5;NDUFA9;NDUFAB1;NDUFB2;NDUFB3;NDUFB8;NDUFC1;NDUFS4;NDUFS5;NDUFS6;NDUFV2;PDHX;PDK1;SDHB;SDHC;UQCR10;UQCRFS1;UQCRHL
Baseline	FHL1-KD vs. siControl	Gene Ontology (Cellular Component)	GO:0101002	ficolin-1-rich granule	0.340	1.93	0.000	0.017	35	24	8972;5273;6515;8987;1520;978;4860;1;317;5683;5718;51143;55860;4282;5719;5689;10213;83858;5695;5478;6993;3320;10694;9861	A1BG;ACTR10;APAF1;ATAD3B;CCT8;CDA;CTSS;DYNC1LI1;DYNLT1;HSP90AA1;MGAM;MIF;PNP;PPIA;PSMA2;PSMB1;PSMB7;PSMD12;PSMD13;PSMD14;PSMD6;SERPINB10;SLC2A3;STBD1
Baseline	FHL1-KD vs. siControl	Gene Ontology (Cellular Component)	GO:0031970	organelle envelope lumen	0.383	1.915	0.014	0.018	23	19	1371;26521;51012;400916;90580;4725;221154;4067;388753;51142;51287;54205;10063;57019;153768;1678;6647;87178;2647	BLOC1S1;CHCHD10;CHCHD2;CIAPIN1;COA4;COA6;COX17;CPOX;CYCS;LYN;MICU2;NDUFS5;PNPT1;PRELID2;PRELID3B;SOD1;TIMM29;TIMM8A;TIMM8B
Baseline	FHL1-KD vs. siControl	Gene Ontology (Cellular Component)	GO:0044450	microtubule organizing center part	-0.404	-1.921	0.004	0.019	47	17	55835;85444;25886;9657;347240;899;118611;6491;672;145508;6790;55165;10733;284403;5347;7153;10615	AURKA;BRCA1;C10orf90;CCNF;CENPJ;CEP128;CEP55;IQCB1;KIF24;LRRCC1;PLK1;PLK4;POC1A;SPAG5;STIL;TOP2A;WDR62
Baseline	FHL1-KD vs. siControl	Gene Ontology (Cellular Component)	GO:0016328	lateral plasma membrane	0.435	1.75	0.004	0.042	13	4	9076;100506658;301;1829	ANXA1;CLDN1;DSG2;OCLN
Baseline	FHL1-KD vs. siControl	Gene Ontology (Cellular Component)	GO:1905354	exoribonuclease complex	0.470	1.736	0.024	0.043	11	11	10200;51010;54663;7538;6832;23016;10438;54512;87178;51013;23517	C1D;EXOSC1;EXOSC3;EXOSC4;EXOSC7;MPHOSPH6;MTREX;PNPT1;SUPV3L1;WDR74;ZFP36
Baseline	FHL1-KD vs. siControl	Gene Ontology (Cellular Component)	GO:0045177	apical part of cell	0.247	1.71	0.000	0.046	64	9	3570;9076;100506658;760;8972;301;55686;1829;6513	ANXA1;CA2;CLDN1;DSG2;IL6R;MGAM;MREG;OCLN;SLC2A1
Baseline	FHL1-KD vs. siControl	Gene Ontology (Molecular Function)	GO:0003735	structural constituent of ribosome	0.449	3.222	0.000	0.000	64	59	51065;57129;285855;122704;26589;29088;60488;51264;51649;51373;64981;6223;219927;9553;28977;6233;6133;6231;6206;6144;51023;65005;6164;25873;6235;6152;6207;92259;29093;51121;6165;51081;6232;6192;64983;6168;6217;6227;6128;64951;6210;64969;6143;6201;6141;6204;29074;6154;28973;6189;10240;56945;6208;6125;6139;6229;6134;6169;6135	MRPL15;MRPL18;MRPL21;MRPL22;MRPL27;MRPL32;MRPL33;MRPL34;MRPL42;MRPL46;MRPL47;MRPL52;MRPL9;MRPS17;MRPS18B;MRPS18C;MRPS22;MRPS23;MRPS24;MRPS31;MRPS35;MRPS36;MRPS5;MRPS7;RPL10;RPL11;RPL17;RPL18;RPL19;RPL21;RPL24;RPL26;RPL26L1;RPL34;RPL35A;RPL36;RPL37A;RPL38;RPL5;RPL6;RPL7L1;RPL9;RPS10;RPS12;RPS13;RPS14;RPS15A;RPS16;RPS19;RPS21;RPS24;RPS26;RPS27;RPS27A;RPS27L;RPS29;RPS3A;RPS4Y1;RPS7
Baseline	FHL1-KD vs. siControl	Gene Ontology (Molecular Function)	GO:0015631	tubulin binding	-0.475	-2.532	0.000	0.000	96	46	57509;342184;54462;84140;4131;50861;10018;3835;58497;9371;400954;55835;4133;2534;10123;347240;83988;672;59341;55083;283431;60509;9928;29127;2735;9493;84722;9585;56992;1062;220134;81610;81930;3832;675;51203;332;3833;9055;24137;11004;5347;10891;10615;10112;146909	AGBL5;ARL4C;BCL2L11;BIRC5;BRCA1;BRCA2;CCSER2;CENPE;CENPJ;EML6;FAM161A;FAM83D;FMN1;FYN;GAS2L3;GLI1;KIF11;KIF14;KIF15;KIF18A;KIF18B;KIF20A;KIF20B;KIF22;KIF23;KIF24;KIF26B;KIF2C;KIF3B;KIF4A;KIFC1;MAP1B;MAP2;MTUS1;NCALD;NUSAP1;PLK1;PPARGC1A;PRC1;PRUNE1;PSRC1;RACGAP1;SKA1;SPAG5;STMN3;TRPV4
Baseline	FHL1-KD vs. siControl	Gene Ontology (Molecular Function)	GO:0048018	receptor ligand activity	0.347	2.611	0.000	0.001	76	26	3570;23767;374;8200;3592;2069;3553;133;9966;944;1890;51083;650;6374;2920;85480;58191;2256;3576;1440;6364;4803;10135;9518;1437;5154	ADM;AREG;BMP2;CCL20;CSF2;CSF3;CXCL16;CXCL2;CXCL5;CXCL8;EREG;FGF11;FLRT3;GAL;GDF15;GDF5;IL12A;IL1B;IL6R;NAMPT;NGF;PDGFA;TNFSF15;TNFSF8;TSLP;TYMP
Baseline	FHL1-KD vs. siControl	Gene Ontology (Molecular Function)	GO:0005126	cytokine receptor binding	0.347	2.572	0.000	0.001	65	21	3570;8200;3592;3553;9966;944;7049;650;6374;2920;85480;3977;58191;7046;3576;1440;6364;4803;9518;8996;1437	BMP2;CCL20;CSF2;CSF3;CXCL16;CXCL2;CXCL5;CXCL8;GDF15;GDF5;IL12A;IL1B;IL6R;LIFR;NGF;NOL3;TGFBR1;TGFBR3;TNFSF15;TNFSF8;TSLP
Baseline	FHL1-KD vs. siControl	Gene Ontology (Molecular Function)	GO:0008135	translation factor activity. RNA binding	0.518	2.551	0.000	0.001	21	20	6664;10102;1977;8893;5188;1973;317649;9470;8668;85476;9086;1964;8662;8669;8562;56648;10480;10209;27335;3692	DENR;EIF1;EIF1AX;EIF1AY;EIF2B5;EIF3B;EIF3I;EIF3J;EIF3K;EIF3M;EIF4A1;EIF4E;EIF4E2;EIF4E3;EIF5A2;EIF6;GATB;GFM1;SOX11;TSFM
Baseline	FHL1-KD vs. siControl	Gene Ontology (Molecular Function)	GO:0019843	rRNA binding	0.476	2.484	0.000	0.001	26	23	55272;80135;10436;84154;4193;9188;51373;6133;51023;56342;51119;6207;51081;6192;60493;6143;81554;29074;55794;6208;6125;79159;6135	DDX21;DDX28;EMG1;FASTKD5;IMP3;MDM2;MRPL18;MRPS17;MRPS18C;MRPS7;NOL12;PPAN;RCC1L;RPF1;RPF2;RPL11;RPL19;RPL5;RPL9;RPS13;RPS14;RPS4Y1;SBDS
Baseline	FHL1-KD vs. siControl	Gene Ontology (Molecular Function)	GO:0009055	electron transfer activity	0.422	2.449	0.000	0.001	33	23	314;316;84419;84883;1346;2230;29796;10539;128;1347;1349;1353;2110;54205;1350;57019;1728;4726;6391;6390;112812;1345;1355	ADH5;AIFM2;AOC2;AOX1;C15orf48;CIAPIN1;COX11;COX15;COX6C;COX7A1;COX7A2;COX7B;COX7C;CYCS;ETFDH;FDX1;FDX2;GLRX3;NDUFS6;NQO1;SDHB;SDHC;UQCR10
Baseline	FHL1-KD vs. siControl	Gene Ontology (Molecular Function)	GO:0003774	motor activity	-0.517	-2.22	0.000	0.004	37	18	3835;4628;9371;4627;347240;55083;9928;9493;9585;56992;1062;81930;3832;3833;24137;11004;10112;146909	CENPE;KIF11;KIF14;KIF15;KIF18A;KIF18B;KIF20A;KIF20B;KIF22;KIF23;KIF24;KIF26B;KIF2C;KIF3B;KIF4A;KIFC1;MYH10;MYH9
Baseline	FHL1-KD vs. siControl	Gene Ontology (Molecular Function)	GO:0140097	catalytic activity. acting on DNA	-0.433	-2.139	0.000	0.009	63	28	57697;4175;4683;1763;5426;23649;2237;7517;4173;25788;4176;23405;8318;9837;51659;5427;8438;1663;641;84296;9401;55247;83990;54821;10721;146956;9156;7153	BLM;BRIP1;CDC45;DDX11;DICER1;DNA2;EME1;ERCC6L;EXO1;FANCM;FEN1;GINS1;GINS2;GINS4;MCM4;MCM6;MCM7;NBN;NEIL3;POLA2;POLE;POLE2;POLQ;RAD54B;RAD54L;RECQL4;TOP2A;XRCC3
Baseline	FHL1-KD vs. siControl	Gene Ontology (Molecular Function)	GO:0004896	cytokine receptor activity	0.556	2.11	0.003	0.014	12	6	3570;3556;3977;2826;7852;3459	CCR10;CXCR4;IFNGR1;IL1RAP;IL6R;LIFR
Baseline	FHL1-KD vs. siControl	Gene Ontology (Molecular Function)	GO:0016810	hydrolase activity. acting on carbon-nitrogen (but not peptide) bonds	0.383	2.063	0.000	0.017	31	9	55350;9734;10570;135293;340485;2643;978;81602;384	ACER2;ARG2;CDA;CDADC1;DPYSL4;GCH1;HDAC9;PM20D2;VNN3
Baseline	FHL1-KD vs. siControl	Gene Ontology (Molecular Function)	GO:0097472	cyclin-dependent protein kinase activity	-0.681	-2.03	0.001	0.017	10	6	65061;891;9134;983;9133;890	CCNA2;CCNB1;CCNB2;CCNE2;CDK1;CDK15
Baseline	FHL1-KD vs. siControl	Gene Ontology (Molecular Function)	GO:0000049	tRNA binding	0.507	2.034	0.000	0.017	14	12	79693;3028;81627;8846;80324;92675;60487;9147;90353;6165;6741;51067	ALKBH1;CTU1;DTD1;HSD17B10;NEMF;PUS1;RPL35A;SSB;TRMT11;TRMT1L;YARS2;YRDC
Baseline	FHL1-KD vs. siControl	Gene Ontology (Molecular Function)	GO:0004386	helicase activity	-0.428	-2.034	0.000	0.019	51	25	10847;57697;57634;4175;4683;4174;1763;4343;3070;84515;4171;4173;25788;4176;23405;8318;9837;51659;8438;1663;641;84296;9401;83990;54821	BLM;BRIP1;CDC45;DDX11;DICER1;DNA2;EP400;ERCC6L;FANCM;GINS1;GINS2;GINS4;HELLS;MCM2;MCM4;MCM5;MCM6;MCM7;MCM8;MOV10;NBN;RAD54B;RAD54L;RECQL4;SRCAP
Baseline	FHL1-KD vs. siControl	Gene Ontology (Molecular Function)	GO:0070851	growth factor receptor binding	0.339	1.999	0.000	0.020	35	10	3570;23767;374;3592;2069;3553;85480;1440;1437;5154	AREG;CSF2;CSF3;EREG;FLRT3;IL12A;IL1B;IL6R;PDGFA;TSLP
Baseline	FHL1-KD vs. siControl	Gene Ontology (Molecular Function)	GO:0003684	damaged DNA binding	-0.597	-2.053	0.004	0.020	16	10	4683;55693;3148;2237;2189;672;641;9401;55247;10721	BLM;BRCA1;FANCG;FEN1;HMGB2;KDM4D;NBN;NEIL3;POLQ;RECQL4
Baseline	FHL1-KD vs. siControl	Gene Ontology (Molecular Function)	GO:0015002	heme-copper terminal oxidase activity	0.551	1.912	0.014	0.028	10	9	84419;1346;1347;1349;1353;1350;1345;1355;4697	C15orf48;COX11;COX15;COX6C;COX7A1;COX7A2;COX7B;COX7C;NDUFA4
Baseline	FHL1-KD vs. siControl	Gene Ontology (Molecular Function)	GO:0016675	oxidoreductase activity. acting on a heme group of donors	0.551	1.912	0.014	0.028	10	9	84419;1346;1347;1349;1353;1350;1345;1355;4697	C15orf48;COX11;COX15;COX6C;COX7A1;COX7A2;COX7B;COX7C;NDUFA4
Baseline	FHL1-KD vs. siControl	Gene Ontology (Molecular Function)	GO:0003697	single-stranded DNA binding	-0.449	-1.956	0.002	0.030	36	21	5892;6419;55086;5888;23648;4175;10592;3148;10051;4173;4176;3178;8318;10635;5557;1663;641;55388;9401;55247;675	BLM;BRCA2;CDC45;DDX11;HMGB2;HNRNPA1;MCM10;MCM4;MCM6;MCM7;NEIL3;PRIM1;RAD51;RAD51AP1;RAD51D;RADX;RECQL4;SETMAR;SMC2;SMC4;SSBP3
Baseline	FHL1-KD vs. siControl	Gene Ontology (Molecular Function)	GO:0030515	snoRNA binding	0.518	1.921	0.016	0.031	12	9	3669;55272;55505;9188;51602;10528;705;55127;84309	BYSL;DDX21;HEATR1;IMP3;ISG20;NOP10;NOP56;NOP58;NUDT16L1
Baseline	FHL1-KD vs. siControl	Gene Ontology (Molecular Function)	GO:0016651	oxidoreductase activity. acting on NAD(P)H	0.330	1.879	0.015	0.032	31	25	5230;4706;64359;51714;9946;4725;4708;4709;8644;4724;1806;4714;1728;4704;4726;1645;4698;1355;4697;4694;51079;84817;4729;1646;4717	AKR1C1;AKR1C2;AKR1C3;COX15;CRYZL1;DPYD;NDUFA1;NDUFA13;NDUFA4;NDUFA5;NDUFA9;NDUFAB1;NDUFB2;NDUFB3;NDUFB8;NDUFC1;NDUFS4;NDUFS5;NDUFS6;NDUFV2;NQO1;NXN;PGK1;SELENOT;TXNDC17
Baseline	FHL1-KD vs. siControl	Gene Ontology (Molecular Function)	GO:0016887	ATPase activity	-0.339	-1.912	0.000	0.040	135	57	23457;5892;84181;308;489;81570;10079;5888;4642;5985;148229;10847;57697;10350;4175;4683;3835;1763;4628;483;9371;4343;488;5982;4627;347240;7517;4173;25788;4176;5983;79915;1663;57198;55083;493;79572;9928;641;9493;63922;7516;9585;56992;1062;81930;3832;9401;83990;3833;54821;24137;10721;11004;7153;10112;146909	ABCA9;ABCB9;ANXA5;ATAD5;ATP13A3;ATP1B3;ATP2A2;ATP2A3;ATP2B4;ATP8B2;ATP8B3;ATP9A;BLM;BRIP1;CENPE;CHD6;CHTF18;CLPB;DDX11;DNA2;ERCC6L;FANCM;KIF11;KIF14;KIF15;KIF18A;KIF18B;KIF20A;KIF20B;KIF22;KIF23;KIF24;KIF26B;KIF2C;KIF3B;KIF4A;KIFC1;MCM4;MCM6;MCM7;MOV10;MYH10;MYH9;MYO1D;NBN;POLQ;RAD51;RAD51D;RAD54B;RECQL4;RFC2;RFC3;RFC5;SRCAP;TOP2A;XRCC2;XRCC3
Baseline	FHL1-KD vs. siControl	KEGG PATHWAY	hsa00190	Oxidative phosphorylation	0.517	3.172	0.000	0.000	44	41	9550;1346;528;29796;4706;1347;4725;4708;4709;4724;1349;1353;10632;4714;515;1350;526;10063;4704;539;4726;514;6391;6390;4698;1345;1355;516;521;4697;533;4694;51079;9296;8992;529;4729;7386;440567;4717;518	ATP5F1E;ATP5MC1;ATP5MC3;ATP5ME;ATP5MG;ATP5PB;ATP5PO;ATP6V0B;ATP6V0E1;ATP6V1B2;ATP6V1C1;ATP6V1E1;ATP6V1F;ATP6V1G1;COX11;COX15;COX17;COX6C;COX7A1;COX7A2;COX7B;COX7C;NDUFA1;NDUFA13;NDUFA4;NDUFA5;NDUFA9;NDUFAB1;NDUFB2;NDUFB3;NDUFB8;NDUFC1;NDUFS4;NDUFS5;NDUFS6;NDUFV2;SDHB;SDHC;UQCR10;UQCRFS1;UQCRHL
Baseline	FHL1-KD vs. siControl	KEGG PATHWAY	hsa03010	Ribosome	0.462	3.12	0.000	0.000	53	49	51065;29088;51264;51373;64981;6223;219927;9553;6233;6133;6231;6206;6144;51023;65005;6164;25873;6235;6152;6207;29093;51121;6165;51081;6232;6192;64983;6168;6217;6227;6128;2197;6210;64969;6143;55173;6201;6141;6204;29074;6154;6189;6208;6125;6139;6229;6134;6169;6135	FAU;MRPL15;MRPL18;MRPL21;MRPL22;MRPL27;MRPL32;MRPL33;MRPL34;MRPL9;MRPS10;MRPS17;MRPS18C;MRPS5;MRPS7;RPL10;RPL11;RPL17;RPL18;RPL19;RPL21;RPL24;RPL26;RPL26L1;RPL34;RPL35A;RPL36;RPL37A;RPL38;RPL5;RPL6;RPL9;RPS10;RPS12;RPS13;RPS14;RPS15A;RPS16;RPS19;RPS21;RPS24;RPS26;RPS27;RPS27A;RPS27L;RPS29;RPS3A;RPS4Y1;RPS7
Baseline	FHL1-KD vs. siControl	KEGG PATHWAY	hsa04060	Cytokine-cytokine receptor interaction	0.422	2.923	0.000	0.000	58	27	3570;3556;8200;3592;3553;9966;944;8797;650;6374;2920;85480;3977;58191;7046;3576;2826;1440;6364;4803;9518;8794;1437;7852;8795;3459;9235	BMP2;CCL20;CCR10;CSF2;CSF3;CXCL16;CXCL2;CXCL5;CXCL8;CXCR4;GDF15;GDF5;IFNGR1;IL12A;IL1B;IL1RAP;IL32;IL6R;LIFR;NGF;TGFBR1;TNFRSF10A;TNFRSF10B;TNFRSF10C;TNFSF15;TNFSF8;TSLP
Baseline	FHL1-KD vs. siControl	KEGG PATHWAY	hsa05012	Parkinson disease	0.428	2.708	0.000	0.000	46	42	1346;7327;118424;291;29796;4706;1347;317;2770;4725;4708;4709;4724;1349;4714;7417;515;54205;1350;836;4704;539;4726;514;135;6391;6390;4698;2773;1345;516;4697;4694;51079;4729;7386;440567;4717;518;2771;842;6622	ADORA2A;APAF1;ATP5F1E;ATP5MC1;ATP5MC3;ATP5PB;ATP5PO;CASP3;CASP9;COX6C;COX7A1;COX7A2;COX7B;COX7C;CYCS;GNAI1;GNAI2;GNAI3;NDUFA1;NDUFA13;NDUFA4;NDUFA5;NDUFA9;NDUFAB1;NDUFB2;NDUFB3;NDUFB8;NDUFC1;NDUFS4;NDUFS5;NDUFS6;NDUFV2;SDHB;SDHC;SLC25A4;SNCA;UBE2G2;UBE2J2;UQCR10;UQCRFS1;UQCRHL;VDAC2
Baseline	FHL1-KD vs. siControl	KEGG PATHWAY	hsa04110	Cell cycle	-0.527	-2.566	0.000	0.000	58	35	7157;1111;4088;4175;4174;8555;7043;5934;7042;5933;23594;4171;4173;4176;8318;4085;1869;9232;891;9088;990;9134;983;9133;701;6502;4998;995;1031;991;894;890;5347;699;7272	BUB1;BUB1B;CCNA2;CCNB1;CCNB2;CCND2;CCNE2;CDC14B;CDC20;CDC25C;CDC45;CDC6;CDK1;CDKN2C;CHEK1;E2F1;MAD2L1;MCM2;MCM4;MCM5;MCM6;MCM7;ORC1;ORC6;PKMYT1;PLK1;PTTG1;RBL1;RBL2;SKP2;SMAD3;TGFB2;TGFB3;TP53;TTK
Baseline	FHL1-KD vs. siControl	KEGG PATHWAY	hsa03460	Fanconi anemia pathway	-0.616	-2.213	0.000	0.003	19	11	2189;2187;55215;672;641;2175;2177;3280;675;83990;146956	BLM;BRCA1;BRCA2;BRIP1;EME1;FANCA;FANCB;FANCD2;FANCG;FANCI;HES1
Baseline	FHL1-KD vs. siControl	KEGG PATHWAY	hsa04114	Oocyte meiosis	-0.527	-2.249	0.000	0.003	33	15	26271;10734;4085;9232;6790;891;9088;9134;983;9133;995;991;5347;151648;699	AURKA;BUB1;CCNB1;CCNB2;CCNE2;CDC20;CDC25C;CDK1;FBXO5;MAD2L1;PKMYT1;PLK1;PTTG1;SGO1;STAG3
Baseline	FHL1-KD vs. siControl	KEGG PATHWAY	hsa03030	DNA replication	-0.597	-2.238	0.000	0.003	21	16	4172;10535;5985;4175;4174;1763;5426;23649;5982;2237;4171;4173;4176;5557;5427;5983	DNA2;FEN1;MCM2;MCM3;MCM4;MCM5;MCM6;MCM7;POLA2;POLE;POLE2;PRIM1;RFC2;RFC3;RFC5;RNASEH2A
Baseline	FHL1-KD vs. siControl	KEGG PATHWAY	hsa04914	Progesterone-mediated oocyte maturation	-0.519	-2.164	0.000	0.004	31	11	4085;6790;891;9088;8503;983;9133;995;890;5347;699	AURKA;BUB1;CCNA2;CCNB1;CCNB2;CDC25C;CDK1;MAD2L1;PIK3R3;PKMYT1;PLK1
Baseline	FHL1-KD vs. siControl	KEGG PATHWAY	hsa05414	Dilated cardiomyopathy (DCM)	-0.545	-2.095	0.000	0.010	24	23	113;3693;59284;5567;3696;782;7040;3655;784;196883;3676;6444;22801;3672;7168;775;7043;7042;488;59285;3678;2778;8515	ADCY4;ADCY7;ATP2A2;CACNA1C;CACNB1;CACNB3;CACNG6;CACNG7;GNAS;ITGA1;ITGA10;ITGA11;ITGA4;ITGA5;ITGA6;ITGB5;ITGB8;PRKACB;SGCD;TGFB1;TGFB2;TGFB3;TPM1
Baseline	FHL1-KD vs. siControl	KEGG PATHWAY	hsa05134	Legionellosis	0.566	2.224	0.003	0.013	13	10	3592;3553;664;2920;3576;834;317;2921;54205;836	APAF1;BNIP3;CASP1;CASP3;CXCL2;CXCL3;CXCL8;CYCS;IL12A;IL1B
Baseline	FHL1-KD vs. siControl	KEGG PATHWAY	hsa03440	Homologous recombination	-0.566	-1.997	0.000	0.025	18	9	7517;25788;672;8438;641;7516;675;83990;146956	BLM;BRCA1;BRCA2;BRIP1;EME1;RAD54B;RAD54L;XRCC2;XRCC3
Baseline	FHL1-KD vs. siControl	KEGG PATHWAY	hsa03050	Proteasome	0.506	2.02	0.010	0.038	14	12	51371;5683;5718;5719;5706;5689;10213;5694;5695;5700;5704;9861	POMP;PSMA2;PSMB1;PSMB6;PSMB7;PSMC1;PSMC4;PSMC6;PSMD12;PSMD13;PSMD14;PSMD6
Baseline	FHL1-KD vs. siControl	KEGG PATHWAY	hsa04630	JAK-STAT signaling pathway	0.325	1.986	0.000	0.042	38	12	3570;316;3592;8651;85480;3977;9021;1440;1437;1026;5154;4170	AOX1;CDKN1A;CSF2;CSF3;IL12A;IL6R;LIFR;MCL1;PDGFA;SOCS1;SOCS3;TSLP
Baseline	FHL1-KD vs. siControl	KEGG PATHWAY	hsa03040	Spliceosome	0.369	2.026	0.000	0.043	32	27	11017;29896;9939;56259;4116;6635;22827;25949;23350;9775;84950;6430;11157;6628;8683;6632;9343;55660;51639;55119;4809;6629;5356;151903;51362;10907;25766	CCDC12;CDC40;CTNNBL1;EFTUD2;EIF4A3;LSM6;MAGOH;PLRG1;PRPF38A;PRPF38B;PRPF40A;PRPF40B;PUF60;RBM8A;SF3B6;SNRNP27;SNRPB;SNRPB2;SNRPD1;SNRPE;SNU13;SRSF5;SRSF9;SYF2;TRA2A;TXNL4A;U2SURP
Baseline	FHL1-KD vs. siControl	KEGG PATHWAY	hsa04512	ECM-receptor interaction	-0.552	-1.911	0.003	0.047	17	15	6382;1284;1293;7058;3696;960;3655;7057;3676;22801;3672;3678;9900;8515;3161	CD44;COL4A2;COL6A3;HMMR;ITGA1;ITGA10;ITGA11;ITGA4;ITGA5;ITGA6;ITGB8;SDC1;SV2A;THBS1;THBS2
Baseline	FHL1-KD vs. siControl	Reactome	R-HSA-5389840	Mitochondrial translation elongation	0.617	3.55	0.000	0.000	32	32	54534;57129;122704;54148;26589;29088;60488;51264;28957;90480;116541;10102;51649;51373;64981;219927;9553;28977;51023;65005;92259;29093;85476;51081;64983;64951;64969;55173;29074;28973;10240;56945	GADD45GIP1;GFM1;MRPL15;MRPL18;MRPL21;MRPL22;MRPL27;MRPL32;MRPL33;MRPL34;MRPL39;MRPL42;MRPL46;MRPL47;MRPL50;MRPL52;MRPL54;MRPL9;MRPS10;MRPS17;MRPS18B;MRPS18C;MRPS22;MRPS23;MRPS24;MRPS28;MRPS31;MRPS35;MRPS36;MRPS5;MRPS7;TSFM
Baseline	FHL1-KD vs. siControl	Reactome	R-HSA-5368286	Mitochondrial translation initiation	0.617	3.529	0.000	0.000	30	30	54534;57129;122704;54148;26589;29088;60488;51264;28957;90480;116541;51649;51373;64981;219927;9553;28977;51023;65005;92259;29093;51081;64983;64951;64969;55173;29074;28973;10240;56945	GADD45GIP1;MRPL15;MRPL18;MRPL21;MRPL22;MRPL27;MRPL32;MRPL33;MRPL34;MRPL39;MRPL42;MRPL46;MRPL47;MRPL50;MRPL52;MRPL54;MRPL9;MRPS10;MRPS17;MRPS18B;MRPS18C;MRPS22;MRPS23;MRPS24;MRPS28;MRPS31;MRPS35;MRPS36;MRPS5;MRPS7
Baseline	FHL1-KD vs. siControl	Reactome	R-HSA-8953854	Metabolism of RNA	0.386	3.508	0.000	0.000	168	141	51065;3028;6606;11017;56902;55272;81929;339487;51202;113179;10200;8270;8480;9939;55505;1787;10436;55781;56259;51010;2963;9188;8780;4116;6635;54802;51602;55181;6223;51096;55802;51605;55623;10969;6233;5683;6133;80324;5718;79760;55039;1977;6231;60487;10528;8741;85313;8568;10978;705;1973;9337;6206;65109;6144;51077;22827;5719;54913;5706;25949;55127;23350;90353;9775;84950;5689;6164;25873;5520;6235;7538…	ADAT3;BYSL;C1D;CDC40;CLP1;CNOT8;CTNNBL1;CTU1;CWC22;DCP1A;DDX21;DDX47;DDX52;DKC1;EBNA1BP2;EFTUD2;EIF4A1;EIF4A3;EIF4E;EMG1;EXOSC3;EXOSC4;EXOSC7;FCF1;GEMIN7;GTF2F2;HEATR1;HNRNPH1;HSD17B10;IMP3;LAGE3;LSM6;MAGOH;MNAT1;MPHOSPH6;NAT10;NIP7;NOL12;NOP10;NOP2;NOP56;NOP58;NUP58;PLRG1;PNO1;POLR2H;PPIL4;PPP2CA;PPP2R2A;PRPF38A;PRPF40A;PSMA2;PSMA6;PSMB1;PSMB6;PSMB7;PSMC1;PSMC4;PSMC6;PSMD10;PSMD12;PSMD13;PSMD14;…
Baseline	FHL1-KD vs. siControl	Reactome	R-HSA-72766	Translation	0.441	3.492	0.000	0.000	87	78	51065;54534;57129;122704;54148;26589;29088;60488;51264;28957;23480;90480;116541;10102;51649;51373;64981;6223;219927;9553;28977;6233;6133;1977;6231;8893;1973;6206;6144;51023;65005;8668;6164;25873;6235;6152;6207;92259;29093;85476;1964;51121;79587;6165;51081;6232;6192;64983;6168;6217;6227;8662;6128;51067;64951;8669;6210;64969;6143;55173;6201;6141;6204;29074;6154;28973;6189;10240;10480;56945;6208;612…	CARS2;EIF1AX;EIF2B5;EIF3B;EIF3I;EIF3J;EIF3K;EIF3M;EIF4A1;EIF4E;GADD45GIP1;GFM1;MRPL15;MRPL18;MRPL21;MRPL22;MRPL27;MRPL32;MRPL33;MRPL34;MRPL39;MRPL42;MRPL46;MRPL47;MRPL50;MRPL52;MRPL54;MRPL9;MRPS10;MRPS17;MRPS18B;MRPS18C;MRPS22;MRPS23;MRPS24;MRPS28;MRPS31;MRPS35;MRPS36;MRPS5;MRPS7;RPL10;RPL11;RPL17;RPL18;RPL19;RPL21;RPL24;RPL26;RPL26L1;RPL34;RPL35A;RPL36;RPL37A;RPL38;RPL5;RPL6;RPL9;RPS10;RPS12;RPS…
Baseline	FHL1-KD vs. siControl	Reactome	R-HSA-5368287	Mitochondrial translation	0.590	3.445	0.000	0.000	33	32	54534;57129;122704;54148;26589;29088;60488;51264;28957;90480;116541;10102;51649;51373;64981;219927;9553;28977;51023;65005;92259;29093;85476;51081;64983;64951;64969;55173;29074;28973;10240;56945	GADD45GIP1;GFM1;MRPL15;MRPL18;MRPL21;MRPL22;MRPL27;MRPL32;MRPL33;MRPL34;MRPL39;MRPL42;MRPL46;MRPL47;MRPL50;MRPL52;MRPL54;MRPL9;MRPS10;MRPS17;MRPS18B;MRPS18C;MRPS22;MRPS23;MRPS24;MRPS28;MRPS31;MRPS35;MRPS36;MRPS5;MRPS7;TSFM
Baseline	FHL1-KD vs. siControl	Reactome	R-HSA-5419276	Mitochondrial translation termination	0.588	3.395	0.000	0.000	31	30	54534;57129;122704;54148;26589;29088;60488;51264;28957;90480;116541;51649;51373;64981;219927;9553;28977;51023;65005;92259;29093;51081;64983;64951;64969;55173;29074;28973;10240;56945	GADD45GIP1;MRPL15;MRPL18;MRPL21;MRPL22;MRPL27;MRPL32;MRPL33;MRPL34;MRPL39;MRPL42;MRPL46;MRPL47;MRPL50;MRPL52;MRPL54;MRPL9;MRPS10;MRPS17;MRPS18B;MRPS18C;MRPS22;MRPS23;MRPS24;MRPS28;MRPS31;MRPS35;MRPS36;MRPS5;MRPS7
Baseline	FHL1-KD vs. siControl	Reactome	R-HSA-163200	Respiratory electron transport. ATP synthesis by chemiosmotic coupling. and heat production by uncoupling proteins.	0.583	3.346	0.000	0.000	35	35	27109;116228;29796;4706;4725;4708;4709;4724;1349;1353;29078;10632;4714;2110;515;54205;1350;4704;539;4726;51241;514;6391;6390;4698;1345;516;521;4697;4694;51079;4729;7386;4717;518	ATP5F1E;ATP5MC1;ATP5MC3;ATP5ME;ATP5MG;ATP5PB;ATP5PO;COX11;COX16;COX20;COX6C;COX7B;COX7C;CYCS;DMAC2L;ETFDH;NDUFA1;NDUFA13;NDUFA4;NDUFA5;NDUFA9;NDUFAB1;NDUFAF4;NDUFB2;NDUFB3;NDUFB8;NDUFC1;NDUFS4;NDUFS5;NDUFS6;NDUFV2;SDHB;SDHC;UQCR10;UQCRFS1
Baseline	FHL1-KD vs. siControl	Reactome	R-HSA-72312	rRNA processing	0.443	3.236	0.000	0.000	78	70	51065;3028;56902;55272;51202;10200;55505;10436;55781;51010;9188;8780;51602;6223;51096;55623;10969;6233;6133;6231;10528;8568;705;6206;6144;51077;54913;55127;6164;25873;6235;6152;6207;23016;51121;11056;6165;6232;10438;6192;10799;6168;6217;54512;51118;6227;6128;6210;6143;10557;6201;6141;6204;6154;4839;6189;1736;6208;6125;6139;57050;79159;55226;4809;6229;6134;6169;6135;5822;51388	BYSL;C1D;DDX21;DDX47;DDX52;DKC1;EBNA1BP2;EMG1;EXOSC3;EXOSC4;EXOSC7;FCF1;HEATR1;HSD17B10;IMP3;MPHOSPH6;NAT10;NIP7;NOL12;NOP10;NOP2;NOP56;NOP58;PNO1;PWP2;RIOK2;RIOK3;RPL10;RPL11;RPL17;RPL18;RPL19;RPL21;RPL24;RPL26;RPL26L1;RPL34;RPL35A;RPL36;RPL37A;RPL38;RPL5;RPL6;RPL9;RPP25;RPP38;RPP40;RPS10;RPS12;RPS13;RPS14;RPS15A;RPS16;RPS19;RPS21;RPS24;RPS26;RPS27;RPS27A;RPS27L;RPS29;RPS3A;RPS4Y1;RPS7;RRP1;SNU1…
Baseline	FHL1-KD vs. siControl	Reactome	R-HSA-8868773	rRNA processing in the nucleus and cytosol	0.440	3.192	0.000	0.000	77	69	51065;56902;55272;51202;10200;55505;10436;55781;51010;9188;8780;51602;6223;51096;55623;10969;6233;6133;6231;10528;8568;705;6206;6144;51077;54913;55127;6164;25873;6235;6152;6207;23016;51121;11056;6165;6232;10438;6192;10799;6168;6217;54512;51118;6227;6128;6210;6143;10557;6201;6141;6204;6154;4839;6189;1736;6208;6125;6139;57050;79159;55226;4809;6229;6134;6169;6135;5822;51388	BYSL;C1D;DDX21;DDX47;DDX52;DKC1;EBNA1BP2;EMG1;EXOSC3;EXOSC4;EXOSC7;FCF1;HEATR1;IMP3;MPHOSPH6;NAT10;NIP7;NOL12;NOP10;NOP2;NOP56;NOP58;PNO1;PWP2;RIOK2;RIOK3;RPL10;RPL11;RPL17;RPL18;RPL19;RPL21;RPL24;RPL26;RPL26L1;RPL34;RPL35A;RPL36;RPL37A;RPL38;RPL5;RPL6;RPL9;RPP25;RPP38;RPP40;RPS10;RPS12;RPS13;RPS14;RPS15A;RPS16;RPS19;RPS21;RPS24;RPS26;RPS27;RPS27A;RPS27L;RPS29;RPS3A;RPS4Y1;RPS7;RRP1;SNU13;THUMPD1…
Baseline	FHL1-KD vs. siControl	Reactome	R-HSA-6791226	Major pathway of rRNA processing in the nucleolus and cytosol	0.430	3.189	0.000	0.000	72	64	51065;56902;55272;51202;10200;10436;55781;51010;9188;8780;51602;6223;51096;10969;6233;6133;6231;10528;8568;705;6206;6144;51077;54913;55127;6164;25873;6235;6152;6207;23016;51121;11056;6165;6232;10438;6192;10799;6168;6217;54512;51118;6227;6128;6210;6143;10557;6201;6141;6204;6154;6189;6208;6125;6139;57050;79159;4809;6229;6134;6169;6135;5822;51388	BYSL;C1D;DDX21;DDX47;DDX52;EBNA1BP2;EMG1;EXOSC3;EXOSC4;EXOSC7;FCF1;HEATR1;IMP3;MPHOSPH6;NIP7;NOL12;NOP56;NOP58;PNO1;PWP2;RIOK2;RIOK3;RPL10;RPL11;RPL17;RPL18;RPL19;RPL21;RPL24;RPL26;RPL26L1;RPL34;RPL35A;RPL36;RPL37A;RPL38;RPL5;RPL6;RPL9;RPP25;RPP38;RPP40;RPS10;RPS12;RPS13;RPS14;RPS15A;RPS16;RPS19;RPS21;RPS24;RPS26;RPS27;RPS27A;RPS27L;RPS29;RPS3A;RPS4Y1;RPS7;RRP1;SNU13;UTP11;UTP18;UTP3
Baseline	FHL1-KD vs. siControl	Reactome	R-HSA-611105	Respiratory electron transport	0.586	3.097	0.000	0.000	27	27	116228;29796;4706;4725;4708;4709;4724;1349;1353;29078;4714;2110;54205;1350;4704;4726;51241;6391;6390;4698;1345;4697;4694;51079;4729;7386;4717	COX11;COX16;COX20;COX6C;COX7B;COX7C;CYCS;ETFDH;NDUFA1;NDUFA13;NDUFA4;NDUFA5;NDUFA9;NDUFAB1;NDUFAF4;NDUFB2;NDUFB3;NDUFB8;NDUFC1;NDUFS4;NDUFS5;NDUFS6;NDUFV2;SDHB;SDHC;UQCR10;UQCRFS1
Baseline	FHL1-KD vs. siControl	Reactome	R-HSA-72649	Translation initiation complex formation	0.584	3.075	0.000	0.000	25	25	51065;6223;6233;1977;6231;1973;6206;8668;6235;6207;1964;6232;6192;6217;6227;8662;8669;6210;6201;6204;6189;10480;6208;6229;27335	EIF1AX;EIF3B;EIF3I;EIF3J;EIF3K;EIF3M;EIF4A1;EIF4E;RPS10;RPS12;RPS13;RPS14;RPS15A;RPS16;RPS19;RPS21;RPS24;RPS26;RPS27;RPS27A;RPS27L;RPS29;RPS3A;RPS4Y1;RPS7
Baseline	FHL1-KD vs. siControl	Reactome	R-HSA-72662	Activation of the mRNA upon binding of the cap-binding complex and eIFs. and subsequent binding to 43S	0.584	3.075	0.000	0.000	25	25	51065;6223;6233;1977;6231;1973;6206;8668;6235;6207;1964;6232;6192;6217;6227;8662;8669;6210;6201;6204;6189;10480;6208;6229;27335	EIF1AX;EIF3B;EIF3I;EIF3J;EIF3K;EIF3M;EIF4A1;EIF4E;RPS10;RPS12;RPS13;RPS14;RPS15A;RPS16;RPS19;RPS21;RPS24;RPS26;RPS27;RPS27A;RPS27L;RPS29;RPS3A;RPS4Y1;RPS7
Baseline	FHL1-KD vs. siControl	Reactome	R-HSA-72702	Ribosomal scanning and start codon recognition	0.584	3.075	0.000	0.000	25	25	51065;6223;6233;1977;6231;1973;6206;8668;6235;6207;1964;6232;6192;6217;6227;8662;8669;6210;6201;6204;6189;10480;6208;6229;27335	EIF1AX;EIF3B;EIF3I;EIF3J;EIF3K;EIF3M;EIF4A1;EIF4E;RPS10;RPS12;RPS13;RPS14;RPS15A;RPS16;RPS19;RPS21;RPS24;RPS26;RPS27;RPS27A;RPS27L;RPS29;RPS3A;RPS4Y1;RPS7
Baseline	FHL1-KD vs. siControl	Reactome	R-HSA-72695	Formation of the ternary complex. and subsequently. the 43S complex	0.584	2.976	0.000	0.000	23	23	51065;6223;6233;6231;6206;8668;6235;6207;1964;6232;6192;6217;6227;8662;8669;6210;6201;6204;6189;10480;6208;6229;27335	EIF1AX;EIF3B;EIF3I;EIF3J;EIF3K;EIF3M;RPS10;RPS12;RPS13;RPS14;RPS15A;RPS16;RPS19;RPS21;RPS24;RPS26;RPS27;RPS27A;RPS27L;RPS29;RPS3A;RPS4Y1;RPS7
Baseline	FHL1-KD vs. siControl	Reactome	R-HSA-9010553	Regulation of expression of SLITs and ROBOs	0.416	2.902	0.000	0.000	60	54	51065;9978;9939;4116;6223;6233;5683;6133;6921;5718;6231;6206;65109;6144;5719;5706;9775;5689;6164;25873;6235;6152;10213;6207;5694;51121;5695;6165;6232;6192;5700;6168;6217;5716;5704;6227;6128;9861;6210;6143;6201;6141;6204;6154;6189;6923;6208;6125;6139;6229;6134;6169;6135;5687	EIF4A3;ELOB;ELOC;MAGOH;PSMA2;PSMA6;PSMB1;PSMB6;PSMB7;PSMC1;PSMC4;PSMC6;PSMD10;PSMD12;PSMD13;PSMD14;PSMD6;RBM8A;RBX1;RPL10;RPL11;RPL17;RPL18;RPL19;RPL21;RPL24;RPL26;RPL26L1;RPL34;RPL35A;RPL36;RPL37A;RPL38;RPL5;RPL6;RPL9;RPS10;RPS12;RPS13;RPS14;RPS15A;RPS16;RPS19;RPS21;RPS24;RPS26;RPS27;RPS27A;RPS27L;RPS29;RPS3A;RPS4Y1;RPS7;UPF3B
Baseline	FHL1-KD vs. siControl	Reactome	R-HSA-72613	Eukaryotic Translation Initiation	0.424	2.779	0.000	0.000	47	43	51065;6223;6233;6133;1977;6231;8893;1973;6206;6144;8668;6164;25873;6235;6152;6207;1964;51121;6165;6232;6192;6168;6217;6227;8662;6128;8669;6210;6143;6201;6141;6204;6154;6189;10480;6208;6125;6139;6229;6134;6169;6135;27335	EIF1AX;EIF2B5;EIF3B;EIF3I;EIF3J;EIF3K;EIF3M;EIF4A1;EIF4E;RPL10;RPL11;RPL17;RPL18;RPL19;RPL21;RPL24;RPL26;RPL26L1;RPL34;RPL35A;RPL36;RPL37A;RPL38;RPL5;RPL6;RPL9;RPS10;RPS12;RPS13;RPS14;RPS15A;RPS16;RPS19;RPS21;RPS24;RPS26;RPS27;RPS27A;RPS27L;RPS29;RPS3A;RPS4Y1;RPS7
Baseline	FHL1-KD vs. siControl	Reactome	R-HSA-72737	Cap-dependent Translation Initiation	0.424	2.779	0.000	0.000	47	43	51065;6223;6233;6133;1977;6231;8893;1973;6206;6144;8668;6164;25873;6235;6152;6207;1964;51121;6165;6232;6192;6168;6217;6227;8662;6128;8669;6210;6143;6201;6141;6204;6154;6189;10480;6208;6125;6139;6229;6134;6169;6135;27335	EIF1AX;EIF2B5;EIF3B;EIF3I;EIF3J;EIF3K;EIF3M;EIF4A1;EIF4E;RPL10;RPL11;RPL17;RPL18;RPL19;RPL21;RPL24;RPL26;RPL26L1;RPL34;RPL35A;RPL36;RPL37A;RPL38;RPL5;RPL6;RPL9;RPS10;RPS12;RPS13;RPS14;RPS15A;RPS16;RPS19;RPS21;RPS24;RPS26;RPS27;RPS27A;RPS27L;RPS29;RPS3A;RPS4Y1;RPS7
Baseline	FHL1-KD vs. siControl	Reactome	R-HSA-156827	L13a-mediated translational silencing of Ceruloplasmin expression	0.420	2.772	0.000	0.000	46	42	51065;6223;6233;6133;1977;6231;1973;6206;6144;8668;6164;25873;6235;6152;6207;1964;51121;6165;6232;6192;6168;6217;6227;8662;6128;8669;6210;6143;6201;6141;6204;6154;6189;10480;6208;6125;6139;6229;6134;6169;6135;27335	EIF1AX;EIF3B;EIF3I;EIF3J;EIF3K;EIF3M;EIF4A1;EIF4E;RPL10;RPL11;RPL17;RPL18;RPL19;RPL21;RPL24;RPL26;RPL26L1;RPL34;RPL35A;RPL36;RPL37A;RPL38;RPL5;RPL6;RPL9;RPS10;RPS12;RPS13;RPS14;RPS15A;RPS16;RPS19;RPS21;RPS24;RPS26;RPS27;RPS27A;RPS27L;RPS29;RPS3A;RPS4Y1;RPS7
Baseline	FHL1-KD vs. siControl	Reactome	R-HSA-72706	GTP hydrolysis and joining of the 60S ribosomal subunit	0.420	2.772	0.000	0.000	46	42	51065;6223;6233;6133;1977;6231;1973;6206;6144;8668;6164;25873;6235;6152;6207;1964;51121;6165;6232;6192;6168;6217;6227;8662;6128;8669;6210;6143;6201;6141;6204;6154;6189;10480;6208;6125;6139;6229;6134;6169;6135;27335	EIF1AX;EIF3B;EIF3I;EIF3J;EIF3K;EIF3M;EIF4A1;EIF4E;RPL10;RPL11;RPL17;RPL18;RPL19;RPL21;RPL24;RPL26;RPL26L1;RPL34;RPL35A;RPL36;RPL37A;RPL38;RPL5;RPL6;RPL9;RPS10;RPS12;RPS13;RPS14;RPS15A;RPS16;RPS19;RPS21;RPS24;RPS26;RPS27;RPS27A;RPS27L;RPS29;RPS3A;RPS4Y1;RPS7
Baseline	FHL1-KD vs. siControl	Reactome	R-HSA-1268020	Mitochondrial protein import	0.597	2.749	0.000	0.000	20	19	80273;26521;10165;51025;291;54927;400916;10245;4714;388753;51142;51287;10063;4580;1678;516;3313;29928;150274	ATP5MC1;CHCHD10;CHCHD2;CHCHD3;COA4;COA6;COX17;GRPEL1;HSCB;HSPA9;MTX1;NDUFB8;PAM16;SLC25A13;SLC25A4;TIMM17B;TIMM22;TIMM8A;TIMM8B
Baseline	FHL1-KD vs. siControl	Reactome	R-HSA-927802	Nonsense-Mediated Decay (NMD)	0.410	2.736	0.000	0.000	47	42	51065;9939;4116;55181;6223;55802;6233;6133;6231;6206;65109;6144;9775;6164;25873;5520;6235;6152;6207;51121;6165;6232;6192;6168;6217;6227;6128;6210;6143;6201;6141;6204;6154;6189;5515;6208;6125;6139;6229;6134;6169;6135	DCP1A;EIF4A3;MAGOH;PPP2CA;PPP2R2A;RBM8A;RPL10;RPL11;RPL17;RPL18;RPL19;RPL21;RPL24;RPL26;RPL26L1;RPL34;RPL35A;RPL36;RPL37A;RPL38;RPL5;RPL6;RPL9;RPS10;RPS12;RPS13;RPS14;RPS15A;RPS16;RPS19;RPS21;RPS24;RPS26;RPS27;RPS27A;RPS27L;RPS29;RPS3A;RPS4Y1;RPS7;SMG8;UPF3B
Baseline	FHL1-KD vs. siControl	Reactome	R-HSA-975957	Nonsense Mediated Decay (NMD) enhanced by the Exon Junction Complex (EJC)	0.410	2.736	0.000	0.000	47	42	51065;9939;4116;55181;6223;55802;6233;6133;6231;6206;65109;6144;9775;6164;25873;5520;6235;6152;6207;51121;6165;6232;6192;6168;6217;6227;6128;6210;6143;6201;6141;6204;6154;6189;5515;6208;6125;6139;6229;6134;6169;6135	DCP1A;EIF4A3;MAGOH;PPP2CA;PPP2R2A;RBM8A;RPL10;RPL11;RPL17;RPL18;RPL19;RPL21;RPL24;RPL26;RPL26L1;RPL34;RPL35A;RPL36;RPL37A;RPL38;RPL5;RPL6;RPL9;RPS10;RPS12;RPS13;RPS14;RPS15A;RPS16;RPS19;RPS21;RPS24;RPS26;RPS27;RPS27A;RPS27L;RPS29;RPS3A;RPS4Y1;RPS7;SMG8;UPF3B
Baseline	FHL1-KD vs. siControl	Reactome	R-HSA-72689	Formation of a pool of free 40S subunits	0.412	2.7	0.000	0.000	44	40	51065;6223;6233;6133;6231;6206;6144;8668;6164;25873;6235;6152;6207;1964;51121;6165;6232;6192;6168;6217;6227;8662;6128;8669;6210;6143;6201;6141;6204;6154;6189;10480;6208;6125;6139;6229;6134;6169;6135;27335	EIF1AX;EIF3B;EIF3I;EIF3J;EIF3K;EIF3M;RPL10;RPL11;RPL17;RPL18;RPL19;RPL21;RPL24;RPL26;RPL26L1;RPL34;RPL35A;RPL36;RPL37A;RPL38;RPL5;RPL6;RPL9;RPS10;RPS12;RPS13;RPS14;RPS15A;RPS16;RPS19;RPS21;RPS24;RPS26;RPS27;RPS27A;RPS27L;RPS29;RPS3A;RPS4Y1;RPS7
Baseline	FHL1-KD vs. siControl	Reactome	R-HSA-72306	tRNA processing	0.530	2.672	0.000	0.000	23	21	3028;81929;339487;113179;8270;8480;1787;54802;51605;80324;55039;60487;10978;54913;90353;9818;10799;10785;115708;10557;127253	ADAT3;CLP1;CTU1;HSD17B10;LAGE3;NUP58;PUS1;RAE1;RPP25;RPP38;RPP40;SEH1L;TRDMT1;TRIT1;TRMT11;TRMT12;TRMT6;TRMT61A;TYW3;WDR4;ZBTB8OS
Baseline	FHL1-KD vs. siControl	Reactome	R-HSA-909733	Interferon alpha/beta signaling	0.564	2.65	0.000	0.000	20	13	2537;3429;8651;91543;9636;4599;9021;3665;3669;10410;684;6772;3434	BST2;IFI27;IFI6;IFIT1;IFITM3;IRF7;ISG15;ISG20;MX1;RSAD2;SOCS1;SOCS3;STAT1
Baseline	FHL1-KD vs. siControl	Reactome	R-HSA-69273	Cyclin A/B1/B2 associated events during G2/M transition	-0.754	-2.506	0.000	0.000	14	9	51451;891;9088;983;9133;995;890;5347;2305	CCNA2;CCNB1;CCNB2;CDC25C;CDK1;FOXM1;LCMT1;PKMYT1;PLK1
Baseline	FHL1-KD vs. siControl	Reactome	R-HSA-156711	Polo-like kinase mediated events	-0.857	-2.53	0.000	0.000	10	8	891;9088;9133;995;5347;4605;2305;1063	CCNB1;CCNB2;CDC25C;CENPF;FOXM1;MYBL2;PKMYT1;PLK1
Baseline	FHL1-KD vs. siControl	Reactome	R-HSA-6811434	COPI-dependent Golgi-to-ER retrograde traffic	-0.609	-2.53	0.000	0.000	28	13	55083;29127;9493;9585;56992;1062;81930;3832;3833;24137;11004;10112;146909	CENPE;KIF11;KIF15;KIF18A;KIF18B;KIF20A;KIF20B;KIF23;KIF26B;KIF2C;KIF4A;KIFC1;RACGAP1
Baseline	FHL1-KD vs. siControl	Reactome	R-HSA-194315	Signaling by Rho GTPases	-0.487	-2.7	0.000	0.000	117	49	84986;23421;79980;23092;64105;4627;9735;64946;8826;115703;9824;29941;2491;4085;3619;151246;84904;9928;29127;11130;57569;10163;79019;1062;701;220134;79682;9212;81930;995;332;83540;55143;991;57405;9055;10403;11113;54821;11004;5347;147841;151648;699;128239;57082;1058;55789;1063	ARHGAP11A;ARHGAP19;ARHGAP20;ARHGAP26;ARHGAP33;ARHGEF39;AURKB;BIRC5;BUB1;BUB1B;CDC20;CDC25C;CDCA8;CENPA;CENPE;CENPF;CENPH;CENPI;CENPK;CENPM;CENPU;CIT;DEPDC1B;DSN1;ERCC6L;INCENP;IQGAP1;IQGAP3;ITGB3BP;KIF14;KIF18A;KIF2C;KNL1;KNTC1;MAD2L1;MYH9;NDC80;NUF2;PKN3;PLK1;PRC1;RACGAP1;SGO1;SGO2;SKA1;SPC24;SPC25;WASF2;ZWINT
Baseline	FHL1-KD vs. siControl	Reactome	R-HSA-983189	Kinesins	-0.727	-2.714	0.000	0.000	20	13	55083;29127;9493;9585;56992;1062;81930;3832;3833;24137;11004;10112;146909	CENPE;KIF11;KIF15;KIF18A;KIF18B;KIF20A;KIF20B;KIF23;KIF26B;KIF2C;KIF4A;KIFC1;RACGAP1
Baseline	FHL1-KD vs. siControl	Reactome	R-HSA-195258	RHO GTPase Effectors	-0.555	-2.923	0.000	0.000	85	41	23421;79980;64105;4627;9735;64946;8826;29941;2491;4085;3619;151246;9928;11130;10163;79019;1062;701;220134;79682;9212;81930;995;332;83540;55143;991;57405;9055;10403;11113;54821;11004;5347;147841;151648;699;128239;57082;1058;1063	AURKB;BIRC5;BUB1;BUB1B;CDC20;CDC25C;CDCA8;CENPA;CENPE;CENPF;CENPH;CENPI;CENPK;CENPM;CENPU;CIT;DSN1;ERCC6L;INCENP;IQGAP1;IQGAP3;ITGB3BP;KIF14;KIF18A;KIF2C;KNL1;KNTC1;MAD2L1;MYH9;NDC80;NUF2;PKN3;PLK1;PRC1;SGO1;SGO2;SKA1;SPC24;SPC25;WASF2;ZWINT
Baseline	FHL1-KD vs. siControl	Reactome	R-HSA-2467813	Separation of Sister Chromatids	-0.593	-2.991	0.000	0.000	70	35	23421;79980;64105;9735;64946;2491;4085;9232;3619;151246;11130;11065;79019;1062;701;220134;79682;113130;9212;81930;332;83540;55143;991;57405;10403;54821;11004;5347;147841;151648;699;57082;1058;1063	AURKB;BIRC5;BUB1;BUB1B;CDC20;CDCA5;CDCA8;CENPA;CENPE;CENPF;CENPH;CENPI;CENPK;CENPM;CENPU;DSN1;ERCC6L;INCENP;ITGB3BP;KIF18A;KIF2C;KNL1;KNTC1;MAD2L1;NDC80;NUF2;PLK1;PTTG1;SGO1;SGO2;SKA1;SPC24;SPC25;UBE2C;ZWINT
Baseline	FHL1-KD vs. siControl	Reactome	R-HSA-68886	M Phase	-0.554	-3.005	0.000	0.000	109	51	23421;26271;79980;4001;64105;9735;64946;23354;10051;2491;4085;7112;5578;9232;3619;151246;11130;9493;891;54892;64151;11065;79019;983;9133;1062;701;220134;79682;113130;9212;10733;81930;332;83540;55143;991;57405;10403;54821;11004;23397;5347;147841;151648;699;4751;57082;1058;10112;1063	AURKB;BIRC5;BUB1;BUB1B;CCNB1;CCNB2;CDC20;CDCA5;CDCA8;CDK1;CENPA;CENPE;CENPF;CENPH;CENPI;CENPK;CENPM;CENPU;DSN1;ERCC6L;FBXO5;HAUS5;INCENP;ITGB3BP;KIF18A;KIF20A;KIF23;KIF2C;KNL1;KNTC1;LMNB1;MAD2L1;NCAPG;NCAPG2;NCAPH;NDC80;NEK2;NUF2;PLK1;PLK4;PRKCA;PTTG1;SGO1;SGO2;SKA1;SMC4;SPC24;SPC25;TMPO;UBE2C;ZWINT
Baseline	FHL1-KD vs. siControl	Reactome	R-HSA-68882	Mitotic Anaphase	-0.596	-3.024	0.000	0.000	73	37	23421;79980;4001;64105;9735;64946;2491;4085;7112;9232;3619;151246;11130;11065;79019;1062;701;220134;79682;113130;9212;81930;332;83540;55143;991;57405;10403;54821;11004;5347;147841;151648;699;57082;1058;1063	AURKB;BIRC5;BUB1;BUB1B;CDC20;CDCA5;CDCA8;CENPA;CENPE;CENPF;CENPH;CENPI;CENPK;CENPM;CENPU;DSN1;ERCC6L;INCENP;ITGB3BP;KIF18A;KIF2C;KNL1;KNTC1;LMNB1;MAD2L1;NDC80;NUF2;PLK1;PTTG1;SGO1;SGO2;SKA1;SPC24;SPC25;TMPO;UBE2C;ZWINT
Baseline	FHL1-KD vs. siControl	Reactome	R-HSA-2555396	Mitotic Metaphase and Anaphase	-0.600	-3.051	0.000	0.000	74	38	23421;26271;79980;4001;64105;9735;64946;2491;4085;7112;9232;3619;151246;11130;11065;79019;1062;701;220134;79682;113130;9212;81930;332;83540;55143;991;57405;10403;54821;11004;5347;147841;151648;699;57082;1058;1063	AURKB;BIRC5;BUB1;BUB1B;CDC20;CDCA5;CDCA8;CENPA;CENPE;CENPF;CENPH;CENPI;CENPK;CENPM;CENPU;DSN1;ERCC6L;FBXO5;INCENP;ITGB3BP;KIF18A;KIF2C;KNL1;KNTC1;LMNB1;MAD2L1;NDC80;NUF2;PLK1;PTTG1;SGO1;SGO2;SKA1;SPC24;SPC25;TMPO;UBE2C;ZWINT
Baseline	FHL1-KD vs. siControl	Reactome	R-HSA-69620	Cell Cycle Checkpoints	-0.554	-3.051	0.000	0.000	119	56	23421;5982;79980;23594;64105;4171;9735;64946;4173;4176;8318;2491;4085;5983;672;3619;151246;11130;641;891;9088;990;63967;55388;11065;9134;79019;983;9133;1062;701;220134;79682;9212;81930;4998;995;332;83990;51512;83540;55143;991;57405;10403;54821;11004;9156;890;5347;147841;151648;699;57082;1058;1063	AURKB;BIRC5;BLM;BRCA1;BRIP1;BUB1;BUB1B;CCNA2;CCNB1;CCNB2;CCNE2;CDC20;CDC25C;CDC45;CDC6;CDCA8;CDK1;CENPA;CENPE;CENPF;CENPH;CENPI;CENPK;CENPM;CENPU;CLSPN;DSN1;ERCC6L;EXO1;GTSE1;INCENP;ITGB3BP;KIF18A;KIF2C;KNL1;KNTC1;MAD2L1;MCM10;MCM2;MCM4;MCM7;NDC80;NUF2;ORC1;ORC6;PKMYT1;PLK1;RFC2;RFC3;SGO1;SGO2;SKA1;SPC24;SPC25;UBE2C;ZWINT
Baseline	FHL1-KD vs. siControl	Reactome	R-HSA-5663220	RHO GTPases Activate Formins	-0.646	-3.1	0.000	0.000	54	32	23421;79980;64105;9735;64946;2491;4085;3619;151246;11130;79019;1062;701;220134;79682;9212;81930;332;83540;55143;991;57405;10403;54821;11004;5347;147841;151648;699;57082;1058;1063	AURKB;BIRC5;BUB1;BUB1B;CDC20;CDCA8;CENPA;CENPE;CENPF;CENPH;CENPI;CENPK;CENPM;CENPU;DSN1;ERCC6L;INCENP;ITGB3BP;KIF18A;KIF2C;KNL1;KNTC1;MAD2L1;NDC80;NUF2;PLK1;SGO1;SGO2;SKA1;SPC24;SPC25;ZWINT
Baseline	FHL1-KD vs. siControl	Reactome	R-HSA-1640170	Cell Cycle	-0.525	-3.107	0.000	0.000	223	98	23421;26271;5982;79980;2237;23594;4001;64105;4171;10734;9735;64946;23354;10051;4173;4176;8318;2491;51451;9837;51659;5557;4085;5427;5983;672;1869;7112;5578;84057;6241;9232;3619;151246;11130;641;9493;23224;6790;7083;891;9088;54892;84296;22974;990;157570;63967;55388;64151;11065;9134;79019;983;9133;1062;701;220134;79682;113130;9212;10733;81930;81620;675;6502;4998;995;1031;332;83990;51512;83540;55143;…	AURKA;AURKB;BIRC5;BLM;BRCA1;BRCA2;BRIP1;BUB1;BUB1B;CCNA2;CCNB1;CCNB2;CCND2;CCNE2;CDC20;CDC25C;CDC45;CDC6;CDCA5;CDCA8;CDK1;CDKN2C;CDT1;CENPA;CENPE;CENPF;CENPH;CENPI;CENPK;CENPM;CENPU;CLSPN;DSN1;E2F1;ERCC6L;ESCO2;EXO1;FBXO5;FEN1;FOXM1;GINS1;GINS2;GINS4;GTSE1;HAUS5;HJURP;HMMR;INCENP;ITGB3BP;KIF18A;KIF20A;KIF23;KIF2C;KNL1;KNTC1;LCMT1;LMNB1;MAD2L1;MCM10;MCM2;MCM4;MCM7;MND1;MYBL2;NCAPG;NCAPG2;NCAPH;NDC…
Baseline	FHL1-KD vs. siControl	Reactome	R-HSA-69278	Cell Cycle. Mitotic	-0.549	-3.211	0.000	0.000	185	98	1719;4174;8021;9918;1763;5934;5426;23649;55835;84515;5933;23421;26271;5982;79980;2237;23594;4001;64105;4171;9735;64946;23354;10051;4173;4176;8318;2491;51451;9837;51659;5557;4085;5427;5983;1869;7112;5578;6241;9232;3619;151246;11130;9493;6790;7083;891;9088;54892;84296;22974;990;157570;55388;64151;11065;9134;79019;983;9133;1062;701;220134;79682;113130;9212;10733;81930;81620;6502;4998;995;1031;332;51…	AURKA;AURKB;BIRC5;BUB1;BUB1B;CCNA2;CCNB1;CCNB2;CCND2;CCNE2;CDC20;CDC25C;CDC45;CDC6;CDCA5;CDCA8;CDK1;CDKN2C;CDT1;CENPA;CENPE;CENPF;CENPH;CENPI;CENPJ;CENPK;CENPM;CENPU;DHFR;DNA2;DSN1;E2F1;ERCC6L;ESCO2;FBXO5;FEN1;FOXM1;GINS1;GINS2;GINS4;GTSE1;HAUS5;HMMR;INCENP;ITGB3BP;KIF18A;KIF20A;KIF23;KIF2C;KNL1;KNTC1;LCMT1;LMNB1;MAD2L1;MCM10;MCM2;MCM4;MCM5;MCM7;MCM8;MYBL2;NCAPD2;NCAPG;NCAPG2;NCAPH;NDC80;NEK2;NUF…
Baseline	FHL1-KD vs. siControl	Reactome	R-HSA-68877	Mitotic Prometaphase	-0.629	-3.229	0.000	0.000	73	42	23421;79980;64105;9735;64946;23354;10051;2491;4085;3619;151246;11130;891;64151;79019;983;9133;1062;701;220134;79682;113130;9212;10733;81930;332;83540;55143;991;57405;10403;54821;11004;23397;5347;147841;151648;699;4751;57082;1058;1063	AURKB;BIRC5;BUB1;BUB1B;CCNB1;CCNB2;CDC20;CDCA5;CDCA8;CDK1;CENPA;CENPE;CENPF;CENPH;CENPI;CENPK;CENPM;CENPU;DSN1;ERCC6L;HAUS5;INCENP;ITGB3BP;KIF18A;KIF2C;KNL1;KNTC1;MAD2L1;NCAPG;NCAPH;NDC80;NEK2;NUF2;PLK1;PLK4;SGO1;SGO2;SKA1;SMC4;SPC24;SPC25;ZWINT
Baseline	FHL1-KD vs. siControl	Reactome	R-HSA-69618	Mitotic Spindle Checkpoint	-0.692	-3.29	0.000	0.000	51	33	23421;79980;64105;9735;64946;2491;4085;3619;151246;11130;11065;79019;1062;701;220134;79682;9212;81930;332;83540;55143;991;57405;10403;54821;11004;5347;147841;151648;699;57082;1058;1063	AURKB;BIRC5;BUB1;BUB1B;CDC20;CDCA8;CENPA;CENPE;CENPF;CENPH;CENPI;CENPK;CENPM;CENPU;DSN1;ERCC6L;INCENP;ITGB3BP;KIF18A;KIF2C;KNL1;KNTC1;MAD2L1;NDC80;NUF2;PLK1;SGO1;SGO2;SKA1;SPC24;SPC25;UBE2C;ZWINT
Baseline	FHL1-KD vs. siControl	Reactome	R-HSA-141424	Amplification of signal from the kinetochores	-0.712	-3.332	0.000	0.000	47	32	23421;79980;64105;9735;64946;2491;4085;3619;151246;11130;79019;1062;701;220134;79682;9212;81930;332;83540;55143;991;57405;10403;54821;11004;5347;147841;151648;699;57082;1058;1063	AURKB;BIRC5;BUB1;BUB1B;CDC20;CDCA8;CENPA;CENPE;CENPF;CENPH;CENPI;CENPK;CENPM;CENPU;DSN1;ERCC6L;INCENP;ITGB3BP;KIF18A;KIF2C;KNL1;KNTC1;MAD2L1;NDC80;NUF2;PLK1;SGO1;SGO2;SKA1;SPC24;SPC25;ZWINT
Baseline	FHL1-KD vs. siControl	Reactome	R-HSA-141444	Amplification of signal from unattached kinetochores via a MAD2 inhibitory signal	-0.712	-3.332	0.000	0.000	47	32	23421;79980;64105;9735;64946;2491;4085;3619;151246;11130;79019;1062;701;220134;79682;9212;81930;332;83540;55143;991;57405;10403;54821;11004;5347;147841;151648;699;57082;1058;1063	AURKB;BIRC5;BUB1;BUB1B;CDC20;CDCA8;CENPA;CENPE;CENPF;CENPH;CENPI;CENPK;CENPM;CENPU;DSN1;ERCC6L;INCENP;ITGB3BP;KIF18A;KIF2C;KNL1;KNTC1;MAD2L1;NDC80;NUF2;PLK1;SGO1;SGO2;SKA1;SPC24;SPC25;ZWINT
Baseline	FHL1-KD vs. siControl	Reactome	R-HSA-2500257	Resolution of Sister Chromatid Cohesion	-0.708	-3.365	0.000	0.000	52	36	23421;79980;64105;9735;64946;2491;4085;3619;151246;11130;891;79019;983;9133;1062;701;220134;79682;113130;9212;81930;332;83540;55143;991;57405;10403;54821;11004;5347;147841;151648;699;57082;1058;1063	AURKB;BIRC5;BUB1;BUB1B;CCNB1;CCNB2;CDC20;CDCA5;CDCA8;CDK1;CENPA;CENPE;CENPF;CENPH;CENPI;CENPK;CENPM;CENPU;DSN1;ERCC6L;INCENP;ITGB3BP;KIF18A;KIF2C;KNL1;KNTC1;MAD2L1;NDC80;NUF2;PLK1;SGO1;SGO2;SKA1;SPC24;SPC25;ZWINT
Baseline	FHL1-KD vs. siControl	Reactome	R-HSA-9609507	Protein localization	0.500	2.626	0.000	0.000	27	23	80273;26521;10165;51025;291;10455;54927;400916;7321;6233;10245;4714;388753;51142;51287;10063;4580;54469;1678;516;3313;29928;150274	ATP5MC1;CHCHD10;CHCHD2;CHCHD3;COA4;COA6;COX17;ECI2;GRPEL1;HSCB;HSPA9;MTX1;NDUFB8;PAM16;RPS27A;SLC25A13;SLC25A4;TIMM17B;TIMM22;TIMM8A;TIMM8B;UBE2D1;ZFAND6
Baseline	FHL1-KD vs. siControl	Reactome	R-HSA-6790901	rRNA modification in the nucleus and cytosol	0.534	2.565	0.000	0.000	22	21	56902;55272;51202;55505;10436;51602;51096;55623;10528;51077;55127;11056;51118;6201;4839;1736;6208;57050;55226;4809;5822	DDX47;DDX52;DKC1;EMG1;FCF1;HEATR1;IMP3;NAT10;NOP10;NOP2;NOP56;NOP58;PNO1;PWP2;RPS14;RPS7;SNU13;THUMPD1;UTP11;UTP18;UTP3
Baseline	FHL1-KD vs. siControl	Reactome	R-HSA-2408557	Selenocysteine synthesis	0.404	2.535	0.000	0.000	39	35	51065;79048;6223;6233;6133;6231;6206;6144;6164;25873;6235;6152;6207;51121;6165;6232;6192;6168;6217;6227;6128;6210;6143;6201;6141;6204;6154;6189;6208;6125;6139;6229;6134;6169;6135	RPL10;RPL11;RPL17;RPL18;RPL19;RPL21;RPL24;RPL26;RPL26L1;RPL34;RPL35A;RPL36;RPL37A;RPL38;RPL5;RPL6;RPL9;RPS10;RPS12;RPS13;RPS14;RPS15A;RPS16;RPS19;RPS21;RPS24;RPS26;RPS27;RPS27A;RPS27L;RPS29;RPS3A;RPS4Y1;RPS7;SECISBP2
Baseline	FHL1-KD vs. siControl	Reactome	R-HSA-1428517	The citric acid (TCA) cycle and respiratory electron transport	0.399	2.542	0.000	0.000	47	42	9123;8050;27109;116228;29796;5163;54704;4706;4725;4708;4709;4724;1349;1353;29078;10632;4714;2110;515;54205;1350;4704;539;4726;3029;51241;514;6391;6390;4698;1345;516;521;4697;4694;51079;4729;7386;4717;518;6256;2954	ATP5F1E;ATP5MC1;ATP5MC3;ATP5ME;ATP5MG;ATP5PB;ATP5PO;COX11;COX16;COX20;COX6C;COX7B;COX7C;CYCS;DMAC2L;ETFDH;GSTZ1;HAGH;NDUFA1;NDUFA13;NDUFA4;NDUFA5;NDUFA9;NDUFAB1;NDUFAF4;NDUFB2;NDUFB3;NDUFB8;NDUFC1;NDUFS4;NDUFS5;NDUFS6;NDUFV2;PDHX;PDK1;PDP1;RXRA;SDHB;SDHC;SLC16A3;UQCR10;UQCRFS1
Baseline	FHL1-KD vs. siControl	Reactome	R-HSA-6785807	Interleukin-4 and Interleukin-13 signaling	0.466	2.543	0.000	0.000	29	15	3570;301;3592;3553;8651;1052;9021;3576;2353;1026;4170;2247;3162;598;6772	ANXA1;BCL2L1;CDKN1A;CEBPD;CXCL8;FGF2;FOS;HMOX1;IL12A;IL1B;IL6R;MCL1;SOCS1;SOCS3;STAT1
Baseline	FHL1-KD vs. siControl	Reactome	R-HSA-1234176	Oxygen-dependent proline hydroxylation of Hypoxia-inducible Factor Alpha	0.525	2.517	0.000	0.000	19	18	9978;7321;6233;5683;6921;5718;5719;5706;5689;10213;5694;5695;5700;5716;5704;9861;6923;5687	ELOB;ELOC;PSMA2;PSMA6;PSMB1;PSMB6;PSMB7;PSMC1;PSMC4;PSMC6;PSMD10;PSMD12;PSMD13;PSMD14;PSMD6;RBX1;RPS27A;UBE2D1
Baseline	FHL1-KD vs. siControl	Reactome	R-HSA-156842	Eukaryotic Translation Elongation	0.395	2.482	0.000	0.000	38	34	51065;6223;6233;6133;6231;6206;6144;6164;25873;6235;6152;6207;51121;6165;6232;6192;6168;6217;6227;6128;6210;6143;6201;6141;6204;6154;6189;6208;6125;6139;6229;6134;6169;6135	RPL10;RPL11;RPL17;RPL18;RPL19;RPL21;RPL24;RPL26;RPL26L1;RPL34;RPL35A;RPL36;RPL37A;RPL38;RPL5;RPL6;RPL9;RPS10;RPS12;RPS13;RPS14;RPS15A;RPS16;RPS19;RPS21;RPS24;RPS26;RPS27;RPS27A;RPS27L;RPS29;RPS3A;RPS4Y1;RPS7
Baseline	FHL1-KD vs. siControl	Reactome	R-HSA-156902	Peptide chain elongation	0.395	2.482	0.000	0.000	38	34	51065;6223;6233;6133;6231;6206;6144;6164;25873;6235;6152;6207;51121;6165;6232;6192;6168;6217;6227;6128;6210;6143;6201;6141;6204;6154;6189;6208;6125;6139;6229;6134;6169;6135	RPL10;RPL11;RPL17;RPL18;RPL19;RPL21;RPL24;RPL26;RPL26L1;RPL34;RPL35A;RPL36;RPL37A;RPL38;RPL5;RPL6;RPL9;RPS10;RPS12;RPS13;RPS14;RPS15A;RPS16;RPS19;RPS21;RPS24;RPS26;RPS27;RPS27A;RPS27L;RPS29;RPS3A;RPS4Y1;RPS7
Baseline	FHL1-KD vs. siControl	Reactome	R-HSA-72764	Eukaryotic Translation Termination	0.395	2.482	0.000	0.000	38	34	51065;6223;6233;6133;6231;6206;6144;6164;25873;6235;6152;6207;51121;6165;6232;6192;6168;6217;6227;6128;6210;6143;6201;6141;6204;6154;6189;6208;6125;6139;6229;6134;6169;6135	RPL10;RPL11;RPL17;RPL18;RPL19;RPL21;RPL24;RPL26;RPL26L1;RPL34;RPL35A;RPL36;RPL37A;RPL38;RPL5;RPL6;RPL9;RPS10;RPS12;RPS13;RPS14;RPS15A;RPS16;RPS19;RPS21;RPS24;RPS26;RPS27;RPS27A;RPS27L;RPS29;RPS3A;RPS4Y1;RPS7
Baseline	FHL1-KD vs. siControl	Reactome	R-HSA-975956	Nonsense Mediated Decay (NMD) independent of the Exon Junction Complex (EJC)	0.395	2.482	0.000	0.000	38	34	51065;6223;6233;6133;6231;6206;6144;6164;25873;6235;6152;6207;51121;6165;6232;6192;6168;6217;6227;6128;6210;6143;6201;6141;6204;6154;6189;6208;6125;6139;6229;6134;6169;6135	RPL10;RPL11;RPL17;RPL18;RPL19;RPL21;RPL24;RPL26;RPL26L1;RPL34;RPL35A;RPL36;RPL37A;RPL38;RPL5;RPL6;RPL9;RPS10;RPS12;RPS13;RPS14;RPS15A;RPS16;RPS19;RPS21;RPS24;RPS26;RPS27;RPS27A;RPS27L;RPS29;RPS3A;RPS4Y1;RPS7
Baseline	FHL1-KD vs. siControl	Reactome	R-HSA-168255	Influenza Life Cycle	0.363	2.458	0.000	0.000	47	41	51065;81929;8480;2963;6223;6233;6133;6231;6206;6144;6164;25873;6235;6152;6207;51121;6165;9818;6232;6192;3320;6168;6217;2926;5437;6227;6128;6210;6143;6201;6141;6204;6154;6189;6208;6125;6139;6229;6134;6169;6135	GRSF1;GTF2F2;HSP90AA1;NUP58;POLR2H;RAE1;RPL10;RPL11;RPL17;RPL18;RPL19;RPL21;RPL24;RPL26;RPL26L1;RPL34;RPL35A;RPL36;RPL37A;RPL38;RPL5;RPL6;RPL9;RPS10;RPS12;RPS13;RPS14;RPS15A;RPS16;RPS19;RPS21;RPS24;RPS26;RPS27;RPS27A;RPS27L;RPS29;RPS3A;RPS4Y1;RPS7;SEH1L
Baseline	FHL1-KD vs. siControl	Reactome	R-HSA-168273	Influenza Viral RNA Transcription and Replication	0.363	2.458	0.000	0.000	47	41	51065;81929;8480;2963;6223;6233;6133;6231;6206;6144;6164;25873;6235;6152;6207;51121;6165;9818;6232;6192;3320;6168;6217;2926;5437;6227;6128;6210;6143;6201;6141;6204;6154;6189;6208;6125;6139;6229;6134;6169;6135	GRSF1;GTF2F2;HSP90AA1;NUP58;POLR2H;RAE1;RPL10;RPL11;RPL17;RPL18;RPL19;RPL21;RPL24;RPL26;RPL26L1;RPL34;RPL35A;RPL36;RPL37A;RPL38;RPL5;RPL6;RPL9;RPS10;RPS12;RPS13;RPS14;RPS15A;RPS16;RPS19;RPS21;RPS24;RPS26;RPS27;RPS27A;RPS27L;RPS29;RPS3A;RPS4Y1;RPS7;SEH1L
Baseline	FHL1-KD vs. siControl	Reactome	R-HSA-168254	Influenza Infection	0.361	2.44	0.000	0.000	50	43	9636;51065;3841;81929;8480;2963;6223;6233;6133;6231;6206;6144;6164;25873;6235;6152;6207;51121;6165;9818;6232;6192;3320;6168;6217;2926;5437;6227;6128;6210;6143;6201;6141;6204;6154;6189;6208;6125;6139;6229;6134;6169;6135	GRSF1;GTF2F2;HSP90AA1;ISG15;KPNA5;NUP58;POLR2H;RAE1;RPL10;RPL11;RPL17;RPL18;RPL19;RPL21;RPL24;RPL26;RPL26L1;RPL34;RPL35A;RPL36;RPL37A;RPL38;RPL5;RPL6;RPL9;RPS10;RPS12;RPS13;RPS14;RPS15A;RPS16;RPS19;RPS21;RPS24;RPS26;RPS27;RPS27A;RPS27L;RPS29;RPS3A;RPS4Y1;RPS7;SEH1L
Baseline	FHL1-KD vs. siControl	Reactome	R-HSA-174143	APC/C-mediated degradation of cell cycle proteins	-0.564	-2.384	0.000	0.000	33	13	4085;9232;6790;891;11065;983;701;9212;6502;991;890;5347;4751	AURKA;AURKB;BUB1B;CCNA2;CCNB1;CDC20;CDK1;MAD2L1;NEK2;PLK1;PTTG1;SKP2;UBE2C
Baseline	FHL1-KD vs. siControl	Reactome	R-HSA-453276	Regulation of mitotic cell cycle	-0.564	-2.384	0.000	0.000	33	13	4085;9232;6790;891;11065;983;701;9212;6502;991;890;5347;4751	AURKA;AURKB;BUB1B;CCNA2;CCNB1;CDC20;CDK1;MAD2L1;NEK2;PLK1;PTTG1;SKP2;UBE2C
Baseline	FHL1-KD vs. siControl	Reactome	R-HSA-176187	Activation of ATR in response to replication stress	-0.616	-2.359	0.000	0.000	24	18	4172;5985;1111;4175;4174;84515;5982;23594;4171;4173;4176;8318;5983;990;63967;55388;4998;995	CDC25C;CDC45;CDC6;CHEK1;CLSPN;MCM10;MCM2;MCM3;MCM4;MCM5;MCM6;MCM7;MCM8;ORC1;ORC6;RFC2;RFC3;RFC5
Baseline	FHL1-KD vs. siControl	Reactome	R-HSA-69190	DNA strand elongation	-0.620	-2.361	0.000	0.000	23	18	4172;5985;4175;4174;1763;23649;84515;5982;2237;4171;4173;4176;8318;9837;51659;5557;5983;84296	CDC45;DNA2;FEN1;GINS1;GINS2;GINS4;MCM2;MCM3;MCM4;MCM5;MCM6;MCM7;MCM8;POLA2;PRIM1;RFC2;RFC3;RFC5
Baseline	FHL1-KD vs. siControl	Reactome	R-HSA-68962	Activation of the pre-replicative complex	-0.626	-2.362	0.000	0.000	22	16	4175;4174;5426;23649;84515;23594;4171;4173;4176;8318;5557;5427;990;55388;81620;4998	CDC45;CDC6;CDT1;MCM10;MCM2;MCM4;MCM5;MCM6;MCM7;MCM8;ORC1;ORC6;POLA2;POLE;POLE2;PRIM1
Baseline	FHL1-KD vs. siControl	Reactome	R-HSA-1169408	ISG15 antiviral mechanism	0.516	2.405	0.000	0.001	19	15	9636;4599;3841;4734;81929;8480;6772;3434;6233;1977;1973;317649;9470;7324;9775	EIF4A1;EIF4A3;EIF4E;EIF4E2;EIF4E3;IFIT1;ISG15;KPNA5;MX1;NEDD4;RAE1;RPS27A;SEH1L;STAT1;UBE2E1
Baseline	FHL1-KD vs. siControl	Reactome	R-HSA-6799198	Complex I biogenesis	0.584	2.382	0.003	0.001	14	14	4706;4725;4708;4709;4724;29078;4714;4704;4726;4698;4694;51079;4729;4717	NDUFA1;NDUFA13;NDUFA5;NDUFA9;NDUFAB1;NDUFAF4;NDUFB2;NDUFB3;NDUFB8;NDUFC1;NDUFS4;NDUFS5;NDUFS6;NDUFV2
Baseline	FHL1-KD vs. siControl	Reactome	R-HSA-5693532	DNA Double-Strand Break Repair	-0.498	-2.308	0.000	0.001	47	31	27434;7468;580;9656;5892;116028;5888;7157;5985;1111;4683;1763;5426;5982;2237;8914;7517;10635;5427;5983;672;2139;641;7516;63967;675;83990;10721;146956;9156;890	BARD1;BLM;BRCA1;BRCA2;BRIP1;CCNA2;CHEK1;CLSPN;DNA2;EME1;EXO1;EYA2;FEN1;MDC1;NBN;NSD2;POLE;POLE2;POLM;POLQ;RAD51;RAD51AP1;RAD51D;RFC2;RFC3;RFC5;RMI2;TIMELESS;TP53;XRCC2;XRCC3
Baseline	FHL1-KD vs. siControl	Reactome	R-HSA-453279	Mitotic G1-G1/S phases	-0.464	-2.315	0.000	0.001	69	32	4175;1719;4174;5934;5426;23649;84515;5933;26271;23594;4171;4173;4176;8318;5557;5427;1869;6241;7083;891;990;55388;9134;983;81620;6502;4998;1031;894;890;4605;7153	CCNA2;CCNB1;CCND2;CCNE2;CDC45;CDC6;CDK1;CDKN2C;CDT1;DHFR;E2F1;FBXO5;MCM10;MCM2;MCM4;MCM5;MCM6;MCM7;MCM8;MYBL2;ORC1;ORC6;POLA2;POLE;POLE2;PRIM1;RBL1;RBL2;RRM2;SKP2;TK1;TOP2A
Baseline	FHL1-KD vs. siControl	Reactome	R-HSA-73886	Chromosome Maintenance	-0.542	-2.291	0.000	0.001	34	18	1763;5426;23649;23421;5982;2237;64105;64946;2491;5557;5427;5983;79019;79682;11339;55355;57082;1058	CENPA;CENPH;CENPI;CENPK;CENPM;CENPU;DNA2;FEN1;HJURP;ITGB3BP;KNL1;OIP5;POLA2;POLE;POLE2;PRIM1;RFC2;RFC3
Baseline	FHL1-KD vs. siControl	Reactome	R-HSA-5693538	Homology Directed Repair	-0.498	-2.264	0.000	0.001	43	28	7468;580;9656;5892;116028;5888;5985;1111;4683;1763;5426;5982;2237;8914;7517;10635;5427;5983;672;641;7516;63967;675;83990;10721;146956;9156;890	BARD1;BLM;BRCA1;BRCA2;BRIP1;CCNA2;CHEK1;CLSPN;DNA2;EME1;EXO1;FEN1;MDC1;NBN;NSD2;POLE;POLE2;POLQ;RAD51;RAD51AP1;RAD51D;RFC2;RFC3;RFC5;RMI2;TIMELESS;XRCC2;XRCC3
Baseline	FHL1-KD vs. siControl	Reactome	R-HSA-983231	Factors involved in megakaryocyte development and platelet production	-0.508	-2.269	0.000	0.001	38	22	23414;7157;55604;30845;1794;3835;23468;9371;10019;55083;29127;9493;9585;56992;1062;81930;3832;3833;24137;11004;10112;146909	CARMIL1;CBX5;CENPE;DOCK2;EHD3;KIF11;KIF15;KIF18A;KIF18B;KIF20A;KIF20B;KIF22;KIF23;KIF26B;KIF2C;KIF3B;KIF4A;KIFC1;RACGAP1;SH2B3;TP53;ZFPM2
Baseline	FHL1-KD vs. siControl	Reactome	R-HSA-162599	Late Phase of HIV Life Cycle	0.457	2.346	0.005	0.001	27	24	9525;6884;54457;23327;905;2959;81929;8480;2963;6233;6921;51510;2961;79720;6882;5478;9818;25978;4331;7251;5437;6924;6923;2958	CCNT2;CHMP2B;CHMP5;ELOA;ELOB;ELOC;GTF2A2;GTF2B;GTF2E2;GTF2F2;MNAT1;NEDD4L;NUP58;POLR2H;PPIA;RAE1;RPS27A;SEH1L;TAF11;TAF13;TAF7L;TSG101;VPS37B;VPS4B
Baseline	FHL1-KD vs. siControl	Reactome	R-HSA-8856688	Golgi-to-ER retrograde transport	-0.499	-2.244	0.000	0.001	39	13	55083;29127;9493;9585;56992;1062;81930;3832;3833;24137;11004;10112;146909	CENPE;KIF11;KIF15;KIF18A;KIF18B;KIF20A;KIF20B;KIF23;KIF26B;KIF2C;KIF4A;KIFC1;RACGAP1
Baseline	FHL1-KD vs. siControl	Reactome	R-HSA-4641258	Degradation of DVL	0.526	2.334	0.000	0.001	16	14	9978;6233;5683;5718;5719;5706;5689;10213;5694;5695;5700;5716;5704;9861	PSMA2;PSMB1;PSMB6;PSMB7;PSMC1;PSMC4;PSMC6;PSMD10;PSMD12;PSMD13;PSMD14;PSMD6;RBX1;RPS27A
Baseline	FHL1-KD vs. siControl	Reactome	R-HSA-1234174	Regulation of Hypoxia-inducible Factor (HIF) by oxygen	0.476	2.321	0.000	0.001	21	19	9978;7321;6233;5683;6921;5718;25994;5719;5706;5689;10213;5694;5695;5700;5716;5704;9861;6923;5687	ELOB;ELOC;HIGD1A;PSMA2;PSMA6;PSMB1;PSMB6;PSMB7;PSMC1;PSMC4;PSMC6;PSMD10;PSMD12;PSMD13;PSMD14;PSMD6;RBX1;RPS27A;UBE2D1
Baseline	FHL1-KD vs. siControl	Reactome	R-HSA-2262749	Cellular response to hypoxia	0.476	2.321	0.000	0.001	21	19	9978;7321;6233;5683;6921;5718;25994;5719;5706;5689;10213;5694;5695;5700;5716;5704;9861;6923;5687	ELOB;ELOC;HIGD1A;PSMA2;PSMA6;PSMB1;PSMB6;PSMB7;PSMC1;PSMC4;PSMC6;PSMD10;PSMD12;PSMD13;PSMD14;PSMD6;RBX1;RPS27A;UBE2D1
Baseline	FHL1-KD vs. siControl	Reactome	R-HSA-69275	G2/M Transition	-0.450	-2.223	0.000	0.001	61	16	6790;891;9088;22974;983;9133;10733;995;51512;890;5347;4751;4605;3161;2305;1063	AURKA;CCNA2;CCNB1;CCNB2;CDC25C;CDK1;CENPF;FOXM1;GTSE1;HMMR;MYBL2;NEK2;PKMYT1;PLK1;PLK4;TPX2
Baseline	FHL1-KD vs. siControl	Reactome	R-HSA-606279	Deposition of new CENPA-containing nucleosomes at the centromere	-0.644	-2.223	0.000	0.002	17	10	23421;64105;64946;2491;79019;79682;11339;55355;57082;1058	CENPA;CENPH;CENPI;CENPK;CENPM;CENPU;HJURP;ITGB3BP;KNL1;OIP5
Baseline	FHL1-KD vs. siControl	Reactome	R-HSA-774815	Nucleosome assembly	-0.644	-2.223	0.000	0.002	17	10	23421;64105;64946;2491;79019;79682;11339;55355;57082;1058	CENPA;CENPH;CENPI;CENPK;CENPM;CENPU;HJURP;ITGB3BP;KNL1;OIP5
Baseline	FHL1-KD vs. siControl	Reactome	R-HSA-176974	Unwinding of DNA	-0.706	-2.22	0.000	0.002	12	11	4172;4175;4174;84515;4171;4173;4176;8318;9837;51659;84296	CDC45;GINS1;GINS2;GINS4;MCM2;MCM3;MCM4;MCM5;MCM6;MCM7;MCM8
Baseline	FHL1-KD vs. siControl	Reactome	R-HSA-5693554	Resolution of D-loop Structures through Synthesis-Dependent Strand Annealing (SDSA)	-0.642	-2.215	0.000	0.002	16	14	580;5892;116028;5888;4683;1763;7517;10635;672;641;7516;675;83990;9156	BARD1;BLM;BRCA1;BRCA2;BRIP1;DNA2;EXO1;NBN;RAD51;RAD51AP1;RAD51D;RMI2;XRCC2;XRCC3
Baseline	FHL1-KD vs. siControl	Reactome	R-HSA-69206	G1/S Transition	-0.456	-2.208	0.000	0.002	59	28	4175;1719;4174;5934;5426;23649;84515;5933;26271;23594;4171;4173;4176;8318;5557;5427;1869;6241;7083;891;990;55388;9134;983;81620;6502;4998;890	CCNA2;CCNB1;CCNE2;CDC45;CDC6;CDK1;CDT1;DHFR;E2F1;FBXO5;MCM10;MCM2;MCM4;MCM5;MCM6;MCM7;MCM8;ORC1;ORC6;POLA2;POLE;POLE2;PRIM1;RBL1;RBL2;RRM2;SKP2;TK1
Baseline	FHL1-KD vs. siControl	Reactome	R-HSA-5693567	HDR through Homologous Recombination (HRR) or Single Strand Annealing (SSA)	-0.496	-2.206	0.000	0.002	40	26	7468;580;9656;5892;116028;5888;5985;1111;4683;1763;5426;5982;8914;7517;10635;5427;5983;672;641;7516;63967;675;83990;146956;9156;890	BARD1;BLM;BRCA1;BRCA2;BRIP1;CCNA2;CHEK1;CLSPN;DNA2;EME1;EXO1;MDC1;NBN;NSD2;POLE;POLE2;RAD51;RAD51AP1;RAD51D;RFC2;RFC3;RFC5;RMI2;TIMELESS;XRCC2;XRCC3
Baseline	FHL1-KD vs. siControl	Reactome	R-HSA-350562	Regulation of ornithine decarboxylase (ODC)	0.525	2.286	0.000	0.002	16	14	4953;5683;5718;5719;5706;5689;1728;10213;5694;5695;5700;5716;5704;9861	NQO1;ODC1;PSMA2;PSMB1;PSMB6;PSMB7;PSMC1;PSMC4;PSMC6;PSMD10;PSMD12;PSMD13;PSMD14;PSMD6
Baseline	FHL1-KD vs. siControl	Reactome	R-HSA-2408522	Selenoamino acid metabolism	0.356	2.29	0.000	0.002	40	35	51065;79048;6223;6233;6133;6231;6206;6144;6164;25873;6235;6152;6207;51121;6165;6232;6192;6168;6217;6227;6128;6210;6143;6201;6141;6204;6154;6189;6208;6125;6139;6229;6134;6169;6135	RPL10;RPL11;RPL17;RPL18;RPL19;RPL21;RPL24;RPL26;RPL26L1;RPL34;RPL35A;RPL36;RPL37A;RPL38;RPL5;RPL6;RPL9;RPS10;RPS12;RPS13;RPS14;RPS15A;RPS16;RPS19;RPS21;RPS24;RPS26;RPS27;RPS27A;RPS27L;RPS29;RPS3A;RPS4Y1;RPS7;SECISBP2
Baseline	FHL1-KD vs. siControl	Reactome	R-HSA-5693579	Homologous DNA Pairing and Strand Exchange	-0.556	-2.178	0.000	0.002	25	18	580;5892;116028;5888;5985;1111;4683;1763;5982;7517;10635;5983;672;641;7516;675;83990;9156	BARD1;BLM;BRCA1;BRCA2;BRIP1;CHEK1;DNA2;EXO1;NBN;RAD51;RAD51AP1;RAD51D;RFC2;RFC3;RFC5;RMI2;XRCC2;XRCC3
Baseline	FHL1-KD vs. siControl	Reactome	R-HSA-73894	DNA Repair	-0.427	-2.173	0.000	0.002	73	42	27434;7468;580;10459;9656;5892;116028;5888;7157;5985;1111;57697;7318;4683;1763;5426;5982;2237;2189;8914;7517;2187;55215;10635;9318;5427;5983;672;2139;641;9768;2175;2177;7516;63967;51514;675;83990;10721;146956;9156;890	BARD1;BLM;BRCA1;BRCA2;BRIP1;CCNA2;CHEK1;CLSPN;COPS2;DNA2;DTL;EME1;EXO1;EYA2;FANCA;FANCB;FANCD2;FANCG;FANCI;FANCM;FEN1;MAD2L2;MDC1;NBN;NSD2;PCLAF;POLE;POLE2;POLM;POLQ;RAD51;RAD51AP1;RAD51D;RFC2;RFC3;RFC5;RMI2;TIMELESS;TP53;UBA7;XRCC2;XRCC3
Baseline	FHL1-KD vs. siControl	Reactome	R-HSA-5693537	Resolution of D-Loop Structures	-0.602	-2.182	0.000	0.002	19	15	580;5892;116028;5888;4683;1763;7517;10635;672;641;7516;675;83990;146956;9156	BARD1;BLM;BRCA1;BRCA2;BRIP1;DNA2;EME1;EXO1;NBN;RAD51;RAD51AP1;RAD51D;RMI2;XRCC2;XRCC3
Baseline	FHL1-KD vs. siControl	Reactome	R-HSA-5693568	Resolution of D-loop Structures through Holliday Junction Intermediates	-0.602	-2.182	0.000	0.002	19	15	580;5892;116028;5888;4683;1763;7517;10635;672;641;7516;675;83990;146956;9156	BARD1;BLM;BRCA1;BRCA2;BRIP1;DNA2;EME1;EXO1;NBN;RAD51;RAD51AP1;RAD51D;RMI2;XRCC2;XRCC3
Baseline	FHL1-KD vs. siControl	Reactome	R-HSA-176814	Activation of APC/C and APC/C:Cdc20 mediated degradation of mitotic proteins	-0.542	-2.168	0.000	0.002	28	10	4085;9232;891;11065;983;701;991;890;5347;4751	BUB1B;CCNA2;CCNB1;CDC20;CDK1;MAD2L1;NEK2;PLK1;PTTG1;UBE2C
Baseline	FHL1-KD vs. siControl	Reactome	R-HSA-69306	DNA Replication	-0.450	-2.163	0.000	0.002	60	28	4175;4174;1763;5426;23649;84515;5982;2237;23594;4171;4173;4176;8318;9837;51659;5557;5427;5983;1869;84296;990;55388;11065;9134;81620;6502;4998;890	CCNA2;CCNE2;CDC45;CDC6;CDT1;DNA2;E2F1;FEN1;GINS1;GINS2;GINS4;MCM10;MCM2;MCM4;MCM5;MCM6;MCM7;MCM8;ORC1;ORC6;POLA2;POLE;POLE2;PRIM1;RFC2;RFC3;SKP2;UBE2C
Baseline	FHL1-KD vs. siControl	Reactome	R-HSA-2871837	FCERI mediated NF-kB activation	0.483	2.262	0.000	0.002	20	17	997;7321;6233;5683;5718;4067;5719;5706;5689;8915;10213;5694;5695;5700;5716;5704;9861	BCL10;CDC34;LYN;PSMA2;PSMB1;PSMB6;PSMB7;PSMC1;PSMC4;PSMC6;PSMD10;PSMD12;PSMD13;PSMD14;PSMD6;RPS27A;UBE2D1
Baseline	FHL1-KD vs. siControl	Reactome	R-HSA-539107	Activation of E2F1 target genes at G1/S	-0.600	-2.165	0.000	0.002	18	13	286826;1719;5934;5933;26271;8318;1869;6241;7083;990;983;81620;4998	CDC45;CDC6;CDK1;CDT1;DHFR;E2F1;FBXO5;LIN9;ORC1;RBL1;RBL2;RRM2;TK1
Baseline	FHL1-KD vs. siControl	Reactome	R-HSA-69205	G1/S-Specific Transcription	-0.600	-2.165	0.000	0.002	18	13	286826;1719;5934;5933;26271;8318;1869;6241;7083;990;983;81620;4998	CDC45;CDC6;CDK1;CDT1;DHFR;E2F1;FBXO5;LIN9;ORC1;RBL1;RBL2;RRM2;TK1
Baseline	FHL1-KD vs. siControl	Reactome	R-HSA-453274	Mitotic G2-G2/M phases	-0.434	-2.16	0.000	0.002	63	16	6790;891;9088;22974;983;9133;10733;995;51512;890;5347;4751;4605;3161;2305;1063	AURKA;CCNA2;CCNB1;CCNB2;CDC25C;CDK1;CENPF;FOXM1;GTSE1;HMMR;MYBL2;NEK2;PKMYT1;PLK1;PLK4;TPX2
Baseline	FHL1-KD vs. siControl	Reactome	R-HSA-6783783	Interleukin-10 signaling	0.608	2.262	0.000	0.002	11	7	3592;3553;2920;3576;1440;6364;1437	CCL20;CSF2;CSF3;CXCL2;CXCL8;IL12A;IL1B
Baseline	FHL1-KD vs. siControl	Reactome	R-HSA-192823	Viral mRNA Translation	0.358	2.266	0.000	0.002	40	35	51065;6223;6233;6133;6231;6206;6144;6164;25873;6235;6152;6207;51121;6165;6232;6192;6168;6217;2926;6227;6128;6210;6143;6201;6141;6204;6154;6189;6208;6125;6139;6229;6134;6169;6135	GRSF1;RPL10;RPL11;RPL17;RPL18;RPL19;RPL21;RPL24;RPL26;RPL26L1;RPL34;RPL35A;RPL36;RPL37A;RPL38;RPL5;RPL6;RPL9;RPS10;RPS12;RPS13;RPS14;RPS15A;RPS16;RPS19;RPS21;RPS24;RPS26;RPS27;RPS27A;RPS27L;RPS29;RPS3A;RPS4Y1;RPS7
Baseline	FHL1-KD vs. siControl	Reactome	R-HSA-5685942	HDR through Homologous Recombination (HRR)	-0.516	-2.147	0.000	0.002	32	21	580;5892;116028;5888;5985;1111;4683;1763;5426;5982;7517;10635;5427;5983;672;641;7516;675;83990;146956;9156	BARD1;BLM;BRCA1;BRCA2;BRIP1;CHEK1;DNA2;EME1;EXO1;NBN;POLE;POLE2;RAD51;RAD51AP1;RAD51D;RFC2;RFC3;RFC5;RMI2;XRCC2;XRCC3
Baseline	FHL1-KD vs. siControl	Reactome	R-HSA-4615885	SUMOylation of DNA replication proteins	-0.715	-2.132	0.001	0.003	10	6	3619;6790;9212;332;55143;7153	AURKA;AURKB;BIRC5;CDCA8;INCENP;TOP2A
Baseline	FHL1-KD vs. siControl	Reactome	R-HSA-69239	Synthesis of DNA	-0.454	-2.129	0.000	0.003	55	26	4175;4174;1763;5426;23649;84515;5982;2237;23594;4171;4173;4176;8318;9837;51659;5557;5427;5983;84296;990;11065;9134;81620;6502;4998;890	CCNA2;CCNE2;CDC45;CDC6;CDT1;DNA2;FEN1;GINS1;GINS2;GINS4;MCM2;MCM4;MCM5;MCM6;MCM7;MCM8;ORC1;ORC6;POLA2;POLE;POLE2;PRIM1;RFC2;RFC3;SKP2;UBE2C
Baseline	FHL1-KD vs. siControl	Reactome	R-HSA-1236975	Antigen processing-Cross presentation	0.440	2.215	0.000	0.003	24	19	1520;1514;23480;6890;6233;5683;5718;5719;5706;5689;10213;8773;5694;5695;5700;5716;5704;6810;9861	CTSL;CTSS;PSMA2;PSMB1;PSMB6;PSMB7;PSMC1;PSMC4;PSMC6;PSMD10;PSMD12;PSMD13;PSMD14;PSMD6;RPS27A;SEC61G;SNAP23;STX4;TAP1
Baseline	FHL1-KD vs. siControl	Reactome	R-HSA-69481	G2/M Checkpoints	-0.437	-2.111	0.001	0.003	61	29	7157;5985;1111;4175;4683;4174;1763;84515;5982;23594;4171;4173;4176;8318;5983;672;641;891;9088;990;63967;55388;983;9133;4998;995;83990;51512;9156	BLM;BRCA1;BRIP1;CCNB1;CCNB2;CDC25C;CDC45;CDC6;CDK1;CHEK1;CLSPN;DNA2;EXO1;GTSE1;MCM10;MCM2;MCM4;MCM5;MCM6;MCM7;MCM8;NBN;ORC1;ORC6;PKMYT1;RFC2;RFC3;RFC5;TP53
Baseline	FHL1-KD vs. siControl	Reactome	R-HSA-69242	S Phase	-0.430	-2.112	0.000	0.003	67	32	286826;5985;4175;4174;1763;5934;5426;23649;84515;5982;2237;23594;4171;4173;4176;8318;9837;51659;5557;5427;5983;1869;84296;990;157570;11065;9134;113130;81620;6502;4998;890	CCNA2;CCNE2;CDC45;CDC6;CDCA5;CDT1;DNA2;E2F1;ESCO2;FEN1;GINS1;GINS2;GINS4;LIN9;MCM2;MCM4;MCM5;MCM6;MCM7;MCM8;ORC1;ORC6;POLA2;POLE;POLE2;PRIM1;RBL2;RFC2;RFC3;RFC5;SKP2;UBE2C
Baseline	FHL1-KD vs. siControl	Reactome	R-HSA-351202	Metabolism of polyamines	0.409	2.19	0.000	0.003	27	20	1152;1160;4953;384;162417;51074;6611;5683;5718;5719;5706;5689;1728;10213;5694;5695;5700;5716;5704;9861	APIP;ARG2;CKB;CKMT2;NAGS;NQO1;ODC1;PSMA2;PSMB1;PSMB6;PSMB7;PSMC1;PSMC4;PSMC6;PSMD10;PSMD12;PSMD13;PSMD14;PSMD6;SMS
Baseline	FHL1-KD vs. siControl	Reactome	R-HSA-6782315	tRNA modification in the nucleus and cytosol	0.561	2.186	0.000	0.004	13	12	113179;8270;1787;54802;51605;80324;55039;60487;90353;10785;115708;127253	ADAT3;CTU1;LAGE3;PUS1;TRDMT1;TRIT1;TRMT11;TRMT12;TRMT6;TRMT61A;TYW3;WDR4
Baseline	FHL1-KD vs. siControl	Reactome	R-HSA-69229	Ubiquitin-dependent degradation of Cyclin D1	0.512	2.163	0.000	0.004	15	13	6233;5683;5718;5719;5706;5689;10213;5694;5695;5700;5716;5704;9861	PSMA2;PSMB1;PSMB6;PSMB7;PSMC1;PSMC4;PSMC6;PSMD10;PSMD12;PSMD13;PSMD14;PSMD6;RPS27A
Baseline	FHL1-KD vs. siControl	Reactome	R-HSA-75815	Ubiquitin-dependent degradation of Cyclin D	0.512	2.163	0.000	0.004	15	13	6233;5683;5718;5719;5706;5689;10213;5694;5695;5700;5716;5704;9861	PSMA2;PSMB1;PSMB6;PSMB7;PSMC1;PSMC4;PSMC6;PSMD10;PSMD12;PSMD13;PSMD14;PSMD6;RPS27A
Baseline	FHL1-KD vs. siControl	Reactome	R-HSA-169911	Regulation of Apoptosis	0.512	2.163	0.000	0.004	15	13	6233;5683;5718;5719;5706;5689;10213;5694;5695;5700;5716;5704;9861	PSMA2;PSMB1;PSMB6;PSMB7;PSMC1;PSMC4;PSMC6;PSMD10;PSMD12;PSMD13;PSMD14;PSMD6;RPS27A
Baseline	FHL1-KD vs. siControl	Reactome	R-HSA-180534	Vpu mediated degradation of CD4	0.512	2.163	0.000	0.004	15	13	6233;5683;5718;5719;5706;5689;10213;5694;5695;5700;5716;5704;9861	PSMA2;PSMB1;PSMB6;PSMB7;PSMC1;PSMC4;PSMC6;PSMD10;PSMD12;PSMD13;PSMD14;PSMD6;RPS27A
Baseline	FHL1-KD vs. siControl	Reactome	R-HSA-211733	Regulation of activated PAK-2p34 by proteasome mediated degradation	0.512	2.163	0.000	0.004	15	13	6233;5683;5718;5719;5706;5689;10213;5694;5695;5700;5716;5704;9861	PSMA2;PSMB1;PSMB6;PSMB7;PSMC1;PSMC4;PSMC6;PSMD10;PSMD12;PSMD13;PSMD14;PSMD6;RPS27A
Baseline	FHL1-KD vs. siControl	Reactome	R-HSA-450408	AUF1 (hnRNP D0) binds and destabilizes mRNA	0.512	2.163	0.000	0.004	15	13	6233;5683;5718;5719;5706;5689;10213;5694;5695;5700;5716;5704;9861	PSMA2;PSMB1;PSMB6;PSMB7;PSMC1;PSMC4;PSMC6;PSMD10;PSMD12;PSMD13;PSMD14;PSMD6;RPS27A
Baseline	FHL1-KD vs. siControl	Reactome	R-HSA-180585	Vif-mediated degradation of APOBEC3G	0.450	2.159	0.000	0.004	20	18	9978;6233;5683;6921;5718;5719;5706;5689;10213;5694;5695;5700;5716;5704;9861;8065;6923;5687	CUL5;ELOB;ELOC;PSMA2;PSMA6;PSMB1;PSMB6;PSMB7;PSMC1;PSMC4;PSMC6;PSMD10;PSMD12;PSMD13;PSMD14;PSMD6;RBX1;RPS27A
Baseline	FHL1-KD vs. siControl	Reactome	R-HSA-1538133	G0 and Early G1	-0.650	-2.074	0.001	0.005	13	9	5934;5933;1869;990;9134;983;890;4605;7153	CCNA2;CCNE2;CDC6;CDK1;E2F1;MYBL2;RBL1;RBL2;TOP2A
Baseline	FHL1-KD vs. siControl	Reactome	R-HSA-1236974	ER-Phagosome pathway	0.449	2.149	0.000	0.005	21	17	23480;6890;6233;5683;5718;5719;5706;5689;10213;8773;5694;5695;5700;5716;5704;6810;9861	PSMA2;PSMB1;PSMB6;PSMB7;PSMC1;PSMC4;PSMC6;PSMD10;PSMD12;PSMD13;PSMD14;PSMD6;RPS27A;SEC61G;SNAP23;STX4;TAP1
Baseline	FHL1-KD vs. siControl	Reactome	R-HSA-5693616	Presynaptic phase of homologous DNA pairing and strand exchange	-0.540	-2.066	0.003	0.005	23	16	580;5892;116028;5888;5985;1111;4683;1763;5982;5983;672;641;7516;675;83990;9156	BARD1;BLM;BRCA1;BRCA2;BRIP1;CHEK1;DNA2;EXO1;NBN;RAD51;RAD51D;RFC2;RFC3;RFC5;RMI2;XRCC2
Baseline	FHL1-KD vs. siControl	Reactome	R-HSA-176409	APC/C:Cdc20 mediated degradation of mitotic proteins	-0.513	-2.034	0.003	0.006	27	9	4085;9232;891;11065;983;701;991;890;4751	BUB1B;CCNA2;CCNB1;CDC20;CDK1;MAD2L1;NEK2;PTTG1;UBE2C
Baseline	FHL1-KD vs. siControl	Reactome	R-HSA-1169091	Activation of NF-kappaB in B cells	0.450	2.11	0.000	0.007	19	17	6233;5683;5718;5719;5706;5689;8915;10213;5694;5695;4794;5700;5716;5704;9861;4793;5687	BCL10;NFKBIB;NFKBIE;PSMA2;PSMA6;PSMB1;PSMB6;PSMB7;PSMC1;PSMC4;PSMC6;PSMD10;PSMD12;PSMD13;PSMD14;PSMD6;RPS27A
Baseline	FHL1-KD vs. siControl	Reactome	R-HSA-1799339	SRP-dependent cotranslational protein targeting to membrane	0.327	2.106	0.000	0.007	42	35	51065;23480;6223;6233;6133;6231;6206;6144;6164;25873;6235;6152;6207;51121;6165;6232;6192;6168;6217;6227;6128;6210;6143;6201;6141;6204;6154;6189;6208;6125;6139;6229;6134;6169;6135	RPL10;RPL11;RPL17;RPL18;RPL19;RPL21;RPL24;RPL26;RPL26L1;RPL34;RPL35A;RPL36;RPL37A;RPL38;RPL5;RPL6;RPL9;RPS10;RPS12;RPS13;RPS14;RPS15A;RPS16;RPS19;RPS21;RPS24;RPS26;RPS27;RPS27A;RPS27L;RPS29;RPS3A;RPS4Y1;RPS7;SEC61G
Baseline	FHL1-KD vs. siControl	Reactome	R-HSA-162906	HIV Infection	0.318	2.097	0.008	0.007	54	39	9525;6884;9978;54457;23327;905;7852;2959;81929;291;8480;2963;6233;5683;6921;5718;51510;2961;5719;5706;5689;79720;6882;1174;10213;5694;5695;5478;9818;5700;25978;4331;7251;5437;5716;5704;9861;8065;6924	AP1S1;CCNT2;CHMP2B;CHMP5;CUL5;CXCR4;ELOA;ELOC;GTF2B;GTF2E2;GTF2F2;MNAT1;NEDD4L;NUP58;POLR2H;PPIA;PSMA2;PSMB1;PSMB6;PSMB7;PSMC1;PSMC4;PSMC6;PSMD10;PSMD12;PSMD13;PSMD14;PSMD6;RAE1;RBX1;RPS27A;SEH1L;SLC25A4;TAF11;TAF13;TAF7L;TSG101;VPS37B;VPS4B
Baseline	FHL1-KD vs. siControl	Reactome	R-HSA-8949613	Cristae formation	0.579	2.091	0.003	0.007	11	11	27109;54927;10632;515;4580;539;514;516;521;3313;518	ATP5F1E;ATP5MC1;ATP5MC3;ATP5ME;ATP5MG;ATP5PB;ATP5PO;CHCHD3;DMAC2L;HSPA9;MTX1
Baseline	FHL1-KD vs. siControl	Reactome	R-HSA-4641257	Degradation of AXIN	0.463	2.086	0.000	0.007	17	14	6233;5683;5718;5719;5706;5689;10213;5694;64750;5695;5700;5716;5704;9861	PSMA2;PSMB1;PSMB6;PSMB7;PSMC1;PSMC4;PSMC6;PSMD10;PSMD12;PSMD13;PSMD14;PSMD6;RPS27A;SMURF2
Baseline	FHL1-KD vs. siControl	Reactome	R-HSA-5619084	ABC transporter disorders	0.465	2.087	0.000	0.008	18	17	6233;5683;5718;5719;5706;5689;10213;5694;5695;5700;5716;5704;9861;19;5687;6400;11160	ABCA1;ERLIN2;PSMA2;PSMA6;PSMB1;PSMB6;PSMB7;PSMC1;PSMC4;PSMC6;PSMD10;PSMD12;PSMD13;PSMD14;PSMD6;RPS27A;SEL1L
Baseline	FHL1-KD vs. siControl	Reactome	R-HSA-5663205	Infectious disease	0.266	2.051	0.000	0.009	107	84	9636;9525;6884;51065;3841;9978;54457;23327;905;7852;2959;81929;291;8480;1839;2963;6223;6233;5683;6133;6921;5718;6231;51510;805;6206;6144;2961;5719;5706;5604;5689;6164;25873;79720;6882;6235;6152;1174;10213;6207;5694;51121;5695;5478;6165;9818;6232;6192;3320;5700;25978;4331;6168;7251;6217;2926;5437;5716;5704;6227;6128;9861;6210;6143;8065;6924;6201;6141;6204;6154;6189;6923;6208;6125;2958;6139;6229;61…	AP1S1;CALM2;CCNT2;CHMP2B;CHMP5;CUL5;CXCR4;ELOA;ELOB;ELOC;EPS15;GRSF1;GTF2A2;GTF2B;GTF2E2;GTF2F2;HBEGF;HSP90AA1;ISG15;KPNA5;MAP2K1;MNAT1;NEDD4L;NPM1;NUP58;POLR2H;PPIA;PSMA2;PSMA6;PSMB1;PSMB6;PSMB7;PSMC1;PSMC4;PSMC6;PSMD10;PSMD12;PSMD13;PSMD14;PSMD6;RAE1;RBX1;RPL10;RPL11;RPL17;RPL18;RPL19;RPL21;RPL24;RPL26;RPL26L1;RPL34;RPL35A;RPL36;RPL37A;RPL38;RPL5;RPL6;RPL9;RPS10;RPS12;RPS13;RPS14;RPS15A;RPS16;R…
Baseline	FHL1-KD vs. siControl	Reactome	R-HSA-1169410	Antiviral mechanism by IFN-stimulated genes	0.423	2.051	0.000	0.010	21	15	9636;4599;3841;4734;81929;8480;6772;3434;6233;1977;1973;317649;9470;7324;9775	EIF4A1;EIF4A3;EIF4E;EIF4E2;EIF4E3;IFIT1;ISG15;KPNA5;MX1;NEDD4;RAE1;RPS27A;SEH1L;STAT1;UBE2E1
Baseline	FHL1-KD vs. siControl	Reactome	R-HSA-1236978	Cross-presentation of soluble exogenous antigens (endosomes)	0.501	2.045	0.003	0.010	14	12	5683;5718;5719;5706;5689;10213;5694;5695;5700;5716;5704;9861	PSMA2;PSMB1;PSMB6;PSMB7;PSMC1;PSMC4;PSMC6;PSMD10;PSMD12;PSMD13;PSMD14;PSMD6
Baseline	FHL1-KD vs. siControl	Reactome	R-HSA-109688	Cleavage of Growing Transcript in the Termination Region	0.587	2.03	0.009	0.010	10	10	9939;4116;6635;10978;65109;9775;6430;6628;8683;51362	CDC40;CLP1;EIF4A3;MAGOH;RBM8A;SNRPB;SNRPE;SRSF5;SRSF9;UPF3B
Baseline	FHL1-KD vs. siControl	Reactome	R-HSA-73856	RNA Polymerase II Transcription Termination	0.587	2.03	0.009	0.010	10	10	9939;4116;6635;10978;65109;9775;6430;6628;8683;51362	CDC40;CLP1;EIF4A3;MAGOH;RBM8A;SNRPB;SNRPE;SRSF5;SRSF9;UPF3B
Baseline	FHL1-KD vs. siControl	Reactome	R-HSA-5358346	Hedgehog ligand biogenesis	0.471	2.012	0.004	0.010	16	15	6233;5683;5718;5719;5706;5689;10213;5694;5695;5700;5716;5704;9861;5687;6400	PSMA2;PSMA6;PSMB1;PSMB6;PSMB7;PSMC1;PSMC4;PSMC6;PSMD10;PSMD12;PSMD13;PSMD14;PSMD6;RPS27A;SEL1L
Baseline	FHL1-KD vs. siControl	Reactome	R-HSA-5362768	Hh mutants that don't undergo autocatalytic processing are degraded by ERAD	0.471	2.012	0.004	0.010	16	15	6233;5683;5718;5719;5706;5689;10213;5694;5695;5700;5716;5704;9861;5687;6400	PSMA2;PSMA6;PSMB1;PSMB6;PSMB7;PSMC1;PSMC4;PSMC6;PSMD10;PSMD12;PSMD13;PSMD14;PSMD6;RPS27A;SEL1L
Baseline	FHL1-KD vs. siControl	Reactome	R-HSA-5387390	Hh mutants abrogate ligand secretion	0.471	2.012	0.004	0.010	16	15	6233;5683;5718;5719;5706;5689;10213;5694;5695;5700;5716;5704;9861;5687;6400	PSMA2;PSMA6;PSMB1;PSMB6;PSMB7;PSMC1;PSMC4;PSMC6;PSMD10;PSMD12;PSMD13;PSMD14;PSMD6;RPS27A;SEL1L
Baseline	FHL1-KD vs. siControl	Reactome	R-HSA-5607764	CLEC7A (Dectin-1) signaling	0.395	2.031	0.004	0.010	24	18	3553;997;7321;6233;5683;5718;805;5719;5706;5689;8915;10213;5694;5695;5700;5716;5704;9861	BCL10;CALM2;CDC34;IL1B;PSMA2;PSMB1;PSMB6;PSMB7;PSMC1;PSMC4;PSMC6;PSMD10;PSMD12;PSMD13;PSMD14;PSMD6;RPS27A;UBE2D1
Baseline	FHL1-KD vs. siControl	Reactome	R-HSA-6807505	RNA polymerase II transcribes snRNA genes	0.481	2.009	0.007	0.010	15	12	64859;6884;6617;905;2959;2963;29101;2961;6882;5437;6619;7702	CCNT2;GTF2B;GTF2E2;GTF2F2;NABP1;POLR2H;SNAPC1;SNAPC3;SSU72;TAF11;TAF13;ZNF143
Baseline	FHL1-KD vs. siControl	Reactome	R-HSA-162587	HIV Life Cycle	0.364	2.007	0.000	0.010	31	25	9525;6884;54457;23327;905;7852;2959;81929;8480;2963;6233;6921;51510;2961;79720;6882;5478;9818;25978;4331;7251;5437;6924;6923;2958	CCNT2;CHMP2B;CHMP5;CXCR4;ELOA;ELOB;ELOC;GTF2A2;GTF2B;GTF2E2;GTF2F2;MNAT1;NEDD4L;NUP58;POLR2H;PPIA;RAE1;RPS27A;SEH1L;TAF11;TAF13;TAF7L;TSG101;VPS37B;VPS4B
Baseline	FHL1-KD vs. siControl	Reactome	R-HSA-8854518	AURKA Activation by TPX2	-0.519	-1.977	0.000	0.011	21	7	6790;22974;983;10733;5347;4751;3161	AURKA;CDK1;HMMR;NEK2;PLK1;PLK4;TPX2
Baseline	FHL1-KD vs. siControl	Reactome	R-HSA-380108	Chemokine receptors bind chemokines	0.540	2.013	0.003	0.011	11	7	6374;2920;58191;3576;2826;6364;7852	CCL20;CCR10;CXCL16;CXCL2;CXCL5;CXCL8;CXCR4
Baseline	FHL1-KD vs. siControl	Reactome	R-HSA-1280215	Cytokine Signaling in Immune system	0.235	2.02	0.000	0.011	165	74	3570;5055;3556;2537;301;3592;3553;3429;8651;9966;91543;9636;944;2920;85480;1052;3977;4599;9021;3841;3576;834;4734;6648;9978;1440;2353;6364;1437;1026;3665;4170;3669;9446;2247;57162;3459;3162;81929;9235;10410;8480;598;684;6772;3434;5516;6233;5683;26095;51330;4312;5718;3575;8792;1977;8744;8741;4067;1973;59307;829;317649;4282;5898;5719;5706;552900;9470;5604;7324;836;9775;5689	ANXA1;BCL2L1;BOLA2;BST2;CAPZA1;CASP1;CASP3;CCL20;CDKN1A;CEBPD;CSF2;CSF3;CXCL2;CXCL8;EIF4A1;EIF4A3;EIF4E;EIF4E2;EIF4E3;FGF2;FOS;GSTO1;HMOX1;IFI27;IFI6;IFIT1;IFITM3;IFNGR1;IL12A;IL1B;IL1RAP;IL32;IL6R;IL7R;IRF7;ISG15;ISG20;KPNA5;LIFR;LYN;MAP2K1;MCL1;MIF;MMP1;MX1;NEDD4;PELI1;PPP2CB;PSMA2;PSMB1;PSMC6;PSMD12;PSMD13;PTPN20;RAE1;RALA;RBX1;RPS27A;RSAD2;SEH1L;SERPINB2;SIGIRR;SOCS1;SOCS3;SOD2;STAT1;TNFRSF11…
Baseline	FHL1-KD vs. siControl	Reactome	R-HSA-8941858	Regulation of RUNX3 expression and activity	0.418	2.017	0.000	0.011	20	16	4193;6233;5683;5718;5719;5706;5689;10213;1029;5694;64750;5695;5700;5716;5704;9861	CDKN2A;MDM2;PSMA2;PSMB1;PSMB6;PSMB7;PSMC1;PSMC4;PSMC6;PSMD10;PSMD12;PSMD13;PSMD14;PSMD6;RPS27A;SMURF2
Baseline	FHL1-KD vs. siControl	Reactome	R-HSA-69473	G2/M DNA damage checkpoint	-0.495	-1.973	0.005	0.011	27	18	7468;580;9656;116028;7157;5985;1111;4683;1763;5982;5983;672;641;891;983;995;83990;9156	BARD1;BLM;BRCA1;BRIP1;CCNB1;CDC25C;CDK1;CHEK1;DNA2;EXO1;MDC1;NBN;NSD2;RFC2;RFC3;RFC5;RMI2;TP53
Baseline	FHL1-KD vs. siControl	Reactome	R-HSA-5678895	Defective CFTR causes cystic fibrosis	0.461	2.017	0.004	0.011	17	16	6233;5683;5718;5719;5706;5689;10213;5694;5695;5700;5716;5704;9861;5687;6400;11160	ERLIN2;PSMA2;PSMA6;PSMB1;PSMB6;PSMB7;PSMC1;PSMC4;PSMC6;PSMD10;PSMD12;PSMD13;PSMD14;PSMD6;RPS27A;SEL1L
Baseline	FHL1-KD vs. siControl	Reactome	R-HSA-5607761	Dectin-1 mediated noncanonical NF-kB signaling	0.455	1.968	0.000	0.013	16	13	6233;5683;5718;5719;5706;5689;10213;5694;5695;5700;5716;5704;9861	PSMA2;PSMB1;PSMB6;PSMB7;PSMC1;PSMC4;PSMC6;PSMD10;PSMD12;PSMD13;PSMD14;PSMD6;RPS27A
Baseline	FHL1-KD vs. siControl	Reactome	R-HSA-5676590	NIK-->noncanonical NF-kB signaling	0.455	1.968	0.000	0.013	16	13	6233;5683;5718;5719;5706;5689;10213;5694;5695;5700;5716;5704;9861	PSMA2;PSMB1;PSMB6;PSMB7;PSMC1;PSMC4;PSMC6;PSMD10;PSMD12;PSMD13;PSMD14;PSMD6;RPS27A
Baseline	FHL1-KD vs. siControl	Reactome	R-HSA-8948751	Regulation of PTEN stability and activity	0.433	1.962	0.000	0.013	18	14	4734;6233;5683;5718;5719;5706;5689;10213;5694;5695;5700;5716;5704;9861	NEDD4;PSMA2;PSMB1;PSMB6;PSMB7;PSMC1;PSMC4;PSMC6;PSMD10;PSMD12;PSMD13;PSMD14;PSMD6;RPS27A
Baseline	FHL1-KD vs. siControl	Reactome	R-HSA-167172	Transcription of the HIV genome	0.480	1.954	0.007	0.014	14	13	6884;54457;905;2959;2963;6921;2961;6882;4331;5437;6924;6923;2958	CCNT2;ELOA;ELOB;ELOC;GTF2A2;GTF2B;GTF2E2;GTF2F2;MNAT1;POLR2H;TAF11;TAF13;TAF7L
Baseline	FHL1-KD vs. siControl	Reactome	R-HSA-376176	Signaling by ROBO receptors	0.267	1.947	0.000	0.014	74	58	23767;51065;9978;7852;9939;4116;6223;6233;5683;6133;6921;5718;6231;6206;65109;6144;5719;5706;27;9775;5689;6164;25873;6235;6152;10213;6207;5694;51121;5695;6165;6232;6192;5700;6168;6217;5716;5704;6227;6128;9861;6210;6143;6201;6141;6204;5216;6154;6189;6923;6208;6125;6139;6229;6134;6169;6135;5687	ABL2;CXCR4;EIF4A3;ELOB;ELOC;FLRT3;MAGOH;PFN1;PSMA2;PSMA6;PSMB1;PSMB6;PSMB7;PSMC1;PSMC4;PSMC6;PSMD10;PSMD12;PSMD13;PSMD14;PSMD6;RBM8A;RBX1;RPL10;RPL11;RPL17;RPL18;RPL19;RPL21;RPL24;RPL26;RPL26L1;RPL34;RPL35A;RPL36;RPL37A;RPL38;RPL5;RPL6;RPL9;RPS10;RPS12;RPS13;RPS14;RPS15A;RPS16;RPS19;RPS21;RPS24;RPS26;RPS27;RPS27A;RPS27L;RPS29;RPS3A;RPS4Y1;RPS7;UPF3B
Baseline	FHL1-KD vs. siControl	Reactome	R-HSA-1500620	Meiosis	-0.585	-1.946	0.003	0.015	14	10	5888;4683;29893;4001;10734;672;84057;641;23224;675	BLM;BRCA1;BRCA2;LMNB1;MND1;NBN;PSMC3IP;RAD51;STAG3;SYNE2
Baseline	FHL1-KD vs. siControl	Reactome	R-HSA-913531	Interferon Signaling	0.304	1.935	0.000	0.015	46	25	2537;3429;8651;91543;9636;4599;9021;3841;4734;3665;3669;3459;81929;10410;8480;684;6772;3434;6233;1977;1973;317649;9470;7324;9775	BST2;EIF4A1;EIF4A3;EIF4E;EIF4E2;EIF4E3;IFI27;IFI6;IFIT1;IFITM3;IFNGR1;IRF7;ISG15;ISG20;KPNA5;MX1;NEDD4;RAE1;RPS27A;RSAD2;SEH1L;SOCS1;SOCS3;STAT1;UBE2E1
Baseline	FHL1-KD vs. siControl	Reactome	R-HSA-5633008	TP53 Regulates Transcription of Cell Death Genes	0.418	1.935	0.004	0.015	18	12	8797;84883;5366;834;8794;94241;665;27113;8795;581;317;55367	AIFM2;APAF1;BAX;BBC3;BNIP3L;CASP1;PIDD1;PMAIP1;TNFRSF10A;TNFRSF10B;TNFRSF10C;TP53INP1
Baseline	FHL1-KD vs. siControl	Reactome	R-HSA-6811442	Intra-Golgi and retrograde Golgi-to-ER traffic	-0.401	-1.916	0.001	0.018	52	13	55083;29127;9493;9585;56992;1062;81930;3832;3833;24137;11004;10112;146909	CENPE;KIF11;KIF15;KIF18A;KIF18B;KIF20A;KIF20B;KIF23;KIF26B;KIF2C;KIF4A;KIFC1;RACGAP1
Baseline	FHL1-KD vs. siControl	Reactome	R-HSA-113510	E2F mediated regulation of DNA replication	-0.581	-1.918	0.004	0.018	14	8	23649;84515;23594;5557;1869;891;983;4998	CCNB1;CDK1;E2F1;MCM8;ORC1;ORC6;POLA2;PRIM1
Baseline	FHL1-KD vs. siControl	Reactome	R-HSA-2990846	SUMOylation	-0.409	-1.915	0.002	0.018	49	33	10499;4286;9112;142;3190;5371;1387;5465;9612;3090;9656;1789;59343;7157;367;8021;83746;23468;9759;84733;6304;672;7703;9641;3619;641;6790;4929;9212;332;55143;10891;7153	AR;AURKA;AURKB;BIRC5;BLM;BRCA1;CBX2;CBX5;CDCA8;CREBBP;DNMT3B;HDAC4;HIC1;HNRNPK;IKBKE;INCENP;L3MBTL2;MDC1;MITF;MTA1;NCOA2;NCOR2;NR4A2;NUP214;PARP1;PCGF2;PML;PPARA;PPARGC1A;SATB1;SENP2;TOP2A;TP53
Baseline	FHL1-KD vs. siControl	Reactome	R-HSA-68875	Mitotic Prophase	-0.518	-1.911	0.004	0.019	20	11	10592;8021;4001;10051;7112;5578;891;54892;983;9133;5347	CCNB1;CCNB2;CDK1;LMNB1;NCAPG2;NUP214;PLK1;PRKCA;SMC2;SMC4;TMPO
Baseline	FHL1-KD vs. siControl	Reactome	R-HSA-70171	Glycolysis	0.386	1.883	0.016	0.020	21	11	2646;2026;5210;5230;2023;81929;8480;5516;10007;3099;5209	ENO1;ENO2;GCKR;GNPDA1;HK2;PFKFB3;PFKFB4;PGK1;PPP2CB;RAE1;SEH1L
Baseline	FHL1-KD vs. siControl	Reactome	R-HSA-1474165	Reproduction	-0.555	-1.9	0.006	0.020	15	10	5888;4683;29893;4001;10734;672;84057;641;23224;675	BLM;BRCA1;BRCA2;LMNB1;MND1;NBN;PSMC3IP;RAD51;STAG3;SYNE2
Baseline	FHL1-KD vs. siControl	Reactome	R-HSA-674695	RNA Polymerase II Pre-transcription Events	0.414	1.873	0.008	0.021	18	16	6884;54457;905;2959;85403;2963;6921;2961;79577;6882;4331;5437;27125;6924;6923;2958	AFF4;CCNT2;CDC73;EAF1;ELOA;ELOB;ELOC;GTF2A2;GTF2B;GTF2E2;GTF2F2;MNAT1;POLR2H;TAF11;TAF13;TAF7L
Baseline	FHL1-KD vs. siControl	Reactome	R-HSA-72203	Processing of Capped Intron-Containing Pre-mRNA	0.297	1.862	0.014	0.022	46	35	11017;81929;8480;9939;56259;2963;4116;6635;1977;85313;10978;65109;22827;25949;23350;9775;84950;57703;6430;11157;6628;9818;5437;8683;6632;9343;55660;9589;51639;4809;3187;6629;5356;51362;10907	CDC40;CLP1;CTNNBL1;CWC22;EFTUD2;EIF4A3;EIF4E;GTF2F2;HNRNPH1;LSM6;MAGOH;NUP58;PLRG1;POLR2H;PPIL4;PRPF38A;PRPF40A;PUF60;RAE1;RBM8A;SEH1L;SF3B6;SNRNP27;SNRPB;SNRPB2;SNRPD1;SNRPE;SNU13;SRSF5;SRSF9;SYF2;TXNL4A;U2SURP;UPF3B;WTAP
Baseline	FHL1-KD vs. siControl	Reactome	R-HSA-3108232	SUMO E3 ligases SUMOylate target proteins	-0.406	-1.884	0.004	0.023	48	32	10499;4286;9112;142;3190;5371;1387;5465;9612;3090;9656;1789;7157;367;8021;83746;23468;9759;84733;6304;672;7703;9641;3619;641;6790;4929;9212;332;55143;10891;7153	AR;AURKA;AURKB;BIRC5;BLM;BRCA1;CBX2;CBX5;CDCA8;CREBBP;DNMT3B;HDAC4;HIC1;HNRNPK;IKBKE;INCENP;L3MBTL2;MDC1;MITF;MTA1;NCOA2;NCOR2;NR4A2;NUP214;PARP1;PCGF2;PML;PPARA;PPARGC1A;SATB1;TOP2A;TP53
Baseline	FHL1-KD vs. siControl	Reactome	R-HSA-8941326	RUNX2 regulates bone development	-0.606	-1.866	0.012	0.026	11	9	4091;865;367;9759;2736;23493;2737;3280;23462	AR;CBFB;GLI2;GLI3;HDAC4;HES1;HEY1;HEY2;SMAD6
Baseline	FHL1-KD vs. siControl	Reactome	R-HSA-5693607	Processing of DNA double-strand break ends	-0.458	-1.852	0.006	0.029	28	17	7468;580;9656;116028;5985;1111;4683;1763;5982;8914;5983;672;641;63967;83990;9156;890	BARD1;BLM;BRCA1;BRIP1;CCNA2;CHEK1;CLSPN;DNA2;EXO1;MDC1;NBN;NSD2;RFC2;RFC3;RFC5;RMI2;TIMELESS
Baseline	FHL1-KD vs. siControl	Reactome	R-HSA-69002	DNA Replication Pre-Initiation	-0.418	-1.85	0.005	0.029	39	17	4175;4174;5426;23649;84515;23594;4171;4173;4176;8318;5557;5427;1869;990;55388;81620;4998	CDC45;CDC6;CDT1;E2F1;MCM10;MCM2;MCM4;MCM5;MCM6;MCM7;MCM8;ORC1;ORC6;POLA2;POLE;POLE2;PRIM1
Baseline	FHL1-KD vs. siControl	Reactome	R-HSA-174417	Telomere C-strand (Lagging Strand) Synthesis	-0.572	-1.848	0.010	0.029	13	9	5985;1763;5426;23649;5982;2237;5557;5427;5983	DNA2;FEN1;POLA2;POLE;POLE2;PRIM1;RFC2;RFC3;RFC5
Baseline	FHL1-KD vs. siControl	Reactome	R-HSA-450531	Regulation of mRNA stability by proteins that bind AU-rich elements	0.348	1.821	0.004	0.030	25	19	51010;55802;6233;5683;5718;8741;5719;5706;5689;7538;10213;23016;5694;5695;5700;54512;5716;5704;9861	DCP1A;EXOSC3;EXOSC4;EXOSC7;PSMA2;PSMB1;PSMB6;PSMB7;PSMC1;PSMC4;PSMC6;PSMD10;PSMD12;PSMD13;PSMD14;PSMD6;RPS27A;TNFSF13;ZFP36
Baseline	FHL1-KD vs. siControl	Reactome	R-HSA-2565942	Regulation of PLK1 Activity at G2/M Transition	-0.467	-1.842	0.004	0.030	24	7	6790;891;983;9133;10733;5347;4751	AURKA;CCNB1;CCNB2;CDK1;NEK2;PLK1;PLK4
Baseline	FHL1-KD vs. siControl	Reactome	R-HSA-2980766	Nuclear Envelope Breakdown	-0.559	-1.836	0.007	0.032	14	8	8021;4001;7112;5578;891;983;9133;5347	CCNB1;CCNB2;CDK1;LMNB1;NUP214;PLK1;PRKCA;TMPO
Baseline	FHL1-KD vs. siControl	Reactome	R-HSA-69541	Stabilization of p53	0.388	1.802	0.013	0.032	20	17	4193;6233;5683;5718;5719;5706;5689;10213;1029;5694;5695;5700;5716;5704;9861;5687;51230	CDKN2A;MDM2;PHF20;PSMA2;PSMA6;PSMB1;PSMB6;PSMB7;PSMC1;PSMC4;PSMC6;PSMD10;PSMD12;PSMD13;PSMD14;PSMD6;RPS27A
Baseline	FHL1-KD vs. siControl	Reactome	R-HSA-5668541	TNFR2 non-canonical NF-kB pathway	0.361	1.803	0.008	0.032	24	19	9966;944;6233;5683;51330;5718;8792;8744;8741;5719;5706;5689;10213;5694;5695;5700;5716;5704;9861	PSMA2;PSMB1;PSMB6;PSMB7;PSMC1;PSMC4;PSMC6;PSMD10;PSMD12;PSMD13;PSMD14;PSMD6;RPS27A;TNFRSF11A;TNFRSF12A;TNFSF13;TNFSF15;TNFSF8;TNFSF9
Baseline	FHL1-KD vs. siControl	Reactome	R-HSA-9013508	NOTCH3 Intracellular Domain Regulates Transcription	-0.563	-1.825	0.013	0.034	13	8	55534;23129;84441;5087;23493;3280;23462;9787	DLGAP5;HES1;HEY1;HEY2;MAML2;MAML3;PBX1;PLXND1
Baseline	FHL1-KD vs. siControl	Reactome	R-HSA-174178	APC/C:Cdh1 mediated degradation of Cdc20 and other APC/C:Cdh1 targeted proteins in late mitosis/early G1	-0.459	-1.826	0.004	0.034	26	7	9232;6790;11065;9212;6502;991;5347	AURKA;AURKB;CDC20;PLK1;PTTG1;SKP2;UBE2C
Baseline	FHL1-KD vs. siControl	Reactome	R-HSA-1168372	Downstream signaling events of B Cell Receptor (BCR)	0.335	1.78	0.021	0.036	25	20	6233;5683;5718;3265;805;5719;5706;5689;8915;10213;5694;5695;5478;4794;5700;5716;5704;9861;4793;5687	BCL10;CALM2;HRAS;NFKBIB;NFKBIE;PPIA;PSMA2;PSMA6;PSMB1;PSMB6;PSMB7;PSMC1;PSMC4;PSMC6;PSMD10;PSMD12;PSMD13;PSMD14;PSMD6;RPS27A
Baseline	FHL1-KD vs. siControl	Reactome	R-HSA-72202	Transport of Mature Transcript to Cytoplasm	0.473	1.778	0.017	0.036	12	10	81929;8480;9939;4116;1977;65109;9775;6430;9818;8683	EIF4A3;EIF4E;MAGOH;NUP58;RAE1;RBM8A;SEH1L;SRSF5;SRSF9;UPF3B
Baseline	FHL1-KD vs. siControl	Reactome	R-HSA-72163	mRNA Splicing - Major Pathway	0.288	1.773	0.017	0.036	40	30	11017;9939;56259;2963;4116;6635;85313;10978;65109;22827;25949;23350;9775;84950;57703;6430;11157;6628;5437;8683;6632;9343;55660;51639;4809;3187;6629;5356;51362;10907	CDC40;CLP1;CTNNBL1;CWC22;EFTUD2;EIF4A3;GTF2F2;HNRNPH1;LSM6;MAGOH;PLRG1;POLR2H;PPIL4;PRPF38A;PRPF40A;PUF60;RBM8A;SF3B6;SNRNP27;SNRPB;SNRPB2;SNRPD1;SNRPE;SNU13;SRSF5;SRSF9;SYF2;TXNL4A;U2SURP;UPF3B
Baseline	FHL1-KD vs. siControl	Reactome	R-HSA-72172	mRNA Splicing	0.288	1.773	0.017	0.036	40	30	11017;9939;56259;2963;4116;6635;85313;10978;65109;22827;25949;23350;9775;84950;57703;6430;11157;6628;5437;8683;6632;9343;55660;51639;4809;3187;6629;5356;51362;10907	CDC40;CLP1;CTNNBL1;CWC22;EFTUD2;EIF4A3;GTF2F2;HNRNPH1;LSM6;MAGOH;PLRG1;POLR2H;PPIL4;PRPF38A;PRPF40A;PUF60;RBM8A;SF3B6;SNRNP27;SNRPB;SNRPB2;SNRPD1;SNRPE;SNU13;SRSF5;SRSF9;SYF2;TXNL4A;U2SURP;UPF3B
Baseline	FHL1-KD vs. siControl	Reactome	R-HSA-2132295	MHC class II antigen presentation	-0.421	-1.814	0.007	0.037	34	9	29127;9493;56992;1062;81930;3832;24137;11004;10112	CENPE;KIF11;KIF15;KIF18A;KIF20A;KIF23;KIF2C;KIF4A;RACGAP1
Baseline	FHL1-KD vs. siControl	Reactome	R-HSA-8956319	Nucleobase catabolism	0.439	1.763	0.025	0.038	13	9	1890;57089;2876;7378;4860;56985;3704;1806;51251	ADPRM;DPYD;ENTPD7;GPX1;ITPA;NT5C3A;PNP;TYMP;UPP1
Baseline	FHL1-KD vs. siControl	Reactome	R-HSA-449147	Signaling by Interleukins	0.217	1.765	0.000	0.038	116	23	3570;5055;3556;301;3592;3553;8651;2920;85480;1052;3977;9021;3576;834;6648;9978;1440;2353;6364;1437;1026;4170;9446	ANXA1;CASP1;CCL20;CDKN1A;CEBPD;CSF2;CSF3;CXCL2;CXCL8;FOS;GSTO1;IL12A;IL1B;IL1RAP;IL6R;LIFR;MCL1;RBX1;SERPINB2;SOCS1;SOCS3;SOD2;TSLP
Baseline	FHL1-KD vs. siControl	Reactome	R-HSA-179419	APC:Cdc20 mediated degradation of cell cycle proteins prior to satisfation of the cell cycle checkpoint	-0.461	-1.801	0.012	0.040	25	7	4085;11065;983;701;991;890;4751	BUB1B;CCNA2;CDC20;CDK1;MAD2L1;NEK2;UBE2C
Baseline	FHL1-KD vs. siControl	Reactome	R-HSA-174084	Autodegradation of Cdh1 by Cdh1:APC/C	0.363	1.752	0.019	0.040	20	16	10393;7321;6233;5683;5718;5719;5706;7324;5689;10213;5694;5695;5700;5716;5704;9861	ANAPC10;PSMA2;PSMB1;PSMB6;PSMB7;PSMC1;PSMC4;PSMC6;PSMD10;PSMD12;PSMD13;PSMD14;PSMD6;RPS27A;UBE2D1;UBE2E1
Baseline	FHL1-KD vs. siControl	Reactome	R-HSA-8854050	FBXL7 down-regulates AURKA during mitotic entry and in early mitosis	0.369	1.744	0.015	0.041	18	14	9978;6233;5683;5718;5719;5706;5689;10213;5694;5695;5700;5716;5704;9861	PSMA2;PSMB1;PSMB6;PSMB7;PSMC1;PSMC4;PSMC6;PSMD10;PSMD12;PSMD13;PSMD14;PSMD6;RBX1;RPS27A
Baseline	FHL1-KD vs. siControl	Reactome	R-HSA-6791312	TP53 Regulates Transcription of Cell Cycle Genes	-0.459	-1.794	0.009	0.041	24	11	5934;55835;5933;1869;6790;891;9134;983;995;890;79733	AURKA;CCNA2;CCNB1;CCNE2;CDC25C;CDK1;CENPJ;E2F1;E2F8;RBL1;RBL2
Baseline	FHL1-KD vs. siControl	Reactome	R-HSA-5685938	HDR through Single Strand Annealing (SSA)	-0.493	-1.791	0.016	0.042	19	12	580;116028;5888;5985;4683;1763;5982;5983;672;641;83990;9156	BARD1;BLM;BRCA1;BRIP1;DNA2;EXO1;NBN;RAD51;RFC2;RFC3;RFC5;RMI2
Baseline	FHL1-KD vs. siControl	Reactome	R-HSA-9012852	Signaling by NOTCH3	-0.474	-1.789	0.017	0.042	21	8	84441;5087;23493;102;3280;10460;23462;9787	ADAM10;DLGAP5;HES1;HEY1;HEY2;MAML2;PBX1;TACC3
Baseline	FHL1-KD vs. siControl	Reactome	R-HSA-3371497	HSP90 chaperone cycle for steroid hormone receptors (SHR)	0.383	1.737	0.008	0.043	17	14	79861;55466;51143;55860;829;830;10671;2288;3320;3301;1781;4306;1778;10294	ACTR10;CAPZA1;CAPZA2;DCTN6;DNAJA1;DNAJA2;DNAJA4;DYNC1H1;DYNC1I2;DYNC1LI1;FKBP4;HSP90AA1;NR3C2;TUBAL3
Baseline	FHL1-KD vs. siControl	Reactome	R-HSA-9604323	Negative regulation of NOTCH4 signaling	0.383	1.728	0.022	0.044	17	14	9978;6233;5683;5718;5719;5706;5689;10213;5694;5695;5700;5716;5704;9861	PSMA2;PSMB1;PSMB6;PSMB7;PSMC1;PSMC4;PSMC6;PSMD10;PSMD12;PSMD13;PSMD14;PSMD6;RBX1;RPS27A
Baseline	FHL1-KD vs. siControl	Reactome	R-HSA-176408	Regulation of APC/C activators between G1/S and early anaphase	-0.448	-1.782	0.008	0.044	28	8	4085;891;11065;983;701;991;890;5347	BUB1B;CCNA2;CCNB1;CDC20;CDK1;MAD2L1;PLK1;UBE2C
Baseline	FHL1-KD vs. siControl	Reactome	R-HSA-195253	Degradation of beta-catenin by the destruction complex	0.321	1.722	0.018	0.045	26	20	9978;5516;6233;5683;5718;5719;5706;5689;23401;10213;5694;5695;5700;5716;5704;9861;5515;7088;1452;5687	CSNK1A1;FRAT2;PPP2CA;PPP2CB;PSMA2;PSMA6;PSMB1;PSMB6;PSMB7;PSMC1;PSMC4;PSMC6;PSMD10;PSMD12;PSMD13;PSMD14;PSMD6;RBX1;RPS27A;TLE1
Baseline	FHL1-KD vs. siControl	Reactome	R-HSA-69601	Ubiquitin Mediated Degradation of Phosphorylated Cdc25A	0.381	1.699	0.032	0.049	17	13	6233;5683;5718;5719;5706;5689;10213;5694;5695;5700;5716;5704;9861	PSMA2;PSMB1;PSMB6;PSMB7;PSMC1;PSMC4;PSMC6;PSMD10;PSMD12;PSMD13;PSMD14;PSMD6;RPS27A
Baseline	FHL1-KD vs. siControl	Reactome	R-HSA-69610	p53-Independent DNA Damage Response	0.381	1.699	0.032	0.049	17	13	6233;5683;5718;5719;5706;5689;10213;5694;5695;5700;5716;5704;9861	PSMA2;PSMB1;PSMB6;PSMB7;PSMC1;PSMC4;PSMC6;PSMD10;PSMD12;PSMD13;PSMD14;PSMD6;RPS27A
Baseline	FHL1-KD vs. siControl	Reactome	R-HSA-69613	p53-Independent G1/S DNA damage checkpoint	0.381	1.699	0.032	0.049	17	13	6233;5683;5718;5719;5706;5689;10213;5694;5695;5700;5716;5704;9861	PSMA2;PSMB1;PSMB6;PSMB7;PSMC1;PSMC4;PSMC6;PSMD10;PSMD12;PSMD13;PSMD14;PSMD6;RPS27A
Baseline	FHL1-KD vs. siControl	WikiPathways	WP111	Electron Transport Chain (OXPHOS system in mitochondria)	0.583	3.356	0.000	0.000	34	34	1346;27109;291;29796;4706;1347;4725;4708;4709;4724;1349;1353;10632;4714;515;1350;10063;4704;539;4726;514;6391;6390;4698;1345;1355;516;521;4697;4694;4729;7386;4717;518	ATP5F1E;ATP5MC1;ATP5MC3;ATP5ME;ATP5MG;ATP5PB;ATP5PO;COX11;COX15;COX17;COX6C;COX7A1;COX7A2;COX7B;COX7C;DMAC2L;NDUFA1;NDUFA4;NDUFA5;NDUFA9;NDUFAB1;NDUFB2;NDUFB3;NDUFB8;NDUFC1;NDUFS4;NDUFS5;NDUFS6;NDUFV2;SDHB;SDHC;SLC25A4;UQCR10;UQCRFS1
Baseline	FHL1-KD vs. siControl	WikiPathways	WP179	Cell Cycle	-0.524	-2.511	0.000	0.000	55	33	7157;1111;4088;4175;4174;8555;7043;5934;7042;5933;23594;4171;4173;4176;8318;1869;9232;891;9088;990;9134;983;9133;6502;4998;995;1031;991;894;890;5347;699;7272	BUB1;CCNA2;CCNB1;CCNB2;CCND2;CCNE2;CDC14B;CDC20;CDC25C;CDC45;CDC6;CDK1;CDKN2C;CHEK1;E2F1;MCM2;MCM4;MCM5;MCM6;MCM7;ORC1;ORC6;PKMYT1;PLK1;PTTG1;RBL1;RBL2;SKP2;SMAD3;TGFB2;TGFB3;TP53;TTK
Baseline	FHL1-KD vs. siControl	WikiPathways	WP2446	Retinoblastoma Gene in Cancer	-0.565	-2.648	0.000	0.000	50	32	5603;7157;5985;1111;4175;10592;1719;6839;5426;3148;2189;4173;4176;8318;5557;5427;5983;1869;6241;891;9134;983;9133;10733;81620;6502;4998;54443;24137;890;7272;7153	ANLN;CCNA2;CCNB1;CCNB2;CCNE2;CDC45;CDK1;CDT1;CHEK1;DHFR;E2F1;FANCG;HMGB2;KIF4A;MAPK13;MCM4;MCM6;MCM7;ORC1;PLK4;POLE;POLE2;PRIM1;RFC3;RFC5;RRM2;SKP2;SMC2;SUV39H1;TOP2A;TP53;TTK
Baseline	FHL1-KD vs. siControl	WikiPathways	WP466	DNA Replication	-0.592	-2.385	0.000	0.000	26	19	4172;5985;4175;4174;5426;23649;5982;23594;4171;4173;4176;8318;5557;5427;5983;990;55388;81620;4998	CDC45;CDC6;CDT1;MCM10;MCM2;MCM3;MCM4;MCM5;MCM6;MCM7;ORC1;ORC6;POLA2;POLE;POLE2;PRIM1;RFC2;RFC3;RFC5
Baseline	FHL1-KD vs. siControl	WikiPathways	WP477	Cytoplasmic Ribosomal Proteins	0.459	2.624	0.000	0.001	35	33	6223;6233;6133;6231;6206;6144;6164;25873;6235;6152;6207;6165;6232;6192;6168;6217;6227;6128;2197;6210;6143;6201;6141;6204;6154;6189;6208;6125;6139;6229;6134;6169;6135	FAU;RPL10;RPL11;RPL17;RPL18;RPL19;RPL21;RPL24;RPL26;RPL34;RPL35A;RPL36;RPL37A;RPL38;RPL5;RPL6;RPL9;RPS10;RPS12;RPS13;RPS14;RPS15A;RPS16;RPS19;RPS21;RPS24;RPS26;RPS27;RPS27A;RPS29;RPS3A;RPS4Y1;RPS7
Baseline	FHL1-KD vs. siControl	WikiPathways	WP2361	Gastric Cancer Network 1	-0.698	-2.301	0.000	0.001	14	8	6790;22974;11065;9585;56992;4605;7153;1063	AURKA;CENPF;KIF15;KIF20B;MYBL2;TOP2A;TPX2;UBE2C
Baseline	FHL1-KD vs. siControl	WikiPathways	WP4016	DNA IR-damage and cellular response via ATR	-0.535	-2.281	0.000	0.001	34	21	6601;5888;7157;1111;4683;2237;4171;55215;8318;672;1869;2175;2177;63967;983;675;995;83990;9156;5347;2305	BRCA1;BRCA2;BRIP1;CDC25C;CDC45;CDK1;CHEK1;CLSPN;E2F1;EXO1;FANCA;FANCD2;FANCI;FEN1;FOXM1;MCM2;NBN;PLK1;RAD51;SMARCC2;TP53
Baseline	FHL1-KD vs. siControl	WikiPathways	WP45	G1 to S cell cycle control	-0.529	-2.308	0.000	0.001	34	22	4172;7157;4175;4174;148327;90993;5426;23649;23594;4171;4173;4176;8318;5557;5427;1869;891;9134;983;4998;1031;894	CCNB1;CCND2;CCNE2;CDC45;CDK1;CDKN2C;CREB3L1;CREB3L4;E2F1;MCM2;MCM3;MCM4;MCM5;MCM6;MCM7;ORC1;ORC6;POLA2;POLE;POLE2;PRIM1;TP53
Baseline	FHL1-KD vs. siControl	WikiPathways	WP2359	Parkin-Ubiquitin Proteasomal System pathway	0.596	2.438	0.000	0.003	15	14	79861;834;7327;118424;5718;5719;5706;10213;25897;5700;5716;5704;9861;3313	CASP1;HSPA9;PSMC1;PSMC4;PSMC6;PSMD10;PSMD12;PSMD13;PSMD14;PSMD6;RNF19A;TUBAL3;UBE2G2;UBE2J2
Baseline	FHL1-KD vs. siControl	WikiPathways	WP4324	Mitochondrial complex I assembly model OXPHOS system	0.529	2.345	0.000	0.006	17	16	4706;4725;4708;4709;4724;29078;4714;55101;4726;54968;4698;90871;4694;51079;4729;4717	DMAC1;DMAC2;NDUFA1;NDUFA13;NDUFA5;NDUFAB1;NDUFAF4;NDUFB2;NDUFB3;NDUFB8;NDUFC1;NDUFS4;NDUFS5;NDUFS6;NDUFV2;TMEM70
Baseline	FHL1-KD vs. siControl	WikiPathways	WP619	Type II interferon signaling (IFNG)	0.626	2.294	0.000	0.007	11	8	2537;3553;8651;9636;9021;3459;6772;6890	IFI6;IFNGR1;IL1B;ISG15;SOCS1;SOCS3;STAT1;TAP1
Baseline	FHL1-KD vs. siControl	WikiPathways	WP623	Oxidative phosphorylation	0.482	2.232	0.000	0.009	21	19	27109;4706;4725;4708;4724;10632;4714;515;4704;539;4726;514;4698;516;521;4697;4729;4717;518	ATP5F1E;ATP5MC1;ATP5MC3;ATP5ME;ATP5MG;ATP5PB;ATP5PO;DMAC2L;NDUFA4;NDUFA5;NDUFA9;NDUFAB1;NDUFB2;NDUFB8;NDUFC1;NDUFS4;NDUFS5;NDUFS6;NDUFV2
Baseline	FHL1-KD vs. siControl	WikiPathways	WP3624	Lung fibrosis	0.462	2.145	0.000	0.017	19	9	3553;5806;2920;3576;1440;1437;5154;2247;3162	CSF2;CSF3;CXCL2;CXCL8;FGF2;HMOX1;IL1B;PDGFA;PTX3
Baseline	GEM-KD vs. siControl	Gene Ontology (Biological Process)	GO:0009615	response to virus	0.582	2.28	0.000	0.011	18	14	6355;4599;2150;4939;4600;10964;4938;8519;3669;4940;9636;25939;3429;1021	CCL8;CDK6;F2RL1;IFI27;IFI44L;IFITM1;ISG15;ISG20;MX1;MX2;OAS1;OAS2;OAS3;SAMHD1
Baseline	GEM-KD vs. siControl	Gene Ontology (Biological Process)	GO:0098542	defense response to other organism	0.613	2.323	0.000	0.015	17	14	4599;2150;23208;4939;4600;10964;4938;8519;3669;4940;9636;384;25939;3429	ARG2;F2RL1;IFI27;IFI44L;IFITM1;ISG15;ISG20;MX1;MX2;OAS1;OAS2;OAS3;SAMHD1;SYT11
Baseline	GEM-KD vs. siControl	Gene Ontology (Biological Process)	GO:0043900	regulation of multi-organism process	0.674	2.165	0.000	0.029	11	10	4599;2150;23208;4938;8519;3669;4940;9636;384;3429	ARG2;F2RL1;IFI27;IFITM1;ISG15;ISG20;MX1;OAS1;OAS3;SYT11
Baseline	GEM-KD vs. siControl	Gene Ontology (Cellular Component)	GO:0033267	axon part	0.625	2.174	0.002	0.014	12	8	3800;57451;23046;23208;135;3786;9162;5590	ADORA2A;DGKI;KCNQ3;KIF21B;KIF5C;PRKCZ;SYT11;TENM2
Baseline	GEM-KD vs. siControl	Gene Ontology (Cellular Component)	GO:0005911	cell-cell junction	0.606	1.878	0.010	0.048	10	9	58538;5097;5590;5420;7223;50848;1002;1003;23562	CDH4;CDH5;CLDN14;F11R;MPP4;PCDH1;PODXL;PRKCZ;TRPC4
Baseline	GEM-KD vs. siControl	Gene Ontology (Cellular Component)	GO:0043025	neuronal cell body	0.535	1.934	0.008	0.049	14	6	84630;3800;9498;135;9162;5590	ADORA2A;DGKI;KIF5C;PRKCZ;SLC4A8;TTBK1
Baseline	GEM-KD vs. siControl	Reactome	R-HSA-913531	Interferon Signaling	0.586	2.058	0.010	0.023	13	12	4599;4939;4600;4938;8519;3669;4940;9636;25939;3429;2537;9830	IFI27;IFI6;IFITM1;ISG15;ISG20;MX1;MX2;OAS1;OAS2;OAS3;SAMHD1;TRIM14
Baseline	GEM-KD vs. siControl	Reactome	R-HSA-909733	Interferon alpha/beta signaling	0.614	2.066	0.008	0.046	12	10	4599;4939;4600;4938;8519;3669;4940;9636;25939;3429	IFI27;IFITM1;ISG15;ISG20;MX1;MX2;OAS1;OAS2;OAS3;SAMHD1
Baseline	HHIPL1-KD vs. siControl	KEGG PATHWAY	hsa04064	NF-kappa B signaling pathway	-0.502	-1.906	0.007	0.050	15	11	5971;5743;4791;330;3554;7185;5328;3576;472;2920;597	ATM;BCL2A1;BIRC3;CXCL2;CXCL8;IL1R1;NFKB2;PLAU;PTGS2;RELB;TRAF1
Baseline	HHIPL1-KD vs. siControl	Reactome	R-HSA-6783783	Interleukin-10 signaling	-0.593	-2.152	0.000	0.045	13	12	2919;5743;6364;3554;3576;3569;3976;1440;3557;3552;2920;1437	CCL20;CSF2;CSF3;CXCL1;CXCL2;CXCL8;IL1A;IL1R1;IL1RN;IL6;LIF;PTGS2
Baseline	HHIPL1-KD vs. siControl	WikiPathways	WP3617	Photodynamic therapy-induced NF-kB survival signaling	-0.619	-2.236	0.000	0.005	13	11	5971;5743;4791;330;3576;4314;3569;3552;2920;1437;597	BCL2A1;BIRC3;CSF2;CXCL2;CXCL8;IL1A;IL6;MMP3;NFKB2;PTGS2;RELB
Baseline	LMOD1-KD vs. siControl	Gene Ontology (Biological Process)	GO:0071824	protein-DNA complex subunit organization	-0.508	-2.482	0.000	0.000	37	24	6418;4171;2491;23198;5888;8318;64105;3070;8208;2967;64946;3148;55723;79682;81620;57082;1062;55355;1058;1063;1642;11339;54700;79019	ASF1B;CDC45;CDT1;CENPA;CENPE;CENPF;CENPH;CENPI;CENPK;CENPM;CENPU;CHAF1B;DDB1;GTF2H3;HELLS;HJURP;HMGB2;KNL1;MCM2;OIP5;PSME4;RAD51;RRN3;SET
Baseline	LMOD1-KD vs. siControl	Gene Ontology (Biological Process)	GO:1901987	regulation of cell cycle phase transition	-0.390	-2.496	0.000	0.000	102	60	1032;80321;672;9700;7532;9735;119504;81853;4085;113130;8317;5890;26271;54908;23354;7517;10733;5889;894;4204;8318;27085;701;63967;54930;81610;3306;79184;81620;1062;699;4998;22809;891;11065;6790;983;51512;54443;22974;3161;51149;51514;641;7272;10403;29766;4751;991;1063;9212;5347;5577;995;1642;9787;9928;1869;1028;79733	ANAPC16;ANLN;ATF5;AURKA;AURKB;BLM;BRCA1;BRCC3;BUB1;BUB1B;CCNB1;CCND2;CDC20;CDC25C;CDC45;CDC7;CDCA5;CDK1;CDKN1C;CDKN2D;CDT1;CENPE;CENPF;CEP70;CLSPN;DDB1;DLGAP5;DTL;E2F1;E2F8;ESPL1;FAM83D;FBXO5;GTSE1;HAUS4;HAUS5;HMMR;HSPA2;KIF14;KNTC1;MAD2L1;MECP2;MRNIP;MTBP;NDC80;NEK2;ORC1;PLK1;PLK4;PRKAR2B;RAD51B;RAD51C;SPDL1;TMEM14B;TMOD3;TPX2;TTK;UBE2C;XRCC3;YWHAG
Baseline	LMOD1-KD vs. siControl	Gene Ontology (Biological Process)	GO:0000910	cytokinesis	-0.491	-2.505	0.000	0.000	41	25	25978;9820;3619;675;11113;9493;9585;81620;29127;8502;6790;9055;54443;3925;24137;55165;288;1058;9212;5347;10112;51203;598;9928;79733	ANK3;ANLN;AURKA;AURKB;BCL2L1;BRCA2;CDT1;CENPA;CEP55;CHMP2B;CIT;CUL7;E2F8;INCENP;KIF14;KIF20A;KIF20B;KIF23;KIF4A;NUSAP1;PKP4;PLK1;PRC1;RACGAP1;STMN1
Baseline	LMOD1-KD vs. siControl	Gene Ontology (Biological Process)	GO:0051321	meiotic cell cycle	-0.454	-2.564	0.000	0.000	61	37	2827;5890;26271;9232;675;5888;5889;146956;25788;151648;7516;2177;9918;701;8438;3306;81930;699;6790;9088;151246;7153;641;7272;23397;83990;259266;56603;9156;84057;4751;991;83540;5347;995;10734;9134	ASPM;AURKA;BLM;BRCA2;BRIP1;BUB1;BUB1B;CCNE2;CDC20;CDC25C;CYP26B1;EME1;EXO1;FANCD2;FBXO5;GPR3;HSPA2;KIF18A;MND1;NCAPD2;NCAPH;NEK2;NUF2;PKMYT1;PLK1;PTTG1;RAD51;RAD51B;RAD51C;RAD54B;RAD54L;SGO1;SGO2;STAG3;TOP2A;TTK;XRCC2
Baseline	LMOD1-KD vs. siControl	Gene Ontology (Biological Process)	GO:0000075	cell cycle checkpoint	-0.488	-2.77	0.000	0.000	59	35	79968;54908;7517;1763;8914;146956;8318;701;63967;79184;81620;699;4998;891;6790;983;51512;11130;51149;7153;51514;641;4436;7272;83990;10403;991;1063;9212;65975;5347;995;598;1869;79733	AURKA;AURKB;BCL2L1;BLM;BRCC3;BRIP1;BUB1;BUB1B;CCNB1;CDC20;CDC25C;CDC45;CDK1;CDT1;CENPF;CLSPN;DNA2;DTL;E2F1;E2F8;EME1;GTSE1;MRNIP;MSH2;NDC80;ORC1;PLK1;SPDL1;STK33;TIMELESS;TOP2A;TTK;WDR76;XRCC3;ZWINT
Baseline	LMOD1-KD vs. siControl	Gene Ontology (Biological Process)	GO:0044772	mitotic cell cycle phase transition	-0.416	-2.816	0.000	0.000	135	85	4173;79866;2146;84515;23594;1032;80321;6119;672;9700;7532;9735;10763;119504;81853;4085;113130;8317;5890;4172;4171;26271;54908;23354;4176;7517;10733;5422;5889;894;4204;8318;1719;11113;27085;701;1031;63967;10460;54930;3306;81620;1062;890;699;4998;891;11065;6790;983;51512;54443;22974;9088;3161;5557;55388;51149;51514;641;7272;1033;10403;29766;6241;4751;991;1063;9212;9133;5347;5577;995;1642;9787;2305;…	ANAPC16;ANLN;AURKA;AURKB;BLM;BORA;BRCA1;BUB1;BUB1B;CCNA2;CCNB1;CCNB2;CCND2;CCNE2;CDC20;CDC25C;CDC45;CDC7;CDCA5;CDK1;CDKN1C;CDKN2C;CDKN2D;CDKN3;CDT1;CENPE;CENPF;CEP70;CIT;CLSPN;DDB1;DHFR;DLGAP5;DTL;E2F1;E2F8;ESPL1;EZH2;FBXO5;FOXM1;GTSE1;HAUS4;HAUS5;HMMR;HSPA2;IQGAP3;KIF14;KNTC1;MAD2L1;MCM10;MCM2;MCM3;MCM4;MCM7;MCM8;MECP2;MRNIP;MTBP;NDC80;NEK2;NES;ORC1;ORC6;PKMYT1;PLK1;PLK4;POLA1;POLA2;PRIM1;PRKAR2…
Baseline	LMOD1-KD vs. siControl	Gene Ontology (Biological Process)	GO:0048285	organelle fission	-0.425	-2.905	0.000	0.000	142	82	4085;113130;84722;2827;5890;25978;26271;54908;9232;9820;3619;7517;675;5888;5889;3835;894;146956;79980;25788;151648;2177;27085;9918;9493;701;9585;79598;10460;4605;3306;81930;81620;29127;1062;890;699;891;11065;6790;55143;9055;54443;146909;22974;9088;11130;10615;151246;4288;24137;3833;5901;7153;641;899;55165;7272;23397;3832;83990;652;259266;10403;56603;84057;4751;991;1063;83540;9212;9133;5347;995;97…	ANLN;ASPM;AURKA;AURKB;BLM;BMP4;BRCA2;BRIP1;BUB1;BUB1B;CCNA2;CCNB1;CCNB2;CCND2;CCNE2;CCNF;CDC20;CDC25C;CDCA5;CDCA8;CDKN1C;CDT1;CENPE;CENPF;CEP55;CEP97;CHMP2B;CUL7;CYP26B1;DLGAP5;DSN1;EME1;FANCD2;FBXO5;GPR3;HSPA2;INCENP;KIF11;KIF14;KIF18A;KIF18B;KIF20B;KIF22;KIF23;KIF2C;KIF4A;KIFC1;MAD2L1;MKI67;MND1;MTBP;MYBL2;NCAPD2;NCAPG;NCAPH;NDC80;NEK2;NUF2;NUSAP1;PKMYT1;PLK1;PRC1;PSRC1;PTTG1;RACGAP1;RAD51;RAD5…
Baseline	LMOD1-KD vs. siControl	Gene Ontology (Biological Process)	GO:0007051	spindle organization	-0.592	-3.035	0.000	0.000	44	34	25978;26271;23354;6905;7430;4204;9493;79598;10460;54930;4605;29127;1062;25886;891;6790;9055;22974;3925;57405;10615;24137;3833;5901;7272;284403;3832;259266;10403;4751;991;83540;9212;5347	ASPM;AURKA;AURKB;CCNB1;CDC20;CENPE;CEP97;CHMP2B;EZR;FBXO5;HAUS4;HAUS5;KIF11;KIF23;KIF4A;KIFC1;MECP2;MYBL2;NDC80;NEK2;NUF2;PLK1;POC1A;PRC1;RACGAP1;RAN;SPAG5;SPC25;STMN1;TACC3;TBCE;TPX2;TTK;WDR62
Baseline	LMOD1-KD vs. siControl	Gene Ontology (Biological Process)	GO:1902850	microtubule cytoskeleton organization involved in mitosis	-0.593	-3.06	0.000	0.000	44	29	9493;79598;10460;4605;29127;1062;25886;891;6790;9055;22974;3925;57405;24137;3833;5901;7272;284403;3832;10252;10403;1058;4751;991;83540;9212;5347;51203;89958	AURKA;AURKB;CCNB1;CDC20;CENPA;CENPE;CEP97;KIF11;KIF23;KIF4A;KIFC1;MYBL2;NDC80;NEK2;NUF2;NUSAP1;PLK1;POC1A;PRC1;RACGAP1;RAN;SAPCD2;SPC25;SPRY1;STMN1;TACC3;TPX2;TTK;WDR62
Baseline	LMOD1-KD vs. siControl	Gene Ontology (Biological Process)	GO:0007059	chromosome segregation	-0.530	-3.324	0.000	0.000	96	66	221150;4085;113130;84722;25978;26271;54908;9232;3619;348995;7517;5889;3835;146956;79980;151648;2177;9918;9493;701;220134;10460;81610;81930;81620;57082;157570;29127;1062;699;891;55143;9055;146909;57405;11130;10615;151246;4288;24137;3833;5901;7153;641;55165;7272;23397;83990;10403;55355;4751;332;1663;991;1063;83540;9212;5347;9787;11004;64151;11339;51203;9928;10734;9134	AURKB;BIRC5;BLM;BRIP1;BUB1;BUB1B;CCNB1;CCNE2;CDC20;CDCA5;CDCA8;CDT1;CENPE;CENPF;CEP55;CHMP2B;DDX11;DLGAP5;DSN1;EME1;ESCO2;FAM83D;FANCD2;FBXO5;HJURP;INCENP;KIF14;KIF18A;KIF18B;KIF22;KIF23;KIF2C;KIF4A;KIFC1;KNL1;MAD2L1;MKI67;NCAPD2;NCAPG;NCAPH;NDC80;NEK2;NUF2;NUP43;NUSAP1;OIP5;PLK1;PRC1;PSRC1;PTTG1;RACGAP1;RAD51C;RAN;SGO1;SGO2;SKA1;SKA3;SPAG5;SPC25;SPDL1;STAG3;TACC3;TOP2A;TTK;XRCC3;ZWINT
Baseline	LMOD1-KD vs. siControl	Gene Ontology (Biological Process)	GO:0006260	DNA replication	-0.414	-2.479	0.000	0.000	80	55	4361;5976;9768;11169;4173;1111;84515;23594;6240;6119;672;79075;84126;3981;580;51550;8317;6418;4796;10721;4172;4171;26271;4176;84296;253714;3978;675;5888;5422;5983;63922;1763;8914;146956;8318;8208;63967;10535;81620;157570;890;4998;983;5557;55388;51514;641;83990;9156;6241;1663;23649;79733;9134	ATRIP;BARD1;BLM;BRCA1;BRCA2;BRIP1;CCNA2;CCNE2;CDC45;CDC7;CDK1;CDT1;CHAF1B;CHEK1;CHTF18;CINP;CLSPN;DDX11;DNA2;DSCC1;DTL;E2F8;EME1;ESCO2;EXO1;FBXO5;GINS4;LIG1;LIG4;MCM10;MCM2;MCM3;MCM4;MCM7;MCM8;MMS22L;MRE11;ORC1;ORC6;PCLAF;POLA1;POLA2;POLQ;PRIM1;RAD51;RFC3;RNASEH2A;RPA3;RRM1;RRM2;SET;TIMELESS;TONSL;UPF1;WDHD1
Baseline	LMOD1-KD vs. siControl	Gene Ontology (Biological Process)	GO:0034502	protein localization to chromosome	-0.583	-2.431	0.000	0.000	21	16	113130;54908;675;27085;701;81620;57082;157570;983;51149;4436;7272;10403;1058;9212;5347	AURKB;BRCA2;BUB1B;CDCA5;CDK1;CDT1;CENPA;ESCO2;KNL1;MRNIP;MSH2;MTBP;NDC80;PLK1;SPDL1;TTK
Baseline	LMOD1-KD vs. siControl	Gene Ontology (Biological Process)	GO:0050000	chromosome localization	-0.541	-2.41	0.000	0.000	27	20	113130;84722;25978;54908;3835;81610;81930;81620;1062;891;55143;10615;3833;55165;10403;1063;83540;9787;11004;9928	CCNB1;CDCA5;CDCA8;CDT1;CENPE;CENPF;CEP55;CHMP2B;DLGAP5;FAM83D;KIF14;KIF18A;KIF22;KIF2C;KIFC1;NDC80;NUF2;PSRC1;SPAG5;SPDL1
Baseline	LMOD1-KD vs. siControl	Gene Ontology (Biological Process)	GO:0072331	signal transduction by p53 class mediator	-0.490	-2.435	0.000	0.000	38	15	891;6790;983;51512;22974;4436;94241;9212;995;2305;28996;27063;54700;1869;79733	ANKRD1;AURKA;AURKB;CCNB1;CDC25C;CDK1;E2F1;E2F8;FOXM1;GTSE1;HIPK2;MSH2;RRN3;TP53INP1;TPX2
Baseline	LMOD1-KD vs. siControl	Gene Ontology (Biological Process)	GO:0042770	signal transduction in response to DNA damage	-0.523	-2.428	0.000	0.000	31	14	79184;891;6790;983;51512;51514;65975;5347;995;2305;28996;27063;1869;79733	ANKRD1;AURKA;BRCC3;CCNB1;CDC25C;CDK1;DTL;E2F1;E2F8;FOXM1;GTSE1;HIPK2;PLK1;STK33
Baseline	LMOD1-KD vs. siControl	Gene Ontology (Biological Process)	GO:0071103	DNA conformation change	-0.424	-2.416	0.000	0.000	63	36	113130;6418;4171;2491;4176;23198;84296;5888;1763;8318;25788;64105;3070;8208;9918;8438;64946;54892;3148;55723;79682;57082;3087;891;983;7153;641;23397;83990;55355;1058;1663;64151;11339;51203;79019	ASF1B;BLM;BRIP1;CCNB1;CDC45;CDCA5;CDK1;CENPA;CENPH;CENPI;CENPK;CENPM;CENPU;CHAF1B;DDX11;DNA2;GINS4;HELLS;HHEX;HJURP;HMGB2;KNL1;MCM2;MCM7;NCAPD2;NCAPG;NCAPG2;NCAPH;NUSAP1;OIP5;PSME4;RAD51;RAD54B;RAD54L;SET;TOP2A
Baseline	LMOD1-KD vs. siControl	Gene Ontology (Biological Process)	GO:0044839	cell cycle G2/M phase transition	-0.417	-2.371	0.000	0.000	62	34	8317;5890;26271;23354;10733;5889;4204;11113;63967;54930;3306;79184;890;4998;22809;891;6790;983;51512;22974;9088;3161;51149;51514;641;4751;1063;9212;9133;5347;5577;995;2305;9928	ATF5;AURKA;AURKB;BLM;BRCC3;CCNA2;CCNB1;CCNB2;CDC25C;CDC7;CDK1;CENPF;CIT;CLSPN;DTL;FBXO5;FOXM1;GTSE1;HAUS4;HAUS5;HMMR;HSPA2;KIF14;MECP2;MRNIP;NEK2;ORC1;PKMYT1;PLK1;PLK4;PRKAR2B;RAD51B;RAD51C;TPX2
Baseline	LMOD1-KD vs. siControl	Gene Ontology (Biological Process)	GO:0006302	double-strand break repair	-0.432	-2.419	0.000	0.000	61	48	116028;63979;9319;10459;51444;4361;119392;125150;1111;84515;6119;672;3981;580;55183;10635;113130;8317;4796;5890;10721;7468;84296;253714;7517;675;5888;5422;5889;1763;8914;146956;8318;55010;25788;64110;7516;8438;79184;157570;51149;641;4436;83990;9156;1663;55693;2305	BARD1;BLM;BRCA1;BRCA2;BRCC3;BRIP1;CDC45;CDC7;CDCA5;CHEK1;DDX11;DNA2;EME1;ESCO2;EXO1;FIGNL1;FOXM1;GINS4;KDM4D;LIG4;MAD2L2;MAGEF1;MCM8;MMS22L;MRE11;MRNIP;MSH2;NSD2;PARPBP;POLA1;POLQ;RAD51;RAD51AP1;RAD51B;RAD51C;RAD54B;RAD54L;RIF1;RMI2;RNF138;RPA3;SFR1;TIMELESS;TONSL;TRIP13;XRCC2;XRCC3;ZSWIM7
Baseline	LMOD1-KD vs. siControl	Gene Ontology (Biological Process)	GO:0045930	negative regulation of mitotic cell cycle	-0.406	-2.346	0.000	0.000	64	32	26271;54908;9232;7517;146956;27085;701;63967;81620;699;4998;891;6790;983;51512;11130;51149;7153;641;4436;7272;652;10403;991;1063;9212;65975;5347;995;598;1869;79733	AURKA;AURKB;BCL2L1;BLM;BMP4;BUB1;BUB1B;CCNB1;CDC20;CDC25C;CDK1;CDT1;CENPF;CLSPN;E2F1;E2F8;EME1;FBXO5;GTSE1;MRNIP;MSH2;MTBP;NDC80;ORC1;PLK1;PTTG1;SPDL1;STK33;TOP2A;TTK;XRCC3;ZWINT
Baseline	LMOD1-KD vs. siControl	Gene Ontology (Biological Process)	GO:0006310	DNA recombination	-0.413	-2.316	0.000	0.001	63	55	51659;80010;5892;79703;9401;84083;116028;63979;9319;10459;51444;57697;4361;119392;125150;79447;1111;84515;6119;672;3981;55183;3838;10635;8317;4796;5890;10721;7468;54780;84296;253714;3978;7517;675;5888;5889;146956;8318;55010;25788;64110;7516;8438;3148;7374;51149;7153;641;4436;83990;9156;84057;51010;55693	BLM;BRCA1;BRCA2;BRIP1;C11orf80;CDC45;CDC7;CHEK1;EME1;EXO1;EXOSC3;FANCM;FIGNL1;GINS2;GINS4;HMGB2;KDM4D;KPNA2;LIG1;LIG4;MAD2L2;MAGEF1;MCM8;MMS22L;MND1;MRE11;MRNIP;MSH2;NSD2;NSMCE4A;PAGR1;PARPBP;POLQ;RAD51;RAD51AP1;RAD51B;RAD51C;RAD51D;RAD54B;RAD54L;RECQL4;RIF1;RMI1;RMI2;RNF138;RPA3;SFR1;TONSL;TOP2A;TRIP13;UNG;XRCC2;XRCC3;ZRANB3;ZSWIM7
Baseline	LMOD1-KD vs. siControl	Gene Ontology (Biological Process)	GO:1904029	regulation of cyclin-dependent protein kinase activity	-0.497	-2.298	0.000	0.001	30	16	93649;894;1031;890;3087;891;8850;9088;641;899;1033;9133;5347;995;1028;9134	BLM;CCNA2;CCNB1;CCNB2;CCND2;CCNE2;CCNF;CDC25C;CDKN1C;CDKN2C;CDKN3;HHEX;KAT2B;MYOCD;PKMYT1;PLK1
Baseline	LMOD1-KD vs. siControl	Gene Ontology (Biological Process)	GO:0010948	negative regulation of cell cycle process	-0.387	-2.283	0.000	0.001	71	35	26271;54908;9232;79366;7517;5888;27085;701;63967;79184;81620;699;4998;22809;891;6790;983;8850;51512;51149;51514;641;899;7272;652;10403;6241;4751;991;1063;9212;5347;995;1869;79733	ATF5;AURKA;AURKB;BLM;BMP4;BRCC3;BUB1;BUB1B;CCNB1;CCNF;CDC20;CDC25C;CDK1;CDT1;CENPF;CLSPN;DTL;E2F1;E2F8;FBXO5;GTSE1;HMGN5;KAT2B;MRNIP;MTBP;NDC80;NEK2;ORC1;PLK1;PTTG1;RAD51;RRM2;SPDL1;TTK;XRCC3
Baseline	LMOD1-KD vs. siControl	Gene Ontology (Biological Process)	GO:0001819	positive regulation of cytokine production	0.406	2.679	0.000	0.001	79	44	26525;719;8482;27177;91543;2069;10125;3556;9308;115362;2207;9173;29126;5144;3162;55612;3557;23586;10855;3965;1436;3553;23236;5142;64135;90865;26191;1958;3552;3569;5610;57162;4060;3600;2150;9451;26137;3665;53342;1437;5795;80381;7474;8809	C3AR1;CD274;CD276;CD83;CSF1R;CSF2;DDX58;EGR1;EIF2AK2;EIF2AK3;EREG;F2RL1;FCER1G;FERMT1;GBP5;HMOX1;HPSE;IFIH1;IL15;IL17D;IL18R1;IL1A;IL1B;IL1RAP;IL1RL1;IL1RN;IL33;IL36B;IL36RN;IL6;IRF7;LGALS9;LUM;PDE4B;PDE4D;PELI1;PLCB1;PTPN22;PTPRJ;RASGRP1;RSAD2;SEMA7A;WNT5A;ZBTB20
Baseline	LMOD1-KD vs. siControl	Gene Ontology (Biological Process)	GO:0044843	cell cycle G1/S phase transition	-0.390	-2.249	0.000	0.002	67	40	4173;79447;2146;84515;23594;1032;6119;81853;8317;4172;4171;26271;4176;5422;894;8318;1719;27085;1031;81610;81620;890;4998;891;6790;983;51512;5557;55388;1033;6241;995;23649;128239;7298;6198;9928;1869;79733;9134	AURKA;CCNA2;CCNB1;CCND2;CCNE2;CDC25C;CDC45;CDC7;CDK1;CDKN2C;CDKN2D;CDKN3;CDT1;DHFR;E2F1;E2F8;EZH2;FAM83D;FBXO5;GTSE1;IQGAP3;KIF14;MCM10;MCM2;MCM3;MCM4;MCM7;MCM8;MTBP;ORC1;ORC6;PAGR1;POLA1;POLA2;PRIM1;RPA3;RPS6KB1;RRM2;TMEM14B;TYMS
Baseline	LMOD1-KD vs. siControl	Gene Ontology (Biological Process)	GO:0050663	cytokine secretion	0.475	2.546	0.000	0.002	36	18	26525;10125;3556;115362;9173;29126;55612;2633;23586;3965;1436;7128;3553;64135;90865;26191;3552;4860	CD274;CSF1R;DDX58;FERMT1;GBP1;GBP5;IFIH1;IL1A;IL1B;IL1RAP;IL1RL1;IL33;IL36RN;LGALS9;PNP;PTPN22;RASGRP1;TNFAIP3
Baseline	LMOD1-KD vs. siControl	Gene Ontology (Biological Process)	GO:0034340	response to type I interferon	0.564	2.568	0.000	0.002	25	20	91543;3434;4600;8638;4938;2537;4599;4939;11274;3437;1958;3433;4940;3669;5770;3665;7474;3455;25939;54739	EGR1;IFI6;IFIT1;IFIT2;IFIT3;IFNAR2;IRF7;ISG20;MX1;MX2;OAS1;OAS2;OAS3;OASL;PTPN1;RSAD2;SAMHD1;USP18;WNT5A;XAF1
Baseline	LMOD1-KD vs. siControl	Gene Ontology (Biological Process)	GO:0033044	regulation of chromosome organization	-0.395	-2.224	0.000	0.002	59	37	672;9700;3981;6871;55183;4085;113130;6418;4171;26271;54908;9232;7517;26147;93649;4204;8318;29028;701;10460;81620;1062;699;891;4288;7153;7272;10403;4751;1663;991;1063;9212;5347;9252;9787;55693	ATAD2;AURKB;BRCA1;BUB1;BUB1B;CCNB1;CDC20;CDC45;CDCA5;CDT1;CENPE;CENPF;DDX11;DLGAP5;ESPL1;FBXO5;KDM4D;LIG4;MAD2L1;MCM2;MECP2;MKI67;MYOCD;NDC80;NEK2;PHF19;PLK1;PTTG1;RIF1;RPS6KA5;SET;SPDL1;TACC3;TADA2A;TOP2A;TTK;XRCC3
Baseline	LMOD1-KD vs. siControl	Gene Ontology (Biological Process)	GO:0032635	interleukin-6 production	0.502	2.456	0.000	0.002	30	23	26525;27177;2069;3556;2207;3557;23586;3965;7128;3553;64135;90865;26191;3569;2150;26137;53342;7474;55829;23208;961;7292;10392	CD47;DDX58;EREG;F2RL1;FCER1G;IFIH1;IL17D;IL1B;IL1RAP;IL1RN;IL33;IL36B;IL36RN;IL6;LGALS9;NOD1;PTPN22;SELENOS;SYT11;TNFAIP3;TNFSF4;WNT5A;ZBTB20
Baseline	LMOD1-KD vs. siControl	Gene Ontology (Biological Process)	GO:0002791	regulation of peptide secretion	0.398	2.482	0.000	0.003	67	29	26525;91543;10125;3556;6352;9173;29126;3479;55612;135;94121;2633;23586;3965;1436;7128;3553;7273;406;10802;2852;64135;6804;90865;26191;3156;3552;3569;8111	ADORA2A;ARNTL;CCL5;CD274;CSF1R;DDX58;FERMT1;GBP1;GPER1;GPR68;HMGCR;IFIH1;IGF1;IL1A;IL1B;IL1RAP;IL1RL1;IL33;IL36RN;IL6;LGALS9;PTPN22;RASGRP1;RSAD2;SEC24A;STX1A;SYTL4;TNFAIP3;TTN
Baseline	LMOD1-KD vs. siControl	Gene Ontology (Biological Process)	GO:0032609	interferon-gamma production	0.565	2.461	0.000	0.003	22	16	26525;10125;9173;29126;5144;3624;3965;3553;5142;90865;26191;80380;2150;80381;7474;8809	CD274;CD276;F2RL1;IL18R1;IL1B;IL1RL1;IL33;IL36RN;INHBA;LGALS9;PDCD1LG2;PDE4B;PDE4D;PTPN22;RASGRP1;WNT5A
Baseline	LMOD1-KD vs. siControl	Gene Ontology (Biological Process)	GO:0045787	positive regulation of cell cycle	-0.343	-2.172	0.000	0.004	99	49	4085;113130;84722;8317;5890;26271;79366;440;7517;675;10733;5889;894;4204;8318;11113;27085;9493;9585;23326;81610;3306;9475;81620;29127;8502;890;25886;891;11065;6790;983;51512;10615;51514;899;10403;29766;1663;9212;9133;995;9787;51203;6198;9928;1869;79733;9134	ASNS;AURKA;AURKB;BRCA2;CCNA2;CCNB1;CCNB2;CCND2;CCNE2;CCNF;CDC25C;CDC45;CDC7;CDCA5;CDK1;CDT1;CIT;DDX11;DLGAP5;DTL;E2F1;E2F8;FAM83D;FBXO5;GTSE1;HMGN5;HSPA2;KIF14;KIF20B;KIF23;MAD2L1;MECP2;MTBP;NDC80;NUSAP1;PKP4;PLK4;POC1A;PSRC1;RACGAP1;RAD51B;RAD51C;ROCK2;RPS6KB1;SPAG5;TMOD3;UBE2C;USP22;XRCC3
Baseline	LMOD1-KD vs. siControl	Gene Ontology (Biological Process)	GO:0031023	microtubule organizing center organization	-0.430	-2.131	0.000	0.006	40	22	25978;84552;23354;7517;675;10733;151648;7516;54930;9475;22809;25886;6790;983;8850;899;284403;3832;2242;4751;5347;23224	ATF5;AURKA;BRCA2;CCNF;CDK1;CHMP2B;FES;HAUS4;HAUS5;KAT2B;KIF11;NEK2;PARD6G;PLK1;PLK4;POC1A;ROCK2;SGO1;SYNE2;WDR62;XRCC2;XRCC3
Baseline	LMOD1-KD vs. siControl	Gene Ontology (Biological Process)	GO:0019932	second-messenger-mediated signaling	0.399	2.362	0.000	0.006	52	21	2357;6364;57007;51778;23551;5744;9289;5732;5144;3479;5026;135;168620;185;55273;2633;29995;9472;90226;2852;1910	ACKR3;ADGRG1;ADORA2A;AGTR1;AKAP6;BHLHA15;CCL20;EDNRB;FPR1;GBP1;GPER1;IGF1;LMCD1;MYOZ2;P2RX5;PDE4D;PTGER2;PTHLH;RASD2;TMEM100;UCN2
Baseline	LMOD1-KD vs. siControl	Gene Ontology (Biological Process)	GO:0051383	kinetochore organization	-0.643	-2.098	0.002	0.008	11	8	64105;64946;81620;1062;10403;1058;1063;83540	CDT1;CENPA;CENPE;CENPF;CENPH;CENPK;NDC80;NUF2
Baseline	LMOD1-KD vs. siControl	Gene Ontology (Biological Process)	GO:0010639	negative regulation of organelle organization	-0.364	-2.101	0.000	0.008	67	31	4171;26271;54908;9232;7517;4204;29028;27085;701;79598;348110;81620;699;891;8850;3925;7153;899;7272;652;10403;29766;112476;4751;991;1063;9212;5347;55693;598;25802	ARPIN;ATAD2;AURKB;BCL2L1;BMP4;BUB1;BUB1B;CCNB1;CCNF;CDC20;CDT1;CENPF;CEP97;FBXO5;KAT2B;KDM4D;LMOD1;MCM2;MECP2;MTBP;NDC80;NEK2;PLK1;PRRT2;PTTG1;SPDL1;STMN1;TMOD3;TOP2A;TTK;XRCC3
Baseline	LMOD1-KD vs. siControl	Gene Ontology (Biological Process)	GO:0071216	cellular response to biotic stimulus	0.410	2.28	0.000	0.009	44	19	26525;27177;129607;6352;317;29126;2920;1440;5144;3557;7128;3553;5142;3383;1910;26191;80380;3656;3569	APAF1;CCL5;CD274;CMPK2;CSF3;CXCL2;EDNRB;ICAM1;IL1B;IL1RN;IL36B;IL36RN;IL6;IRAK2;PDCD1LG2;PDE4B;PDE4D;PTPN22;TNFAIP3
Baseline	LMOD1-KD vs. siControl	Gene Ontology (Biological Process)	GO:0002237	response to molecule of bacterial origin	0.364	2.258	0.000	0.010	61	34	26525;27177;129607;6352;29126;9076;5732;2920;1440;5144;3557;3965;7128;3553;5142;3383;1910;26191;2643;80380;3656;3569;57162;1634;623;2353;6374;57539;8792;1437;7474;10221;55829;100302736	BDKRB1;CCL5;CD274;CLDN1;CMPK2;CSF2;CSF3;CXCL2;CXCL5;DCN;EDNRB;FOS;GCH1;ICAM1;IL1B;IL1RN;IL36B;IL36RN;IL6;IRAK2;LGALS9;PDCD1LG2;PDE4B;PDE4D;PELI1;PTGER2;PTPN22;SELENOS;TMED7-TICAM2;TNFAIP3;TNFRSF11A;TRIB1;WDR35;WNT5A
Baseline	LMOD1-KD vs. siControl	Gene Ontology (Biological Process)	GO:0097696	STAT cascade	0.473	2.226	0.000	0.011	25	16	3575;6352;133396;3479;6775;8835;1436;3976;83666;3569;2690;3600;5770;1437;3455;22876	CCL5;CSF1R;CSF2;GHR;IFNAR2;IGF1;IL15;IL31RA;IL6;IL7R;INPP5F;LIF;PARP9;PTPN1;SOCS2;STAT4
Baseline	LMOD1-KD vs. siControl	Gene Ontology (Biological Process)	GO:0060759	regulation of response to cytokine stimulus	0.462	2.231	0.000	0.012	27	20	26525;6352;3557;23586;7128;11274;83666;64135;3656;3569;2150;5770;3665;7474;3455;100302736;837;25939;5468;6091	CASP4;CCL5;DDX58;F2RL1;IFIH1;IFNAR2;IL1RN;IL36RN;IL6;IRAK2;IRF7;PARP9;PPARG;PTPN1;ROBO1;SAMHD1;TMED7-TICAM2;TNFAIP3;USP18;WNT5A
Baseline	LMOD1-KD vs. siControl	Gene Ontology (Biological Process)	GO:0098542	defense response to other organism	0.350	2.216	0.000	0.012	69	31	26525;6364;91543;2207;3434;133396;4600;8638;4938;11096;2537;4599;2633;23586;116071;4939;7128;10964;3553;83666;3437;64135;90865;3433;3569;5610;4940;3669;3600;24138;2150	ADAMTS5;BATF2;CCL20;DDX58;EIF2AK2;F2RL1;FCER1G;GBP1;IFI44L;IFI6;IFIH1;IFIT1;IFIT2;IFIT3;IFIT5;IL15;IL1B;IL31RA;IL33;IL36RN;IL6;ISG20;MX1;MX2;OAS1;OAS2;OAS3;OASL;PARP9;RSAD2;TNFAIP3
Baseline	LMOD1-KD vs. siControl	Gene Ontology (Biological Process)	GO:0009914	hormone transport	0.417	2.191	0.000	0.013	37	18	6352;3589;135;185;94121;3557;3624;3976;3553;406;2852;6804;3156;5798;3569;8111;6447;5991	ADORA2A;AGTR1;ARNTL;CCL5;GPER1;GPR68;HMGCR;IL11;IL1B;IL1RN;IL6;INHBA;LIF;PTPRN;RFX3;SCG5;STX1A;SYTL4
Baseline	LMOD1-KD vs. siControl	Gene Ontology (Biological Process)	GO:1904950	negative regulation of establishment of protein localization	0.470	2.198	0.000	0.013	27	12	26525;3753;91543;55612;7327;94121;2633;7128;3553;90865;26191;3156	FERMT1;GBP1;HMGCR;IL1B;IL33;IL36RN;KCNE1;PTPN22;RSAD2;SYTL4;TNFAIP3;UBE2G2
Baseline	LMOD1-KD vs. siControl	Gene Ontology (Biological Process)	GO:0009615	response to virus	0.348	2.168	0.000	0.016	63	36	91543;6352;3434;4600;8638;8091;4938;10561;2537;4599;2633;23586;9201;3965;4939;7128;10964;3553;83666;2332;3437;64135;90865;3433;3569;5610;4940;3669;3600;24138;2150;3665;11040;151636;3455;5359	CCL5;DCLK1;DDX58;DTX3L;EIF2AK2;F2RL1;FMR1;GBP1;HMGA2;IFI44;IFI44L;IFI6;IFIH1;IFIT1;IFIT2;IFIT3;IFIT5;IFNAR2;IL15;IL1B;IL33;IL6;IRF7;ISG20;LGALS9;MX1;MX2;OAS1;OAS2;OAS3;OASL;PARP9;PIM2;PLSCR1;RSAD2;TNFAIP3
Baseline	LMOD1-KD vs. siControl	Gene Ontology (Biological Process)	GO:0010573	vascular endothelial growth factor production	0.662	2.148	0.000	0.017	10	8	719;9508;9289;10855;3553;3552;3569;9451	ADAMTS3;ADGRG1;C3AR1;EIF2AK3;HPSE;IL1A;IL1B;IL6
Baseline	LMOD1-KD vs. siControl	Gene Ontology (Biological Process)	GO:0032200	telomere organization	-0.437	-1.998	0.000	0.017	29	14	7517;675;5888;5422;5983;5889;1763;5557;641;9156;4751;9212;23649;9134	AURKB;BLM;BRCA2;CCNE2;DNA2;EXO1;NEK2;POLA1;POLA2;PRIM1;RAD51;RAD51C;RFC3;XRCC3
Baseline	LMOD1-KD vs. siControl	Gene Ontology (Biological Process)	GO:0061641	CENP-A containing chromatin organization	-0.579	-2.001	0.009	0.018	13	9	2491;64105;64946;79682;57082;55355;1058;11339;79019	CENPA;CENPH;CENPI;CENPK;CENPM;CENPU;HJURP;KNL1;OIP5
Baseline	LMOD1-KD vs. siControl	Gene Ontology (Biological Process)	GO:0006289	nucleotide-excision repair	-0.522	-1.993	0.004	0.018	18	11	3978;675;5422;5983;4913;2967;55247;3150;83990;1642;51138	BRCA2;BRIP1;COPS4;DDB1;GTF2H3;HMGN1;LIG1;NEIL3;NTHL1;POLA1;RFC3
Baseline	LMOD1-KD vs. siControl	Gene Ontology (Biological Process)	GO:0032623	interleukin-2 production	0.523	2.131	0.000	0.019	17	10	3556;9308;2207;5144;2633;7128;3553;5142;3552;4860	CD83;FCER1G;GBP1;IL1A;IL1B;IL1RAP;PDE4B;PDE4D;PNP;TNFAIP3
Baseline	LMOD1-KD vs. siControl	Gene Ontology (Biological Process)	GO:0051653	spindle localization	-0.590	-1.969	0.000	0.022	12	6	10252;259266;10403;1058;51203;89958	ASPM;CENPA;NDC80;NUSAP1;SAPCD2;SPRY1
Baseline	LMOD1-KD vs. siControl	Gene Ontology (Biological Process)	GO:0034341	response to interferon-gamma	0.409	2.093	0.005	0.023	33	15	6364;115362;6352;9076;8638;4938;2633;3965;4939;4281;3383;83666;2643;65010;4940	CCL20;CCL5;CLDN1;GBP1;GBP5;GCH1;ICAM1;LGALS9;MID1;OAS1;OAS2;OAS3;OASL;PARP9;SLC26A6
Baseline	LMOD1-KD vs. siControl	Gene Ontology (Biological Process)	GO:0032602	chemokine production	0.524	2.082	0.002	0.024	16	14	9173;3162;3965;1436;3553;90865;1958;3569;5610;2150;7474;7292;8767;6591	CSF1R;EGR1;EIF2AK2;F2RL1;HMOX1;IL1B;IL1RL1;IL33;IL6;LGALS9;RIPK2;SNAI2;TNFSF4;WNT5A
Baseline	LMOD1-KD vs. siControl	Gene Ontology (Biological Process)	GO:0002694	regulation of leukocyte activation	0.320	2.067	0.000	0.026	74	29	3575;639;10125;9308;2207;6352;9173;29126;133396;3479;3162;135;9760;3624;8744;3965;7128;3553;1845;3481;2852;90865;26191;3949;80380;3569;57162;4860;55824	ADORA2A;CCL5;CD274;CD83;DUSP3;FCER1G;GPER1;HMOX1;IGF1;IGF2;IL1B;IL1RL1;IL31RA;IL33;IL6;IL7R;INHBA;LDLR;LGALS9;PAG1;PDCD1LG2;PELI1;PNP;PRDM1;PTPN22;RASGRP1;TNFAIP3;TNFSF9;TOX
Baseline	LMOD1-KD vs. siControl	Gene Ontology (Biological Process)	GO:0042110	T cell activation	0.319	2.037	0.000	0.031	66	28	3575;639;91543;10125;9308;2207;4734;6352;29126;3479;135;8744;3965;3553;1845;3383;3481;26191;1958;80380;3569;57162;4860;55824;3600;6932;2150;6304	ADORA2A;CCL5;CD274;CD83;DUSP3;EGR1;F2RL1;FCER1G;ICAM1;IGF1;IGF2;IL15;IL1B;IL6;IL7R;LGALS9;NEDD4;PAG1;PDCD1LG2;PELI1;PNP;PRDM1;PTPN22;RASGRP1;RSAD2;SATB1;TCF7;TNFSF9
Baseline	LMOD1-KD vs. siControl	Gene Ontology (Biological Process)	GO:0006644	phospholipid metabolic process	0.312	2.02	0.003	0.031	71	42	2069;1839;84879;3157;2170;8821;8613;8835;8760;1436;80339;23236;26751;200879;50487;51099;3949;2250;2252;255043;3931;3422;116150;5159;253558;4597;84803;285172;2099;1956;79888;5359;22876;23682;255738;2885;4233;8776;7010;22979;4952;2171	ABHD5;CDS2;CSF1R;EFR3B;EGFR;EREG;ESR1;FABP3;FABP5;FAM126B;FGF5;FGF7;GPAT3;GRB2;HBEGF;HMGCS1;IDI1;INPP4B;INPP5F;LCAT;LCLAT1;LDLR;LIPH;LPCAT1;MET;MFSD2A;MTMR1;MVD;NUS1;OCRL;PCSK9;PDGFRB;PLA2G3;PLCB1;PLPP3;PLSCR1;PNPLA3;RAB38;SH3YL1;SOCS2;TEK;TMEM86B
Baseline	LMOD1-KD vs. siControl	Gene Ontology (Biological Process)	GO:0006022	aminoglycan metabolic process	0.397	2.023	0.000	0.032	32	24	55454;3036;10855;3553;9953;10057;84002;1634;64131;23670;3037;84752;4060;3600;5159;56548;9435;6482;79625;9334;92370;10678;6385;2683	ABCC5;B3GNT2;B3GNT5;B3GNT9;B4GALT1;B4GALT5;CEMIP2;CHST2;CHST7;CSGALNACT2;DCN;HAS1;HAS2;HPSE;HS3ST3B1;IL15;IL1B;LUM;NDNF;PDGFRB;PXYLP1;SDC4;ST3GAL1;XYLT1
Baseline	LMOD1-KD vs. siControl	Gene Ontology (Biological Process)	GO:0006333	chromatin assembly or disassembly	-0.434	-1.919	0.002	0.032	27	16	8479;6418;4171;2491;64105;3070;8208;64946;3148;55723;79682;57082;55355;1058;11339;79019	ASF1B;CENPA;CENPH;CENPI;CENPK;CENPM;CENPU;CHAF1B;HELLS;HIRIP3;HJURP;HMGB2;KNL1;MCM2;OIP5;SET
Baseline	LMOD1-KD vs. siControl	Gene Ontology (Biological Process)	GO:0032637	interleukin-8 production	0.535	2.026	0.007	0.032	14	13	23586;3965;3553;26191;2150;53342;7474;301;10392;8915;5861;965;23005	ANXA1;BCL10;CD58;DDX58;F2RL1;IL17D;IL1B;LGALS9;MAPKBP1;NOD1;PTPN22;RAB1A;WNT5A
Baseline	LMOD1-KD vs. siControl	Gene Ontology (Biological Process)	GO:0007200	phospholipase C-activating G protein-coupled receptor signaling pathway	0.502	1.971	0.005	0.034	16	14	719;2357;185;2151;1910;80045;1901;2150;3269;2099;5031;9456;2828;51196	AGTR1;C3AR1;EDNRB;ESR1;F2RL1;F2RL2;FPR1;GPR157;GPR4;HOMER1;HRH1;P2RY6;PLCE1;S1PR1
Baseline	LMOD1-KD vs. siControl	Gene Ontology (Biological Process)	GO:0060191	regulation of lipase activity	0.543	1.965	0.005	0.034	13	11	10125;6352;185;9170;51099;5159;2099;1956;5031;1909;301	ABHD5;AGTR1;ANXA1;CCL5;EDNRA;EGFR;ESR1;LPAR2;P2RY6;PDGFRB;RASGRP1
Baseline	LMOD1-KD vs. siControl	Gene Ontology (Biological Process)	GO:0051047	positive regulation of secretion	0.317	1.961	0.005	0.034	69	28	10125;3556;2207;9173;29126;3479;55612;135;94121;5874;9525;3624;23586;3965;1436;3553;7273;10802;2852;1910;64135;6804;90865;26191;3552;3569;4923;8111	ADORA2A;CD274;CSF1R;DDX58;EDNRB;FCER1G;FERMT1;GPER1;GPR68;IFIH1;IGF1;IL1A;IL1B;IL1RAP;IL1RL1;IL33;IL6;INHBA;LGALS9;NTSR1;PTPN22;RAB27B;RASGRP1;SEC24A;STX1A;SYTL4;TTN;VPS4B
Baseline	LMOD1-KD vs. siControl	Gene Ontology (Biological Process)	GO:0060326	cell chemotaxis	0.334	1.973	0.003	0.035	53	25	26525;719;27177;6364;57007;2207;6352;1839;2920;5144;185;3557;1843;3965;3553;5142;1910;1901;3569;6374;5228;5159;2150;79647;8792	ACKR3;AGTR1;AKIRIN1;C3AR1;CCL20;CCL5;CXCL2;CXCL5;DUSP1;EDNRB;F2RL1;FCER1G;HBEGF;IL1B;IL1RN;IL36B;IL36RN;IL6;LGALS9;PDE4B;PDE4D;PDGFRB;PGF;S1PR1;TNFRSF11A
Baseline	LMOD1-KD vs. siControl	Gene Ontology (Biological Process)	GO:0050919	negative chemotaxis	0.554	1.983	0.007	0.035	12	10	8482;80031;23767;10509;91584;54910;10501;7474;6091;3690	FLRT3;ITGB3;PLXNA4;ROBO1;SEMA4B;SEMA4C;SEMA6B;SEMA6D;SEMA7A;WNT5A
Baseline	LMOD1-KD vs. siControl	Gene Ontology (Biological Process)	GO:0005976	polysaccharide metabolic process	0.441	1.976	0.002	0.035	22	15	55454;3036;51294;3479;283209;3481;83931;84002;3037;84752;56548;5167;55829;9334;10678	B3GNT2;B3GNT5;B3GNT9;B4GALT5;CHST7;CSGALNACT2;ENPP1;HAS1;HAS2;IGF1;IGF2;PCDH12;PGM2L1;SELENOS;STK40
Baseline	LMOD1-KD vs. siControl	Gene Ontology (Biological Process)	GO:1990868	response to chemokine	0.567	1.995	0.007	0.036	11	5	6364;57007;6352;2920;1843	ACKR3;CCL20;CCL5;CXCL2;DUSP1
Baseline	LMOD1-KD vs. siControl	Gene Ontology (Biological Process)	GO:0021953	central nervous system neuron differentiation	0.438	1.986	0.002	0.036	23	16	4929;7472;3624;9201;81565;1436;23314;91584;2043;6299;25987;57057;7474;9839;6091;6469	CSF1R;DCLK1;EPHA4;INHBA;NDEL1;NR4A2;PLXNA4;ROBO1;SALL1;SATB2;SHH;TBX20;TSKU;WNT2;WNT5A;ZEB2
Baseline	LMOD1-KD vs. siControl	Gene Ontology (Biological Process)	GO:0007159	leukocyte cell-cell adhesion	0.338	1.986	0.003	0.037	52	23	3575;10125;9308;6352;29126;3479;135;6404;4907;8744;3965;3553;1845;3383;3481;26191;80380;3569;57162;4860;55824;3037;3600	ADORA2A;CCL5;CD274;CD83;DUSP3;HAS2;ICAM1;IGF1;IGF2;IL15;IL1B;IL6;IL7R;LGALS9;NT5E;PAG1;PDCD1LG2;PELI1;PNP;PTPN22;RASGRP1;SELPLG;TNFSF9
Baseline	LMOD1-KD vs. siControl	Gene Ontology (Biological Process)	GO:0001818	negative regulation of cytokine production	0.357	1.917	0.005	0.039	36	15	26525;9308;9173;29126;3162;3624;2633;23586;3965;7128;64135;90865;26191;80380;3569	CD274;CD83;DDX58;GBP1;HMOX1;IFIH1;IL1RL1;IL33;IL36RN;IL6;INHBA;LGALS9;PDCD1LG2;PTPN22;TNFAIP3
Baseline	LMOD1-KD vs. siControl	Gene Ontology (Biological Process)	GO:0042303	molting cycle	0.427	1.919	0.000	0.040	23	16	55612;196264;3624;10855;406;2252;50814;26018;8323;6615;7474;1956;57216;4488;6662;6469	ARNTL;EGFR;FERMT1;FGF7;FZD6;HPSE;INHBA;LRIG1;MPZL3;MSX2;NSDHL;SHH;SNAI1;SOX9;VANGL2;WNT5A
Baseline	LMOD1-KD vs. siControl	Gene Ontology (Biological Process)	GO:0002521	leukocyte differentiation	0.296	1.92	0.000	0.041	71	32	3575;639;91543;10125;9308;2207;133396;1440;3589;9760;3624;116071;8744;3965;1436;3976;26191;1958;3569;8111;4860;2353;3600;6932;2150;6304;3665;3658;8792;1316;1437;5795	BATF2;CD83;CSF1R;CSF2;CSF3;EGR1;F2RL1;FCER1G;FOS;GPR68;IL11;IL15;IL31RA;IL6;IL7R;INHBA;IREB2;IRF7;KLF6;LGALS9;LIF;PNP;PRDM1;PTPN22;PTPRJ;RASGRP1;RSAD2;SATB1;TCF7;TNFRSF11A;TNFSF9;TOX
Baseline	LMOD1-KD vs. siControl	Gene Ontology (Biological Process)	GO:0023061	signal release	0.331	1.921	0.003	0.042	53	22	6352;3589;135;185;94121;3557;3624;55327;3976;9162;3553;406;2852;2332;6804;9379;3156;5798;3569;8111;6447;5991	ADORA2A;AGTR1;ARNTL;CCL5;DGKI;FMR1;GPER1;GPR68;HMGCR;IL11;IL1B;IL1RN;IL6;INHBA;LIF;LIN7C;NRXN2;PTPRN;RFX3;SCG5;STX1A;SYTL4
Baseline	LMOD1-KD vs. siControl	Gene Ontology (Biological Process)	GO:0046486	glycerolipid metabolic process	0.295	1.923	0.003	0.043	71	41	2069;1839;2710;84879;2170;8821;8835;8760;1436;80339;9162;23236;26751;200879;50487;51099;3949;2250;2252;255043;3931;5159;253558;84803;285172;2099;1956;79888;5359;22876;23682;255738;2885;4233;3638;8776;22979;4952;11343;51196;2171	ABHD5;CDS2;CSF1R;DGKI;EFR3B;EGFR;EREG;ESR1;FABP3;FABP5;FAM126B;FGF5;FGF7;GK;GPAT3;GRB2;HBEGF;INPP4B;INPP5F;INSIG1;LCAT;LCLAT1;LDLR;LIPH;LPCAT1;MET;MFSD2A;MGLL;MTMR1;OCRL;PCSK9;PDGFRB;PLA2G3;PLCB1;PLCE1;PLSCR1;PNPLA3;RAB38;SH3YL1;SOCS2;TMEM86B
Baseline	LMOD1-KD vs. siControl	Gene Ontology (Biological Process)	GO:0032418	lysosome localization	0.587	1.898	0.009	0.045	10	6	10125;2207;3162;3965;81565;50487	FCER1G;HMOX1;LGALS9;NDEL1;PLA2G3;RASGRP1
Baseline	LMOD1-KD vs. siControl	Gene Ontology (Biological Process)	GO:0070555	response to interleukin-1	0.359	1.88	0.010	0.050	33	14	6364;3556;6352;3557;2633;3965;3553;23236;3383;1958;3552;3656;3569;57162	CCL20;CCL5;EGR1;GBP1;ICAM1;IL1A;IL1B;IL1RAP;IL1RN;IL6;IRAK2;LGALS9;PELI1;PLCB1
Baseline	LMOD1-KD vs. siControl	Gene Ontology (Cellular Component)	GO:0030496	midbody	-0.545	-2.823	0.000	0.000	45	28	3619;60509;11113;9493;9585;29127;1062;8502;6790;983;55143;9055;54443;10615;24137;5901;55165;5898;259266;4751;332;1663;1063;9212;79801;5347;10112;9928	AGBL5;ANLN;ASPM;AURKA;AURKB;BIRC5;CDCA8;CDK1;CENPE;CENPF;CEP55;CIT;DDX11;INCENP;KIF14;KIF20A;KIF20B;KIF23;KIF4A;NEK2;PKP4;PLK1;PRC1;RACGAP1;RALA;RAN;SHCBP1;SPAG5
Baseline	LMOD1-KD vs. siControl	Gene Ontology (Cellular Component)	GO:0005819	spindle	-0.463	-2.907	0.000	0.000	93	58	55183;221150;4085;84722;8317;26271;54908;23354;3619;60509;3835;10951;79980;151648;9493;701;9585;220134;10460;54930;81610;3306;81930;79184;150468;29127;1062;8502;7443;25886;891;6790;983;55143;9055;146909;22974;10615;24137;3833;7272;284403;56992;3832;259266;4751;332;57509;1663;991;1063;9212;79801;5347;9787;10112;51203;9928	AGBL5;ASPM;AURKA;AURKB;BIRC5;BRCC3;BUB1B;CBX1;CCNB1;CDC20;CDC7;CDCA8;CDK1;CENPE;CENPF;CKAP2L;DDX11;DLGAP5;DSN1;FAM83D;FBXO5;HAUS4;HAUS5;HSPA2;INCENP;KIF11;KIF14;KIF15;KIF18A;KIF18B;KIF20A;KIF20B;KIF22;KIF23;KIF4A;KIFC1;MAD2L1;MTUS1;NEK2;NUSAP1;PKP4;PLK1;POC1A;PRC1;PSRC1;RACGAP1;RIF1;SGO1;SHCBP1;SKA1;SKA3;SPAG5;SPDL1;TACC3;TPX2;TTK;VRK1;WDR62
Baseline	LMOD1-KD vs. siControl	Gene Ontology (Cellular Component)	GO:0098687	chromosomal region	-0.553	-3.446	0.000	0.000	92	70	79075;9735;119504;3981;55183;221150;4085;113130;4172;54780;4171;2491;54908;4176;3619;348995;7517;675;5888;1763;3835;10951;79980;151648;64105;3070;79228;27085;9918;701;64946;220134;81930;79682;81620;57082;157570;1062;699;4998;891;6790;983;8850;55143;57405;11130;10615;151246;54821;147841;641;4436;7272;10403;55355;1058;4751;332;1063;83540;9212;5347;1642;11004;64151;11339;55693;10734;79019	ANAPC16;AURKA;AURKB;BIRC5;BLM;BRCA2;BUB1;BUB1B;CBX1;CCNB1;CDCA5;CDCA8;CDK1;CDT1;CENPA;CENPE;CENPF;CENPH;CENPI;CENPK;CENPM;CENPU;DDB1;DNA2;DSCC1;DSN1;ERCC6L;ESCO2;HELLS;HJURP;INCENP;KAT2B;KDM4D;KIF18A;KIF22;KIF2C;KNL1;KNTC1;LIG4;MAD2L1;MCM2;MCM3;MCM7;MSH2;MTBP;NCAPD2;NCAPG;NDC80;NEK2;NSMCE4A;NUF2;NUP43;OIP5;ORC1;PLK1;RAD51;RIF1;SGO1;SGO2;SKA1;SKA3;SPAG5;SPC24;SPC25;SPDL1;STAG3;THOC6;TTK;XRCC3;ZWINT
Baseline	LMOD1-KD vs. siControl	Gene Ontology (Cellular Component)	GO:0000793	condensed chromosome	-0.598	-3.47	0.000	0.000	66	60	387103;23421;1111;10592;672;9735;119504;3981;55183;221150;4085;113130;54780;54908;3619;348995;675;5888;79980;151648;64105;2177;9918;701;64946;220134;54892;3148;3306;79682;81620;57082;1062;699;891;6790;57405;11130;10615;151246;4288;54821;147841;7153;641;23397;10403;55355;1058;4751;332;1663;1063;83540;9212;5347;11004;64151;10734;79019	ANAPC16;AURKA;AURKB;BIRC5;BLM;BRCA1;BRCA2;BUB1;BUB1B;CCNB1;CDCA5;CDT1;CENPA;CENPE;CENPF;CENPH;CENPK;CENPM;CENPU;CENPW;CHEK1;DDX11;DSN1;ERCC6L;FANCD2;HJURP;HMGB2;HSPA2;INCENP;ITGB3BP;KIF2C;KNL1;KNTC1;LIG4;MAD2L1;MKI67;NCAPD2;NCAPG;NCAPG2;NCAPH;NDC80;NEK2;NSMCE4A;NUF2;NUP43;PLK1;RAD51;RIF1;SGO1;SGO2;SKA1;SKA3;SMC2;SPAG5;SPC24;SPC25;SPDL1;STAG3;TOP2A;ZWINT
Baseline	LMOD1-KD vs. siControl	Gene Ontology (Cellular Component)	GO:0005874	microtubule	-0.361	-2.239	0.000	0.001	87	34	23623;9493;9585;158135;220134;54930;81930;29127;1062;6790;983;4920;51512;9055;146909;22974;3925;10615;24137;3833;55083;56992;3832;259266;357;4751;332;57509;9212;5347;11004;10112;51203;9928	ASPM;AURKA;AURKB;BIRC5;CDK1;CENPE;GTSE1;HAUS4;KIF11;KIF14;KIF15;KIF18A;KIF18B;KIF20A;KIF20B;KIF23;KIF26B;KIF2C;KIF4A;KIFC1;MTUS1;NEK2;NUSAP1;PLK1;PRC1;RACGAP1;ROR2;RUSC1;SHROOM2;SKA1;SPAG5;STMN1;TPX2;TTLL11
Baseline	LMOD1-KD vs. siControl	Gene Ontology (Cellular Component)	GO:0005875	microtubule associated complex	-0.459	-2.253	0.000	0.001	36	18	9493;9585;54930;81930;1062;6790;55143;146909;24137;3833;55083;56992;3832;332;9212;11004;10112;9928	AURKA;AURKB;BIRC5;CDCA8;CENPE;HAUS4;KIF11;KIF14;KIF15;KIF18A;KIF18B;KIF20A;KIF20B;KIF23;KIF26B;KIF2C;KIF4A;KIFC1
Baseline	LMOD1-KD vs. siControl	Gene Ontology (Cellular Component)	GO:0005657	replication fork	-0.478	-2.082	0.000	0.008	26	16	4796;5890;4172;84296;253714;7517;5422;5983;5889;8914;8318;7516;5557;55388;641;23649	BLM;CDC45;GINS4;MCM10;MCM3;MMS22L;POLA1;POLA2;PRIM1;RAD51B;RAD51C;RFC3;TIMELESS;TONSL;XRCC2;XRCC3
Baseline	LMOD1-KD vs. siControl	Gene Ontology (Cellular Component)	GO:0005759	mitochondrial matrix	-0.390	-2.031	0.000	0.009	47	41	7978;501;92170;3418;514;28973;2908;593;2639;2954;1373;5095;728294;441024;10873;4329;8050;5091;2936;4942;55066;109703458;7263;25902;10247;5106;5888;1763;152926;80017;10797;891;983;80347;1593;51650;7298;622;598;84706;84532	ACSS1;ALDH6A1;ALDH7A1;ATP5F1E;BCKDHA;BCL2L1;BDH1;CCNB1;CDK1;COASY;CPS1;CYP27A1;D2HGDH;DGLUCY;DNA2;GCDH;GPT2;GSR;GSTZ1;HTD2;IDH2;ME3;MRPS18B;MRPS33;MTERF1;MTG1;MTHFD1L;MTHFD2;MTHFD2L;NR3C1;OAT;PC;PCCA;PCK2;PDHX;PDPR;PPM1K;RAD51;RIDA;TST;TYMS
Baseline	LMOD1-KD vs. siControl	Gene Ontology (Cellular Component)	GO:0045171	intercellular bridge	-0.639	-2.04	0.006	0.010	10	8	8317;60509;9493;55143;22974;24137;55165;10112	AGBL5;CDC7;CDCA8;CEP55;KIF20A;KIF23;KIF4A;TPX2
Baseline	LMOD1-KD vs. siControl	Gene Ontology (Cellular Component)	GO:0005788	endoplasmic reticulum lumen	-0.357	-1.933	0.003	0.018	50	17	25870;2157;3486;1278;7373;80310;1301;3488;652;1308;1287;1435;1282;1281;7057;80267;102	ADAM10;BMP4;COL11A1;COL14A1;COL17A1;COL1A2;COL3A1;COL4A1;COL4A5;CSF1;EDEM3;F8;IGFBP3;IGFBP5;PDGFD;SUMF2;THBS1
Baseline	LMOD1-KD vs. siControl	Gene Ontology (Cellular Component)	GO:0000792	heterochromatin	-0.515	-1.891	0.003	0.022	16	11	79968;3619;4204;146956;10951;3070;157570;84733;1058;23466;55693	CBX1;CBX2;CBX6;CENPA;EME1;ESCO2;HELLS;INCENP;KDM4D;MECP2;WDR76
Baseline	LMOD1-KD vs. siControl	Gene Ontology (Cellular Component)	GO:0042383	sarcolemma	-0.434	-1.895	0.002	0.023	25	12	6640;7430;57716;10211;286;781;7402;23336;288;59285;79026;6518	AHNAK;ANK1;ANK3;CACNA2D1;CACNG6;EZR;FLOT1;PRX;SLC2A5;SNTA1;SYNM;UTRN
Baseline	LMOD1-KD vs. siControl	Gene Ontology (Molecular Function)	GO:0048018	receptor ligand activity	0.425	2.736	0.000	0.000	73	41	26525;8482;9966;80031;27177;6364;374;7472;2069;6352;1839;5744;2920;1440;3479;3589;3557;3624;650;8744;3976;3553;8743;7477;3481;90226;90865;23767;2250;10509;3552;2252;3569;54910;3600;6374;5228;10501;53342;6781;1437	AREG;BMP2;CCL20;CCL5;CSF2;CSF3;CXCL2;CXCL5;EREG;FGF5;FGF7;FLRT3;HBEGF;IGF1;IGF2;IL11;IL15;IL17D;IL1A;IL1B;IL1RN;IL33;IL36B;IL36RN;IL6;INHBA;LIF;PGF;PTHLH;SEMA4B;SEMA4C;SEMA6B;SEMA6D;SEMA7A;STC1;TNFSF10;TNFSF15;TNFSF9;UCN2;WNT2;WNT7B
Baseline	LMOD1-KD vs. siControl	Gene Ontology (Molecular Function)	GO:0005126	cytokine receptor binding	0.412	2.411	0.000	0.000	46	17	26525;9966;27177;6364;6352;2920;1440;3589;3557;3624;7046;650;8744;8835;3976;3553;8743	BMP2;CCL20;CCL5;CSF3;CXCL2;IL11;IL1B;IL1RN;IL36B;IL36RN;INHBA;LIF;SOCS2;TGFBR1;TNFSF10;TNFSF15;TNFSF9
Baseline	LMOD1-KD vs. siControl	Gene Ontology (Molecular Function)	GO:0070851	growth factor receptor binding	0.502	2.456	0.000	0.001	30	18	26525;27177;374;2069;1839;1440;3589;3557;3553;23767;2250;3552;2252;3569;5228;5159;1437;5795	AREG;CSF2;CSF3;EREG;FGF5;FGF7;FLRT3;HBEGF;IL11;IL1A;IL1B;IL1RN;IL36B;IL36RN;IL6;PDGFRB;PGF;PTPRJ
Baseline	LMOD1-KD vs. siControl	Gene Ontology (Molecular Function)	GO:0004896	cytokine receptor activity	0.596	2.273	0.000	0.003	14	6	3575;3556;57007;50615;9173;133396	ACKR3;IL1RAP;IL1RL1;IL21R;IL31RA;IL7R
Baseline	LMOD1-KD vs. siControl	Gene Ontology (Molecular Function)	GO:0140097	catalytic activity. acting on DNA	-0.450	-2.271	0.000	0.008	41	32	57697;4361;4173;1777;10146;3981;29104;23405;10721;4176;84296;3978;7517;5888;5422;5889;1763;4913;146956;8318;25788;8438;55247;7374;1773;54821;7153;641;83990;9156;1663;23649	BLM;BRIP1;CDC45;DDX11;DICER1;DNA2;DNASE1;DNASE2;EME1;ERCC6L;EXO1;FANCM;G3BP1;GINS4;LIG1;LIG4;MCM4;MCM7;MRE11;N6AMT1;NEIL3;NTHL1;POLA1;POLA2;POLQ;RAD51;RAD51C;RAD54B;RAD54L;TOP2A;UNG;XRCC3
Baseline	LMOD1-KD vs. siControl	Gene Ontology (Molecular Function)	GO:0043621	protein self-association	0.605	1.998	0.007	0.045	10	6	91543;6352;7732;7128;7273;1075	CCL5;CTSC;RNF112;RSAD2;TNFAIP3;TTN
Baseline	LMOD1-KD vs. siControl	Gene Ontology (Molecular Function)	GO:0003774	motor activity	-0.444	-1.994	0.000	0.049	28	14	3835;9493;9585;81930;1062;146909;24137;3833;55083;56992;3832;11004;10112;9928	CENPE;KIF11;KIF14;KIF15;KIF18A;KIF18B;KIF20A;KIF20B;KIF22;KIF23;KIF26B;KIF2C;KIF4A;KIFC1
Baseline	LMOD1-KD vs. siControl	KEGG PATHWAY	hsa04060	Cytokine-cytokine receptor interaction	0.484	2.936	0.000	0.000	61	30	26525;3575;9966;27177;6364;3556;57007;6352;50615;9173;133396;3604;2920;1440;3589;8718;3557;3624;7046;8797;650;8744;1436;3976;3553;8743;90865;3552;3569;2690	ACKR3;BMP2;CCL20;CCL5;CSF1R;CSF3;CXCL2;GHR;IL11;IL1A;IL1B;IL1RAP;IL1RL1;IL1RN;IL21R;IL31RA;IL33;IL36B;IL36RN;IL6;IL7R;INHBA;LIF;TGFBR1;TNFRSF10A;TNFRSF25;TNFRSF9;TNFSF10;TNFSF15;TNFSF9
Baseline	LMOD1-KD vs. siControl	KEGG PATHWAY	hsa04110	Cell cycle	-0.537	-2.767	0.000	0.000	40	32	4173;1111;23594;25847;1032;10971;9700;7532;4085;8317;4172;4171;9232;4176;894;8318;701;1031;890;699;4998;891;983;9088;7272;991;9133;5347;995;1869;1028;9134	ANAPC13;BUB1;BUB1B;CCNA2;CCNB1;CCNB2;CCND2;CCNE2;CDC20;CDC25C;CDC45;CDC7;CDK1;CDKN1C;CDKN2C;CDKN2D;CHEK1;E2F1;ESPL1;MAD2L1;MCM2;MCM3;MCM4;MCM7;ORC1;ORC6;PKMYT1;PLK1;PTTG1;TTK;YWHAG;YWHAQ
Baseline	LMOD1-KD vs. siControl	KEGG PATHWAY	hsa05222	Small cell lung cancer	-0.655	-2.436	0.000	0.002	15	7	1287;3673;6256;598;1282;1869;9134	BCL2L1;CCNE2;COL4A1;COL4A5;E2F1;ITGA2;RXRA
Baseline	LMOD1-KD vs. siControl	KEGG PATHWAY	hsa05164	Influenza A	0.507	2.48	0.000	0.003	31	20	91543;6352;4938;4599;23586;8797;4939;3553;8743;3383;64135;90865;3552;3569;5610;4940;9451;5646;8795;3665	CCL5;DDX58;EIF2AK2;EIF2AK3;ICAM1;IFIH1;IL1A;IL1B;IL33;IL6;IRF7;MX1;OAS1;OAS2;OAS3;PRSS3;RSAD2;TNFRSF10A;TNFRSF10B;TNFSF10
Baseline	LMOD1-KD vs. siControl	KEGG PATHWAY	hsa05170	Human immunodeficiency virus 1 infection	-0.489	-2.209	0.000	0.004	28	11	891;983;10298;59345;60489;9133;995;1642;9582;598;6198	APOBEC3B;APOBEC3G;BCL2L1;CCNB1;CCNB2;CDC25C;CDK1;DDB1;GNB4;PAK4;RPS6KB1
Baseline	LMOD1-KD vs. siControl	KEGG PATHWAY	hsa03440	Homologous recombination	-0.575	-2.234	0.000	0.005	18	15	6119;672;580;5890;7517;675;5888;5889;146956;25788;7516;8438;79184;641;83990	BARD1;BLM;BRCA1;BRCA2;BRCC3;BRIP1;EME1;RAD51;RAD51B;RAD51C;RAD54B;RAD54L;RPA3;XRCC2;XRCC3
Baseline	LMOD1-KD vs. siControl	KEGG PATHWAY	hsa03460	Fanconi anemia pathway	-0.564	-2.151	0.000	0.007	18	15	6119;672;3280;7398;84126;29089;2189;55215;675;5888;5889;146956;2177;641;83990	ATRIP;BLM;BRCA1;BRCA2;BRIP1;EME1;FANCD2;FANCG;FANCI;HES1;RAD51;RAD51C;RPA3;UBE2T;USP1
Baseline	LMOD1-KD vs. siControl	KEGG PATHWAY	hsa04114	Oocyte meiosis	-0.469	-2.13	0.000	0.007	28	20	25847;10971;9700;7532;4085;26271;9232;112;151648;699;891;6790;983;9088;991;9133;5347;995;10734;9134	ADCY6;ANAPC13;AURKA;BUB1;CCNB1;CCNB2;CCNE2;CDC20;CDC25C;CDK1;ESPL1;FBXO5;MAD2L1;PKMYT1;PLK1;PTTG1;SGO1;STAG3;YWHAG;YWHAQ
Baseline	LMOD1-KD vs. siControl	KEGG PATHWAY	hsa04080	Neuroactive ligand-receptor interaction	0.449	2.244	0.000	0.018	31	21	719;2357;55584;5732;5026;135;185;2151;9170;9294;1910;1901;2690;4923;623;2150;5646;3269;5031;1903;1909	ADORA2A;AGTR1;BDKRB1;C3AR1;CHRNA9;EDNRA;EDNRB;F2RL1;F2RL2;FPR1;GHR;HRH1;LPAR2;NTSR1;P2RX5;P2RY6;PRSS3;PTGER2;S1PR1;S1PR2;S1PR3
Baseline	LMOD1-KD vs. siControl	KEGG PATHWAY	hsa04218	Cellular senescence	-0.434	-1.986	0.002	0.024	29	11	4605;3486;890;891;983;10114;9133;2305;28996;1869;9134	CCNA2;CCNB1;CCNB2;CCNE2;CDK1;E2F1;FOXM1;HIPK2;HIPK3;IGFBP3;MYBL2
Baseline	LMOD1-KD vs. siControl	KEGG PATHWAY	hsa04512	ECM-receptor interaction	-0.522	-1.927	0.005	0.030	15	6	1278;3161;1287;3673;1282;7057	COL1A2;COL4A1;COL4A5;HMMR;ITGA2;THBS1
Baseline	LMOD1-KD vs. siControl	KEGG PATHWAY	hsa04115	p53 signaling pathway	-0.462	-1.929	0.002	0.033	21	9	3486;891;983;51512;6241;9133;598;7057;9134	BCL2L1;CCNB1;CCNB2;CCNE2;CDK1;GTSE1;IGFBP3;RRM2;THBS1
Baseline	LMOD1-KD vs. siControl	KEGG PATHWAY	hsa04514	Cell adhesion molecules (CAMs)	0.446	2.108	0.002	0.040	25	12	29126;9076;6404;22854;4359;100506658;25945;3383;23562;9369;9379;80380	CD274;CLDN1;CLDN14;ICAM1;MPZ;NECTIN3;NRXN2;NRXN3;NTNG1;OCLN;PDCD1LG2;SELPLG
Baseline	LMOD1-KD vs. siControl	KEGG PATHWAY	hsa03030	DNA replication	-0.480	-1.86	0.005	0.047	19	19	5424;5981;5984;5982;4174;5426;4173;6119;4172;4171;4176;3978;5422;5983;1763;10535;84153;5557;23649	DNA2;LIG1;MCM2;MCM3;MCM4;MCM5;MCM7;POLA1;POLA2;POLD1;POLE;PRIM1;RFC1;RFC2;RFC3;RFC4;RNASEH2A;RNASEH2C;RPA3
Baseline	LMOD1-KD vs. siControl	Reactome	R-HSA-1280215	Cytokine Signaling in Immune system	0.417	3.032	0.000	0.000	132	57	26525;3575;2357;9966;27177;6364;91543;3556;115362;4734;6352;50615;3434;5055;9173;133396;4600;3604;2920;8638;1440;4938;3162;3589;8718;3557;6775;2537;4599;2633;23586;8744;8835;3965;1436;4939;3976;4281;3553;1845;11274;3383;3437;6804;90865;5775;1958;9883;3433;1901;3552;3656;3569;5306;2690;5610;57162	CCL20;CCL5;CSF1R;CSF3;CXCL2;DDX58;DUSP3;EGR1;EIF2AK2;FPR1;GBP1;GBP5;GHR;HMOX1;ICAM1;IFI6;IFIT1;IFIT2;IFIT3;IL11;IL1A;IL1B;IL1RAP;IL1RL1;IL1RN;IL21R;IL31RA;IL33;IL36B;IL36RN;IL6;IL7R;IRAK2;LGALS9;LIF;MID1;MX1;MX2;NEDD4;OAS1;OAS2;OASL;PELI1;PITPNA;POM121;PTPN4;RSAD2;S1PR1;SERPINB2;SOCS2;STAT4;STX1A;TNFRSF25;TNFRSF9;TNFSF15;TNFSF9;USP18
Baseline	LMOD1-KD vs. siControl	Reactome	R-HSA-453279	Mitotic G1-G1/S phases	-0.526	-2.601	0.000	0.000	41	26	8317;4172;4171;26271;4176;5422;894;8318;1719;1031;4605;81620;890;4998;891;983;5557;55388;7153;6241;7083;23649;7298;1869;1028;9134	CCNA2;CCNB1;CCND2;CCNE2;CDC45;CDC7;CDK1;CDKN1C;CDKN2C;CDT1;DHFR;E2F1;FBXO5;MCM10;MCM2;MCM3;MCM7;MYBL2;ORC1;POLA1;POLA2;PRIM1;RRM2;TK1;TOP2A;TYMS
Baseline	LMOD1-KD vs. siControl	Reactome	R-HSA-69481	G2/M Checkpoints	-0.517	-2.602	0.000	0.000	41	32	4173;1111;84515;23594;10971;6119;672;7532;84126;580;8317;7468;4172;4171;4176;23198;5983;1763;8318;63967;79184;4998;891;983;51512;9088;55388;641;83990;9156;9133;995	ATRIP;BARD1;BLM;BRCA1;BRCC3;BRIP1;CCNB1;CCNB2;CDC25C;CDC45;CDC7;CDK1;CHEK1;CLSPN;DNA2;EXO1;GTSE1;MCM10;MCM2;MCM3;MCM4;MCM7;MCM8;NSD2;ORC1;ORC6;PKMYT1;PSME4;RFC3;RPA3;YWHAG;YWHAQ
Baseline	LMOD1-KD vs. siControl	Reactome	R-HSA-194315	Signaling by Rho GTPases	-0.442	-2.731	0.000	0.000	86	46	2491;81624;54908;8976;57569;3619;348995;79980;11113;151648;64105;701;64946;220134;81930;79682;9475;57082;29127;1062;699;55143;9055;57405;11130;151246;54821;147841;9824;55789;10403;1058;332;84904;991;1063;83540;9212;5347;995;11004;128239;29941;10552;9928;79019	ARHGAP11A;ARHGAP20;ARHGEF39;ARPC1A;AURKB;BIRC5;BUB1;BUB1B;CDC20;CDC25C;CDCA8;CENPA;CENPE;CENPF;CENPH;CENPI;CENPK;CENPM;CENPU;CIT;DEPDC1B;DIAPH3;DSN1;ERCC6L;INCENP;IQGAP3;KIF14;KIF18A;KIF2C;KNL1;NDC80;NUF2;NUP43;PKN3;PLK1;PRC1;RACGAP1;ROCK2;SGO1;SGO2;SKA1;SPC24;SPC25;SPDL1;WASL;ZWINT
Baseline	LMOD1-KD vs. siControl	Reactome	R-HSA-73894	DNA Repair	-0.495	-2.741	0.000	0.000	58	49	7318;5426;116028;10459;57697;57461;4361;9768;1111;6119;672;7398;84126;3981;580;55183;3838;10635;5890;10721;7468;29089;2189;55215;3978;7517;675;5888;5983;5889;1763;4913;8914;146956;7516;2177;2967;63967;3150;79184;7374;890;51514;641;4436;83990;9156;1642;51138	ATRIP;BARD1;BLM;BRCA1;BRCA2;BRCC3;BRIP1;CCNA2;CHEK1;CLSPN;COPS4;DDB1;DNA2;DTL;EME1;EXO1;FANCD2;FANCG;FANCI;FANCM;GTF2H3;HMGN1;ISY1;KPNA2;LIG1;LIG4;MAD2L2;MRE11;MSH2;NSD2;NTHL1;PCLAF;POLE;POLQ;RAD51;RAD51AP1;RAD51B;RAD51C;RFC3;RIF1;RMI2;RPA3;TIMELESS;UBA7;UBE2T;UNG;USP1;XRCC2;XRCC3
Baseline	LMOD1-KD vs. siControl	Reactome	R-HSA-2467813	Separation of Sister Chromatids	-0.527	-2.83	0.000	0.000	52	39	9700;9735;119504;4085;113130;2491;54908;9232;23198;3619;348995;79980;151648;64105;701;64946;220134;81930;79682;57082;1062;699;11065;55143;57405;11130;151246;54821;147841;10403;1058;332;991;1063;83540;9212;5347;11004;79019	ANAPC16;AURKB;BIRC5;BUB1;BUB1B;CDC20;CDCA5;CDCA8;CENPA;CENPE;CENPF;CENPH;CENPI;CENPK;CENPM;CENPU;DSN1;ERCC6L;ESPL1;INCENP;KIF18A;KIF2C;KNL1;KNTC1;MAD2L1;NDC80;NUF2;NUP43;PLK1;PSME4;PTTG1;SGO1;SGO2;SKA1;SPC24;SPC25;SPDL1;UBE2C;ZWINT
Baseline	LMOD1-KD vs. siControl	Reactome	R-HSA-5663220	RHO GTPases Activate Formins	-0.552	-2.884	0.000	0.000	46	32	2491;81624;54908;3619;348995;79980;151648;64105;701;64946;220134;81930;79682;57082;1062;699;55143;57405;11130;151246;54821;147841;10403;1058;332;991;1063;83540;9212;5347;11004;79019	AURKB;BIRC5;BUB1;BUB1B;CDC20;CDCA8;CENPA;CENPE;CENPF;CENPH;CENPI;CENPK;CENPM;CENPU;DIAPH3;DSN1;ERCC6L;INCENP;KIF18A;KIF2C;KNL1;NDC80;NUF2;NUP43;PLK1;SGO1;SGO2;SKA1;SPC24;SPC25;SPDL1;ZWINT
Baseline	LMOD1-KD vs. siControl	Reactome	R-HSA-195258	RHO GTPase Effectors	-0.502	-2.938	0.000	0.000	68	41	2491;81624;54908;8976;3619;348995;79980;11113;151648;64105;701;64946;220134;81930;79682;9475;57082;1062;699;55143;9055;57405;11130;151246;54821;147841;10403;1058;332;991;1063;83540;9212;5347;995;11004;128239;29941;10552;9928;79019	ARPC1A;AURKB;BIRC5;BUB1;BUB1B;CDC20;CDC25C;CDCA8;CENPA;CENPE;CENPF;CENPH;CENPI;CENPK;CENPM;CENPU;CIT;DIAPH3;DSN1;ERCC6L;INCENP;IQGAP3;KIF14;KIF18A;KIF2C;KNL1;NDC80;NUF2;NUP43;PKN3;PLK1;PRC1;ROCK2;SGO1;SGO2;SKA1;SPC24;SPC25;SPDL1;WASL;ZWINT
Baseline	LMOD1-KD vs. siControl	Reactome	R-HSA-68882	Mitotic Anaphase	-0.540	-2.954	0.000	0.000	55	42	9700;9735;119504;4085;113130;2491;54908;9232;23198;3619;348995;79980;151648;64105;701;64946;220134;81930;79682;57082;1062;699;7443;11065;55143;57405;11130;151246;54821;147841;10403;1058;4001;332;7112;991;1063;83540;9212;5347;11004;79019	ANAPC16;AURKB;BIRC5;BUB1;BUB1B;CDC20;CDCA5;CDCA8;CENPA;CENPE;CENPF;CENPH;CENPI;CENPK;CENPM;CENPU;DSN1;ERCC6L;ESPL1;INCENP;KIF18A;KIF2C;KNL1;KNTC1;LMNB1;MAD2L1;NDC80;NUF2;NUP43;PLK1;PSME4;PTTG1;SGO1;SGO2;SKA1;SPC24;SPC25;SPDL1;TMPO;UBE2C;VRK1;ZWINT
Baseline	LMOD1-KD vs. siControl	Reactome	R-HSA-2555396	Mitotic Metaphase and Anaphase	-0.542	-2.986	0.000	0.000	56	43	9700;9735;119504;4085;113130;2491;26271;54908;9232;23198;3619;348995;79980;151648;64105;701;64946;220134;81930;79682;57082;1062;699;7443;11065;55143;57405;11130;151246;54821;147841;10403;1058;4001;332;7112;991;1063;83540;9212;5347;11004;79019	ANAPC16;AURKB;BIRC5;BUB1;BUB1B;CDC20;CDCA5;CDCA8;CENPA;CENPE;CENPF;CENPH;CENPI;CENPK;CENPM;CENPU;DSN1;ERCC6L;ESPL1;FBXO5;INCENP;KIF18A;KIF2C;KNL1;KNTC1;LMNB1;MAD2L1;NDC80;NUF2;NUP43;PLK1;PSME4;PTTG1;SGO1;SGO2;SKA1;SPC24;SPC25;SPDL1;TMPO;UBE2C;VRK1;ZWINT
Baseline	LMOD1-KD vs. siControl	Reactome	R-HSA-68877	Mitotic Prometaphase	-0.526	-3.042	0.000	0.000	65	42	2491;54908;23354;3619;348995;10733;79980;151648;64105;9918;701;64946;220134;54930;81930;79682;57082;1062;699;891;983;55143;57405;11130;151246;54821;147841;23397;10403;1058;4751;332;991;1063;83540;9212;9133;5347;5577;11004;64151;79019	AURKB;BIRC5;BUB1;BUB1B;CCNB1;CCNB2;CDC20;CDCA8;CDK1;CENPA;CENPE;CENPF;CENPH;CENPI;CENPK;CENPM;CENPU;DSN1;ERCC6L;HAUS4;HAUS5;INCENP;KIF18A;KIF2C;KNL1;NCAPD2;NCAPG;NCAPH;NDC80;NEK2;NUF2;NUP43;PLK1;PLK4;PRKAR2B;SGO1;SGO2;SKA1;SPC24;SPC25;SPDL1;ZWINT
Baseline	LMOD1-KD vs. siControl	Reactome	R-HSA-68886	M Phase	-0.500	-3.067	0.000	0.000	86	60	9700;7532;9735;119504;9663;4085;113130;6418;2491;26271;54908;9232;23354;23198;3619;348995;10733;79980;151648;64105;9918;9493;701;64946;220134;54892;54930;81930;79682;57082;1062;699;7443;891;11065;983;55143;57405;11130;151246;54821;147841;23397;10403;1058;4001;4751;332;7112;991;1063;83540;9212;9133;5347;5577;11004;64151;10112;79019	ANAPC16;AURKB;BIRC5;BUB1;BUB1B;CCNB1;CCNB2;CDC20;CDCA5;CDCA8;CDK1;CENPA;CENPE;CENPF;CENPH;CENPI;CENPK;CENPM;CENPU;DSN1;ERCC6L;ESPL1;FBXO5;HAUS4;HAUS5;INCENP;KIF18A;KIF20A;KIF23;KIF2C;KNL1;KNTC1;LMNB1;LPIN2;MAD2L1;NCAPD2;NCAPG;NCAPG2;NCAPH;NDC80;NEK2;NUF2;NUP43;PLK1;PLK4;PRKAR2B;PSME4;PTTG1;SET;SGO1;SGO2;SKA1;SPC24;SPC25;SPDL1;TMPO;UBE2C;VRK1;YWHAG;ZWINT
Baseline	LMOD1-KD vs. siControl	Reactome	R-HSA-2500257	Resolution of Sister Chromatid Cohesion	-0.574	-3.076	0.000	0.000	47	36	4085;113130;2491;54908;3619;348995;79980;151648;64105;701;64946;220134;81930;79682;57082;1062;699;891;983;55143;57405;11130;151246;54821;147841;10403;1058;332;991;1063;83540;9212;9133;5347;11004;79019	AURKB;BIRC5;BUB1;BUB1B;CCNB1;CCNB2;CDC20;CDCA5;CDCA8;CDK1;CENPA;CENPE;CENPF;CENPH;CENPI;CENPK;CENPM;CENPU;DSN1;ERCC6L;INCENP;KIF18A;KIF2C;KNL1;MAD2L1;NDC80;NUF2;NUP43;PLK1;SGO1;SGO2;SKA1;SPC24;SPC25;SPDL1;ZWINT
Baseline	LMOD1-KD vs. siControl	Reactome	R-HSA-69618	Mitotic Spindle Checkpoint	-0.634	-3.187	0.000	0.000	40	32	2491;54908;3619;348995;79980;151648;64105;701;64946;220134;81930;79682;57082;1062;699;11065;55143;57405;11130;151246;54821;147841;10403;1058;332;991;1063;83540;9212;5347;11004;79019	AURKB;BIRC5;BUB1;BUB1B;CDC20;CDCA8;CENPA;CENPE;CENPF;CENPH;CENPI;CENPK;CENPM;CENPU;DSN1;ERCC6L;INCENP;KIF18A;KIF2C;KNL1;NDC80;NUF2;NUP43;PLK1;SGO1;SGO2;SKA1;SPC24;SPC25;SPDL1;UBE2C;ZWINT
Baseline	LMOD1-KD vs. siControl	Reactome	R-HSA-141424	Amplification of signal from the kinetochores	-0.647	-3.221	0.000	0.000	38	31	2491;54908;3619;348995;79980;151648;64105;701;64946;220134;81930;79682;57082;1062;699;55143;57405;11130;151246;54821;147841;10403;1058;332;991;1063;83540;9212;5347;11004;79019	AURKB;BIRC5;BUB1;BUB1B;CDC20;CDCA8;CENPA;CENPE;CENPF;CENPH;CENPI;CENPK;CENPM;CENPU;DSN1;ERCC6L;INCENP;KIF18A;KIF2C;KNL1;NDC80;NUF2;NUP43;PLK1;SGO1;SGO2;SKA1;SPC24;SPC25;SPDL1;ZWINT
Baseline	LMOD1-KD vs. siControl	Reactome	R-HSA-141444	Amplification of signal from unattached kinetochores via a MAD2 inhibitory signal	-0.647	-3.221	0.000	0.000	38	31	2491;54908;3619;348995;79980;151648;64105;701;64946;220134;81930;79682;57082;1062;699;55143;57405;11130;151246;54821;147841;10403;1058;332;991;1063;83540;9212;5347;11004;79019	AURKB;BIRC5;BUB1;BUB1B;CDC20;CDCA8;CENPA;CENPE;CENPF;CENPH;CENPI;CENPK;CENPM;CENPU;DSN1;ERCC6L;INCENP;KIF18A;KIF2C;KNL1;NDC80;NUF2;NUP43;PLK1;SGO1;SGO2;SKA1;SPC24;SPC25;SPDL1;ZWINT
Baseline	LMOD1-KD vs. siControl	Reactome	R-HSA-69620	Cell Cycle Checkpoints	-0.563	-3.47	0.000	0.000	85	70	4173;23421;1111;84515;23594;10971;6119;672;7532;9735;84126;119504;580;4085;8317;7468;4172;4171;2491;54908;4176;23198;3619;348995;5983;1763;8318;79980;151648;64105;701;63967;64946;220134;81930;79682;79184;57082;1062;890;699;4998;891;11065;983;55143;51512;57405;9088;11130;151246;55388;54821;147841;641;83990;10403;1058;9156;332;991;1063;83540;9212;9133;5347;995;11004;79019;9134	ANAPC16;ATRIP;AURKB;BARD1;BIRC5;BLM;BRCA1;BRCC3;BRIP1;BUB1;BUB1B;CCNA2;CCNB1;CCNB2;CCNE2;CDC20;CDC25C;CDC45;CDC7;CDCA8;CDK1;CENPA;CENPE;CENPF;CENPH;CENPI;CENPK;CENPM;CENPU;CHEK1;CLSPN;DNA2;DSN1;ERCC6L;EXO1;GTSE1;INCENP;ITGB3BP;KIF18A;KIF2C;KNL1;KNTC1;MAD2L1;MCM10;MCM2;MCM3;MCM4;MCM7;MCM8;NDC80;NSD2;NUF2;NUP43;ORC1;ORC6;PKMYT1;PLK1;PSME4;RFC3;RPA3;SGO1;SGO2;SKA1;SPC24;SPC25;SPDL1;UBE2C;YWHAG;YWHAQ…
Baseline	LMOD1-KD vs. siControl	Reactome	R-HSA-69278	Cell Cycle. Mitotic	-0.510	-3.523	0.000	0.000	142	90	4085;113130;8317;6418;4172;4171;2491;26271;54908;9232;23354;4176;23198;84296;3619;3978;348995;10733;5422;5983;1763;894;8318;1719;79980;151648;64105;9918;9493;701;1031;64946;220134;54892;54930;4605;81930;79682;81620;57082;157570;1062;890;699;4998;7443;891;11065;6790;983;55143;51512;22974;57405;9088;11130;151246;3161;5557;55388;54821;147841;7153;23397;10403;1058;4001;6241;4751;332;7112;991;1063;835…	AURKA;AURKB;BIRC5;BUB1;BUB1B;CCNA2;CCNB1;CCNB2;CCND2;CCNE2;CDC20;CDC25C;CDC45;CDC7;CDCA5;CDCA8;CDK1;CDKN1C;CDKN2C;CDT1;CENPA;CENPE;CENPF;CENPH;CENPI;CENPK;CENPM;CENPU;DHFR;DNA2;DSN1;E2F1;ERCC6L;ESCO2;FBXO5;FOXM1;GINS4;GTSE1;HAUS4;HAUS5;HMMR;INCENP;KIF18A;KIF20A;KIF23;KIF2C;KNL1;LIG1;LMNB1;MAD2L1;MCM10;MCM2;MCM3;MCM7;MYBL2;NCAPD2;NCAPG;NCAPG2;NCAPH;NDC80;NEK2;NUF2;NUP43;ORC1;PKMYT1;PLK1;PLK4;POLA1…
Baseline	LMOD1-KD vs. siControl	Reactome	R-HSA-1640170	Cell Cycle	-0.524	-3.756	0.000	0.000	167	126	387103;1457;4173;23421;1111;79866;84515;10592;23594;1032;10971;80321;6119;672;9700;7532;9735;84126;119504;580;9663;4085;113130;8317;6418;7468;4172;4171;2491;26271;54908;9232;23354;4176;23198;84296;3619;3978;348995;675;5888;10733;5422;5983;5889;1763;894;8318;1719;79980;151648;64105;9918;9493;701;1031;63967;64946;220134;54892;54930;4605;3306;81930;79682;79184;81620;57082;157570;1062;890;699;4998;74…	ANAPC16;ATRIP;AURKA;AURKB;BARD1;BIRC5;BLM;BORA;BRCA1;BRCA2;BRCC3;BRIP1;BUB1;BUB1B;CCNA2;CCNB1;CCNB2;CCND2;CCNE2;CDC20;CDC25C;CDC45;CDC7;CDCA5;CDCA8;CDK1;CDKN1C;CDKN2C;CDKN2D;CDT1;CENPA;CENPE;CENPF;CENPH;CENPI;CENPK;CENPM;CENPU;CENPW;CEP70;CHEK1;CLSPN;CSNK2A1;DHFR;DNA2;DSN1;E2F1;ERCC6L;ESCO2;ESPL1;EXO1;FBXO5;FOXM1;GINS4;GTSE1;HAUS4;HAUS5;HJURP;HMMR;HSPA2;INCENP;ITGB3BP;KIF18A;KIF20A;KIF23;KIF2C;KN…
Baseline	LMOD1-KD vs. siControl	Reactome	R-HSA-69206	G1/S Transition	-0.527	-2.416	0.000	0.001	33	21	8317;4172;4171;26271;4176;5422;8318;1719;81620;890;4998;891;983;5557;55388;6241;7083;23649;7298;1869;9134	CCNA2;CCNB1;CCNE2;CDC45;CDC7;CDK1;CDT1;DHFR;E2F1;FBXO5;MCM10;MCM2;MCM3;MCM7;ORC1;POLA1;POLA2;PRIM1;RRM2;TK1;TYMS
Baseline	LMOD1-KD vs. siControl	Reactome	R-HSA-6783783	Interleukin-10 signaling	0.684	2.625	0.000	0.001	14	11	2357;6364;6352;2920;1440;3557;3976;3553;3383;3552;3569	CCL20;CCL5;CSF3;CXCL2;FPR1;ICAM1;IL1A;IL1B;IL1RN;IL6;LIF
Baseline	LMOD1-KD vs. siControl	Reactome	R-HSA-174143	APC/C-mediated degradation of cell cycle proteins	-0.621	-2.395	0.002	0.001	18	15	119504;4085;26271;9232;23198;701;890;891;11065;6790;983;4751;991;9212;5347	ANAPC16;AURKA;AURKB;BUB1B;CCNA2;CCNB1;CDC20;CDK1;FBXO5;MAD2L1;NEK2;PLK1;PSME4;PTTG1;UBE2C
Baseline	LMOD1-KD vs. siControl	Reactome	R-HSA-453276	Regulation of mitotic cell cycle	-0.621	-2.395	0.002	0.001	18	15	119504;4085;26271;9232;23198;701;890;891;11065;6790;983;4751;991;9212;5347	ANAPC16;AURKA;AURKB;BUB1B;CCNA2;CCNB1;CDC20;CDK1;FBXO5;MAD2L1;NEK2;PLK1;PSME4;PTTG1;UBE2C
Baseline	LMOD1-KD vs. siControl	Reactome	R-HSA-5693532	DNA Double-Strand Break Repair	-0.492	-2.376	0.000	0.001	36	26	6119;672;84126;3981;580;55183;3838;10635;5890;10721;7468;7517;675;5888;5983;5889;1763;8914;146956;7516;63967;79184;890;641;83990;9156	ATRIP;BARD1;BLM;BRCA1;BRCA2;BRCC3;BRIP1;CCNA2;CLSPN;DNA2;EME1;EXO1;KPNA2;LIG4;NSD2;POLQ;RAD51;RAD51AP1;RAD51B;RAD51C;RFC3;RIF1;RPA3;TIMELESS;XRCC2;XRCC3
Baseline	LMOD1-KD vs. siControl	Reactome	R-HSA-69242	S Phase	-0.484	-2.369	0.000	0.001	38	38	5424;5699;5719;5981;5984;5982;51659;5696;1163;4174;5426;286826;994;4173;84515;23594;6119;119504;113130;4172;4171;4176;23198;84296;3978;5422;5983;1763;8318;81620;157570;890;4998;11065;5557;23649;1869;9134	ANAPC16;CCNA2;CCNE2;CDC25B;CDC45;CDCA5;CDT1;CKS1B;DNA2;E2F1;ESCO2;GINS2;GINS4;LIG1;LIN9;MCM2;MCM3;MCM4;MCM5;MCM7;MCM8;ORC1;ORC6;POLA1;POLA2;POLD1;POLE;PRIM1;PSMB10;PSMB8;PSMD13;PSME4;RFC1;RFC2;RFC3;RFC4;RPA3;UBE2C
Baseline	LMOD1-KD vs. siControl	Reactome	R-HSA-453274	Mitotic G2-G2/M phases	-0.460	-2.326	0.000	0.001	41	18	54930;4605;890;891;6790;983;51512;22974;9088;3161;4751;1063;9133;5347;5577;995;2305;1869	AURKA;CCNA2;CCNB1;CCNB2;CDC25C;CDK1;CENPF;E2F1;FOXM1;GTSE1;HAUS4;HMMR;MYBL2;NEK2;PKMYT1;PLK1;PRKAR2B;TPX2
Baseline	LMOD1-KD vs. siControl	Reactome	R-HSA-539107	Activation of E2F1 target genes at G1/S	-0.685	-2.333	0.000	0.001	13	11	26271;5422;8318;1719;81620;4998;983;6241;7083;7298;1869	CDC45;CDK1;CDT1;DHFR;E2F1;FBXO5;ORC1;POLA1;RRM2;TK1;TYMS
Baseline	LMOD1-KD vs. siControl	Reactome	R-HSA-69205	G1/S-Specific Transcription	-0.685	-2.333	0.000	0.001	13	11	26271;5422;8318;1719;81620;4998;983;6241;7083;7298;1869	CDC45;CDK1;CDT1;DHFR;E2F1;FBXO5;ORC1;POLA1;RRM2;TK1;TYMS
Baseline	LMOD1-KD vs. siControl	Reactome	R-HSA-449147	Signaling by Interleukins	0.399	2.633	0.000	0.001	77	33	26525;3575;2357;27177;6364;3556;6352;50615;5055;9173;133396;2920;1440;3162;3589;3557;6775;8835;3965;1436;3976;3553;1845;3383;6804;90865;5775;1901;3552;3656;3569;5306;57162	CCL20;CCL5;CSF1R;CSF3;CXCL2;DUSP3;FPR1;HMOX1;ICAM1;IL11;IL1A;IL1B;IL1RAP;IL1RL1;IL1RN;IL21R;IL31RA;IL33;IL36B;IL36RN;IL6;IL7R;IRAK2;LGALS9;LIF;PELI1;PITPNA;PTPN4;S1PR1;SERPINB2;SOCS2;STAT4;STX1A
Baseline	LMOD1-KD vs. siControl	Reactome	R-HSA-69306	DNA Replication	-0.491	-2.327	0.000	0.001	35	25	4173;84515;23594;6119;119504;8317;4172;4171;4176;23198;84296;3978;5422;5983;1763;8318;81620;890;4998;11065;5557;55388;23649;1869;9134	ANAPC16;CCNA2;CCNE2;CDC45;CDC7;CDT1;DNA2;E2F1;GINS4;LIG1;MCM10;MCM2;MCM3;MCM4;MCM7;MCM8;ORC1;ORC6;POLA1;POLA2;PRIM1;PSME4;RFC3;RPA3;UBE2C
Baseline	LMOD1-KD vs. siControl	Reactome	R-HSA-6791312	TP53 Regulates Transcription of Cell Cycle Genes	-0.654	-2.283	0.000	0.001	14	8	890;891;6790;983;995;1869;79733;9134	AURKA;CCNA2;CCNB1;CCNE2;CDC25C;CDK1;E2F1;E2F8
Baseline	LMOD1-KD vs. siControl	Reactome	R-HSA-5693538	Homology Directed Repair	-0.483	-2.294	0.000	0.001	33	33	5424;5981;5984;5982;80010;5892;5426;116028;4361;1111;6119;672;84126;580;10635;5890;10721;7468;7517;675;5888;5983;5889;1763;8914;146956;7516;63967;79184;890;641;83990;9156	ATRIP;BARD1;BLM;BRCA1;BRCA2;BRCC3;BRIP1;CCNA2;CHEK1;CLSPN;DNA2;EME1;EXO1;MRE11;NSD2;POLD1;POLE;POLQ;RAD51;RAD51AP1;RAD51B;RAD51C;RAD51D;RFC1;RFC2;RFC3;RFC4;RMI1;RMI2;RPA3;TIMELESS;XRCC2;XRCC3
Baseline	LMOD1-KD vs. siControl	Reactome	R-HSA-5693567	HDR through Homologous Recombination (HRR) or Single Strand Annealing (SSA)	-0.483	-2.26	0.000	0.001	32	32	5424;5981;5984;5982;80010;5892;5426;116028;4361;1111;6119;672;84126;580;10635;5890;7468;7517;675;5888;5983;5889;1763;8914;146956;7516;63967;79184;890;641;83990;9156	ATRIP;BARD1;BLM;BRCA1;BRCA2;BRCC3;BRIP1;CCNA2;CHEK1;CLSPN;DNA2;EME1;EXO1;MRE11;NSD2;POLD1;POLE;RAD51;RAD51AP1;RAD51B;RAD51C;RAD51D;RFC1;RFC2;RFC3;RFC4;RMI1;RMI2;RPA3;TIMELESS;XRCC2;XRCC3
Baseline	LMOD1-KD vs. siControl	Reactome	R-HSA-909733	Interferon alpha/beta signaling	0.559	2.562	0.000	0.001	24	19	91543;3434;4600;8638;4938;2537;4599;4939;11274;3437;1958;3433;4940;3669;5770;3665;3455;25939;54739	EGR1;IFI6;IFIT1;IFIT2;IFIT3;IFNAR2;IRF7;ISG20;MX1;MX2;OAS1;OAS2;OAS3;OASL;PTPN1;RSAD2;SAMHD1;USP18;XAF1
Baseline	LMOD1-KD vs. siControl	Reactome	R-HSA-73886	Chromosome Maintenance	-0.512	-2.236	0.000	0.001	25	15	2491;3978;5422;5983;1763;64105;64946;79682;57082;5557;55355;1058;11339;23649;79019	CENPA;CENPH;CENPI;CENPK;CENPM;CENPU;DNA2;HJURP;KNL1;LIG1;OIP5;POLA1;POLA2;PRIM1;RFC3
Baseline	LMOD1-KD vs. siControl	Reactome	R-HSA-69239	Synthesis of DNA	-0.483	-2.223	0.000	0.002	32	32	5424;5699;5719;5981;5984;5982;51659;5696;4174;5426;4173;84515;23594;6119;119504;4172;4171;4176;23198;84296;3978;5422;5983;1763;8318;81620;890;4998;11065;5557;23649;9134	ANAPC16;CCNA2;CCNE2;CDC45;CDT1;DNA2;GINS2;GINS4;LIG1;MCM2;MCM3;MCM4;MCM5;MCM7;MCM8;ORC1;ORC6;POLA1;POLA2;POLD1;POLE;PRIM1;PSMB10;PSMB8;PSMD13;PSME4;RFC1;RFC2;RFC3;RFC4;RPA3;UBE2C
Baseline	LMOD1-KD vs. siControl	Reactome	R-HSA-69275	G2/M Transition	-0.437	-2.202	0.000	0.002	40	17	54930;4605;890;891;6790;983;51512;22974;9088;3161;4751;1063;9133;5347;5577;995;2305	AURKA;CCNA2;CCNB1;CCNB2;CDC25C;CDK1;CENPF;FOXM1;GTSE1;HAUS4;HMMR;MYBL2;NEK2;PKMYT1;PLK1;PRKAR2B;TPX2
Baseline	LMOD1-KD vs. siControl	Reactome	R-HSA-176187	Activation of ATR in response to replication stress	-0.553	-2.203	0.000	0.002	19	16	4173;1111;84515;23594;6119;84126;8317;4172;4171;4176;5983;8318;63967;4998;55388;995	ATRIP;CDC25C;CDC45;CDC7;CHEK1;CLSPN;MCM10;MCM2;MCM3;MCM4;MCM7;MCM8;ORC1;ORC6;RFC3;RPA3
Baseline	LMOD1-KD vs. siControl	Reactome	R-HSA-983189	Kinesins	-0.486	-2.188	0.000	0.002	25	14	3835;9493;9585;81930;29127;1062;146909;24137;3833;55083;56992;3832;11004;10112	CENPE;KIF11;KIF15;KIF18A;KIF18B;KIF20A;KIF20B;KIF22;KIF23;KIF26B;KIF2C;KIF4A;KIFC1;RACGAP1
Baseline	LMOD1-KD vs. siControl	Reactome	R-HSA-913531	Interferon Signaling	0.436	2.444	0.000	0.002	48	25	91543;115362;4734;3434;4600;8638;4938;2537;4599;2633;23586;4939;4281;11274;3383;3437;1958;9883;3433;5610;4940;3669;5770;9818;3665	DDX58;EGR1;EIF2AK2;GBP1;GBP5;ICAM1;IFI6;IFIT1;IFIT2;IFIT3;IRF7;ISG20;MID1;MX1;MX2;NEDD4;NUP58;OAS1;OAS2;OAS3;OASL;POM121;PTPN1;RSAD2;USP18
Baseline	LMOD1-KD vs. siControl	Reactome	R-HSA-176814	Activation of APC/C and APC/C:Cdc20 mediated degradation of mitotic proteins	-0.600	-2.174	0.002	0.002	15	12	119504;4085;9232;23198;701;890;891;11065;983;4751;991;5347	ANAPC16;BUB1B;CCNA2;CCNB1;CDC20;CDK1;MAD2L1;NEK2;PLK1;PSME4;PTTG1;UBE2C
Baseline	LMOD1-KD vs. siControl	Reactome	R-HSA-68962	Activation of the pre-replicative complex	-0.577	-2.176	0.002	0.002	17	15	4173;84515;23594;6119;8317;4172;4171;4176;5422;8318;81620;4998;5557;55388;23649	CDC45;CDC7;CDT1;MCM10;MCM2;MCM3;MCM4;MCM7;MCM8;ORC1;ORC6;POLA1;POLA2;PRIM1;RPA3
Baseline	LMOD1-KD vs. siControl	Reactome	R-HSA-69473	G2/M DNA damage checkpoint	-0.519	-2.15	0.000	0.003	22	18	4361;1111;10971;6119;672;7532;84126;580;7468;5983;1763;79184;891;983;641;83990;9156;995	ATRIP;BARD1;BLM;BRCA1;BRCC3;BRIP1;CCNB1;CDC25C;CDK1;CHEK1;DNA2;EXO1;MRE11;NSD2;RFC3;RPA3;YWHAG;YWHAQ
Baseline	LMOD1-KD vs. siControl	Reactome	R-HSA-5685942	HDR through Homologous Recombination (HRR)	-0.482	-2.153	0.000	0.003	27	27	5424;5981;5984;5982;80010;5892;5426;116028;4361;1111;6119;672;84126;580;10635;5890;7517;675;5888;5983;5889;1763;146956;7516;641;83990;9156	ATRIP;BARD1;BLM;BRCA1;BRCA2;BRIP1;CHEK1;DNA2;EME1;EXO1;MRE11;POLD1;POLE;RAD51;RAD51AP1;RAD51B;RAD51C;RAD51D;RFC1;RFC2;RFC3;RFC4;RMI1;RMI2;RPA3;XRCC2;XRCC3
Baseline	LMOD1-KD vs. siControl	Reactome	R-HSA-8856688	Golgi-to-ER retrograde transport	-0.443	-2.144	0.000	0.003	32	16	3835;9493;9585;81930;29127;1062;2590;146909;5050;24137;3833;55083;56992;3832;11004;10112	CENPE;GALNT2;KIF11;KIF15;KIF18A;KIF18B;KIF20A;KIF20B;KIF22;KIF23;KIF26B;KIF2C;KIF4A;KIFC1;PAFAH1B3;RACGAP1
Baseline	LMOD1-KD vs. siControl	Reactome	R-HSA-1442490	Collagen degradation	-0.582	-2.119	0.003	0.004	15	8	1278;7373;1301;1308;1287;1282;1281;102	ADAM10;COL11A1;COL14A1;COL17A1;COL1A2;COL3A1;COL4A1;COL4A5
Baseline	LMOD1-KD vs. siControl	Reactome	R-HSA-1500620	Meiosis	-0.634	-2.105	0.002	0.004	12	11	6119;672;675;5888;5889;3306;641;4001;84057;23224;10734	BLM;BRCA1;BRCA2;HSPA2;LMNB1;MND1;RAD51;RAD51C;RPA3;STAG3;SYNE2
Baseline	LMOD1-KD vs. siControl	Reactome	R-HSA-69002	DNA Replication Pre-Initiation	-0.516	-2.093	0.002	0.005	22	17	4173;84515;23594;6119;8317;4172;4171;4176;23198;5422;8318;81620;4998;5557;55388;23649;1869	CDC45;CDC7;CDT1;E2F1;MCM10;MCM2;MCM3;MCM4;MCM7;MCM8;ORC1;ORC6;POLA1;POLA2;PRIM1;PSME4;RPA3
Baseline	LMOD1-KD vs. siControl	Reactome	R-HSA-5693579	Homologous DNA Pairing and Strand Exchange	-0.492	-2.088	0.002	0.005	23	23	5984;5982;80010;5892;116028;4361;1111;6119;672;84126;580;10635;5890;7517;675;5888;5983;5889;1763;7516;641;83990;9156	ATRIP;BARD1;BLM;BRCA1;BRCA2;BRIP1;CHEK1;DNA2;EXO1;MRE11;RAD51;RAD51AP1;RAD51B;RAD51C;RAD51D;RFC2;RFC3;RFC4;RMI1;RMI2;RPA3;XRCC2;XRCC3
Baseline	LMOD1-KD vs. siControl	Reactome	R-HSA-5693537	Resolution of D-Loop Structures	-0.534	-2.078	0.000	0.005	18	18	80010;5892;116028;4361;672;580;10635;5890;7517;675;5888;5889;1763;146956;7516;641;83990;9156	BARD1;BLM;BRCA1;BRCA2;BRIP1;DNA2;EME1;EXO1;MRE11;RAD51;RAD51AP1;RAD51B;RAD51C;RAD51D;RMI1;RMI2;XRCC2;XRCC3
Baseline	LMOD1-KD vs. siControl	Reactome	R-HSA-5693568	Resolution of D-loop Structures through Holliday Junction Intermediates	-0.534	-2.078	0.000	0.005	18	18	80010;5892;116028;4361;672;580;10635;5890;7517;675;5888;5889;1763;146956;7516;641;83990;9156	BARD1;BLM;BRCA1;BRCA2;BRIP1;DNA2;EME1;EXO1;MRE11;RAD51;RAD51AP1;RAD51B;RAD51C;RAD51D;RMI1;RMI2;XRCC2;XRCC3
Baseline	LMOD1-KD vs. siControl	Reactome	R-HSA-176408	Regulation of APC/C activators between G1/S and early anaphase	-0.588	-2.079	0.003	0.005	14	11	119504;4085;26271;23198;701;890;891;11065;983;991;5347	ANAPC16;BUB1B;CCNA2;CCNB1;CDC20;CDK1;FBXO5;MAD2L1;PLK1;PSME4;UBE2C
Baseline	LMOD1-KD vs. siControl	Reactome	R-HSA-1474165	Reproduction	-0.596	-2.067	0.002	0.005	13	11	6119;672;675;5888;5889;3306;641;4001;84057;23224;10734	BLM;BRCA1;BRCA2;HSPA2;LMNB1;MND1;RAD51;RAD51C;RPA3;STAG3;SYNE2
Baseline	LMOD1-KD vs. siControl	Reactome	R-HSA-176409	APC/C:Cdc20 mediated degradation of mitotic proteins	-0.587	-2.058	0.002	0.006	14	11	119504;4085;9232;23198;701;890;891;11065;983;4751;991	ANAPC16;BUB1B;CCNA2;CCNB1;CDC20;CDK1;MAD2L1;NEK2;PSME4;PTTG1;UBE2C
Baseline	LMOD1-KD vs. siControl	Reactome	R-HSA-373076	Class A/1 (Rhodopsin-like receptors)	0.434	2.335	0.000	0.006	38	21	719;2357;6364;57007;6352;5732;2920;2861;135;185;2151;9170;9294;2852;1910;1901;4923;8111;623;6374;2150	ACKR3;ADORA2A;AGTR1;BDKRB1;C3AR1;CCL20;CCL5;CXCL2;CXCL5;EDNRB;F2RL1;F2RL2;FPR1;GPER1;GPR37;GPR68;LPAR2;NTSR1;PTGER2;S1PR1;S1PR2
Baseline	LMOD1-KD vs. siControl	Reactome	R-HSA-8948216	Collagen chain trimerization	-0.623	-2.051	0.000	0.006	12	7	1278;7373;1301;1308;1287;1282;1281	COL11A1;COL14A1;COL17A1;COL1A2;COL3A1;COL4A1;COL4A5
Baseline	LMOD1-KD vs. siControl	Reactome	R-HSA-1169410	Antiviral mechanism by IFN-stimulated genes	0.522	2.3	0.000	0.006	21	12	4734;3434;4600;8638;4938;4599;23586;4939;11274;9883;5610;4940	DDX58;EIF2AK2;IFIT1;MX1;MX2;NEDD4;OAS1;OAS2;OAS3;OASL;POM121;USP18
Baseline	LMOD1-KD vs. siControl	Reactome	R-HSA-5693554	Resolution of D-loop Structures through Synthesis-Dependent Strand Annealing (SDSA)	-0.534	-2.033	0.000	0.007	17	17	80010;5892;116028;4361;672;580;10635;5890;7517;675;5888;5889;1763;7516;641;83990;9156	BARD1;BLM;BRCA1;BRCA2;BRIP1;DNA2;EXO1;MRE11;RAD51;RAD51AP1;RAD51B;RAD51C;RAD51D;RMI1;RMI2;XRCC2;XRCC3
Baseline	LMOD1-KD vs. siControl	Reactome	R-HSA-5693607	Processing of DNA double-strand break ends	-0.505	-2.011	0.002	0.008	20	16	4361;1111;6119;672;84126;580;7468;5983;1763;8914;63967;79184;890;641;83990;9156	ATRIP;BARD1;BLM;BRCA1;BRCC3;BRIP1;CCNA2;CHEK1;CLSPN;DNA2;EXO1;MRE11;NSD2;RFC3;RPA3;TIMELESS
Baseline	LMOD1-KD vs. siControl	Reactome	R-HSA-211859	Biological oxidations	-0.510	-2.007	0.000	0.008	20	14	9915;5740;2678;29104;874;8459;79094;1593;26873;6783;56603;6256;84836;84532	ABHD14B;ACSS1;ARNT2;CBR3;CHAC1;CYP26B1;CYP27A1;GGT1;N6AMT1;OPLAH;PTGIS;RXRA;SULT1E1;TPST2
Baseline	LMOD1-KD vs. siControl	Reactome	R-HSA-5693616	Presynaptic phase of homologous DNA pairing and strand exchange	-0.492	-1.998	0.005	0.009	21	21	5984;5982;80010;5892;116028;4361;1111;6119;672;84126;580;5890;675;5888;5983;5889;1763;7516;641;83990;9156	ATRIP;BARD1;BLM;BRCA1;BRCA2;BRIP1;CHEK1;DNA2;EXO1;MRE11;RAD51;RAD51B;RAD51C;RAD51D;RFC2;RFC3;RFC4;RMI1;RMI2;RPA3;XRCC2
Baseline	LMOD1-KD vs. siControl	Reactome	R-HSA-2022090	Assembly of collagen fibrils and other multimeric structures	-0.543	-1.981	0.002	0.010	15	7	1278;7373;1301;1308;1287;1282;1281	COL11A1;COL14A1;COL17A1;COL1A2;COL3A1;COL4A1;COL4A5
Baseline	LMOD1-KD vs. siControl	Reactome	R-HSA-606279	Deposition of new CENPA-containing nucleosomes at the centromere	-0.579	-1.967	0.007	0.011	13	9	2491;64105;64946;79682;57082;55355;1058;11339;79019	CENPA;CENPH;CENPI;CENPK;CENPM;CENPU;HJURP;KNL1;OIP5
Baseline	LMOD1-KD vs. siControl	Reactome	R-HSA-774815	Nucleosome assembly	-0.579	-1.967	0.007	0.011	13	9	2491;64105;64946;79682;57082;55355;1058;11339;79019	CENPA;CENPH;CENPI;CENPK;CENPM;CENPU;HJURP;KNL1;OIP5
Baseline	LMOD1-KD vs. siControl	Reactome	R-HSA-983231	Factors involved in megakaryocyte development and platelet production	-0.392	-1.971	0.005	0.011	37	17	5889;3835;3660;9493;9585;81930;29127;1062;146909;24137;3833;55083;56992;3832;5577;11004;10112	CENPE;IRF2;KIF11;KIF15;KIF18A;KIF18B;KIF20A;KIF20B;KIF22;KIF23;KIF26B;KIF2C;KIF4A;KIFC1;PRKAR2B;RACGAP1;RAD51C
Baseline	LMOD1-KD vs. siControl	Reactome	R-HSA-6811434	COPI-dependent Golgi-to-ER retrograde traffic	-0.412	-1.96	0.005	0.011	30	14	3835;9493;9585;81930;29127;1062;146909;24137;3833;55083;56992;3832;11004;10112	CENPE;KIF11;KIF15;KIF18A;KIF18B;KIF20A;KIF20B;KIF22;KIF23;KIF26B;KIF2C;KIF4A;KIFC1;RACGAP1
Baseline	LMOD1-KD vs. siControl	Reactome	R-HSA-69052	Switching of origins to a post-replicative state	-0.521	-1.957	0.002	0.011	17	13	4173;84515;23594;119504;4172;4171;4176;23198;81620;890;4998;11065;9134	ANAPC16;CCNA2;CCNE2;CDT1;MCM2;MCM3;MCM4;MCM7;MCM8;ORC1;ORC6;PSME4;UBE2C
Baseline	LMOD1-KD vs. siControl	Reactome	R-HSA-3000171	Non-integrin membrane-ECM interactions	-0.511	-1.954	0.002	0.011	17	7	1278;1301;1287;3673;1282;1281;7057	COL11A1;COL1A2;COL3A1;COL4A1;COL4A5;ITGA2;THBS1
Baseline	LMOD1-KD vs. siControl	Reactome	R-HSA-500792	GPCR ligand binding	0.379	2.191	0.000	0.012	54	32	719;2357;6364;7472;57007;6352;5744;5732;2920;2861;135;185;2151;9170;9294;7477;90226;2852;1910;1901;4923;8111;623;6374;2787;2150;3269;8323;7474;5031;1903;1909	ACKR3;ADORA2A;AGTR1;BDKRB1;C3AR1;CCL20;CCL5;CXCL2;CXCL5;EDNRA;EDNRB;F2RL1;F2RL2;FPR1;FZD6;GNG5;GPER1;GPR37;GPR68;HRH1;LPAR2;NTSR1;P2RY6;PTGER2;PTHLH;S1PR1;S1PR2;S1PR3;UCN2;WNT2;WNT5A;WNT7B
Baseline	LMOD1-KD vs. siControl	Reactome	R-HSA-2980766	Nuclear Envelope Breakdown	-0.579	-1.947	0.004	0.012	12	7	7443;891;983;4001;7112;9133;5347	CCNB1;CCNB2;CDK1;LMNB1;PLK1;TMPO;VRK1
Baseline	LMOD1-KD vs. siControl	Reactome	R-HSA-446652	Interleukin-1 family signaling	0.479	2.203	0.003	0.012	24	11	26525;27177;3556;9173;3557;3553;90865;5775;3552;3656;57162	IL1A;IL1B;IL1RAP;IL1RL1;IL1RN;IL33;IL36B;IL36RN;IRAK2;PELI1;PTPN4
Baseline	LMOD1-KD vs. siControl	Reactome	R-HSA-375276	Peptide ligand-binding receptors	0.454	2.155	0.000	0.014	26	15	719;2357;6364;57007;6352;2920;2861;185;2151;2852;1910;4923;623;6374;2150	ACKR3;AGTR1;BDKRB1;C3AR1;CCL20;CCL5;CXCL2;CXCL5;EDNRB;F2RL1;F2RL2;FPR1;GPER1;GPR37;NTSR1
Baseline	LMOD1-KD vs. siControl	Reactome	R-HSA-6811442	Intra-Golgi and retrograde Golgi-to-ER traffic	-0.366	-1.921	0.005	0.014	42	16	9493;9585;81930;29127;1062;2590;146909;5050;24137;3833;55083;56992;3832;2803;11004;10112	CENPE;GALNT2;GOLGA4;KIF11;KIF15;KIF18A;KIF18B;KIF20A;KIF20B;KIF23;KIF26B;KIF2C;KIF4A;KIFC1;PAFAH1B3;RACGAP1
Baseline	LMOD1-KD vs. siControl	Reactome	R-HSA-69190	DNA strand elongation	-0.480	-1.896	0.005	0.018	20	20	5424;5981;5984;5982;51659;4174;4173;84515;6119;4172;4171;4176;84296;3978;5422;5983;1763;8318;5557;23649	CDC45;DNA2;GINS2;GINS4;LIG1;MCM2;MCM3;MCM4;MCM5;MCM7;MCM8;POLA1;POLA2;POLD1;PRIM1;RFC1;RFC2;RFC3;RFC4;RPA3
Baseline	LMOD1-KD vs. siControl	Reactome	R-HSA-168256	Immune System	0.252	2.098	0.000	0.019	294	88	26525;3575;719;2357;84541;9966;27177;6364;91543;22918;10125;3556;115362;2207;4734;6352;50615;3434;5055;5273;9173;317;29126;4973;133396;4600;55521;3604;2920;8638;1440;4938;79861;3162;3589;8718;374383;7327;3557;6775;2537;4599;143279;2633;23586;10855;978;8744;8835;3965;1436;4939;3976;7128;4281;3553;255488;1845;11274;3383;4651;29992;10802;7498;3437;64135;6804;90865;5775;26191;1958;1075;9883;3433;1901…	APAF1;BTN2A1;C3AR1;CCL20;CCL5;CD274;CD93;CDA;CSF1R;CSF3;CTSC;CXCL2;DDX58;DUSP3;EGR1;EIF2AK2;FCER1G;FPR1;GBP1;GBP5;GHR;HECTD2;HMOX1;HPSE;ICAM1;IFI6;IFIH1;IFIT1;IFIT2;IFIT3;IL11;IL1A;IL1B;IL1RAP;IL1RL1;IL1RN;IL21R;IL31RA;IL33;IL36B;IL36RN;IL6;IL7R;IRAK2;KBTBD8;LGALS9;LIF;MID1;MX1;MX2;MYO10;NCR3LG1;NEDD4;OAS1;OAS2;OASL;OLR1;PDCD1LG2;PELI1;PILRA;PITPNA;PLAUR;PNP;POM121;PTPN22;PTPN4;RASGRP1;RNF144B;RS…
Baseline	LMOD1-KD vs. siControl	Reactome	R-HSA-179419	APC:Cdc20 mediated degradation of cell cycle proteins prior to satisfation of the cell cycle checkpoint	-0.566	-1.874	0.010	0.020	12	9	119504;4085;23198;701;890;11065;983;4751;991	ANAPC16;BUB1B;CCNA2;CDC20;CDK1;MAD2L1;NEK2;PSME4;UBE2C
Baseline	LMOD1-KD vs. siControl	Reactome	R-HSA-174178	APC/C:Cdh1 mediated degradation of Cdc20 and other APC/C:Cdh1 targeted proteins in late mitosis/early G1	-0.559	-1.851	0.009	0.024	11	8	119504;9232;23198;11065;6790;991;9212;5347	ANAPC16;AURKA;AURKB;CDC20;PLK1;PSME4;PTTG1;UBE2C
Baseline	LMOD1-KD vs. siControl	Reactome	R-HSA-71291	Metabolism of amino acids and derivatives	-0.367	-1.838	0.010	0.026	40	37	6192;875;6128;200916;5699;5719;501;6470;51091;5696;593;2639;2954;1373;55256;7306;5723;4329;8050;7296;2936;4942;1468;29968;7263;5092;10247;23198;440;51540;5827;152926;2593;6535;223;26227;84706	ADI1;ALDH6A1;ALDH7A1;ALDH9A1;ASNS;BCKDHA;CBS;CPS1;GAMT;GCDH;GPT2;GSR;GSTZ1;OAT;PCBD1;PDHX;PHGDH;PPM1K;PSAT1;PSMB10;PSMB8;PSMD13;PSME4;PSPH;PXMP2;RIDA;RPL22L1;RPL6;RPS4Y1;SCLY;SEPSECS;SHMT1;SLC25A10;SLC6A8;TST;TXNRD1;TYRP1
Baseline	LMOD1-KD vs. siControl	Reactome	R-HSA-68875	Mitotic Prophase	-0.481	-1.84	0.002	0.026	17	11	9663;6418;348995;54892;7443;891;983;4001;7112;9133;5347	CCNB1;CCNB2;CDK1;LMNB1;LPIN2;NCAPG2;NUP43;PLK1;SET;TMPO;VRK1
Baseline	LMOD1-KD vs. siControl	Reactome	R-HSA-8854518	AURKA Activation by TPX2	-0.448	-1.803	0.020	0.032	19	10	23354;10733;54930;6790;983;22974;3161;4751;5347;5577	AURKA;CDK1;HAUS4;HAUS5;HMMR;NEK2;PLK1;PLK4;PRKAR2B;TPX2
Baseline	LMOD1-KD vs. siControl	Reactome	R-HSA-5685938	HDR through Single Strand Annealing (SSA)	-0.491	-1.782	0.019	0.037	15	15	5984;5982;80010;116028;4361;6119;672;84126;580;5888;5983;1763;641;83990;9156	ATRIP;BARD1;BLM;BRCA1;BRIP1;DNA2;EXO1;MRE11;RAD51;RFC2;RFC3;RFC4;RMI1;RMI2;RPA3
Baseline	LMOD1-KD vs. siControl	Reactome	R-HSA-5668914	Diseases of metabolism	-0.531	-1.776	0.007	0.037	12	12	6948;51181;5095;22934;5091;2678;3141;21;1593;26873;2542;56603	ABCA3;CYP26B1;CYP27A1;DCXR;GGT1;HLCS;OPLAH;PC;PCCA;RPIA;SLC37A4;TCN2
Baseline	LMOD1-KD vs. siControl	Reactome	R-HSA-6804756	Regulation of TP53 Activity through Phosphorylation	-0.383	-1.777	0.012	0.038	31	20	4361;1020;1457;1111;6119;672;84126;580;6875;5983;1763;890;6790;22974;641;83990;9156;94241;9212;28996	ATRIP;AURKA;AURKB;BARD1;BLM;BRCA1;BRIP1;CCNA2;CDK5;CHEK1;CSNK2A1;DNA2;EXO1;HIPK2;MRE11;RFC3;RPA3;TAF4B;TP53INP1;TPX2
Baseline	LMOD1-KD vs. siControl	Reactome	R-HSA-1980143	Signaling by NOTCH1	-0.511	-1.763	0.025	0.041	12	5	8850;23462;7089;54492;102	ADAM10;HEY1;KAT2B;NEURL1B;TLE2
Baseline	LMOD1-KD vs. siControl	Reactome	R-HSA-174184	Cdc20:Phospho-APC/C mediated degradation of Cyclin A	-0.545	-1.759	0.032	0.041	11	8	119504;4085;23198;701;890;11065;983;991	ANAPC16;BUB1B;CCNA2;CDC20;CDK1;MAD2L1;PSME4;UBE2C
Baseline	LMOD1-KD vs. siControl	Reactome	R-HSA-8957275	Post-translational protein phosphorylation	-0.513	-1.748	0.014	0.044	13	6	3486;3488;652;1435;54757;102	ADAM10;BMP4;CSF1;FAM20A;IGFBP3;IGFBP5
Baseline	LMOD1-KD vs. siControl	Reactome	R-HSA-1474228	Degradation of the extracellular matrix	-0.388	-1.738	0.012	0.047	28	9	1278;7373;1301;1308;1287;1282;1281;10893;102	ADAM10;COL11A1;COL14A1;COL17A1;COL1A2;COL3A1;COL4A1;COL4A5;MMP24
Baseline	LMOD1-KD vs. siControl	Reactome	R-HSA-6783310	Fanconi Anemia Pathway	-0.553	-1.732	0.027	0.048	10	9	57697;6119;7398;84126;29089;2189;55215;146956;2177	ATRIP;EME1;FANCD2;FANCG;FANCI;FANCM;RPA3;UBE2T;USP1
Baseline	LMOD1-KD vs. siControl	WikiPathways	WP2446	Retinoblastoma Gene in Cancer	-0.600	-2.951	0.000	0.000	37	33	4173;1111;10592;6240;6119;580;8317;4172;2189;4176;10733;5422;5983;8318;1719;3148;1633;81620;890;4998;891;983;54443;3925;24137;5557;7153;7272;6241;9133;7298;1869;9134	ANLN;BARD1;CCNA2;CCNB1;CCNB2;CCNE2;CDC45;CDC7;CDK1;CDT1;CHEK1;DCK;DHFR;E2F1;FANCG;HMGB2;KIF4A;MCM3;MCM4;MCM7;ORC1;PLK4;POLA1;PRIM1;RFC3;RPA3;RRM1;RRM2;SMC2;STMN1;TOP2A;TTK;TYMS
Baseline	LMOD1-KD vs. siControl	WikiPathways	WP4658	Small cell lung cancer	-0.664	-2.521	0.000	0.000	17	8	1287;3673;6256;598;1282;1869;1028;9134	BCL2L1;CCNE2;CDKN1C;COL4A1;COL4A5;E2F1;ITGA2;RXRA
Baseline	LMOD1-KD vs. siControl	WikiPathways	WP4016	DNA IR-damage and cellular response via ATR	-0.592	-2.558	0.000	0.001	25	23	4361;5976;1111;672;7398;84126;580;4171;55215;675;5888;8318;2177;63967;79184;983;4436;83990;9156;5347;995;2305;1869	ATRIP;BARD1;BRCA1;BRCA2;BRCC3;BRIP1;CDC25C;CDC45;CDK1;CHEK1;CLSPN;E2F1;EXO1;FANCD2;FANCI;FOXM1;MCM2;MRE11;MSH2;PLK1;RAD51;UPF1;USP1
Baseline	LMOD1-KD vs. siControl	WikiPathways	WP179	Cell Cycle	-0.532	-2.631	0.000	0.001	38	33	994;10459;4088;4173;1111;23594;25847;1032;10971;9700;7532;8317;4172;4171;9232;4176;894;8318;1031;890;699;4998;891;983;9088;7272;991;9133;5347;995;1869;1028;9134	ANAPC13;BUB1;CCNA2;CCNB1;CCNB2;CCND2;CCNE2;CDC20;CDC25B;CDC25C;CDC45;CDC7;CDK1;CDKN1C;CDKN2C;CDKN2D;CHEK1;E2F1;ESPL1;MAD2L2;MCM2;MCM3;MCM4;MCM7;ORC1;ORC6;PKMYT1;PLK1;PTTG1;SMAD3;TTK;YWHAG;YWHAQ
Baseline	LMOD1-KD vs. siControl	WikiPathways	WP45	G1 to S cell cycle control	-0.537	-2.265	0.000	0.003	24	19	4173;23594;1032;6119;4172;4171;4176;894;8318;1031;4998;891;983;148327;5557;23649;1869;1028;9134	CCNB1;CCND2;CCNE2;CDC45;CDK1;CDKN1C;CDKN2C;CDKN2D;CREB3L4;E2F1;MCM2;MCM3;MCM4;MCM7;ORC1;ORC6;POLA2;PRIM1;RPA3
Baseline	LMOD1-KD vs. siControl	WikiPathways	WP197	Cholesterol Biosynthesis Pathway	0.653	2.247	0.000	0.032	10	8	3157;6307;3156;6713;3422;6309;50814;4597	HMGCR;HMGCS1;IDI1;MSMO1;MVD;NSDHL;SC5D;SQLE
Baseline	LMOD1-KD vs. siControl	WikiPathways	WP3624	Lung fibrosis	0.577	2.16	0.000	0.035	14	9	6352;2920;1440;3479;3162;3553;2252;3569;5328	CCL5;CSF3;CXCL2;FGF7;HMOX1;IGF1;IL1B;IL6;PLAU
Baseline	LMOD1-KD vs. siControl	WikiPathways	WP466	DNA Replication	-0.481	-1.974	0.003	0.039	21	21	5424;5981;5984;5982;4174;5426;4173;23594;6119;8317;4172;4171;4176;5422;5983;8318;81620;4998;5557;55388;23649	CDC45;CDC7;CDT1;MCM10;MCM2;MCM3;MCM4;MCM5;MCM7;ORC1;ORC6;POLA1;POLA2;POLD1;POLE;PRIM1;RFC1;RFC2;RFC3;RFC4;RPA3
Baseline	LMOD1-KD vs. siControl	WikiPathways	WP2361	Gastric Cancer Network 1	-0.549	-1.932	0.002	0.048	14	8	9585;4605;11065;6790;22974;7153;56992;1063	AURKA;CENPF;KIF15;KIF20B;MYBL2;TOP2A;TPX2;UBE2C
Baseline	LOXL1-KD vs. siControl	Gene Ontology (Cellular Component)	GO:0045111	intermediate filament cytoskeleton	0.710	2.628	0.000	0.000	12	7	83895;3887;730755;144501;337878;126917;3855	IFFO2;KRT7;KRT80;KRT81;KRTAP1-5;KRTAP2-3;KRTAP7-1
Baseline	LOXL1-KD vs. siControl	KEGG PATHWAY	hsa04060	Cytokine-cytokine receptor interaction	0.444	1.797	0.013	0.043	16	5	56477;3556;6364;9966;11009	CCL20;CCL28;IL1RAP;IL24;TNFSF15
Baseline	LRP1-KD vs. siControl	Reactome	R-HSA-449147	Signaling by Interleukins	0.460	1.767	0.009	0.045	13	7	3162;5055;1437;3556;3553;3576;1901	CSF2;CXCL8;HMOX1;IL1B;IL1RAP;S1PR1;SERPINB2
Baseline	LRP1-KD vs. siControl	WikiPathways	WP4754	IL-18 signaling pathway	0.575	1.938	0.011	0.016	10	6	3162;5806;9076;3553;6641;3576	CLDN1;CXCL8;HMOX1;IL1B;PTX3;SNTB1
Baseline	LRP1-KD vs. siControl	WikiPathways	WP2882	Nuclear Receptors Meta-Pathway	0.494	1.698	0.015	0.023	10	6	3162;5055;2730;3553;1839;211	ALAS1;GCLM;HBEGF;HMOX1;IL1B;SERPINB2
Baseline	MFGE8-KD vs. siControl	KEGG PATHWAY	hsa04014	Ras signaling pathway	0.511	2.075	0.000	0.033	15	10	7039;5155;2114;2246;5922;51196;2250;4233;6655;7010	ETS2;FGF1;FGF5;MET;PDGFB;PLCE1;RASA2;SOS2;TEK;TGFA
Baseline	MFGE8-KD vs. siControl	KEGG PATHWAY	hsa04080	Neuroactive ligand-receptor interaction	0.611	2.152	0.002	0.038	10	5	5029;5031;5026;1901;5021	OXTR;P2RX5;P2RY2;P2RY6;S1PR1
Baseline	PDGFD-KD vs. siControl	Gene Ontology (Cellular Component)	GO:0097060	synaptic membrane	0.752	2.798	0.000	0.000	10	10	2045;79870;9568;1410;320;2903;408;22941;145581;22854	APBA1;ARRB1;BAALC;CRYAB;EPHA7;GABBR2;GRIN2A;LRFN5;NTNG1;SHANK2
Baseline	PDGFD-KD vs. siControl	Gene Ontology (Cellular Component)	GO:0098984	neuron to neuron synapse	0.588	2.146	0.003	0.008	10	8	2045;79870;1410;2596;2903;408;22941;145581	ARRB1;BAALC;CRYAB;EPHA7;GAP43;GRIN2A;LRFN5;SHANK2
Baseline	PDGFD-KD vs. siControl	Gene Ontology (Cellular Component)	GO:0099572	postsynaptic specialization	0.588	2.146	0.003	0.008	10	8	2045;79870;1410;2596;2903;408;22941;145581	ARRB1;BAALC;CRYAB;EPHA7;GAP43;GRIN2A;LRFN5;SHANK2
Baseline	PDGFD-KD vs. siControl	Gene Ontology (Cellular Component)	GO:0098978	glutamatergic synapse	0.486	1.942	0.008	0.021	12	9	2045;4734;320;10397;2903;145581;22854;4884;8322	APBA1;EPHA7;FZD4;GRIN2A;LRFN5;NDRG1;NEDD4;NPTX1;NTNG1
Baseline	PDGFD-KD vs. siControl	KEGG PATHWAY	hsa04151	PI3K-Akt signaling pathway	-0.602	-2.094	0.000	0.024	11	5	3569;284;9134;3696;80310	ANGPT1;CCNE2;IL6;ITGB8;PDGFD
Baseline	PDGFD-KD vs. siControl	Reactome	R-HSA-112316	Neuronal System	0.637	2.427	0.000	0.004	11	9	4747;3750;9568;3783;320;83988;11094;2903;22941	APBA1;CACFD1;GABBR2;GRIN2A;KCND1;KCNN4;NCALD;NEFL;SHANK2
Baseline	PDGFD-KD vs. siControl	Reactome	R-HSA-388396	GPCR downstream signalling	0.458	1.88	0.008	0.033	13	9	9568;10203;1901;4987;10276;1910;408;9294;57016	AKR1B10;ARRB1;CALCRL;EDNRB;GABBR2;NET1;OPRL1;S1PR1;S1PR2
Baseline	PDGFD-KD vs. siControl	Reactome	R-HSA-1266738	Developmental Biology	0.423	1.804	0.015	0.034	14	8	83895;168544;2045;3880;55816;2596;730755;80031	DOK5;EPHA7;GAP43;KRT19;KRTAP1-5;KRTAP2-3;SEMA6D;ZNF467
Baseline	PDGFD-KD vs. siControl	Reactome	R-HSA-1640170	Cell Cycle	-0.337	-2.148	0.001	0.035	61	54	84296;4751;57082;7153;64151;81930;157570;10403;113130;83990;23594;54892;699;890;9156;8318;51512;220134;4067;3161;54821;63967;11130;64105;147841;9133;91750;990;64946;9212;55355;983;9493;6790;55143;1063;10112;23397;1062;55388;6241;10733;9700;11004;5347;995;1058;993;11339;6502;4001;641;1875;9134	AURKA;AURKB;BLM;BRIP1;BUB1;CCNA2;CCNB2;CCNE2;CDC25A;CDC25C;CDC45;CDC6;CDCA5;CDCA8;CDK1;CENPA;CENPE;CENPF;CENPH;CENPK;CLSPN;E2F5;ERCC6L;ESCO2;ESPL1;EXO1;GINS4;GTSE1;HJURP;HMMR;KIF18A;KIF20A;KIF23;KIF2C;KNL1;LIN52;LMNB1;LYN;MCM10;NCAPG;NCAPG2;NCAPH;NDC80;NEK2;OIP5;ORC6;PLK1;PLK4;RRM2;SKA1;SKP2;SPC24;TOP2A;ZWINT
Baseline	PDGFD-KD vs. siControl	WikiPathways	WP4172	PI3K-Akt Signaling Pathway	-0.638	-2.155	0.002	0.006	10	5	3569;284;9134;3696;80310	ANGPT1;CCNE2;IL6;ITGB8;PDGFD
Baseline	PDGFD-KD vs. siControl	WikiPathways	WP3932	Focal Adhesion-PI3K-Akt-mTOR-signaling pathway	-0.561	-1.981	0.000	0.015	11	5	6513;6515;284;3696;80310	ANGPT1;ITGB8;PDGFD;SLC2A1;SLC2A3
Baseline	PDGFD-KD vs. siControl	WikiPathways	WP2446	Retinoblastoma Gene in Cancer	-0.452	-1.72	0.025	0.042	14	13	890;8318;3148;9133;7272;983;24137;6241;10733;54443;993;6502;9134	ANLN;CCNA2;CCNB2;CCNE2;CDC25A;CDC45;CDK1;HMGB2;KIF4A;PLK4;RRM2;SKP2;TTK
Baseline	RBPMS2-KD vs. siControl	Gene Ontology (Biological Process)	GO:0007059	chromosome segregation	-0.404	-2.533	0.000	0.003	60	51	9493;348654;29127;4751;7153;55165;7517;701;83903;51203;151246;3619;7272;64151;4085;1062;10615;699;55355;220134;990;83540;5347;10403;1663;9787;991;23397;9212;81620;81930;10460;11130;4288;7150;24137;81610;641;9055;672;1063;3833;2237;55143;9928;146909;57082;83990;11004;113130;157570	AURKB;BLM;BRCA1;BRIP1;BUB1;BUB1B;CDC20;CDC6;CDCA5;CDCA8;CDT1;CENPE;CENPF;CEP55;DDX11;DLGAP5;ESCO2;FAM83D;FEN1;GEN1;HASPIN;HJURP;INCENP;KIF14;KIF18A;KIF18B;KIF23;KIF2C;KIF4A;KIFC1;KNL1;MAD2L1;MKI67;NCAPG;NCAPH;NDC80;NEK2;NUF2;NUSAP1;PLK1;PRC1;RACGAP1;SGO2;SKA1;SPAG5;TACC3;TOP1;TOP2A;TTK;XRCC3;ZWINT
Baseline	RBPMS2-KD vs. siControl	Gene Ontology (Biological Process)	GO:0071103	DNA conformation change	-0.446	-2.35	0.000	0.008	34	33	4176;79682;10036;11277;3148;9837;84296;1058;8208;7153;401541;51203;983;64151;2491;55355;4173;1663;23397;79019;25788;64105;7150;8318;641;55723;57082;1763;83990;8438;3070;4171;113130	ASF1B;BLM;BRIP1;CDC45;CDCA5;CDK1;CENPA;CENPI;CENPK;CENPM;CENPP;CENPU;CHAF1A;CHAF1B;DDX11;DNA2;GINS1;GINS4;HELLS;HJURP;HMGB2;KNL1;MCM2;MCM4;MCM7;NCAPG;NCAPH;NUSAP1;RAD54B;RAD54L;TOP1;TOP2A;TREX1
Baseline	RBPMS2-KD vs. siControl	Gene Ontology (Biological Process)	GO:0048285	organelle fission	-0.348	-2.281	0.000	0.011	70	55	11065;9493;348654;5139;29127;4751;7153;55165;6790;7517;701;9088;83903;51203;151246;3619;7272;64151;4085;1111;1062;10615;699;990;83540;5347;10403;9787;991;23397;9212;81620;81930;10460;3832;11130;4288;25788;9585;24137;641;9055;1063;3833;55143;9928;146909;259266;113115;9587;83990;899;11004;113130;9133	ASPM;AURKA;AURKB;BLM;BRIP1;BUB1;BUB1B;CCNB2;CCNF;CDC20;CDC6;CDCA5;CDCA8;CDT1;CENPE;CENPF;CEP55;CHEK1;DLGAP5;GEN1;HASPIN;INCENP;KIF11;KIF14;KIF18A;KIF18B;KIF20B;KIF23;KIF2C;KIF4A;KIFC1;MAD2L1;MAD2L1BP;MKI67;MTFR2;NCAPG;NCAPH;NDC80;NEK2;NUF2;NUSAP1;PDE3A;PKMYT1;PLK1;PRC1;RACGAP1;RAD54B;SGO2;SPAG5;TACC3;TOP2A;TTK;UBE2C;XRCC3;ZWINT
Baseline	RBPMS2-KD vs. siControl	Gene Ontology (Biological Process)	GO:0006260	DNA replication	-0.376	-2.202	0.001	0.016	51	51	90381;9768;5763;84515;890;4172;5928;26271;79915;4176;6241;10036;11277;3978;63901;51053;9837;84296;348654;10721;8208;10535;5983;23649;8914;5557;983;5427;580;1111;4173;990;4796;8317;1663;23594;81620;7150;8318;641;672;2237;1763;9156;83990;63967;55388;4171;157570;4998;51514	ATAD5;BARD1;BLM;BRCA1;BRIP1;CCNA2;CDC45;CDC6;CDC7;CDK1;CDT1;CHAF1A;CHAF1B;CHEK1;CLSPN;DDX11;DNA2;DTL;ESCO2;EXO1;FAM111A;FBXO5;FEN1;GEN1;GINS1;GINS4;GMNN;LIG1;MCM10;MCM2;MCM3;MCM4;MCM7;MCM8;ORC1;ORC6;PCLAF;POLA2;POLE2;POLQ;PRIM1;PTMS;RBBP4;RFC3;RNASEH2A;RRM2;TICRR;TIMELESS;TONSL;TOP1;TREX1
Baseline	RBPMS2-KD vs. siControl	Gene Ontology (Biological Process)	GO:0007018	microtubule-based movement	-0.471	-2.08	0.000	0.037	22	15	9787;81930;3832;6845;9585;24137;3833;10112;23224;56992;9928;146909;347240;23046;11004	DLGAP5;KIF11;KIF14;KIF15;KIF18A;KIF18B;KIF20A;KIF20B;KIF21B;KIF24;KIF2C;KIF4A;KIFC1;SYNE2;VAMP7
Baseline	RBPMS2-KD vs. siControl	Gene Ontology (Cellular Component)	GO:0000793	condensed chromosome	-0.473	-2.647	0.000	0.000	40	36	1058;4751;7153;6790;701;147841;151246;3619;64151;4085;1111;1062;10615;699;55355;220134;83540;5347;10403;1663;5883;23397;9212;81620;79019;11130;4288;64105;84295;54821;641;672;1063;57082;11004;113130	AURKA;AURKB;BLM;BRCA1;BUB1;BUB1B;CDCA5;CDT1;CENPA;CENPE;CENPF;CENPK;CENPM;CHEK1;DDX11;ERCC6L;HJURP;INCENP;KIF2C;KNL1;MAD2L1;MKI67;NCAPG;NCAPH;NDC80;NEK2;NUF2;PHF6;PLK1;RAD9A;SGO2;SKA1;SPAG5;SPC24;TOP2A;ZWINT
Baseline	RBPMS2-KD vs. siControl	Gene Ontology (Cellular Component)	GO:0098687	chromosomal region	-0.464	-2.782	0.000	0.000	52	43	6790;7517;701;401541;147841;151246;3619;7272;983;64151;2491;4085;1111;1062;10615;699;55355;4173;220134;83540;5347;10403;84444;9212;81620;79019;81930;11130;64105;84295;54821;641;1063;2237;55143;57082;1763;3070;4171;11004;113130;157570;4998	AURKA;AURKB;BLM;BUB1;BUB1B;CDCA5;CDCA8;CDK1;CDT1;CENPE;CENPF;CENPI;CENPK;CENPM;CENPP;CHEK1;DNA2;DOT1L;ERCC6L;ESCO2;FEN1;HELLS;HJURP;INCENP;KIF18A;KIF2C;KNL1;MAD2L1;MCM2;MCM4;NCAPG;NDC80;NUF2;ORC1;PHF6;PLK1;SGO2;SKA1;SPAG5;SPC24;TTK;XRCC3;ZWINT
Baseline	RBPMS2-KD vs. siControl	Gene Ontology (Cellular Component)	GO:0005819	spindle	-0.394	-2.346	0.000	0.001	52	40	93323;6790;701;150468;83903;26112;51203;3619;7272;983;4085;1062;10615;220134;990;5347;8317;79801;1663;9787;991;9212;81930;10460;3832;9585;24137;81610;9055;1063;3833;10112;55143;56992;9928;146909;259266;9587;140609;79000	ASPM;AUNIP;AURKA;AURKB;BUB1B;CCDC69;CDC20;CDC6;CDC7;CDCA8;CDK1;CENPE;CENPF;CKAP2L;DDX11;DLGAP5;FAM83D;HASPIN;HAUS8;INCENP;KIF11;KIF14;KIF15;KIF18A;KIF18B;KIF20A;KIF20B;KIF4A;KIFC1;MAD2L1;MAD2L1BP;NEK7;NUSAP1;PLK1;PRC1;SHCBP1;SKA1;SPAG5;TACC3;TTK
Baseline	RBPMS2-KD vs. siControl	Gene Ontology (Cellular Component)	GO:0005875	microtubule associated complex	-0.455	-2.019	0.002	0.021	22	14	9212;81930;3832;9585;24137;3833;10112;55143;56992;9928;146909;347240;23046;11004	AURKB;CDCA8;KIF11;KIF14;KIF15;KIF18A;KIF18B;KIF20A;KIF20B;KIF21B;KIF24;KIF2C;KIF4A;KIFC1
Baseline	RBPMS2-KD vs. siControl	Gene Ontology (Molecular Function)	GO:0003774	motor activity	-0.602	-2.297	0.000	0.004	15	12	81930;3832;9585;24137;3833;10112;56992;9928;146909;347240;23046;11004	KIF11;KIF14;KIF15;KIF18A;KIF18B;KIF20A;KIF20B;KIF21B;KIF24;KIF2C;KIF4A;KIFC1
Baseline	RBPMS2-KD vs. siControl	Gene Ontology (Molecular Function)	GO:0048018	receptor ligand activity	0.467	2.45	0.000	0.004	24	16	9966;3592;6387;3481;970;23767;6364;1839;8995;2668;5154;80031;8614;3553;182;650	BMP2;CCL20;CD70;CXCL12;FLRT3;GDNF;HBEGF;IGF2;IL12A;IL1B;JAG1;PDGFA;SEMA6D;STC2;TNFSF15;TNFSF18
Baseline	RBPMS2-KD vs. siControl	Gene Ontology (Molecular Function)	GO:0140097	catalytic activity. acting on DNA	-0.464	-2.178	0.000	0.004	26	26	4176;11277;3978;9837;84296;348654;10721;23649;7153;7517;5427;1789;4173;1663;5883;25788;7150;54821;8318;641;2237;1763;9156;83990;8438;55247	BLM;BRIP1;CDC45;DDX11;DNA2;DNMT3B;ERCC6L;EXO1;FEN1;GEN1;GINS1;GINS4;LIG1;MCM4;MCM7;NEIL3;POLA2;POLE2;POLQ;RAD54B;RAD54L;RAD9A;TOP1;TOP2A;TREX1;XRCC3
Baseline	RBPMS2-KD vs. siControl	Gene Ontology (Molecular Function)	GO:0001228	DNA-binding transcription activator activity. RNA polymerase II-specific	0.522	2.312	0.000	0.006	16	13	1959;7294;467;4222;1958;93649;3202;2297;23314;860;9314;153222;1316	ATF3;CREBRF;EGR1;EGR2;FOXD1;HOXA5;KLF4;KLF6;MEOX1;MYOCD;RUNX2;SATB2;TXK
Baseline	RBPMS2-KD vs. siControl	Gene Ontology (Molecular Function)	GO:0005126	cytokine receptor binding	0.565	2.238	0.000	0.007	12	9	9966;3592;6387;970;6364;8995;3977;3553;650	BMP2;CCL20;CD70;CXCL12;IL12A;IL1B;LIFR;TNFSF15;TNFSF18
Baseline	RBPMS2-KD vs. siControl	Gene Ontology (Molecular Function)	GO:0016887	ATPase activity	-0.385	-2.04	0.004	0.013	35	20	1663;81930;3832;25788;9585;24137;54821;641;3833;7516;10112;56992;9928;146909;1763;347240;23046;83990;11004;27348	BLM;BRIP1;DDX11;DNA2;ERCC6L;KIF11;KIF14;KIF15;KIF18A;KIF18B;KIF20A;KIF20B;KIF21B;KIF24;KIF2C;KIF4A;KIFC1;RAD54B;TOR1B;XRCC2
Baseline	RBPMS2-KD vs. siControl	Gene Ontology (Molecular Function)	GO:0015631	tubulin binding	-0.363	-1.885	0.005	0.034	33	20	1062;10615;220134;5347;81930;3832;84295;9585;24137;81610;9055;672;3833;10112;56992;9928;146909;347240;23046;11004	BRCA1;CENPE;FAM83D;KIF11;KIF14;KIF15;KIF18A;KIF18B;KIF20A;KIF20B;KIF21B;KIF24;KIF2C;KIF4A;KIFC1;PHF6;PLK1;PRC1;SKA1;SPAG5
Baseline	RBPMS2-KD vs. siControl	Reactome	R-HSA-69620	Cell Cycle Checkpoints	-0.437	-2.664	0.000	0.000	58	45	701;401541;9088;147841;151246;3619;983;2491;4085;580;1111;1062;699;4173;220134;990;83540;5347;8317;10403;23594;5883;991;9212;79019;81930;11130;64105;54821;8318;641;672;1063;55143;57082;1763;9156;83990;63967;51512;55388;4171;11004;4998;9133	AURKB;BARD1;BLM;BRCA1;BRIP1;BUB1;BUB1B;CCNB2;CDC20;CDC45;CDC6;CDC7;CDCA8;CDK1;CENPE;CENPF;CENPI;CENPK;CENPM;CENPP;CHEK1;CLSPN;DNA2;ERCC6L;EXO1;GTSE1;INCENP;KIF18A;KIF2C;KNL1;MAD2L1;MCM10;MCM2;MCM4;NDC80;NUF2;ORC1;ORC6;PKMYT1;PLK1;RAD9A;SGO2;SKA1;SPC24;ZWINT
Baseline	RBPMS2-KD vs. siControl	Reactome	R-HSA-1640170	Cell Cycle	-0.376	-2.697	0.000	0.000	106	91	29893;4176;995;6241;79682;3978;7083;2305;10733;11065;51053;9837;9493;84296;1869;10121;1058;4751;11064;5983;23649;9972;3161;7153;93323;6790;91750;701;401541;9088;147841;151246;3619;1719;5557;983;64151;2491;5427;9663;4085;580;1111;1062;5933;699;55355;4173;220134;990;83540;5347;8317;10403;23594;5883;991;23397;9212;81620;79019;81930;11130;64105;1031;54821;8318;641;672;1063;55722;10112;2237;55143;2322…	ACTR1A;AURKA;AURKB;BARD1;BLM;BRCA1;BRIP1;BUB1;BUB1B;CCNB2;CDC20;CDC25C;CDC45;CDC6;CDC7;CDCA5;CDCA8;CDK1;CDKN2C;CDT1;CENPA;CENPE;CENPF;CENPI;CENPK;CENPM;CENPP;CENPU;CEP72;CHEK1;CLSPN;CNTRL;DHFR;DNA2;E2F1;ERCC6L;ESCO2;EXO1;FEN1;FOXM1;GINS1;GINS4;GMNN;GTSE1;HAUS8;HJURP;HMMR;INCENP;KIF18A;KIF20A;KIF23;KIF2C;KNL1;LIG1;LIN52;LMNB1;LPIN2;MAD2L1;MCM10;MCM2;MCM4;MCM7;NCAPG;NCAPH;NDC80;NEK2;NEK7;NUF2;NUP15…
Baseline	RBPMS2-KD vs. siControl	Reactome	R-HSA-69278	Cell Cycle. Mitotic	-0.369	-2.574	0.000	0.000	94	80	4176;995;6241;79682;3978;7083;2305;10733;11065;51053;9837;9493;84296;1869;10121;1058;4751;11064;5983;23649;9972;3161;7153;93323;6790;91750;701;401541;9088;147841;151246;3619;1719;5557;983;64151;2491;5427;9663;4085;1062;5933;699;4173;220134;990;83540;5347;8317;10403;23594;991;23397;9212;81620;79019;81930;11130;64105;1031;54821;8318;1063;55722;10112;2237;55143;57082;1763;4001;51512;55388;4171;11004…	ACTR1A;AURKA;AURKB;BUB1;BUB1B;CCNB2;CDC20;CDC25C;CDC45;CDC6;CDC7;CDCA5;CDCA8;CDK1;CDKN2C;CDT1;CENPA;CENPE;CENPF;CENPI;CENPK;CENPM;CENPP;CENPU;CEP72;CNTRL;DHFR;DNA2;E2F1;ERCC6L;ESCO2;FEN1;FOXM1;GINS1;GINS4;GMNN;GTSE1;HAUS8;HMMR;INCENP;KIF18A;KIF20A;KIF23;KIF2C;KNL1;LIG1;LIN52;LMNB1;LPIN2;MAD2L1;MCM10;MCM2;MCM4;MCM7;NCAPG;NCAPH;NDC80;NEK2;NEK7;NUF2;NUP153;ORC1;ORC6;PKMYT1;PLK1;PLK4;POLA2;POLE2;PRIM…
Baseline	RBPMS2-KD vs. siControl	Reactome	R-HSA-141424	Amplification of signal from the kinetochores	-0.505	-2.411	0.000	0.001	27	24	701;401541;147841;151246;3619;2491;4085;1062;699;220134;83540;5347;10403;991;9212;79019;81930;11130;64105;54821;1063;55143;57082;11004	AURKB;BUB1;BUB1B;CDC20;CDCA8;CENPE;CENPF;CENPI;CENPK;CENPM;CENPP;ERCC6L;INCENP;KIF18A;KIF2C;KNL1;MAD2L1;NDC80;NUF2;PLK1;SGO2;SKA1;SPC24;ZWINT
Baseline	RBPMS2-KD vs. siControl	Reactome	R-HSA-141444	Amplification of signal from unattached kinetochores via a MAD2 inhibitory signal	-0.505	-2.411	0.000	0.001	27	24	701;401541;147841;151246;3619;2491;4085;1062;699;220134;83540;5347;10403;991;9212;79019;81930;11130;64105;54821;1063;55143;57082;11004	AURKB;BUB1;BUB1B;CDC20;CDCA8;CENPE;CENPF;CENPI;CENPK;CENPM;CENPP;ERCC6L;INCENP;KIF18A;KIF2C;KNL1;MAD2L1;NDC80;NUF2;PLK1;SGO2;SKA1;SPC24;ZWINT
Baseline	RBPMS2-KD vs. siControl	Reactome	R-HSA-68877	Mitotic Prometaphase	-0.448	-2.452	0.000	0.001	40	35	10121;1058;4751;11064;93323;701;401541;147841;151246;3619;983;64151;2491;4085;1062;699;220134;83540;5347;10403;991;23397;9212;79019;81930;11130;64105;54821;1063;55722;55143;57082;11004;113130;9133	ACTR1A;AURKB;BUB1;BUB1B;CCNB2;CDC20;CDCA5;CDCA8;CDK1;CENPA;CENPE;CENPF;CENPI;CENPK;CENPM;CENPP;CEP72;CNTRL;ERCC6L;HAUS8;INCENP;KIF18A;KIF2C;KNL1;MAD2L1;NCAPG;NCAPH;NDC80;NEK2;NUF2;PLK1;SGO2;SKA1;SPC24;ZWINT
Baseline	RBPMS2-KD vs. siControl	Reactome	R-HSA-68886	M Phase	-0.427	-2.483	0.000	0.002	49	43	10733;11065;9493;10121;1058;4751;11064;9972;93323;701;401541;147841;151246;3619;983;64151;2491;9663;4085;1062;699;220134;83540;5347;10403;991;23397;9212;79019;81930;11130;64105;54821;1063;55722;10112;55143;57082;4001;11004;113130;140609;9133	ACTR1A;AURKB;BUB1;BUB1B;CCNB2;CDC20;CDCA5;CDCA8;CDK1;CENPA;CENPE;CENPF;CENPI;CENPK;CENPM;CENPP;CEP72;CNTRL;ERCC6L;HAUS8;INCENP;KIF18A;KIF20A;KIF23;KIF2C;KNL1;LMNB1;LPIN2;MAD2L1;NCAPG;NCAPH;NDC80;NEK2;NEK7;NUF2;NUP153;PLK1;PLK4;SGO2;SKA1;SPC24;UBE2C;ZWINT
Baseline	RBPMS2-KD vs. siControl	Reactome	R-HSA-2500257	Resolution of Sister Chromatid Cohesion	-0.492	-2.471	0.000	0.002	31	27	701;401541;147841;151246;3619;983;2491;4085;1062;699;220134;83540;5347;10403;991;9212;79019;81930;11130;64105;54821;1063;55143;57082;11004;113130;9133	AURKB;BUB1;BUB1B;CCNB2;CDC20;CDCA5;CDCA8;CDK1;CENPE;CENPF;CENPI;CENPK;CENPM;CENPP;ERCC6L;INCENP;KIF18A;KIF2C;KNL1;MAD2L1;NDC80;NUF2;PLK1;SGO2;SKA1;SPC24;ZWINT
Baseline	RBPMS2-KD vs. siControl	Reactome	R-HSA-69618	Mitotic Spindle Checkpoint	-0.477	-2.315	0.000	0.002	28	24	701;401541;147841;151246;3619;2491;4085;1062;699;220134;83540;5347;10403;991;9212;79019;81930;11130;64105;54821;1063;55143;57082;11004	AURKB;BUB1;BUB1B;CDC20;CDCA8;CENPE;CENPF;CENPI;CENPK;CENPM;CENPP;ERCC6L;INCENP;KIF18A;KIF2C;KNL1;MAD2L1;NDC80;NUF2;PLK1;SGO2;SKA1;SPC24;ZWINT
Baseline	RBPMS2-KD vs. siControl	Reactome	R-HSA-68882	Mitotic Anaphase	-0.460	-2.303	0.000	0.002	31	26	701;401541;147841;151246;3619;2491;4085;1062;699;220134;83540;5347;10403;991;9212;79019;81930;11130;64105;54821;1063;55143;57082;4001;11004;113130	AURKB;BUB1;BUB1B;CDC20;CDCA5;CDCA8;CENPE;CENPF;CENPI;CENPK;CENPM;CENPP;ERCC6L;INCENP;KIF18A;KIF2C;KNL1;LMNB1;MAD2L1;NDC80;NUF2;PLK1;SGO2;SKA1;SPC24;ZWINT
Baseline	RBPMS2-KD vs. siControl	Reactome	R-HSA-5663220	RHO GTPases Activate Formins	-0.471	-2.282	0.000	0.003	28	24	701;401541;147841;151246;3619;2491;4085;1062;699;220134;83540;5347;10403;991;9212;79019;81930;11130;64105;54821;1063;55143;57082;11004	AURKB;BUB1;BUB1B;CDC20;CDCA8;CENPE;CENPF;CENPI;CENPK;CENPM;CENPP;ERCC6L;INCENP;KIF18A;KIF2C;KNL1;MAD2L1;NDC80;NUF2;PLK1;SGO2;SKA1;SPC24;ZWINT
Baseline	RBPMS2-KD vs. siControl	Reactome	R-HSA-69481	G2/M Checkpoints	-0.470	-2.257	0.000	0.003	27	20	983;580;1111;4173;990;8317;23594;5883;8318;641;672;1763;9156;83990;63967;51512;55388;4171;4998;9133	BARD1;BLM;BRCA1;BRIP1;CCNB2;CDC45;CDC6;CDC7;CDK1;CHEK1;CLSPN;DNA2;EXO1;GTSE1;MCM10;MCM2;MCM4;ORC1;ORC6;RAD9A
Baseline	RBPMS2-KD vs. siControl	Reactome	R-HSA-2467813	Separation of Sister Chromatids	-0.454	-2.247	0.000	0.004	30	25	701;401541;147841;151246;3619;2491;4085;1062;699;220134;83540;5347;10403;991;9212;79019;81930;11130;64105;54821;1063;55143;57082;11004;113130	AURKB;BUB1;BUB1B;CDC20;CDCA5;CDCA8;CENPE;CENPF;CENPI;CENPK;CENPM;CENPP;ERCC6L;INCENP;KIF18A;KIF2C;KNL1;MAD2L1;NDC80;NUF2;PLK1;SGO2;SKA1;SPC24;ZWINT
Baseline	RBPMS2-KD vs. siControl	Reactome	R-HSA-2555396	Mitotic Metaphase and Anaphase	-0.439	-2.221	0.000	0.004	32	26	701;401541;147841;151246;3619;2491;4085;1062;699;220134;83540;5347;10403;991;9212;79019;81930;11130;64105;54821;1063;55143;57082;4001;11004;113130	AURKB;BUB1;BUB1B;CDC20;CDCA5;CDCA8;CENPE;CENPF;CENPI;CENPK;CENPM;CENPP;ERCC6L;INCENP;KIF18A;KIF2C;KNL1;LMNB1;MAD2L1;NDC80;NUF2;PLK1;SGO2;SKA1;SPC24;ZWINT
Baseline	RBPMS2-KD vs. siControl	Reactome	R-HSA-195258	RHO GTPase Effectors	-0.398	-2.145	0.000	0.006	37	29	11113;701;401541;147841;151246;3619;2491;4085;1062;699;220134;83540;5347;10403;991;9212;79019;81930;11130;29941;64105;54821;9055;1063;55143;9928;57082;11004;808	AURKB;BUB1;BUB1B;CALM3;CDC20;CDCA8;CENPE;CENPF;CENPI;CENPK;CENPM;CENPP;CIT;ERCC6L;INCENP;KIF14;KIF18A;KIF2C;KNL1;MAD2L1;NDC80;NUF2;PKN3;PLK1;PRC1;SGO2;SKA1;SPC24;ZWINT
Baseline	RBPMS2-KD vs. siControl	Reactome	R-HSA-194315	Signaling by Rho GTPases	-0.361	-2.053	0.001	0.013	44	34	29127;1058;11113;701;401541;147841;151246;3619;2491;4085;1062;699;220134;83540;5347;10403;991;9212;79019;81930;11130;29941;64105;54821;9055;1063;55143;9928;57082;55789;397;84904;11004;808	ARHGDIB;ARHGEF39;AURKB;BUB1;BUB1B;CALM3;CDC20;CDCA8;CENPA;CENPE;CENPF;CENPI;CENPK;CENPM;CENPP;CIT;DEPDC1B;ERCC6L;INCENP;KIF14;KIF18A;KIF2C;KNL1;MAD2L1;NDC80;NUF2;PKN3;PLK1;PRC1;RACGAP1;SGO2;SKA1;SPC24;ZWINT
Baseline	RBPMS2-KD vs. siControl	Reactome	R-HSA-1280215	Cytokine Signaling in Immune system	0.412	2.363	0.000	0.013	32	18	9966;3592;91543;4734;5055;970;1958;6364;3841;8995;6655;9818;3977;8651;5292;4281;1026;3553	CCL20;CD70;CDKN1A;EGR1;IL12A;IL1B;KPNA5;LIFR;MID1;NEDD4;NUP58;PIM1;RSAD2;SERPINB2;SOCS1;SOS2;TNFSF15;TNFSF18
Baseline	RBPMS2-KD vs. siControl	Reactome	R-HSA-5693616	Presynaptic phase of homologous DNA pairing and strand exchange	-0.594	-1.994	0.010	0.018	10	9	580;1111;5883;641;672;7516;1763;9156;83990	BARD1;BLM;BRCA1;BRIP1;CHEK1;DNA2;EXO1;RAD9A;XRCC2
Baseline	RBPMS2-KD vs. siControl	Reactome	R-HSA-983231	Factors involved in megakaryocyte development and platelet production	-0.498	-1.954	0.005	0.023	16	11	81930;3832;9585;24137;1794;3833;10112;56992;146909;23046;11004	DOCK2;KIF11;KIF15;KIF18A;KIF18B;KIF20A;KIF20B;KIF21B;KIF2C;KIF4A;KIFC1
Baseline	RBPMS2-KD vs. siControl	Reactome	R-HSA-5693532	DNA Double-Strand Break Repair	-0.445	-1.907	0.013	0.029	19	17	348654;10721;5983;7517;8914;5427;580;1111;5883;641;672;7516;2237;1763;9156;83990;63967	BARD1;BLM;BRCA1;BRIP1;CHEK1;CLSPN;DNA2;EXO1;FEN1;GEN1;POLE2;POLQ;RAD9A;RFC3;TIMELESS;XRCC2;XRCC3
Baseline	RBPMS2-KD vs. siControl	Reactome	R-HSA-5693538	Homology Directed Repair	-0.445	-1.907	0.013	0.029	19	17	348654;10721;5983;7517;8914;5427;580;1111;5883;641;672;7516;2237;1763;9156;83990;63967	BARD1;BLM;BRCA1;BRIP1;CHEK1;CLSPN;DNA2;EXO1;FEN1;GEN1;POLE2;POLQ;RAD9A;RFC3;TIMELESS;XRCC2;XRCC3
Baseline	RBPMS2-KD vs. siControl	Reactome	R-HSA-6811434	COPI-dependent Golgi-to-ER retrograde traffic	-0.479	-1.839	0.006	0.039	15	10	81930;3832;9585;24137;3833;10112;56992;146909;23046;11004	KIF11;KIF15;KIF18A;KIF18B;KIF20A;KIF20B;KIF21B;KIF2C;KIF4A;KIFC1
Baseline	RBPMS2-KD vs. siControl	Reactome	R-HSA-983189	Kinesins	-0.479	-1.839	0.006	0.039	15	10	81930;3832;9585;24137;3833;10112;56992;146909;23046;11004	KIF11;KIF15;KIF18A;KIF18B;KIF20A;KIF20B;KIF21B;KIF2C;KIF4A;KIFC1
Baseline	RBPMS2-KD vs. siControl	Reactome	R-HSA-69306	DNA Replication	-0.387	-1.826	0.009	0.041	26	26	84515;890;4172;4176;3978;11065;51053;9837;84296;1869;5983;23649;5557;5427;4173;990;8317;23594;81620;8318;2237;1763;55388;4171;6502;4998	CCNA2;CDC45;CDC6;CDC7;CDT1;DNA2;E2F1;FEN1;GINS1;GINS4;GMNN;LIG1;MCM10;MCM2;MCM3;MCM4;MCM7;MCM8;ORC1;ORC6;POLA2;POLE2;PRIM1;RFC3;SKP2;UBE2C
Baseline	RBPMS2-KD vs. siControl	Reactome	R-HSA-5693607	Processing of DNA double-strand break ends	-0.495	-1.776	0.030	0.049	12	11	5983;8914;580;1111;5883;641;672;1763;9156;83990;63967	BARD1;BLM;BRCA1;BRIP1;CHEK1;CLSPN;DNA2;EXO1;RAD9A;RFC3;TIMELESS
Baseline	RBPMS2-KD vs. siControl	Reactome	R-HSA-5693579	Homologous DNA Pairing and Strand Exchange	-0.494	-1.765	0.023	0.050	12	11	5983;7517;580;1111;5883;641;672;7516;1763;9156;83990	BARD1;BLM;BRCA1;BRIP1;CHEK1;DNA2;EXO1;RAD9A;RFC3;XRCC2;XRCC3
Baseline	RBPMS2-KD vs. siControl	WikiPathways	WP4659	Gastrin Signaling Pathway	0.605	2.344	0.000	0.003	11	9	9076;5055;1958;5468;5054;1026;9314;182;650	BMP2;CDKN1A;CLDN1;EGR1;JAG1;KLF4;PPARG;SERPINB2;SERPINE1
Baseline	TIMP2-KD vs. siControl	Gene Ontology (Biological Process)	GO:0034340	response to type I interferon	0.710	2.707	0.000	0.000	13	13	4599;4939;3429;4600;117854;2537;8519;11274;4940;54739;684;25939;3437	BST2;IFI27;IFI6;IFIT3;IFITM1;MX1;MX2;OAS2;OAS3;SAMHD1;TRIM6;USP18;XAF1
Baseline	TIMP2-KD vs. siControl	Gene Ontology (Biological Process)	GO:0009615	response to virus	0.569	2.349	0.000	0.001	15	13	10964;4599;4939;3429;4600;117854;2537;8519;4940;684;25939;3437;64135	BST2;IFI27;IFI44L;IFI6;IFIH1;IFIT3;IFITM1;MX1;MX2;OAS2;OAS3;SAMHD1;TRIM6
Baseline	TIMP2-KD vs. siControl	Gene Ontology (Biological Process)	GO:0098542	defense response to other organism	0.517	2.229	0.002	0.003	17	14	10964;4599;4939;3429;4600;117854;2537;8519;4940;684;25939;3437;64135;10333	BST2;IFI27;IFI44L;IFI6;IFIH1;IFIT3;IFITM1;MX1;MX2;OAS2;OAS3;SAMHD1;TLR6;TRIM6
Baseline	TIMP2-KD vs. siControl	Gene Ontology (Biological Process)	GO:0019058	viral life cycle	0.547	1.947	0.000	0.027	11	7	4599;9076;3429;117854;8519;50848;4940	CLDN1;F11R;IFI27;IFITM1;MX1;OAS3;TRIM6
Baseline	TIMP2-KD vs. siControl	Reactome	R-HSA-909733	Interferon alpha/beta signaling	0.707	2.651	0.000	0.000	12	12	4599;4939;3429;4600;2537;8519;11274;4940;54739;684;25939;3437	BST2;IFI27;IFI6;IFIT3;IFITM1;MX1;MX2;OAS2;OAS3;SAMHD1;USP18;XAF1
Baseline	TIMP2-KD vs. siControl	Reactome	R-HSA-913531	Interferon Signaling	0.605	2.474	0.000	0.000	15	13	4599;4939;3429;4600;117854;2537;8519;11274;4940;54739;684;25939;3437	BST2;IFI27;IFI6;IFIT3;IFITM1;MX1;MX2;OAS2;OAS3;SAMHD1;TRIM6;USP18;XAF1
Baseline	TIMP2-KD vs. siControl	Reactome	R-HSA-168256	Immune System	0.334	2.004	0.004	0.007	43	23	2533;4599;719;7096;4939;10628;8972;3557;3429;4600;117854;55824;2537;8519;3162;11274;4940;55008;114907;54739;684;29126;25939	BST2;C3AR1;CD274;FBXO32;FYB1;HERC6;HMOX1;IFI27;IFI6;IFITM1;IL1RN;MGAM;MX1;MX2;OAS2;OAS3;PAG1;SAMHD1;TLR1;TRIM6;TXNIP;USP18;XAF1
Baseline	TIMP2-KD vs. siControl	Reactome	R-HSA-1280218	Adaptive Immune System	0.449	1.72	0.008	0.045	12	9	2533;7096;55824;8519;55008;114907;29126;26267;10333	CD274;FBXO10;FBXO32;FYB1;HERC6;IFITM1;PAG1;TLR1;TLR6
Baseline	TNS1-KD vs. siControl	Gene Ontology (Biological Process)	GO:0071103	DNA conformation change	0.535	2.817	0.000	0.001	24	19	51659;8438;8091;11339;79019;54107;891;64754;4171;84296;10592;55723;51203;8318;54069;8208;201254;2852;4175	ASF1B;CCNB1;CDC45;CENPM;CENPX;CHAF1B;GINS2;GINS4;GPER1;HMGA2;MCM2;MCM6;MIS18A;NUSAP1;OIP5;POLE3;RAD54L;SMC2;SMYD3
Baseline	TNS1-KD vs. siControl	Gene Ontology (Biological Process)	GO:0019932	second-messenger-mediated signaling	-0.536	-2.577	0.000	0.002	34	18	1956;10266;375346;2039;4987;1906;481;283383;4773;5139;2977;7852;90226;7320;55273;1910;196883;5031	ADCY4;ADGRD1;ATP1B1;CXCR4;DMTN;EDN1;EDNRB;EGFR;GUCY1A2;NFATC2;OPRL1;P2RY6;PDE3A;RAMP2;STIMATE;TMEM100;UBE2B;UCN2
Baseline	TNS1-KD vs. siControl	Gene Ontology (Biological Process)	GO:0043648	dicarboxylic acid metabolic process	0.588	2.459	0.000	0.019	13	9	8528;79944;162417;4522;57001;84706;1371;1719;51166	AADAT;CPOX;DDO;DHFR;GPT2;L2HGDH;MTHFD1;NAGS;SDHAF3
Baseline	TNS1-KD vs. siControl	Gene Ontology (Biological Process)	GO:0006333	chromatin assembly or disassembly	0.557	2.337	0.000	0.030	13	10	8091;11339;79019;54107;64754;4171;55723;54069;8208;201254	ASF1B;CENPM;CENPX;CHAF1B;HMGA2;MCM2;MIS18A;OIP5;POLE3;SMYD3
Baseline	TNS1-KD vs. siControl	Gene Ontology (Cellular Component)	GO:0005759	mitochondrial matrix	0.371	2.384	0.000	0.011	43	31	162417;51805;7298;5163;622;23424;84532;891;7019;3336;10105;57001;84706;56922;23590;2230;152926;51166;5019;708;79587;115416;36;5165;54534;51106;2653;2235;1738;3033;65993	AADAT;ACADSB;ACSS1;BDH1;C1QBP;CARS2;CCNB1;COQ3;DLD;FDX1;FECH;GCSH;GPT2;HADH;HSPE1;MALSU1;MCCC1;MRPL50;MRPS34;NAGS;OXCT1;PDK1;PDK3;PDSS1;PPIF;PPM1K;SDHAF3;TDRD7;TFAM;TFB1M;TYMS
Baseline	TNS1-KD vs. siControl	Reactome	R-HSA-1640170	Cell Cycle	0.434	3.313	0.000	0.000	63	35	28227;8900;1870;51659;4001;7298;4605;6241;9088;11339;79019;54107;55143;891;3978;5422;4171;347733;11130;84296;991;10592;8318;5427;1719;1031;57060;9883;4172;5525;151648;54069;1869;84515;7083	CCNA1;CCNB1;CDC20;CDC45;CDCA8;CDKN2C;CENPM;DHFR;E2F1;E2F2;GINS2;GINS4;LIG1;LMNB1;MCM2;MCM3;MCM8;MIS18A;MYBL2;OIP5;PCBP4;PKMYT1;POLA1;POLE2;POLE3;POM121;PPP2R3B;PPP2R5A;RRM2;SGO1;SMC2;TK1;TUBB2B;TYMS;ZWINT
Baseline	TNS1-KD vs. siControl	Reactome	R-HSA-69278	Cell Cycle. Mitotic	0.433	3.205	0.000	0.000	58	32	28227;8900;1870;51659;4001;7298;4605;6241;9088;79019;54107;55143;891;3978;5422;4171;347733;11130;84296;991;10592;8318;5427;1719;1031;9883;4172;5525;151648;1869;84515;7083	CCNA1;CCNB1;CDC20;CDC45;CDCA8;CDKN2C;CENPM;DHFR;E2F1;E2F2;GINS2;GINS4;LIG1;LMNB1;MCM2;MCM3;MCM8;MYBL2;PKMYT1;POLA1;POLE2;POLE3;POM121;PPP2R3B;PPP2R5A;RRM2;SGO1;SMC2;TK1;TUBB2B;TYMS;ZWINT
Baseline	TNS1-KD vs. siControl	Reactome	R-HSA-69206	G1/S Transition	0.561	2.756	0.000	0.000	22	15	28227;8900;7298;6241;54107;891;5422;4171;8318;5427;1719;4172;1869;84515;7083	CCNA1;CCNB1;CDC45;DHFR;E2F1;MCM2;MCM3;MCM8;POLA1;POLE2;POLE3;PPP2R3B;RRM2;TK1;TYMS
Baseline	TNS1-KD vs. siControl	Reactome	R-HSA-453279	Mitotic G1-G1/S phases	0.467	2.719	0.000	0.000	32	18	28227;8900;1870;7298;4605;6241;54107;891;5422;4171;8318;5427;1719;1031;4172;1869;84515;7083	CCNA1;CCNB1;CDC45;CDKN2C;DHFR;E2F1;E2F2;MCM2;MCM3;MCM8;MYBL2;POLA1;POLE2;POLE3;PPP2R3B;RRM2;TK1;TYMS
Baseline	TNS1-KD vs. siControl	Reactome	R-HSA-9006931	Signaling by Nuclear Receptors	0.468	2.156	0.011	0.027	16	13	2171;4602;5163;56603;220;8850;5469;216;5165;2288;192670;1738;57678	AGO4;ALDH1A1;ALDH1A3;CYP26B1;DLD;FABP5;FKBP4;GPAM;KAT2B;MED1;MYB;PDK1;PDK3
Baseline	TNS1-KD vs. siControl	Reactome	R-HSA-2500257	Resolution of Sister Chromatid Cohesion	0.556	2.098	0.000	0.029	11	8	79019;55143;891;347733;11130;991;5525;151648	CCNB1;CDC20;CDCA8;CENPM;PPP2R5A;SGO1;TUBB2B;ZWINT
Baseline	TNS1-KD vs. siControl	Reactome	R-HSA-73886	Chromosome Maintenance	0.592	2.158	0.000	0.031	10	8	11339;79019;54107;3978;5422;5427;54069;201254	CENPM;CENPX;LIG1;MIS18A;OIP5;POLA1;POLE2;POLE3
Baseline	TNS1-KD vs. siControl	Reactome	R-HSA-453274	Mitotic G2-G2/M phases	0.461	2.103	0.000	0.031	17	6	28227;8900;4605;9088;891;347733	CCNA1;CCNB1;MYBL2;PKMYT1;PPP2R3B;TUBB2B
Baseline	TNS1-KD vs. siControl	Reactome	R-HSA-69620	Cell Cycle Checkpoints	0.414	2.21	0.004	0.032	23	16	8900;9088;79019;55143;891;4171;11130;991;8318;57060;4172;5525;151648;84515;5698;4175	CCNA1;CCNB1;CDC20;CDC45;CDCA8;CENPM;MCM2;MCM3;MCM6;MCM8;PCBP4;PKMYT1;PPP2R5A;PSMB9;SGO1;ZWINT
Baseline	TNS1-KD vs. siControl	Reactome	R-HSA-69275	G2/M Transition	0.510	2.179	0.000	0.033	15	6	28227;8900;4605;9088;891;347733	CCNA1;CCNB1;MYBL2;PKMYT1;PPP2R3B;TUBB2B
Baseline	TNS1-KD vs. siControl	WikiPathways	WP4022	Pyrimidine metabolism	0.535	2.173	0.000	0.012	14	12	7298;1723;6241;54107;5422;654364;5427;7083;978;1890;5426;30833	CDA;DHODH;NME1-NME2;NT5C;POLA1;POLE;POLE2;POLE3;RRM2;TK1;TYMP;TYMS
Baseline	TNS1-KD vs. siControl	WikiPathways	WP534	Glycolysis and Gluconeogenesis	0.602	2.182	0.000	0.016	10	9	6518;3099;6513;2026;2821;230;2023;3939;1738	ALDOC;DLD;ENO1;ENO2;GPI;HK2;LDHA;SLC2A1;SLC2A5
Baseline	TNS1-KD vs. siControl	WikiPathways	WP2446	Retinoblastoma Gene in Cancer	0.457	2.195	0.000	0.023	20	16	1870;7298;6241;891;5422;3925;10592;8318;5427;1719;4172;1869;8819;4175;11124;5426	CCNB1;CDC45;DHFR;E2F1;E2F2;FAF1;MCM3;MCM6;POLA1;POLE;POLE2;RRM2;SAP30;SMC2;STMN1;TYMS
Baseline	TNS1-KD vs. siControl	WikiPathways	WP45	G1 to S cell cycle control	0.463	2.064	0.003	0.023	16	13	8900;1870;891;4171;8318;5427;1031;4172;1869;4175;1032;5426;1028	CCNA1;CCNB1;CDC45;CDKN1C;CDKN2C;CDKN2D;E2F1;E2F2;MCM2;MCM3;MCM6;POLE;POLE2
Baseline	TNS1-KD vs. siControl	WikiPathways	WP399	Wnt Signaling Pathway and Pluripotency	0.543	2.21	0.003	0.042	12	2	28227;7855	FZD5;PPP2R3B
Cholesterol overload	ADAMTS7-KD vs. siControl	Gene Ontology (Biological Process)	GO:0098742	cell-cell adhesion via plasma-membrane adhesion molecules	0.455	2.706	0.000	0.000	44	25	56128;6402;27253;57463;221935;5101;421;3556;56129;57717;64101;56123;9076;120114;56126;56130;56112;56104;5789;56127;7048;56111;56122;5099;26167	AMIGO1;ARVCF;CLDN1;FAT3;IL1RAP;LRRC4;PCDH17;PCDH7;PCDH9;PCDHB10;PCDHB13;PCDHB14;PCDHB16;PCDHB5;PCDHB6;PCDHB7;PCDHB8;PCDHB9;PCDHGA3;PCDHGA4;PCDHGB1;PTPRD;SDK1;SELL;TGFBR2
Cholesterol overload	ADAMTS7-KD vs. siControl	Gene Ontology (Biological Process)	GO:0009615	response to virus	0.424	2.703	0.000	0.000	49	21	3627;91543;51191;3433;8638;2633;3434;9636;64108;3437;10018;23586;7852;5179;6041;64135;81622;4939;2635;64170;4940	BCL2L11;CARD9;CXCL10;CXCR4;DDX58;GBP1;GBP3;HERC5;IFIH1;IFIT1;IFIT2;IFIT3;ISG15;OAS2;OAS3;OASL;PENK;RNASEL;RSAD2;RTP4;UNC93B1
Cholesterol overload	ADAMTS7-KD vs. siControl	Gene Ontology (Biological Process)	GO:0007059	chromosome segregation	-0.522	-3.127	0.000	0.000	65	49	10051;891;9787;10403;7283;23397;9055;83990;332;146909;1063;81610;10615;1843;10460;64151;55839;11004;55166;221150;83540;991;51203;7153;1062;24137;151648;9319;701;3833;55165;55355;57082;699;4085;220134;9232;157570;642636;29127;57405;9493;7272;4288;26271;5347;990;4751;9134	BIRC5;BRIP1;BUB1;BUB1B;CCNB1;CCNE2;CDC20;CDC6;CENPE;CENPF;CENPN;CENPQ;CEP55;DLGAP5;DUSP1;ESCO2;FAM83D;FBXO5;HJURP;KIF18B;KIF23;KIF2C;KIF4A;KIFC1;KNL1;MAD2L1;MKI67;NCAPG;NCAPH;NDC80;NEK2;NUF2;NUSAP1;PLK1;PRC1;PTTG1;RACGAP1;RAD21L1;SGO1;SKA1;SKA3;SMC4;SPAG5;SPC25;TACC3;TOP2A;TRIP13;TTK;TUBG1
Cholesterol overload	ADAMTS7-KD vs. siControl	Gene Ontology (Biological Process)	GO:1902850	microtubule cytoskeleton organization involved in mitosis	-0.528	-2.509	0.000	0.001	30	24	8556;6790;3832;891;10403;7283;9055;10460;83540;991;51203;1062;1058;22974;24137;4605;3833;29127;57405;9493;7272;5347;4751;137886	AURKA;CCNB1;CDC14A;CDC20;CENPA;CENPE;KIF11;KIF23;KIF4A;KIFC1;MYBL2;NDC80;NEK2;NUF2;NUSAP1;PLK1;PRC1;RACGAP1;SPC25;TACC3;TPX2;TTK;TUBG1;UBXN2B
Cholesterol overload	ADAMTS7-KD vs. siControl	Gene Ontology (Biological Process)	GO:0044772	mitotic cell cycle phase transition	-0.392	-2.577	0.000	0.001	96	51	1163;1063;4998;995;1033;1843;1112;10460;9125;9833;51512;1869;51514;1021;991;1062;8450;22974;10733;11113;890;983;9319;3624;3373;701;55388;3161;91607;11065;699;2273;54443;4085;9133;6347;128239;2305;7272;8318;26271;5347;5087;990;4751;23194;586;63967;9134;6241;2672	ANLN;BCAT1;BUB1;BUB1B;CCL2;CCNA2;CCNB2;CCNE2;CDC20;CDC25C;CDC45;CDC6;CDK1;CDK6;CDKN3;CENPE;CENPF;CIT;CKS1B;CLSPN;CNOT9;CUL4B;DTL;DUSP1;E2F1;FBXL7;FBXO5;FHL1;FOXM1;FOXN3;GFI1;GTSE1;HMMR;HYAL1;INHBA;IQGAP3;MAD2L1;MCM10;MELK;NEK2;ORC1;PBX1;PLK1;PLK4;RRM2;SLFN11;TACC3;TPX2;TRIP13;TTK;UBE2C
Cholesterol overload	ADAMTS7-KD vs. siControl	Gene Ontology (Biological Process)	GO:0006260	DNA replication	-0.441	-2.449	0.000	0.002	50	49	5422;10926;1017;114799;5983;22891;80010;55704;81620;675;1663;2736;5557;163859;1111;8099;51659;6282;79915;580;11169;641;5763;10721;9837;29980;83990;8208;4998;2069;9156;58525;64061;51514;890;983;55388;1763;91607;157570;8318;26271;9768;990;63967;9134;23054;6241;6418	ATAD5;BARD1;BLM;BRCA2;BRIP1;CCDC88A;CCNA2;CCNE2;CDC45;CDC6;CDK1;CDK2;CDK2AP1;CDT1;CHAF1B;CHEK1;CLSPN;DBF4;DDX11;DNA2;DONSON;DTL;EREG;ESCO1;ESCO2;EXO1;FBXO5;GINS1;GINS2;GLI2;MCM10;NCOA6;ORC1;PCLAF;POLA1;POLQ;PRIM1;PTMS;RFC3;RMI1;RRM2;S100A11;SDE2;SET;SLFN11;TSPYL2;WDHD1;WIZ;ZNF365
Cholesterol overload	ADAMTS7-KD vs. siControl	Gene Ontology (Biological Process)	GO:0044839	cell cycle G2/M phase transition	-0.464	-2.451	0.000	0.002	41	33	9088;79915;595;5218;641;6790;891;7283;10763;29980;1063;4998;995;1112;9833;51512;51514;22974;10733;11113;890;983;3161;2273;9133;2305;26271;5347;5087;990;4751;23194;63967	ATAD5;AURKA;BLM;CCNA2;CCNB1;CCNB2;CCND1;CDC25C;CDC6;CDK1;CDK14;CENPF;CIT;CLSPN;DONSON;DTL;FBXL7;FBXO5;FHL1;FOXM1;FOXN3;GTSE1;HMMR;MELK;NEK2;NES;ORC1;PBX1;PKMYT1;PLK1;PLK4;TPX2;TUBG1
Cholesterol overload	ADAMTS7-KD vs. siControl	Gene Ontology (Biological Process)	GO:0071103	DNA conformation change	-0.447	-2.384	0.000	0.003	41	29	10051;891;201161;9837;23397;2491;83990;8208;25788;64105;64151;6662;64061;55839;55166;51203;7153;1058;64946;983;3148;1763;8438;55355;57082;54892;3070;8318;6418	BRIP1;CCNB1;CDC45;CDK1;CENPA;CENPH;CENPI;CENPK;CENPN;CENPQ;CENPV;CHAF1B;DNA2;GINS1;HELLS;HJURP;HMGB2;KNL1;NCAPG;NCAPG2;NCAPH;NUSAP1;RAD54B;RAD54L;SET;SMC4;SOX9;TOP2A;TSPYL2
Cholesterol overload	ADAMTS7-KD vs. siControl	Gene Ontology (Biological Process)	GO:0034340	response to type I interferon	0.542	2.404	0.000	0.003	19	10	91543;3433;8638;3434;9636;3437;2634;6041;4939;4940	GBP2;IFIT1;IFIT2;IFIT3;ISG15;OAS2;OAS3;OASL;RNASEL;RSAD2
Cholesterol overload	ADAMTS7-KD vs. siControl	Gene Ontology (Biological Process)	GO:0033044	regulation of chromosome organization	-0.436	-2.36	0.000	0.003	50	32	26354;93649;891;9787;201161;10403;29028;1063;1843;10460;3184;3553;991;7153;1062;9319;701;699;4085;9232;6622;7272;8318;4288;26271;5347;3976;990;4751;4602;6418;2672	ATAD2;BUB1;BUB1B;CCNB1;CDC20;CDC45;CDC6;CENPE;CENPF;CENPV;DLGAP5;DUSP1;FBXO5;GFI1;GNL3;HNRNPD;IL1B;LIF;MAD2L1;MKI67;MYB;MYOCD;NDC80;NEK2;PLK1;PTTG1;SET;SNCA;TACC3;TOP2A;TRIP13;TTK
Cholesterol overload	ADAMTS7-KD vs. siControl	Gene Ontology (Biological Process)	GO:0007051	spindle organization	-0.489	-2.385	0.000	0.003	32	28	55142;6491;7430;3303;8556;6790;3832;891;10403;7283;9055;10615;10460;83540;991;1062;22974;24137;4605;3833;29127;57405;259266;9493;7272;26271;5347;4751	ASPM;AURKA;CCNB1;CDC14A;CDC20;CENPE;EZR;FBXO5;HAUS2;HSPA1A;KIF11;KIF23;KIF4A;KIFC1;MYBL2;NDC80;NEK2;NUF2;PLK1;PRC1;RACGAP1;SPAG5;SPC25;STIL;TACC3;TPX2;TTK;TUBG1
Cholesterol overload	ADAMTS7-KD vs. siControl	Gene Ontology (Biological Process)	GO:0010948	negative regulation of cell cycle process	-0.415	-2.352	0.000	0.003	54	38	595;641;11335;6790;8850;891;4682;10403;29980;2124;1063;4998;995;1843;1112;9125;51512;1869;51514;991;983;9319;701;91607;699;2273;4085;9232;6347;7272;26271;5347;3976;990;4751;23194;63967;6241	AURKA;BLM;BUB1;BUB1B;CBX3;CCL2;CCNB1;CCND1;CDC20;CDC25C;CDC6;CDK1;CENPF;CLSPN;CNOT9;DONSON;DTL;DUSP1;E2F1;EVI2B;FBXL7;FBXO5;FHL1;FOXN3;GTSE1;KAT2B;LIF;MAD2L1;NDC80;NEK2;NUBP1;ORC1;PLK1;PTTG1;RRM2;SLFN11;TRIP13;TTK
Cholesterol overload	ADAMTS7-KD vs. siControl	Gene Ontology (Biological Process)	GO:0098542	defense response to other organism	0.386	2.417	0.000	0.003	48	18	3627;91543;51191;3433;8638;2633;3434;9636;64108;3437;23586;6041;64135;81622;4939;2635;64170;4940	CARD9;CXCL10;DDX58;GBP1;GBP3;HERC5;IFIH1;IFIT1;IFIT2;IFIT3;ISG15;OAS2;OAS3;OASL;RNASEL;RSAD2;RTP4;UNC93B1
Cholesterol overload	ADAMTS7-KD vs. siControl	Gene Ontology (Biological Process)	GO:0048285	organelle fission	-0.348	-2.32	0.000	0.003	101	73	3303;151246;1111;1164;55143;5159;9088;81930;595;9735;8556;641;7040;6790;3832;9585;10051;891;9787;10403;7283;83987;23397;9055;83990;146909;1063;10615;995;2175;2069;25788;1843;10460;64151;3553;56603;11004;83540;991;51203;7153;1062;22974;24137;890;4605;151648;9319;701;3833;55165;11065;699;255324;54443;4085;9133;9232;642636;113115;29127;259266;9493;7272;4288;26271;5347;3976;990;4751;9134;137886	ANLN;ASPM;AURKA;BLM;BRIP1;BUB1;BUB1B;CCDC8;CCNA2;CCNB1;CCNB2;CCND1;CCNE2;CDC14A;CDC20;CDC25C;CDC6;CDCA8;CENPE;CENPF;CEP55;CHEK1;CKS2;CYP26B1;DLGAP5;DUSP1;EPGN;EREG;FANCA;FBXO5;HSPA1A;IL1B;KIF11;KIF18A;KIF18B;KIF20B;KIF23;KIF2C;KIF4A;KIFC1;KNTC1;LIF;MAD2L1;MKI67;MTFR2;MYBL2;NCAPG;NCAPH;NDC80;NEK2;NUF2;NUSAP1;PDGFRB;PKMYT1;PLK1;PRC1;PTTG1;RACGAP1;RAD21L1;RAD54B;SGO1;SGO2;SMC4;SPAG5;TACC3;TGFB1;TOP2…
Cholesterol overload	ADAMTS7-KD vs. siControl	Gene Ontology (Biological Process)	GO:0000910	cytokinesis	-0.537	-2.298	0.000	0.004	22	13	51203;1058;24137;11113;6711;55165;54443;90120;29127;9493;5347;990;10112	ANLN;CDC6;CENPA;CEP55;CIT;KIF20A;KIF23;KIF4A;NUSAP1;PLK1;RACGAP1;SPTBN1;TMEM250
Cholesterol overload	ADAMTS7-KD vs. siControl	Gene Ontology (Biological Process)	GO:0051321	meiotic cell cycle	-0.426	-2.26	0.000	0.006	45	28	23397;83990;995;2175;2069;25788;1843;9156;7516;56603;83540;991;7153;151648;9319;701;8438;699;9232;642636;29893;259266;7272;26271;5347;3976;4751;9134	ASPM;BRIP1;BUB1;BUB1B;CCNE2;CDC20;CDC25C;CYP26B1;DUSP1;EREG;EXO1;FANCA;FBXO5;LIF;NCAPH;NEK2;NUF2;PLK1;PSMC3IP;PTTG1;RAD21L1;RAD54B;RAD54L;SGO1;TOP2A;TRIP13;TTK;XRCC2
Cholesterol overload	ADAMTS7-KD vs. siControl	Gene Ontology (Biological Process)	GO:1901987	regulation of cell cycle phase transition	-0.359	-2.208	0.000	0.010	73	47	595;9735;8556;641;7040;6790;891;9787;10403;7283;29980;1063;81610;4998;995;1843;1112;9125;51512;1869;51514;991;1062;8450;22974;10733;983;9319;3373;701;3161;91607;11065;699;2273;54443;4085;6347;7272;8318;26271;5347;5087;990;4751;23194;63967	ANLN;AURKA;BLM;BUB1;BUB1B;CCL2;CCNB1;CCND1;CDC14A;CDC20;CDC25C;CDC45;CDC6;CDK1;CENPE;CENPF;CLSPN;CNOT9;CUL4B;DLGAP5;DONSON;DTL;DUSP1;E2F1;FAM83D;FBXL7;FBXO5;FHL1;FOXN3;GTSE1;HMMR;HYAL1;KNTC1;MAD2L1;NDC80;NEK2;ORC1;PBX1;PLK1;PLK4;SLFN11;TGFB1;TPX2;TRIP13;TTK;TUBG1;UBE2C
Cholesterol overload	ADAMTS7-KD vs. siControl	Gene Ontology (Biological Process)	GO:0001525	angiogenesis	-0.336	-2.101	0.000	0.027	77	37	55333;2069;10855;10365;3553;8291;2828;7070;1490;3200;4162;7342;1960;1003;84870;8823;1306;3373;255324;6347;11082;3576;947;81575;126393;1286;83700;1901;688;1296;3569;64344;6355;3690;5743;4017;5764	APOLD1;CCL2;CCL8;CCN2;CD34;CDH5;COL15A1;COL4A4;COL8A2;CXCL8;DYSF;EGR3;EPGN;EREG;ESM1;FGF16;GPR4;HIF3A;HOXA3;HPSE;HSPB6;HYAL1;IL1B;IL6;ITGB3;JAM3;KLF2;KLF5;LOXL2;MCAM;PTGS2;PTN;RSPO3;S1PR1;SYNJ2BP;THY1;UBP1
Cholesterol overload	ADAMTS7-KD vs. siControl	Gene Ontology (Biological Process)	GO:0044843	cell cycle G1/S phase transition	-0.381	-2.093	0.002	0.028	49	25	81610;4998;995;1033;9125;51512;1869;1021;8450;890;983;3624;3373;55388;91607;2273;6347;128239;8318;26271;990;586;9134;6241;2672	BCAT1;CCL2;CCNA2;CCNE2;CDC25C;CDC45;CDC6;CDK1;CDK6;CDKN3;CNOT9;CUL4B;E2F1;FAM83D;FBXO5;FHL1;GFI1;GTSE1;HYAL1;INHBA;IQGAP3;MCM10;ORC1;RRM2;SLFN11
Cholesterol overload	ADAMTS7-KD vs. siControl	Gene Ontology (Biological Process)	GO:0007292	female gamete generation	-0.487	-2.057	0.002	0.036	22	20	9510;675;8085;5997;6790;891;5806;8654;23397;7130;2069;7153;9319;3624;259266;7272;26271;5347;6875;5743	ADAMTS1;ASPM;AURKA;BRCA2;CCNB1;EREG;FBXO5;INHBA;KMT2D;NCAPH;PDE5A;PLK1;PTGS2;PTX3;RGS2;TAF4B;TNFAIP6;TOP2A;TRIP13;TTK
Cholesterol overload	ADAMTS7-KD vs. siControl	Gene Ontology (Biological Process)	GO:0031023	microtubule organizing center organization	-0.465	-2.042	0.002	0.037	23	23	284403;64793;1017;55835;117178;7514;22809;675;55142;6491;1111;6790;3832;8850;4682;7516;10733;983;151648;5347;9768;4751;137886	ATF5;AURKA;BRCA2;CDK1;CDK2;CENPJ;CEP85;CHEK1;HAUS2;KAT2B;KIF11;NEK2;NUBP1;PCLAF;PLK1;PLK4;SGO1;SSX2IP;STIL;UBXN2B;WDR62;XPO1;XRCC2
Cholesterol overload	ADAMTS7-KD vs. siControl	Gene Ontology (Biological Process)	GO:0000075	cell cycle checkpoint	-0.365	-2.045	0.000	0.038	52	35	595;1407;9735;641;7040;6790;891;10403;29980;83990;1063;79968;4998;995;83695;1843;1112;9125;51512;55055;1869;51514;991;7153;983;9319;701;1763;699;4085;7272;8318;5347;990;63967	AURKA;BLM;BRIP1;BUB1;BUB1B;CCNB1;CCND1;CDC20;CDC25C;CDC45;CDC6;CDK1;CENPF;CLSPN;CNOT9;CRY1;DNA2;DONSON;DTL;DUSP1;E2F1;FOXN3;GTSE1;KNTC1;MAD2L1;NDC80;ORC1;PLK1;RHNO1;TGFB1;TOP2A;TRIP13;TTK;WDR76;ZWILCH
Cholesterol overload	ADAMTS7-KD vs. siControl	Gene Ontology (Cellular Component)	GO:0000793	condensed chromosome	-0.467	-2.666	0.000	0.000	53	41	9735;641;11335;6790;10051;891;201161;10403;7283;23397;332;1063;10615;6853;64105;64151;55839;55055;11004;221150;83540;7153;1062;1058;64946;151648;147841;3148;701;55355;57082;699;54892;4085;220134;642636;57405;54821;4288;5347;4751	AURKA;BIRC5;BLM;BUB1;BUB1B;CBX3;CCNB1;CENPA;CENPE;CENPF;CENPH;CENPK;CENPN;CENPV;ERCC6L;HJURP;HMGB2;KIF2C;KNL1;KNTC1;MAD2L1;MKI67;NCAPG;NCAPG2;NCAPH;NDC80;NEK2;NUF2;PLK1;RAD21L1;SGO1;SKA1;SKA3;SMC4;SPAG5;SPC24;SPC25;SYN1;TOP2A;TUBG1;ZWILCH
Cholesterol overload	ADAMTS7-KD vs. siControl	Gene Ontology (Cellular Component)	GO:0005819	spindle	-0.465	-2.782	0.000	0.000	61	46	9735;8556;80817;11335;6790;3832;9585;891;5516;9787;201161;7283;9055;332;146909;1063;56992;81610;10615;10460;221150;57509;991;51203;1062;22974;24137;983;151648;79801;701;3833;150468;4085;220134;4739;29127;259266;9493;7272;26271;5347;990;4751;10112;137886	ASPM;AURKA;BIRC5;BUB1B;CBX3;CCNB1;CDC14A;CDC20;CDC6;CDK1;CENPE;CENPF;CENPV;CEP44;CKAP2L;DLGAP5;FAM83D;FBXO5;KIF11;KIF15;KIF18B;KIF20A;KIF20B;KIF23;KIF4A;KIFC1;KNTC1;MAD2L1;MTUS1;NEDD9;NEK2;NUSAP1;PLK1;PPP2CB;PRC1;RACGAP1;SGO1;SHCBP1;SKA1;SKA3;SPAG5;TACC3;TPX2;TTK;TUBG1;UBXN2B
Cholesterol overload	ADAMTS7-KD vs. siControl	Gene Ontology (Cellular Component)	GO:0030496	midbody	-0.510	-2.411	0.000	0.001	30	20	9055;332;1063;10615;58525;1062;24137;11113;983;7184;79801;3309;55165;54443;29127;259266;9493;5347;4751;10112	ANLN;ASPM;BIRC5;CDK1;CENPE;CENPF;CEP55;CIT;HSP90B1;HSPA5;KIF20A;KIF23;KIF4A;NEK2;PLK1;PRC1;RACGAP1;SHCBP1;SPAG5;WIZ
Cholesterol overload	ADAMTS7-KD vs. siControl	Gene Ontology (Cellular Component)	GO:0098687	chromosomal region	-0.392	-2.344	0.000	0.001	63	42	9735;641;11335;6790;8850;891;5516;201161;10403;2491;332;1063;4998;10615;64105;64151;55839;55055;11004;55166;221150;83540;1062;1058;64946;983;151648;147841;701;1763;55355;57082;699;4085;3070;220134;157570;57405;54821;7272;5347;4751	AURKA;BIRC5;BLM;BUB1;BUB1B;CBX3;CCNB1;CDK1;CENPA;CENPE;CENPF;CENPH;CENPI;CENPK;CENPN;CENPQ;CENPV;DNA2;ERCC6L;ESCO2;HELLS;HJURP;KAT2B;KIF2C;KNL1;KNTC1;MAD2L1;NCAPG;NDC80;NEK2;NUF2;ORC1;PLK1;PPP2CB;SGO1;SKA1;SKA3;SPAG5;SPC24;SPC25;TTK;ZWILCH
Cholesterol overload	ADAMTS7-KD vs. siControl	Gene Ontology (Cellular Component)	GO:0005874	microtubule	-0.391	-2.373	0.000	0.001	67	46	10376;81930;9532;9735;84376;6790;1759;283431;3832;25941;55829;9585;4131;58526;7283;7280;9055;332;146909;56992;10615;10397;51512;11004;8291;221150;57509;51203;1062;79739;22974;24137;983;57606;4130;3833;4133;220134;29127;259266;9493;9654;5347;4751;10112;51673	ASPM;AURKA;BAG2;BIRC5;CDK1;CENPE;DNM1;DYSF;GAS2L3;GTSE1;HOOK3;KIF11;KIF15;KIF18A;KIF18B;KIF20A;KIF20B;KIF23;KIF2C;KIF4A;KIFC1;KNTC1;MAP1A;MAP1B;MAP2;MID1IP1;MTUS1;NDRG1;NEK2;NUSAP1;PLK1;PRC1;RACGAP1;SELENOS;SKA1;SKA3;SLAIN2;SPAG5;TPGS2;TPPP3;TPX2;TTLL4;TTLL7;TUBA1B;TUBB2A;TUBG1
Cholesterol overload	ADAMTS7-KD vs. siControl	Gene Ontology (Cellular Component)	GO:0030055	cell-substrate junction	-0.352	-2.007	0.000	0.022	53	48	387;9124;7534;3672;8650;928;2037;2274;8496;8649;6385;7430;726;3303;55740;10672;5829;5159;81848;3696;8874;2697;6237;10395;5817;55612;5880;9404;11135;8394;3383;2768;7070;3371;4162;7184;3309;23371;2273;55914;4739;10211;3660;85458;3676;9493;3690;89782	ARHGEF7;CAPN5;CD9;CDC42EP1;DIXDC1;DLC1;ENAH;EPB41L2;ERBIN;EZR;FERMT1;FHL1;FHL2;FLOT1;GJA1;GNA12;GNA13;HSP90B1;HSPA1A;HSPA5;ICAM1;IRF2;ITGA1;ITGA4;ITGB3;ITGB8;KIF23;LAMTOR3;LMLN;LPXN;MCAM;NEDD9;NUMB;PDGFRB;PDLIM1;PIP5K1A;PPFIBP1;PVR;PXN;RAC2;RHOA;RRAS;SDC4;SPRY4;THY1;TNC;TNS2;YWHAZ
Cholesterol overload	ADAMTS7-KD vs. siControl	Reactome	R-HSA-68877	Mitotic Prometaphase	-0.505	-2.763	0.000	0.000	47	35	10051;891;5516;10403;7283;7280;23397;2491;332;1063;64105;64151;55839;55055;11004;55166;83540;991;1062;1058;10733;64946;983;151648;147841;701;57082;699;4085;9133;220134;57405;54821;5347;4751	BIRC5;BUB1;BUB1B;CCNB1;CCNB2;CDC20;CDK1;CENPA;CENPE;CENPF;CENPH;CENPI;CENPK;CENPN;CENPQ;ERCC6L;KIF2C;KNL1;MAD2L1;NCAPG;NCAPH;NDC80;NEK2;NUF2;PLK1;PLK4;PPP2CB;SGO1;SKA1;SMC4;SPC24;SPC25;TUBB2A;TUBG1;ZWILCH
Cholesterol overload	ADAMTS7-KD vs. siControl	Reactome	R-HSA-1640170	Cell Cycle	-0.416	-2.94	0.000	0.000	126	76	10051;891;5516;7533;10403;7283;7280;9837;23397;2491;83990;332;1163;1063;4998;995;83695;9156;64105;132660;64151;51512;55839;55055;1869;11004;55166;83540;1021;991;7112;7153;1062;1058;22974;10733;64946;7083;890;983;4605;151648;147841;701;55388;1763;3161;11065;55355;57082;699;54892;4085;9133;220134;9232;157570;57405;29893;54821;2305;9493;8318;26271;5347;990;4751;23194;10112;63967;9134;4001;6241;6418;…	BIRC5;BRIP1;BUB1;BUB1B;CCNA2;CCNB1;CCNB2;CCNE2;CDC20;CDC25C;CDC45;CDC6;CDK1;CDK6;CENPA;CENPE;CENPF;CENPH;CENPI;CENPK;CENPN;CENPQ;CKS1B;CLSPN;CNEP1R1;DNA2;E2F1;ERCC6L;ESCO2;EXO1;FBXL7;FBXO5;FOXM1;GINS1;GTSE1;HJURP;HMMR;KIF20A;KIF23;KIF2C;KMT5A;KNL1;LIN54;LMNB1;MAD2L1;MCM10;MYBL2;NCAPG;NCAPG2;NCAPH;NDC80;NEK2;NUF2;ORC1;PLK1;PLK4;PPP2CB;PSMC3IP;PTTG1;RHNO1;RRM2;SET;SGO1;SKA1;SMC4;SPC24;SPC25;TK1;TMP…
Cholesterol overload	ADAMTS7-KD vs. siControl	Reactome	R-HSA-68886	M Phase	-0.510	-3.055	0.000	0.000	63	46	10051;891;5516;10403;7283;7280;23397;2491;332;1063;64105;64151;55839;55055;11004;55166;83540;991;7112;1062;1058;10733;64946;983;151648;147841;701;11065;57082;699;54892;4085;9133;220134;9232;57405;54821;9493;26271;5347;4751;10112;4001;6418;255919;387893	BIRC5;BUB1;BUB1B;CCNB1;CCNB2;CDC20;CDK1;CENPA;CENPE;CENPF;CENPH;CENPI;CENPK;CENPN;CENPQ;CNEP1R1;ERCC6L;FBXO5;KIF20A;KIF23;KIF2C;KMT5A;KNL1;LMNB1;MAD2L1;NCAPG;NCAPG2;NCAPH;NDC80;NEK2;NUF2;PLK1;PLK4;PPP2CB;PTTG1;SET;SGO1;SKA1;SMC4;SPC24;SPC25;TMPO;TUBB2A;TUBG1;UBE2C;ZWILCH
Cholesterol overload	ADAMTS7-KD vs. siControl	Reactome	R-HSA-69278	Cell Cycle. Mitotic	-0.448	-3.071	0.000	0.000	108	69	10051;891;5516;10403;7283;7280;9837;23397;2491;332;1163;1063;4998;995;64105;132660;64151;51512;55839;55055;1869;11004;55166;83540;1021;991;7112;7153;1062;1058;22974;10733;64946;7083;890;983;4605;151648;147841;701;55388;1763;3161;11065;57082;699;54892;4085;9133;220134;9232;157570;57405;54821;2305;9493;8318;26271;5347;990;4751;23194;10112;9134;4001;6241;6418;255919;387893	BIRC5;BUB1;BUB1B;CCNA2;CCNB1;CCNB2;CCNE2;CDC20;CDC25C;CDC45;CDC6;CDK1;CDK6;CENPA;CENPE;CENPF;CENPH;CENPI;CENPK;CENPN;CENPQ;CKS1B;CNEP1R1;DNA2;E2F1;ERCC6L;ESCO2;FBXL7;FBXO5;FOXM1;GINS1;GTSE1;HMMR;KIF20A;KIF23;KIF2C;KMT5A;KNL1;LIN54;LMNB1;MAD2L1;MCM10;MYBL2;NCAPG;NCAPG2;NCAPH;NDC80;NEK2;NUF2;ORC1;PLK1;PLK4;PPP2CB;PTTG1;RRM2;SET;SGO1;SKA1;SMC4;SPC24;SPC25;TK1;TMPO;TOP2A;TPX2;TUBB2A;TUBG1;UBE2C;ZWILCH
Cholesterol overload	ADAMTS7-KD vs. siControl	Reactome	R-HSA-195258	RHO GTPase Effectors	-0.494	-2.721	0.000	0.000	48	35	5516;7533;10403;7280;5880;2491;81624;9055;332;1063;995;64105;5063;55839;55055;11004;55166;83540;991;1062;1058;64946;11113;151648;147841;701;57082;699;4085;220134;128239;5062;57405;54821;5347	BIRC5;BUB1;BUB1B;CDC20;CDC25C;CENPA;CENPE;CENPF;CENPH;CENPI;CENPK;CENPN;CENPQ;CIT;DIAPH3;ERCC6L;IQGAP3;KIF2C;KNL1;MAD2L1;NDC80;NUF2;PAK2;PAK3;PLK1;PPP2CB;PRC1;RAC2;SGO1;SKA1;SPC24;SPC25;TUBB2A;YWHAH;ZWILCH
Cholesterol overload	ADAMTS7-KD vs. siControl	Reactome	R-HSA-69620	Cell Cycle Checkpoints	-0.433	-2.6	0.000	0.000	67	43	891;5516;7533;10403;2491;83990;332;1063;4998;995;83695;9156;64105;51512;55839;55055;11004;55166;83540;991;1062;1058;64946;890;983;151648;147841;701;55388;1763;11065;57082;699;4085;9133;220134;57405;54821;8318;5347;990;63967;9134	BIRC5;BRIP1;BUB1;BUB1B;CCNA2;CCNB1;CCNB2;CCNE2;CDC20;CDC25C;CDC45;CDC6;CDK1;CENPA;CENPE;CENPF;CENPH;CENPI;CENPK;CENPN;CENPQ;CLSPN;DNA2;ERCC6L;EXO1;GTSE1;KIF2C;KNL1;MAD2L1;MCM10;NDC80;NUF2;ORC1;PLK1;PPP2CB;RHNO1;SGO1;SKA1;SPC24;SPC25;UBE2C;YWHAH;ZWILCH
Cholesterol overload	ADAMTS7-KD vs. siControl	Reactome	R-HSA-5663220	RHO GTPases Activate Formins	-0.497	-2.536	0.000	0.000	37	27	5516;10403;7280;2491;81624;332;1063;64105;55839;55055;11004;55166;83540;991;1062;1058;64946;151648;147841;701;57082;699;4085;220134;57405;54821;5347	BIRC5;BUB1;BUB1B;CDC20;CENPA;CENPE;CENPF;CENPH;CENPI;CENPK;CENPN;CENPQ;DIAPH3;ERCC6L;KIF2C;KNL1;MAD2L1;NDC80;NUF2;PLK1;PPP2CB;SGO1;SKA1;SPC24;SPC25;TUBB2A;ZWILCH
Cholesterol overload	ADAMTS7-KD vs. siControl	Reactome	R-HSA-69618	Mitotic Spindle Checkpoint	-0.525	-2.605	0.000	0.000	34	26	5516;10403;2491;332;1063;64105;55839;55055;11004;55166;83540;991;1062;1058;64946;151648;147841;701;11065;57082;699;4085;220134;57405;54821;5347	BIRC5;BUB1;BUB1B;CDC20;CENPA;CENPE;CENPF;CENPH;CENPI;CENPK;CENPN;CENPQ;ERCC6L;KIF2C;KNL1;MAD2L1;NDC80;NUF2;PLK1;PPP2CB;SGO1;SKA1;SPC24;SPC25;UBE2C;ZWILCH
Cholesterol overload	ADAMTS7-KD vs. siControl	Reactome	R-HSA-141424	Amplification of signal from the kinetochores	-0.519	-2.545	0.000	0.000	33	25	5516;10403;2491;332;1063;64105;55839;55055;11004;55166;83540;991;1062;1058;64946;151648;147841;701;57082;699;4085;220134;57405;54821;5347	BIRC5;BUB1;BUB1B;CDC20;CENPA;CENPE;CENPF;CENPH;CENPI;CENPK;CENPN;CENPQ;ERCC6L;KIF2C;KNL1;MAD2L1;NDC80;NUF2;PLK1;PPP2CB;SGO1;SKA1;SPC24;SPC25;ZWILCH
Cholesterol overload	ADAMTS7-KD vs. siControl	Reactome	R-HSA-141444	Amplification of signal from unattached kinetochores via a MAD2 inhibitory signal	-0.519	-2.545	0.000	0.000	33	25	5516;10403;2491;332;1063;64105;55839;55055;11004;55166;83540;991;1062;1058;64946;151648;147841;701;57082;699;4085;220134;57405;54821;5347	BIRC5;BUB1;BUB1B;CDC20;CENPA;CENPE;CENPF;CENPH;CENPI;CENPK;CENPN;CENPQ;ERCC6L;KIF2C;KNL1;MAD2L1;NDC80;NUF2;PLK1;PPP2CB;SGO1;SKA1;SPC24;SPC25;ZWILCH
Cholesterol overload	ADAMTS7-KD vs. siControl	Reactome	R-HSA-2500257	Resolution of Sister Chromatid Cohesion	-0.507	-2.623	0.002	0.000	39	29	891;5516;10403;7280;2491;332;1063;64105;55839;55055;11004;55166;83540;991;1062;1058;64946;983;151648;147841;701;57082;699;4085;9133;220134;57405;54821;5347	BIRC5;BUB1;BUB1B;CCNB1;CCNB2;CDC20;CDK1;CENPA;CENPE;CENPF;CENPH;CENPI;CENPK;CENPN;CENPQ;ERCC6L;KIF2C;KNL1;MAD2L1;NDC80;NUF2;PLK1;PPP2CB;SGO1;SKA1;SPC24;SPC25;TUBB2A;ZWILCH
Cholesterol overload	ADAMTS7-KD vs. siControl	Reactome	R-HSA-2555396	Mitotic Metaphase and Anaphase	-0.456	-2.501	0.000	0.001	46	31	5516;10403;7280;2491;332;1063;64105;55839;55055;11004;55166;83540;991;7112;1062;1058;64946;151648;147841;701;11065;57082;699;4085;220134;9232;57405;54821;26271;5347;4001	BIRC5;BUB1;BUB1B;CDC20;CENPA;CENPE;CENPF;CENPH;CENPI;CENPK;CENPN;CENPQ;ERCC6L;FBXO5;KIF2C;KNL1;LMNB1;MAD2L1;NDC80;NUF2;PLK1;PPP2CB;PTTG1;SGO1;SKA1;SPC24;SPC25;TMPO;TUBB2A;UBE2C;ZWILCH
Cholesterol overload	ADAMTS7-KD vs. siControl	Reactome	R-HSA-68882	Mitotic Anaphase	-0.448	-2.434	0.000	0.001	45	30	5516;10403;7280;2491;332;1063;64105;55839;55055;11004;55166;83540;991;7112;1062;1058;64946;151648;147841;701;11065;57082;699;4085;220134;9232;57405;54821;5347;4001	BIRC5;BUB1;BUB1B;CDC20;CENPA;CENPE;CENPF;CENPH;CENPI;CENPK;CENPN;CENPQ;ERCC6L;KIF2C;KNL1;LMNB1;MAD2L1;NDC80;NUF2;PLK1;PPP2CB;PTTG1;SGO1;SKA1;SPC24;SPC25;TMPO;TUBB2A;UBE2C;ZWILCH
Cholesterol overload	ADAMTS7-KD vs. siControl	Reactome	R-HSA-2467813	Separation of Sister Chromatids	-0.447	-2.374	0.000	0.002	42	32	10376;81930;5717;9735;5516;10403;7280;2491;332;1063;64105;55839;55055;11004;55166;83540;991;1062;1058;64946;151648;147841;701;11065;57082;699;4085;220134;9232;57405;54821;5347	BIRC5;BUB1;BUB1B;CDC20;CENPA;CENPE;CENPF;CENPH;CENPI;CENPK;CENPN;CENPQ;ERCC6L;KIF18A;KIF2C;KNL1;KNTC1;MAD2L1;NDC80;NUF2;PLK1;PPP2CB;PSMD11;PTTG1;SGO1;SKA1;SPC24;SPC25;TUBA1B;TUBB2A;UBE2C;ZWILCH
Cholesterol overload	ADAMTS7-KD vs. siControl	Reactome	R-HSA-913531	Interferon Signaling	0.513	2.618	0.000	0.002	28	14	91543;51191;3433;8638;2633;3434;9636;3437;2634;23586;6041;4939;2635;4940	DDX58;GBP1;GBP2;GBP3;HERC5;IFIT1;IFIT2;IFIT3;ISG15;OAS2;OAS3;OASL;RNASEL;RSAD2
Cholesterol overload	ADAMTS7-KD vs. siControl	Reactome	R-HSA-909733	Interferon alpha/beta signaling	0.579	2.473	0.000	0.004	17	10	91543;3433;8638;3434;9636;3437;2634;6041;4939;4940	GBP2;IFIT1;IFIT2;IFIT3;ISG15;OAS2;OAS3;OASL;RNASEL;RSAD2
Cholesterol overload	ADAMTS7-KD vs. siControl	Reactome	R-HSA-68875	Mitotic Prophase	-0.606	-2.176	0.000	0.008	14	9	7112;983;54892;9133;5347;4001;6418;255919;387893	CCNB2;CDK1;CNEP1R1;KMT5A;LMNB1;NCAPG2;PLK1;SET;TMPO
Cholesterol overload	ADAMTS7-KD vs. siControl	Reactome	R-HSA-2132295	MHC class II antigen presentation	-0.549	-2.154	0.003	0.009	17	16	830;10376;81930;130340;1759;22872;3832;7280;56992;10437;11004;1062;24137;29127;9493;10112	AP1S3;CAPZA2;CENPE;DNM1;IFI30;KIF11;KIF15;KIF18A;KIF20A;KIF23;KIF2C;KIF4A;RACGAP1;SEC31A;TUBA1B;TUBB2A
Cholesterol overload	ADAMTS7-KD vs. siControl	Reactome	R-HSA-983189	Kinesins	-0.572	-2.156	0.004	0.009	15	14	10376;81930;3832;9585;7280;146909;56992;11004;1062;24137;3833;29127;9493;10112	CENPE;KIF11;KIF15;KIF18A;KIF18B;KIF20A;KIF20B;KIF23;KIF2C;KIF4A;KIFC1;RACGAP1;TUBA1B;TUBB2A
Cholesterol overload	ADAMTS7-KD vs. siControl	Reactome	R-HSA-69275	G2/M Transition	-0.425	-2.097	0.000	0.015	32	24	9088;10376;91750;5717;6790;891;5516;7283;7280;1063;995;132660;51512;22974;10733;890;983;4605;3161;9133;2305;5347;4751;23194	AURKA;CCNA2;CCNB1;CCNB2;CDC25C;CDK1;CENPF;FBXL7;FOXM1;GTSE1;HMMR;LIN52;LIN54;MYBL2;NEK2;PKMYT1;PLK1;PLK4;PPP2CB;PSMD11;TPX2;TUBA1B;TUBB2A;TUBG1
Cholesterol overload	ADAMTS7-KD vs. siControl	Reactome	R-HSA-453274	Mitotic G2-G2/M phases	-0.415	-2.088	0.000	0.015	34	25	9088;10376;91750;5717;6790;891;5516;7283;7280;1063;995;132660;51512;1869;22974;10733;890;983;4605;3161;9133;2305;5347;4751;23194	AURKA;CCNA2;CCNB1;CCNB2;CDC25C;CDK1;CENPF;E2F1;FBXL7;FOXM1;GTSE1;HMMR;LIN52;LIN54;MYBL2;NEK2;PKMYT1;PLK1;PLK4;PPP2CB;PSMD11;TPX2;TUBA1B;TUBB2A;TUBG1
Cholesterol overload	ADAMTS7-KD vs. siControl	Reactome	R-HSA-194315	Signaling by Rho GTPases	-0.341	-2.065	0.000	0.017	68	40	9411;10395;5516;7533;10403;7280;5880;2491;81624;9055;332;1063;995;64105;5063;9824;55839;55055;11004;55166;83540;991;1062;1058;64946;11113;151648;147841;701;57082;699;4085;220134;121512;128239;29127;5062;57405;54821;5347	ARHGAP11A;ARHGAP29;BIRC5;BUB1;BUB1B;CDC20;CDC25C;CENPA;CENPE;CENPF;CENPH;CENPI;CENPK;CENPN;CENPQ;CIT;DIAPH3;DLC1;ERCC6L;FGD4;IQGAP3;KIF2C;KNL1;MAD2L1;NDC80;NUF2;PAK2;PAK3;PLK1;PPP2CB;PRC1;RAC2;RACGAP1;SGO1;SKA1;SPC24;SPC25;TUBB2A;YWHAH;ZWILCH
Cholesterol overload	ADAMTS7-KD vs. siControl	Reactome	R-HSA-539107	Activation of E2F1 target genes at G1/S	-0.566	-2.005	0.002	0.022	13	9	4998;132660;1869;7083;983;8318;26271;990;6241	CDC45;CDC6;CDK1;E2F1;FBXO5;LIN54;ORC1;RRM2;TK1
Cholesterol overload	ADAMTS7-KD vs. siControl	Reactome	R-HSA-69205	G1/S-Specific Transcription	-0.566	-2.005	0.002	0.022	13	9	4998;132660;1869;7083;983;8318;26271;990;6241	CDC45;CDC6;CDK1;E2F1;FBXO5;LIN54;ORC1;RRM2;TK1
Cholesterol overload	ADAMTS7-KD vs. siControl	Reactome	R-HSA-176814	Activation of APC/C and APC/C:Cdc20 mediated degradation of mitotic proteins	-0.554	-2.023	0.005	0.023	14	9	991;890;983;701;11065;4085;9232;5347;4751	BUB1B;CCNA2;CDC20;CDK1;MAD2L1;NEK2;PLK1;PTTG1;UBE2C
Cholesterol overload	ADAMTS7-KD vs. siControl	Reactome	R-HSA-6811434	COPI-dependent Golgi-to-ER retrograde traffic	-0.457	-2.013	0.007	0.023	22	17	10376;81930;51014;3832;9585;26286;7280;146909;56992;11004;1062;24137;3833;11015;29127;9493;10112	ARFGAP3;CENPE;KDELR3;KIF11;KIF15;KIF18A;KIF18B;KIF20A;KIF20B;KIF23;KIF2C;KIF4A;KIFC1;RACGAP1;TMED7;TUBA1B;TUBB2A
Cholesterol overload	ADAMTS7-KD vs. siControl	Reactome	R-HSA-174143	APC/C-mediated degradation of cell cycle proteins	-0.491	-1.965	0.007	0.027	18	10	991;890;983;701;11065;4085;9232;26271;5347;4751	BUB1B;CCNA2;CDC20;CDK1;FBXO5;MAD2L1;NEK2;PLK1;PTTG1;UBE2C
Cholesterol overload	ADAMTS7-KD vs. siControl	Reactome	R-HSA-453276	Regulation of mitotic cell cycle	-0.491	-1.965	0.007	0.027	18	10	991;890;983;701;11065;4085;9232;26271;5347;4751	BUB1B;CCNA2;CDC20;CDK1;FBXO5;MAD2L1;NEK2;PLK1;PTTG1;UBE2C
Cholesterol overload	ADAMTS7-KD vs. siControl	Reactome	R-HSA-1169410	Antiviral mechanism by IFN-stimulated genes	0.629	2.173	0.000	0.028	11	8	51191;8638;3434;9636;23586;6041;4939;4940	DDX58;HERC5;IFIT1;ISG15;OAS2;OAS3;OASL;RNASEL
Cholesterol overload	ADAMTS7-KD vs. siControl	Reactome	R-HSA-156711	Polo-like kinase mediated events	-0.606	-1.939	0.004	0.031	10	10	9088;91750;891;1063;995;132660;4605;9133;2305;5347	CCNB1;CCNB2;CDC25C;CENPF;FOXM1;LIN52;LIN54;MYBL2;PKMYT1;PLK1
Cholesterol overload	ADAMTS7-KD vs. siControl	Reactome	R-HSA-983231	Factors involved in megakaryocyte development and platelet production	-0.433	-1.91	0.012	0.036	24	18	830;10376;81930;23186;3832;9585;7280;146909;56992;11004;1062;24137;3833;29127;3660;9493;10112;4602	CAPZA2;CENPE;IRF2;KIF11;KIF15;KIF18A;KIF18B;KIF20A;KIF20B;KIF23;KIF2C;KIF4A;KIFC1;MYB;RACGAP1;RCOR1;TUBA1B;TUBB2A
Cholesterol overload	ADAMTS7-KD vs. siControl	Reactome	R-HSA-606279	Deposition of new CENPA-containing nucleosomes at the centromere	-0.599	-1.912	0.007	0.037	10	8	2491;64105;55839;55166;1058;64946;55355;57082	CENPA;CENPH;CENPI;CENPK;CENPN;CENPQ;HJURP;KNL1
Cholesterol overload	ADAMTS7-KD vs. siControl	Reactome	R-HSA-774815	Nucleosome assembly	-0.599	-1.912	0.007	0.037	10	8	2491;64105;55839;55166;1058;64946;55355;57082	CENPA;CENPH;CENPI;CENPK;CENPN;CENPQ;HJURP;KNL1
Cholesterol overload	ADAMTS7-KD vs. siControl	Reactome	R-HSA-2559583	Cellular Senescence	-0.445	-1.882	0.015	0.044	21	11	2353;1869;1021;890;11065;2114;3576;9134;648;3569;4001	BMI1;CCNA2;CCNE2;CDK6;CXCL8;E2F1;ETS2;FOS;IL6;LMNB1;UBE2C
Cholesterol overload	ADAMTS7-KD vs. siControl	Reactome	R-HSA-1474244	Extracellular matrix organization	-0.341	-1.855	0.003	0.046	47	21	6696;84695;3383;4312;3371;1462;4060;1306;5352;9507;3676;1286;83700;1296;4319;8515;3690;23127;4017;170692;147968	ADAMTS18;ADAMTS4;CAPN12;COL15A1;COL4A4;COL8A2;COLGALT2;ICAM1;ITGA10;ITGA4;ITGB3;JAM3;LOXL2;LOXL3;LUM;MMP1;MMP10;PLOD2;SPP1;TNC;VCAN
Cholesterol overload	ADAMTS7-KD vs. siControl	Reactome	R-HSA-1538133	G0 and Early G1	-0.524	-1.864	0.007	0.046	13	8	132660;1869;7153;890;983;4605;990;9134	CCNA2;CCNE2;CDC6;CDK1;E2F1;LIN54;MYBL2;TOP2A
Cholesterol overload	ADAMTS7-KD vs. siControl	Reactome	R-HSA-8856688	Golgi-to-ER retrograde transport	-0.403	-1.859	0.018	0.046	26	19	5870;830;10376;81930;51014;3832;9585;26286;7280;146909;56992;11004;1062;24137;3833;11015;29127;9493;10112	ARFGAP3;CAPZA2;CENPE;KDELR3;KIF11;KIF15;KIF18A;KIF18B;KIF20A;KIF20B;KIF23;KIF2C;KIF4A;KIFC1;RAB6A;RACGAP1;TMED7;TUBA1B;TUBB2A
Cholesterol overload	ADAMTS7-KD vs. siControl	Reactome	R-HSA-176409	APC/C:Cdc20 mediated degradation of mitotic proteins	-0.526	-1.865	0.009	0.047	13	8	991;890;983;701;11065;4085;9232;4751	BUB1B;CCNA2;CDC20;CDK1;MAD2L1;NEK2;PTTG1;UBE2C
Cholesterol overload	ADAMTS7-KD vs. siControl	WikiPathways	WP15	Selenium Micronutrient Network	-0.604	-2.182	0.000	0.032	14	13	58515;7296;55829;2878;3383;1491;3553;5742;6347;55312;3569;5743;5327	CCL2;CTH;GPX3;ICAM1;IL1B;IL6;PLAT;PTGS1;PTGS2;RFK;SELENOK;SELENOS;TXNRD1
Cholesterol overload	ADAMTS7-KD vs. siControl	WikiPathways	WP2446	Retinoblastoma Gene in Cancer	-0.463	-2.087	0.002	0.040	27	14	1869;1021;7153;10733;24137;890;983;3148;54443;9133;7272;8318;9134;6241	ANLN;CCNA2;CCNB2;CCNE2;CDC45;CDK1;CDK6;E2F1;HMGB2;KIF4A;PLK4;RRM2;TOP2A;TTK
Cholesterol overload	ADAMTS7-KD vs. siControl	WikiPathways	WP2118	Arrhythmogenic Right Ventricular Cardiomyopathy	-0.583	-1.912	0.014	0.050	11	10	3696;59283;2697;6932;782;59285;488;3676;8515;3690	ATP2A2;CACNB1;CACNG6;CACNG8;GJA1;ITGA10;ITGA4;ITGB3;ITGB8;TCF7
Cholesterol overload	ALDH2-KD vs. siControl	Gene Ontology (Biological Process)	GO:0071824	protein-DNA complex subunit organization	-0.582	-2.551	0.000	0.000	33	20	4675;79682;3148;81620;5888;4171;8318;64946;8208;64105;1062;3070;79019;2491;55723;1058;55355;1063;11339;57082	ASF1B;CDC45;CDT1;CENPA;CENPE;CENPF;CENPH;CENPI;CENPK;CENPM;CENPU;CHAF1B;HELLS;HJURP;HMGB2;KNL1;MCM2;NAP1L3;OIP5;RAD51
Cholesterol overload	ALDH2-KD vs. siControl	Gene Ontology (Biological Process)	GO:0045930	negative regulation of mitotic cell cycle	-0.528	-2.599	0.000	0.000	55	32	57165;672;990;146956;9232;1869;81620;90381;26271;6790;9319;4998;5933;4085;11130;891;983;10403;7077;63967;641;7272;7153;991;699;701;1063;51512;5347;9212;995;79733	AURKA;AURKB;BLM;BRCA1;BUB1;BUB1B;CCNB1;CDC20;CDC25C;CDC6;CDK1;CDT1;CENPF;CLSPN;E2F1;E2F8;EME1;FBXO5;GJC2;GTSE1;MAD2L1;NDC80;ORC1;PLK1;PTTG1;RBL1;TICRR;TIMP2;TOP2A;TRIP13;TTK;ZWINT
Cholesterol overload	ALDH2-KD vs. siControl	Gene Ontology (Biological Process)	GO:1904029	regulation of cyclin-dependent protein kinase activity	-0.663	-2.603	0.000	0.000	22	14	899;84722;1164;79616;891;9088;1031;890;641;9133;1033;5347;9134;995	BLM;CCNA2;CCNB1;CCNB2;CCNE2;CCNF;CCNJL;CDC25C;CDKN2C;CDKN3;CKS2;PKMYT1;PLK1;PSRC1
Cholesterol overload	ALDH2-KD vs. siControl	Gene Ontology (Biological Process)	GO:0045787	positive regulation of cell cycle	-0.502	-2.655	0.000	0.000	79	44	9401;672;1663;990;25886;1869;675;81620;79915;8317;899;84722;26271;11113;6790;8318;1164;9928;4085;29127;79616;7732;2735;891;9493;51514;9585;983;3306;113130;10733;10403;890;10615;9133;11065;51203;81610;51512;9787;9134;9212;995;79733	ATAD5;AURKA;AURKB;BRCA1;BRCA2;CCNA2;CCNB1;CCNB2;CCNE2;CCNF;CCNJL;CDC25C;CDC45;CDC6;CDC7;CDCA5;CDK1;CDT1;CIT;CKS2;DDX11;DLGAP5;DTL;E2F1;E2F8;FAM83D;FBXO5;GLI1;GTSE1;HSPA2;KIF14;KIF20B;KIF23;MAD2L1;NDC80;NUSAP1;PLK4;POC1A;PSRC1;RACGAP1;RECQL4;RNF112;SPAG5;UBE2C
Cholesterol overload	ALDH2-KD vs. siControl	Gene Ontology (Biological Process)	GO:0033044	regulation of chromosome organization	-0.575	-2.735	0.000	0.000	47	29	3981;672;1663;990;9232;81620;29028;26271;4171;9319;8318;4085;891;1062;113130;10403;7272;7153;991;4602;10460;699;701;4751;1063;9787;5347;4288;9212	ATAD2;AURKB;BRCA1;BUB1;BUB1B;CCNB1;CDC20;CDC45;CDC6;CDCA5;CDT1;CENPE;CENPF;DDX11;DLGAP5;FBXO5;LIG4;MAD2L1;MCM2;MKI67;MYB;NDC80;NEK2;PLK1;PTTG1;TACC3;TOP2A;TRIP13;TTK
Cholesterol overload	ALDH2-KD vs. siControl	Gene Ontology (Biological Process)	GO:0006260	DNA replication	-0.516	-2.741	0.000	0.000	78	45	9401;3981;672;1663;990;5557;10535;63922;9837;11169;146956;8914;675;5983;580;81620;51659;90381;79915;5888;8317;5427;1763;84296;26271;4171;8318;4998;23594;8208;2735;51514;9156;983;55388;10721;9768;83990;890;6241;63967;641;157570;9134;79733	ATAD5;BARD1;BLM;BRCA1;BRCA2;BRIP1;CCNA2;CCNE2;CDC45;CDC6;CDC7;CDK1;CDT1;CHAF1B;CHTF18;CLSPN;DDX11;DNA2;DTL;E2F8;EME1;ESCO2;EXO1;FBXO5;GINS1;GINS2;GINS4;GLI1;LIG4;MCM10;MCM2;ORC1;ORC6;PCLAF;POLE2;POLQ;PRIM1;RAD51;RECQL4;RFC3;RNASEH2A;RRM2;TICRR;TIMELESS;WDHD1
Cholesterol overload	ALDH2-KD vs. siControl	Gene Ontology (Biological Process)	GO:0010948	negative regulation of cell cycle process	-0.562	-2.76	0.000	0.000	55	31	9232;1869;81620;90381;5888;8317;899;26271;6790;9319;4998;5933;4085;891;51514;983;10403;6241;63967;641;7272;991;699;701;4751;1063;51512;5347;9212;995;79733	AURKA;AURKB;BLM;BUB1;BUB1B;CCNB1;CCNF;CDC20;CDC25C;CDC7;CDK1;CDT1;CENPF;CLSPN;DTL;E2F1;E2F8;FBXO5;GTSE1;MAD2L1;NDC80;NEK2;ORC1;PLK1;PTTG1;RAD51;RBL1;RRM2;TICRR;TRIP13;TTK
Cholesterol overload	ALDH2-KD vs. siControl	Gene Ontology (Biological Process)	GO:0000910	cytokinesis	-0.646	-2.763	0.000	0.000	34	24	288;3619;990;3925;675;81620;26586;79187;11113;6790;9928;29127;9493;9585;9055;1058;55165;24137;51203;5347;9212;54443;10112;79733	ANK3;ANLN;AURKA;AURKB;BRCA2;CDC6;CDT1;CENPA;CEP55;CIT;CKAP2;E2F8;FSD1;INCENP;KIF14;KIF20A;KIF20B;KIF23;KIF4A;NUSAP1;PLK1;PRC1;RACGAP1;STMN1
Cholesterol overload	ALDH2-KD vs. siControl	Gene Ontology (Biological Process)	GO:0071103	DNA conformation change	-0.555	-2.785	0.000	0.000	57	44	4176;55166;387103;23421;4175;401541;10051;4173;5965;9401;1663;4675;9837;79682;3148;51659;5888;1763;84296;4171;8318;64946;54892;25788;8208;891;64105;3070;8438;79019;983;83990;113130;2491;55723;641;23397;64151;1058;7153;55355;51203;11339;57082	ASF1B;BLM;BRIP1;CCNB1;CDC45;CDCA5;CDK1;CENPA;CENPH;CENPI;CENPK;CENPM;CENPP;CENPQ;CENPU;CENPW;CHAF1B;DDX11;DNA2;GINS1;GINS2;GINS4;HELLS;HJURP;HMGB2;ITGB3BP;KNL1;MCM2;MCM4;MCM6;MCM7;NAP1L3;NCAPG;NCAPG2;NCAPH;NUSAP1;OIP5;RAD51;RAD54B;RAD54L;RECQL;RECQL4;SMC4;TOP2A
Cholesterol overload	ALDH2-KD vs. siControl	Gene Ontology (Biological Process)	GO:0007018	microtubule-based movement	-0.687	-2.81	0.000	0.000	26	20	90990;63915;347240;81930;9928;254263;29127;23224;9493;1062;9585;3833;3832;3800;56992;24137;11004;9787;146909;10112	BLOC1S5;CENPE;CNIH2;DLGAP5;KIF11;KIF14;KIF15;KIF18A;KIF18B;KIF20A;KIF20B;KIF23;KIF24;KIF2C;KIF4A;KIF5C;KIFC1;KIFC2;RACGAP1;SYNE2
Cholesterol overload	ALDH2-KD vs. siControl	Gene Ontology (Biological Process)	GO:0044839	cell cycle G2/M phase transition	-0.585	-2.837	0.000	0.000	51	29	90381;79915;8317;9793;26271;11113;6790;4998;9928;891;2305;51514;983;9088;3161;3306;9833;10733;890;22974;63967;641;9133;4751;1063;51512;5347;9212;995	ATAD5;AURKA;AURKB;BLM;CCNA2;CCNB1;CCNB2;CDC25C;CDC7;CDK1;CENPF;CIT;CKAP5;CLSPN;DTL;FBXO5;FOXM1;GTSE1;HMMR;HSPA2;KIF14;MELK;NEK2;ORC1;PKMYT1;PLK1;PLK4;TICRR;TPX2
Cholesterol overload	ALDH2-KD vs. siControl	Gene Ontology (Biological Process)	GO:0050000	chromosome localization	-0.765	-2.867	0.000	0.000	20	17	81620;84722;81930;9928;891;1062;113130;10403;3833;10615;83540;55165;55143;11004;81610;1063;9787	CCNB1;CDCA5;CDCA8;CDT1;CENPE;CENPF;CEP55;DLGAP5;FAM83D;KIF14;KIF18A;KIF2C;KIFC1;NDC80;NUF2;PSRC1;SPAG5
Cholesterol overload	ALDH2-KD vs. siControl	Gene Ontology (Biological Process)	GO:0000075	cell cycle checkpoint	-0.605	-2.878	0.000	0.000	49	33	672;990;146956;8914;1869;81620;90381;1763;79968;6790;9319;8318;4998;4085;11130;891;51514;983;83990;10403;63967;641;7272;7153;991;699;701;1063;51512;5347;9212;995;79733	AURKA;AURKB;BLM;BRCA1;BRIP1;BUB1;BUB1B;CCNB1;CDC20;CDC25C;CDC45;CDC6;CDK1;CDT1;CENPF;CLSPN;DNA2;DTL;E2F1;E2F8;EME1;GTSE1;MAD2L1;NDC80;ORC1;PLK1;TICRR;TIMELESS;TOP2A;TRIP13;TTK;WDR76;ZWINT
Cholesterol overload	ALDH2-KD vs. siControl	Gene Ontology (Biological Process)	GO:1901987	regulation of cell cycle phase transition	-0.541	-2.911	0.000	0.000	82	42	1869;81620;90381;79915;8317;9793;26271;6790;9319;8318;4998;5933;9928;4085;2735;891;51514;1062;983;3161;3306;113130;10733;10403;22974;63967;641;7272;991;11065;699;701;4751;81610;1063;51512;9787;5347;9212;995;54443;79733	ANLN;ATAD5;AURKA;AURKB;BLM;BUB1;BUB1B;CCNB1;CDC20;CDC25C;CDC45;CDC7;CDCA5;CDK1;CDT1;CENPE;CENPF;CKAP5;CLSPN;DLGAP5;DTL;E2F1;E2F8;FAM83D;FBXO5;GLI1;GTSE1;HMMR;HSPA2;KIF14;MAD2L1;NDC80;NEK2;ORC1;PLK1;PLK4;RBL1;TICRR;TPX2;TRIP13;TTK;UBE2C
Cholesterol overload	ALDH2-KD vs. siControl	Gene Ontology (Biological Process)	GO:0044772	mitotic cell cycle phase transition	-0.543	-3.11	0.000	0.000	114	57	81620;90381;79915;8317;5427;9793;26271;11113;4171;6790;9319;8318;4998;23594;1164;5933;9928;4085;11178;891;2305;51514;1062;983;9088;55388;3161;3306;1031;113130;9833;10733;10403;890;6241;22974;63967;641;7272;9133;1033;991;11065;10460;128239;699;701;4751;1063;51512;9787;5347;9134;9212;995;54443;79733	ANLN;ATAD5;AURKA;AURKB;BLM;BUB1;BUB1B;CCNA2;CCNB1;CCNB2;CCNE2;CDC20;CDC25C;CDC45;CDC7;CDCA5;CDK1;CDKN2C;CDKN3;CDT1;CENPE;CENPF;CIT;CKAP5;CKS2;CLSPN;DLGAP5;DTL;E2F8;FBXO5;FOXM1;GTSE1;HMMR;HSPA2;IQGAP3;KIF14;LZTS1;MAD2L1;MCM10;MCM2;MELK;NDC80;NEK2;ORC1;ORC6;PKMYT1;PLK1;PLK4;POLE2;RBL1;RRM2;TACC3;TICRR;TPX2;TRIP13;TTK;UBE2C
Cholesterol overload	ALDH2-KD vs. siControl	Gene Ontology (Biological Process)	GO:0007051	spindle organization	-0.670	-3.135	0.000	0.000	44	29	79000;79187;84722;9793;26271;6790;29127;10636;891;9493;1062;10403;284403;9055;3833;22974;10615;3832;7272;57405;83540;991;24137;10460;4751;5347;9212;259266;4605	ASPM;AUNIP;AURKA;AURKB;CCNB1;CDC20;CENPE;CKAP5;FBXO5;FSD1;KIF11;KIF23;KIF4A;KIFC1;MYBL2;NDC80;NEK2;NUF2;PLK1;PRC1;PSRC1;RACGAP1;RGS14;SPAG5;SPC25;TACC3;TPX2;TTK;WDR62
Cholesterol overload	ALDH2-KD vs. siControl	Gene Ontology (Biological Process)	GO:1902850	microtubule cytoskeleton organization involved in mitosis	-0.705	-3.139	0.000	0.000	37	29	6491;3925;25886;79187;84722;6790;29127;891;9493;1062;10403;284403;9055;3833;22974;3832;7272;57405;83540;1058;991;24137;10460;51203;4751;5347;9212;4605;89958	AURKA;AURKB;CCNB1;CDC20;CENPA;CENPE;FSD1;KIF11;KIF23;KIF4A;KIFC1;MYBL2;NDC80;NEK2;NUF2;NUSAP1;PLK1;POC1A;PRC1;PSRC1;RACGAP1;SAPCD2;SPC25;STIL;STMN1;TACC3;TPX2;TTK;WDR62
Cholesterol overload	ALDH2-KD vs. siControl	Gene Ontology (Biological Process)	GO:0051321	meiotic cell cycle	-0.633	-3.173	0.000	0.000	53	35	146956;9232;675;5888;81930;26271;6790;2177;9319;1164;2175;25788;10734;151648;151246;9156;8438;9088;3306;83990;641;7272;124817;83540;23397;7153;991;699;701;4751;5347;9134;84057;995;259266	ASPM;AURKA;BLM;BRCA2;BRIP1;BUB1;BUB1B;CCNE2;CDC20;CDC25C;CKS2;CNTD1;EME1;EXO1;FANCA;FANCD2;FBXO5;HSPA2;KIF18A;MND1;NCAPH;NEK2;NUF2;PKMYT1;PLK1;PTTG1;RAD51;RAD54B;RAD54L;SGO1;SGO2;STAG3;TOP2A;TRIP13;TTK
Cholesterol overload	ALDH2-KD vs. siControl	Gene Ontology (Biological Process)	GO:0048285	organelle fission	-0.629	-3.597	0.000	0.000	111	66	5888;113115;899;84722;81930;26271;6790;2177;9319;1164;9928;4085;29127;79616;2175;25788;10734;11130;151648;891;9493;151246;1062;9585;9088;3306;83990;113130;10403;890;9055;3833;22974;10615;3832;641;7272;124817;83540;23397;9133;64151;7153;991;55165;24137;11065;10460;699;55143;701;11004;51203;4751;1063;9787;146909;5347;9134;4288;9212;84057;995;259266;54443;4605	ANLN;ASPM;AURKA;AURKB;BLM;BRIP1;BUB1;BUB1B;CCNA2;CCNB1;CCNB2;CCNE2;CCNF;CCNJL;CDC20;CDC25C;CDCA5;CDCA8;CENPE;CENPF;CEP55;CKS2;CNTD1;DLGAP5;FANCA;FANCD2;FBXO5;HSPA2;KIF11;KIF14;KIF18A;KIF18B;KIF20B;KIF23;KIF2C;KIF4A;KIFC1;MAD2L1;MKI67;MND1;MTFR2;MYBL2;NCAPG;NCAPH;NDC80;NEK2;NUF2;NUSAP1;PKMYT1;PLK1;PRC1;PSRC1;RACGAP1;RAD51;RAD54B;SGO1;SGO2;SPAG5;STAG3;TACC3;TOP2A;TPX2;TRIP13;TTK;UBE2C;ZWINT
Cholesterol overload	ALDH2-KD vs. siControl	Gene Ontology (Biological Process)	GO:0007059	chromosome segregation	-0.674	-3.656	0.000	0.000	85	54	84722;81930;26271;2177;9319;9928;4085;29127;10636;10734;11130;151648;891;9493;151246;1062;221150;83990;113130;10403;9055;3833;332;10615;641;7272;57405;83540;157570;23397;64151;7153;220134;55355;991;55165;24137;10460;699;55143;701;11004;51203;4751;81610;1063;9787;146909;5347;9134;4288;9212;11339;57082	AURKB;BIRC5;BLM;BRIP1;BUB1;BUB1B;CCNB1;CCNE2;CDC20;CDCA5;CDCA8;CENPE;CENPF;CEP55;DLGAP5;ESCO2;FAM83D;FANCD2;FBXO5;HJURP;KIF14;KIF18A;KIF18B;KIF23;KIF2C;KIF4A;KIFC1;KNL1;MAD2L1;MKI67;NCAPG;NCAPH;NDC80;NEK2;NUF2;NUSAP1;OIP5;PLK1;PRC1;PSRC1;RACGAP1;RGS14;SGO1;SGO2;SKA1;SKA3;SPAG5;SPC25;STAG3;TACC3;TOP2A;TRIP13;TTK;ZWINT
Cholesterol overload	ALDH2-KD vs. siControl	Gene Ontology (Biological Process)	GO:0034502	protein localization to chromosome	-0.630	-2.412	0.000	0.000	20	10	983;113130;10403;7272;157570;1058;701;5347;9212;57082	AURKB;BUB1B;CDCA5;CDK1;CENPA;ESCO2;KNL1;NDC80;PLK1;TTK
Cholesterol overload	ALDH2-KD vs. siControl	Gene Ontology (Biological Process)	GO:0010639	negative regulation of organelle organization	-0.499	-2.388	0.000	0.000	49	25	672;3925;112476;9232;81620;29028;26586;899;26271;4171;9319;4085;25802;891;10403;7272;7153;991;699;701;4751;1063;5347;9212;11151	ATAD2;AURKB;BRCA1;BUB1;BUB1B;CCNB1;CCNF;CDC20;CDT1;CENPF;CKAP2;CORO1A;FBXO5;LMOD1;MAD2L1;MCM2;NDC80;NEK2;PLK1;PRRT2;PTTG1;STMN1;TOP2A;TRIP13;TTK
Cholesterol overload	ALDH2-KD vs. siControl	Gene Ontology (Biological Process)	GO:0006302	double-strand break repair	-0.486	-2.373	0.000	0.000	50	35	84515;7517;7516;10459;5422;64858;55010;5965;9401;3981;672;1663;146956;8914;675;580;51659;5888;8317;79000;1763;84296;9319;8318;10635;25788;2305;9156;8438;10721;83990;113130;641;157570;2187	AUNIP;BARD1;BLM;BRCA1;BRCA2;BRIP1;CDC45;CDC7;CDCA5;DCLRE1B;DDX11;DNA2;EME1;ESCO2;EXO1;FANCB;FOXM1;GINS2;GINS4;LIG4;MAD2L2;MCM8;PARPBP;POLA1;POLQ;RAD51;RAD51AP1;RAD54B;RAD54L;RECQL;RECQL4;TIMELESS;TRIP13;XRCC2;XRCC3
Cholesterol overload	ALDH2-KD vs. siControl	Gene Ontology (Biological Process)	GO:0051302	regulation of cell division	-0.517	-2.313	0.000	0.000	38	21	3619;990;675;79187;11113;6790;23594;5933;9928;29127;9493;9585;9055;641;5764;146909;5347;9212;259266;10112;79733	ASPM;AURKA;AURKB;BLM;BRCA2;CDC6;CIT;E2F8;FSD1;INCENP;KIF14;KIF18B;KIF20A;KIF20B;KIF23;ORC6;PLK1;PRC1;PTN;RACGAP1;RBL1
Cholesterol overload	ALDH2-KD vs. siControl	Gene Ontology (Biological Process)	GO:0051656	establishment of organelle localization	-0.467	-2.318	0.000	0.000	55	23	84722;81930;9928;254263;23224;891;9493;1062;113130;10403;3833;10615;3800;83540;1058;55165;55143;11004;51203;81610;1063;9787;89958	CCNB1;CDCA5;CDCA8;CENPA;CENPE;CENPF;CEP55;CNIH2;DLGAP5;FAM83D;KIF14;KIF18A;KIF23;KIF2C;KIF5C;KIFC1;NDC80;NUF2;NUSAP1;PSRC1;SAPCD2;SPAG5;SYNE2
Cholesterol overload	ALDH2-KD vs. siControl	Gene Ontology (Biological Process)	GO:0022412	cellular process involved in reproduction in multicellular organism	-0.525	-2.318	0.000	0.000	33	17	675;3148;81930;26271;6790;9319;2175;891;338773;3306;83990;7272;23397;7153;5347;259266;57082	ASPM;AURKA;BRCA2;BRIP1;CCNB1;FANCA;FBXO5;HMGB2;HSPA2;KIF18A;KNL1;NCAPH;PLK1;TMEM119;TOP2A;TRIP13;TTK
Cholesterol overload	ALDH2-KD vs. siControl	Gene Ontology (Biological Process)	GO:0032886	regulation of microtubule-based process	-0.519	-2.285	0.000	0.001	35	20	672;6491;3925;25886;26586;79187;899;84722;81930;6790;254263;221150;10733;22974;10615;3832;220134;10460;4751;5347	AURKA;BRCA1;CCNF;CKAP2;CNIH2;FSD1;KIF11;KIF18A;NEK2;PLK1;PLK4;POC1A;PSRC1;SKA1;SKA3;SPAG5;STIL;STMN1;TACC3;TPX2
Cholesterol overload	ALDH2-KD vs. siControl	Gene Ontology (Biological Process)	GO:0042770	signal transduction in response to DNA damage	-0.586	-2.267	0.001	0.001	22	14	672;10397;1869;675;79915;6790;891;2305;51514;983;51512;5347;995;79733	ATAD5;AURKA;BRCA1;BRCA2;CCNB1;CDC25C;CDK1;DTL;E2F1;E2F8;FOXM1;GTSE1;NDRG1;PLK1
Cholesterol overload	ALDH2-KD vs. siControl	Gene Ontology (Biological Process)	GO:0006333	chromatin assembly or disassembly	-0.565	-2.254	0.000	0.001	24	15	4675;79682;3148;4171;64946;8208;64105;3070;79019;2491;55723;1058;55355;11339;57082	ASF1B;CENPA;CENPH;CENPI;CENPK;CENPM;CENPU;CHAF1B;HELLS;HJURP;HMGB2;KNL1;MCM2;NAP1L3;OIP5
Cholesterol overload	ALDH2-KD vs. siControl	Gene Ontology (Biological Process)	GO:0044843	cell cycle G1/S phase transition	-0.441	-2.248	0.000	0.001	62	30	57165;1719;990;5557;1869;81620;8317;5427;26271;4171;6790;8318;4998;23594;5933;9928;2735;891;983;55388;1031;890;6241;1033;128239;81610;51512;9134;995;79733	AURKA;CCNA2;CCNB1;CCNE2;CDC25C;CDC45;CDC6;CDC7;CDK1;CDKN2C;CDKN3;CDT1;DHFR;E2F1;E2F8;FAM83D;FBXO5;GJC2;GLI1;GTSE1;IQGAP3;KIF14;MCM10;MCM2;ORC1;ORC6;POLE2;PRIM1;RBL1;RRM2
Cholesterol overload	ALDH2-KD vs. siControl	Gene Ontology (Biological Process)	GO:0019882	antigen processing and presentation	-0.715	-2.225	0.000	0.001	11	8	81930;29127;9493;1062;3832;56992;24137;11004	CENPE;KIF11;KIF15;KIF18A;KIF23;KIF2C;KIF4A;RACGAP1
Cholesterol overload	ALDH2-KD vs. siControl	Gene Ontology (Biological Process)	GO:0031023	microtubule organizing center organization	-0.515	-2.215	0.000	0.001	30	21	93323;7517;7516;2242;84552;672;6491;25886;675;899;9793;6790;23224;151648;983;9768;10733;284403;3832;4751;5347	AURKA;BRCA1;BRCA2;CCNF;CDK1;CKAP5;FES;HAUS8;KIF11;NEK2;PARD6G;PCLAF;PLK1;PLK4;POC1A;SGO1;STIL;SYNE2;WDR62;XRCC2;XRCC3
Cholesterol overload	ALDH2-KD vs. siControl	Gene Ontology (Biological Process)	GO:0007292	female gamete generation	-0.657	-2.205	0.001	0.001	14	10	675;26271;6790;9319;891;7272;23397;7153;5347;259266	ASPM;AURKA;BRCA2;CCNB1;FBXO5;NCAPH;PLK1;TOP2A;TRIP13;TTK
Cholesterol overload	ALDH2-KD vs. siControl	Gene Ontology (Biological Process)	GO:0031109	microtubule polymerization or depolymerization	-0.569	-2.206	0.000	0.001	21	13	3925;347240;26586;84722;9793;81930;26271;9928;51673;221150;220134;11004;146909	CKAP2;CKAP5;FBXO5;KIF14;KIF18A;KIF18B;KIF24;KIF2C;PSRC1;SKA1;SKA3;STMN1;TPPP3
Cholesterol overload	ALDH2-KD vs. siControl	Gene Ontology (Biological Process)	GO:0072331	signal transduction by p53 class mediator	-0.538	-2.165	0.000	0.002	25	14	672;10397;1869;675;79915;6790;891;2305;983;22974;51512;9212;995;79733	ATAD5;AURKA;AURKB;BRCA1;BRCA2;CCNB1;CDC25C;CDK1;E2F1;E2F8;FOXM1;GTSE1;NDRG1;TPX2
Cholesterol overload	ALDH2-KD vs. siControl	Gene Ontology (Biological Process)	GO:0006310	DNA recombination	-0.435	-2.151	0.000	0.002	54	27	55010;5965;9401;3981;672;146956;675;3148;51659;79915;5888;8317;79000;84296;9319;8318;10635;25788;9156;8438;10721;83990;641;124817;7153;2187;84057	ATAD5;AUNIP;BLM;BRCA1;BRCA2;BRIP1;CDC45;CDC7;CNTD1;EME1;EXO1;FANCB;GINS2;GINS4;HMGB2;LIG4;MND1;PARPBP;POLQ;RAD51;RAD51AP1;RAD54B;RAD54L;RECQL;RECQL4;TOP2A;TRIP13
Cholesterol overload	ALDH2-KD vs. siControl	Gene Ontology (Biological Process)	GO:0051383	kinetochore organization	-0.681	-2.101	0.000	0.004	11	8	81620;64946;64105;1062;10403;83540;1058;1063	CDT1;CENPA;CENPE;CENPF;CENPH;CENPK;NDC80;NUF2
Cholesterol overload	ALDH2-KD vs. siControl	Gene Ontology (Biological Process)	GO:0061641	CENP-A containing chromatin organization	-0.604	-2.086	0.001	0.004	15	14	4678;55166;387103;23421;401541;79682;64946;64105;79019;2491;1058;55355;11339;57082	CENPA;CENPH;CENPI;CENPK;CENPM;CENPP;CENPQ;CENPU;CENPW;HJURP;ITGB3BP;KNL1;NASP;OIP5
Cholesterol overload	ALDH2-KD vs. siControl	Gene Ontology (Biological Process)	GO:0044706	multi-multicellular organism process	0.515	2.592	0.000	0.006	24	22	5069;3553;5673;5744;6696;5270;2099;10135;639;7048;2182;3673;23764;6781;1829;3675;5743;5125;5467;2192;113;7216	ACSL4;ADCY7;DSG2;ESR1;FBLN1;IL1B;ITGA2;ITGA3;MAFF;NAMPT;PAPPA;PCSK5;PPARD;PRDM1;PSG5;PTGS2;PTHLH;SERPINE2;SPP1;STC1;TGFBR2;TRO
Cholesterol overload	ALDH2-KD vs. siControl	Gene Ontology (Biological Process)	GO:0007050	cell cycle arrest	-0.475	-2.045	0.002	0.006	33	17	672;5608;1869;580;55771;6790;7732;220042;891;2305;9585;983;1031;1033;51512;995;79733	AURKA;BARD1;BRCA1;CCNB1;CDC25C;CDK1;CDKN2C;CDKN3;DDIAS;E2F1;E2F8;FOXM1;GTSE1;KIF20B;MAP2K6;PRR11;RNF112
Cholesterol overload	ALDH2-KD vs. siControl	Gene Ontology (Biological Process)	GO:0043588	skin development	0.459	2.445	0.000	0.006	27	7	6704;6703;94234;9076;2069;10855;1475	CLDN1;CSTA;EREG;FOXQ1;HPSE;SPRR2D;SPRR2E
Cholesterol overload	ALDH2-KD vs. siControl	Gene Ontology (Biological Process)	GO:0050900	leukocyte migration	0.372	2.45	0.000	0.007	44	20	6364;4973;3570;50848;3553;5142;6402;1910;1588;6374;5144;63940;1843;8793;481;23657;26525;5627;2920;4312	ATP1B1;CCL20;CXCL2;CXCL5;CYP19A1;DUSP1;EDNRB;F11R;GPSM3;IL1B;IL36RN;IL6R;MMP1;OLR1;PDE4B;PDE4D;PROS1;SELL;SLC7A11;TNFRSF10D
Cholesterol overload	ALDH2-KD vs. siControl	Gene Ontology (Biological Process)	GO:0002237	response to molecule of bacterial origin	0.457	2.393	0.000	0.008	26	14	9076;11009;3553;5142;1910;654;6374;79931;5144;1440;57088;26525;7855;2920	BMP6;CLDN1;CSF3;CXCL2;CXCL5;EDNRB;FZD5;IL1B;IL24;IL36RN;PDE4B;PDE4D;PLSCR4;TNIP3
Cholesterol overload	ALDH2-KD vs. siControl	Gene Ontology (Biological Process)	GO:0006338	chromatin remodeling	-0.511	-2.014	0.000	0.008	23	12	79682;3148;64946;64105;3070;79019;2491;1058;55355;4602;11339;57082	CENPA;CENPH;CENPI;CENPK;CENPM;CENPU;HELLS;HJURP;HMGB2;KNL1;MYB;OIP5
Cholesterol overload	ALDH2-KD vs. siControl	Gene Ontology (Biological Process)	GO:0071216	cellular response to biotic stimulus	0.512	2.47	0.000	0.009	21	13	11009;3553;5142;1910;654;6374;79931;5144;1440;57088;26525;7855;2920	BMP6;CSF3;CXCL2;CXCL5;EDNRB;FZD5;IL1B;IL24;IL36RN;PDE4B;PDE4D;PLSCR4;TNIP3
Cholesterol overload	ALDH2-KD vs. siControl	Gene Ontology (Biological Process)	GO:2000241	regulation of reproductive process	-0.619	-1.99	0.000	0.010	12	7	26271;6790;9319;7272;991;995;259266	ASPM;AURKA;CDC20;CDC25C;FBXO5;TRIP13;TTK
Cholesterol overload	ALDH2-KD vs. siControl	Gene Ontology (Biological Process)	GO:0036297	interstrand cross-link repair	-0.606	-1.943	0.003	0.015	12	11	29089;84515;7517;64858;55215;146956;5888;2177;10635;2175;2187	DCLRE1B;EME1;FANCA;FANCB;FANCD2;FANCI;MCM8;RAD51;RAD51AP1;UBE2T;XRCC3
Cholesterol overload	ALDH2-KD vs. siControl	Gene Ontology (Biological Process)	GO:0002244	hematopoietic progenitor cell differentiation	-0.591	-1.944	0.001	0.015	13	5	4222;157570;7153;4602;54443	ANLN;ESCO2;MEOX1;MYB;TOP2A
Cholesterol overload	ALDH2-KD vs. siControl	Gene Ontology (Biological Process)	GO:0008544	epidermis development	0.403	2.235	0.000	0.024	27	6	6704;6703;94234;2069;10855;1475	CSTA;EREG;FOXQ1;HPSE;SPRR2D;SPRR2E
Cholesterol overload	ALDH2-KD vs. siControl	Gene Ontology (Biological Process)	GO:0032200	telomere organization	-0.454	-1.853	0.000	0.033	26	18	5424;10576;5985;5984;7517;5422;64858;9401;5557;675;5983;5888;1763;9156;641;4751;9134;9212	AURKB;BLM;BRCA2;CCNE2;CCT2;DCLRE1B;DNA2;EXO1;NEK2;POLA1;POLD1;PRIM1;RAD51;RECQL4;RFC3;RFC4;RFC5;XRCC3
Cholesterol overload	ALDH2-KD vs. siControl	Gene Ontology (Biological Process)	GO:0006301	postreplication repair	-0.585	-1.839	0.013	0.036	11	10	5424;7706;5985;5984;10459;672;5983;5427;51514;9768	BRCA1;DTL;MAD2L2;PCLAF;POLD1;POLE2;RFC3;RFC4;RFC5;TRIM25
Cholesterol overload	ALDH2-KD vs. siControl	Gene Ontology (Biological Process)	GO:0010498	proteasomal protein catabolic process	-0.389	-1.82	0.008	0.041	41	14	899;5698;26271;6790;9928;4085;891;983;55872;991;11065;701;5347;9212	AURKA;AURKB;BUB1B;CCNB1;CCNF;CDC20;CDK1;FBXO5;KIF14;MAD2L1;PBK;PLK1;PSMB9;UBE2C
Cholesterol overload	ALDH2-KD vs. siControl	Gene Ontology (Cellular Component)	GO:0005875	microtubule associated complex	-0.655	-2.615	0.000	0.000	25	17	81930;6790;9928;9493;1062;9585;3833;332;3832;3800;56992;24137;55143;11004;146909;9212;10112	AURKA;AURKB;BIRC5;CDCA8;CENPE;KIF11;KIF14;KIF15;KIF18A;KIF18B;KIF20A;KIF20B;KIF23;KIF2C;KIF4A;KIF5C;KIFC1
Cholesterol overload	ALDH2-KD vs. siControl	Gene Ontology (Cellular Component)	GO:0005874	microtubule	-0.542	-2.828	0.000	0.000	71	41	3619;90990;3925;10397;347240;26586;79187;84722;9793;81930;283431;6546;6790;9928;29127;51673;10636;9493;1062;9585;983;221150;9055;3833;22974;332;10615;3832;3800;220134;56992;24137;11004;51203;4751;51512;146909;5347;9212;259266;10112	ASPM;AURKA;AURKB;BIRC5;CDK1;CENPE;CKAP2;CKAP5;FSD1;GAS2L3;GTSE1;INCENP;KIF11;KIF14;KIF15;KIF18A;KIF18B;KIF20A;KIF20B;KIF23;KIF24;KIF2C;KIF4A;KIF5C;KIFC1;KIFC2;NDRG1;NEK2;NUSAP1;PLK1;PRC1;PSRC1;RACGAP1;RGS14;SKA1;SKA3;SLC8A1;SPAG5;STMN1;TPPP3;TPX2
Cholesterol overload	ALDH2-KD vs. siControl	Gene Ontology (Cellular Component)	GO:0030496	midbody	-0.685	-3.017	0.000	0.000	35	23	84722;11113;6790;9928;29127;9493;1062;9585;983;79801;9055;332;10615;55165;24137;55143;4751;1063;5347;9212;259266;54443;10112	ANLN;ASPM;AURKA;AURKB;BIRC5;CDCA8;CDK1;CENPE;CENPF;CEP55;CIT;KIF14;KIF20A;KIF20B;KIF23;KIF4A;NEK2;PLK1;PRC1;PSRC1;RACGAP1;SHCBP1;SPAG5
Cholesterol overload	ALDH2-KD vs. siControl	Gene Ontology (Cellular Component)	GO:0098687	chromosomal region	-0.597	-3.219	0.000	0.000	84	48	675;81620;5888;9793;1763;81930;4171;6790;4998;64946;4085;10734;11130;151648;891;64105;151246;1062;3070;79019;983;221150;113130;10403;2491;332;10615;641;7272;57405;83540;157570;64151;1058;220134;55355;699;55143;701;11004;4751;1063;54821;147841;5347;9212;11339;57082	AURKA;AURKB;BIRC5;BLM;BRCA2;BUB1;BUB1B;CCNB1;CDCA5;CDCA8;CDK1;CDT1;CENPA;CENPE;CENPF;CENPH;CENPI;CENPK;CENPM;CKAP5;DNA2;ERCC6L;ESCO2;HELLS;HJURP;KIF18A;KIF2C;KNL1;MAD2L1;MCM2;NCAPG;NDC80;NEK2;NUF2;OIP5;ORC1;PLK1;RAD51;SGO1;SGO2;SKA1;SKA3;SPAG5;SPC24;SPC25;STAG3;TTK;ZWINT
Cholesterol overload	ALDH2-KD vs. siControl	Gene Ontology (Cellular Component)	GO:0005819	spindle	-0.639	-3.376	0.000	0.000	79	48	145508;26586;8317;79000;84722;9793;81930;26271;6790;9928;4085;29127;10636;151648;891;9493;1062;9585;983;3306;221150;79801;284403;9055;3833;22974;332;10615;3832;7272;220134;991;56992;24137;10460;55143;701;51203;4751;81610;1063;9787;146909;5347;9212;259266;150468;10112	ASPM;AUNIP;AURKA;AURKB;BIRC5;BUB1B;CCNB1;CDC20;CDC7;CDCA8;CDK1;CENPE;CENPF;CEP128;CKAP2;CKAP2L;CKAP5;DLGAP5;FAM83D;FBXO5;HSPA2;KIF11;KIF14;KIF15;KIF18A;KIF18B;KIF20A;KIF20B;KIF23;KIF4A;KIFC1;MAD2L1;NEK2;NUSAP1;PLK1;PRC1;PSRC1;RACGAP1;RGS14;SGO1;SHCBP1;SKA1;SKA3;SPAG5;TACC3;TPX2;TTK;WDR62
Cholesterol overload	ALDH2-KD vs. siControl	Gene Ontology (Cellular Component)	GO:0000793	condensed chromosome	-0.689	-3.522	0.000	0.000	65	50	3981;672;79980;1663;3619;79682;675;3148;81620;5888;9793;6790;2177;64946;4085;54892;10734;11130;151648;891;64105;151246;1062;79019;3306;221150;113130;10403;332;10615;641;57405;83540;23397;64151;1058;7153;220134;55355;699;701;11004;4751;1063;54821;147841;5347;4288;9212;57082	AURKA;AURKB;BIRC5;BLM;BRCA1;BRCA2;BUB1;BUB1B;CCNB1;CDCA5;CDT1;CENPA;CENPE;CENPF;CENPH;CENPK;CENPM;CENPU;CKAP5;DDX11;DSN1;ERCC6L;FANCD2;HJURP;HMGB2;HSPA2;INCENP;KIF2C;KNL1;LIG4;MAD2L1;MKI67;NCAPG;NCAPG2;NCAPH;NDC80;NEK2;NUF2;PLK1;RAD51;SGO1;SGO2;SKA1;SKA3;SPAG5;SPC24;SPC25;STAG3;TOP2A;ZWINT
Cholesterol overload	ALDH2-KD vs. siControl	Gene Ontology (Cellular Component)	GO:0044450	microtubule organizing center part	-0.517	-2.117	0.000	0.003	25	14	672;6491;25886;347240;145508;899;9793;6790;10733;284403;10615;7153;55165;5347	AURKA;BRCA1;CCNF;CEP128;CEP55;CKAP5;KIF24;PLK1;PLK4;POC1A;SPAG5;STIL;TOP2A;WDR62
Cholesterol overload	ALDH2-KD vs. siControl	Gene Ontology (Cellular Component)	GO:0045171	intercellular bridge	-0.672	-2.066	0.001	0.004	11	7	8317;9493;22974;55165;24137;55143;10112	CDC7;CDCA8;CEP55;KIF20A;KIF23;KIF4A;TPX2
Cholesterol overload	ALDH2-KD vs. siControl	Gene Ontology (Cellular Component)	GO:0032153	cell division site	-0.593	-2.024	0.004	0.007	14	8	4638;79187;11113;29127;10733;55165;54443;10112	ANLN;CEP55;CIT;FSD1;KIF20A;MYLK;PLK4;RACGAP1
Cholesterol overload	ALDH2-KD vs. siControl	Gene Ontology (Cellular Component)	GO:0034399	nuclear periphery	-0.563	-1.893	0.006	0.020	14	6	29128;4001;641;4602;24137;1063	BLM;CENPF;KIF4A;LMNB1;MYB;UHRF1
Cholesterol overload	ALDH2-KD vs. siControl	Gene Ontology (Cellular Component)	GO:0000790	nuclear chromatin	-0.387	-1.77	0.011	0.048	39	18	8193;404281;1663;4773;146956;8914;1869;3148;5888;10062;10635;29128;8208;113130;55723;157570;1058;5916	ASF1B;CDCA5;CENPA;CHAF1B;DDX11;DPF1;E2F1;EME1;ESCO2;HMGB2;NFATC2;NR1H3;RAD51;RAD51AP1;RARG;TIMELESS;UHRF1;YY2
Cholesterol overload	ALDH2-KD vs. siControl	Gene Ontology (Cellular Component)	GO:0005657	replication fork	-0.450	-1.755	0.017	0.048	23	21	1786;4172;54962;4796;253714;5424;5985;5984;7517;7516;5422;5557;11169;8914;5983;51659;84296;8318;29128;55388;641	BLM;CDC45;DNMT1;GINS2;GINS4;MCM10;MCM3;MMS22L;POLA1;POLD1;PRIM1;RFC3;RFC4;RFC5;TIMELESS;TIPIN;TONSL;UHRF1;WDHD1;XRCC2;XRCC3
Cholesterol overload	ALDH2-KD vs. siControl	Gene Ontology (Molecular Function)	GO:0070851	growth factor receptor binding	0.572	2.733	0.000	0.000	20	11	374;255324;7039;2069;23767;3570;3553;23768;1440;3552;26525	AREG;CSF3;EPGN;EREG;FLRT2;FLRT3;IL1A;IL1B;IL36RN;IL6R;TGFA
Cholesterol overload	ALDH2-KD vs. siControl	Gene Ontology (Molecular Function)	GO:0003774	motor activity	-0.670	-2.575	0.000	0.000	20	15	90990;347240;81930;9928;9493;1062;9585;3833;3832;3800;56992;24137;11004;146909;10112	CENPE;KIF11;KIF14;KIF15;KIF18A;KIF18B;KIF20A;KIF20B;KIF23;KIF24;KIF2C;KIF4A;KIF5C;KIFC1;KIFC2
Cholesterol overload	ALDH2-KD vs. siControl	Gene Ontology (Molecular Function)	GO:0016887	ATPase activity	-0.530	-2.703	0.000	0.000	61	46	5985;3835;10351;4176;8458;5984;7517;4175;7516;4628;10350;4173;10060;5965;9401;1663;90990;63922;489;5983;347240;29028;79915;5888;1763;81930;9928;7138;25788;9493;1062;9585;3306;10721;83990;3833;3832;3800;641;7153;56992;24137;11004;54821;146909;10112	ABCA8;ABCA9;ABCC9;ATAD2;ATAD5;ATP2A3;BLM;BRIP1;CENPE;CHTF18;DDX11;DNA2;ERCC6L;HSPA2;KIF11;KIF14;KIF15;KIF18A;KIF18B;KIF20A;KIF20B;KIF22;KIF23;KIF24;KIF2C;KIF4A;KIF5C;KIFC1;KIFC2;MCM4;MCM6;MCM7;MYH10;POLQ;RAD51;RAD54B;RECQL;RECQL4;RFC3;RFC4;RFC5;TNNT1;TOP2A;TTF2;XRCC2;XRCC3
Cholesterol overload	ALDH2-KD vs. siControl	Gene Ontology (Molecular Function)	GO:0015631	tubulin binding	-0.571	-2.799	0.000	0.000	55	35	672;90990;3925;10397;675;347240;79187;84722;9793;81930;283431;9928;29127;51673;10636;11178;2735;9493;1062;9585;9055;3833;332;10615;3832;3800;220134;56992;24137;11004;51203;81610;146909;5347;10112	BIRC5;BRCA1;BRCA2;CENPE;CKAP5;FAM83D;FSD1;GAS2L3;GLI1;KIF11;KIF14;KIF15;KIF18A;KIF18B;KIF20A;KIF20B;KIF23;KIF24;KIF2C;KIF4A;KIF5C;KIFC1;KIFC2;LZTS1;NDRG1;NUSAP1;PLK1;PRC1;PSRC1;RACGAP1;RGS14;SKA1;SPAG5;STMN1;TPPP3
Cholesterol overload	ALDH2-KD vs. siControl	Gene Ontology (Molecular Function)	GO:0048018	receptor ligand activity	0.381	2.645	0.000	0.001	58	26	374;6364;255324;7039;2069;23767;9966;11009;3570;3553;3084;5744;6696;23768;654;9518;6374;1440;80763;10501;3552;26525;23529;10135;2920;2668	AREG;BMP6;CCL20;CLCF1;CSF3;CXCL2;CXCL5;EPGN;EREG;FLRT2;FLRT3;GDF15;GDNF;IL1A;IL1B;IL24;IL36RN;IL6R;NAMPT;NRG1;PTHLH;SEMA6B;SPP1;SPX;TGFA;TNFSF15
Cholesterol overload	ALDH2-KD vs. siControl	Gene Ontology (Molecular Function)	GO:0004386	helicase activity	-0.535	-2.156	0.000	0.003	26	20	4176;84515;8458;4175;4173;5965;9401;1663;9837;51659;1763;84296;4171;8318;25788;3070;8438;83990;641;54821	BLM;BRIP1;CDC45;DDX11;DNA2;ERCC6L;GINS1;GINS2;GINS4;HELLS;MCM2;MCM4;MCM6;MCM7;MCM8;RAD54B;RAD54L;RECQL;RECQL4;TTF2
Cholesterol overload	ALDH2-KD vs. siControl	Gene Ontology (Molecular Function)	GO:0140097	catalytic activity. acting on DNA	-0.475	-2.134	0.000	0.003	39	26	7517;4175;5422;4173;64858;5965;9401;3981;1663;9837;146956;51659;5888;5427;1763;84296;8318;25788;9156;8438;55247;10721;83990;641;7153;54821	BLM;BRIP1;CDC45;DCLRE1B;DDX11;DNA2;EME1;ERCC6L;EXO1;GINS1;GINS2;GINS4;LIG4;MCM4;MCM6;NEIL3;POLA1;POLE2;POLQ;RAD51;RAD54B;RAD54L;RECQL;RECQL4;TOP2A;XRCC3
Cholesterol overload	ALDH2-KD vs. siControl	Gene Ontology (Molecular Function)	GO:0004674	protein serine/threonine kinase activity	-0.438	-2.087	0.000	0.005	50	20	4638;65061;8317;11113;6790;29941;891;983;9088;9833;10733;55872;7272;9133;699;701;4751;5347;9134;9212	AURKA;AURKB;BUB1;BUB1B;CCNB1;CCNB2;CCNE2;CDC7;CDK1;CDK15;CIT;MELK;MYLK;NEK2;PBK;PKMYT1;PKN3;PLK1;PLK4;TTK
Cholesterol overload	ALDH2-KD vs. siControl	Gene Ontology (Molecular Function)	GO:0005126	cytokine receptor binding	0.437	2.214	0.000	0.008	24	12	6364;9966;3570;3553;654;9518;6374;1440;3552;26525;23529;2920	BMP6;CCL20;CLCF1;CSF3;CXCL2;CXCL5;GDF15;IL1A;IL1B;IL36RN;IL6R;TNFSF15
Cholesterol overload	ALDH2-KD vs. siControl	KEGG PATHWAY	hsa04060	Cytokine-cytokine receptor interaction	0.563	3.038	0.000	0.000	26	21	6364;3556;9966;11009;3570;3553;654;9518;6374;1440;8793;3552;26525;23529;2920;7048;4982;3598;8995;3575;8741	BMP6;CCL20;CLCF1;CSF3;CXCL2;CXCL5;GDF15;IL13RA2;IL1A;IL1B;IL1RAP;IL24;IL36RN;IL6R;IL7R;TGFBR2;TNFRSF10D;TNFRSF11B;TNFSF13;TNFSF15;TNFSF18
Cholesterol overload	ALDH2-KD vs. siControl	KEGG PATHWAY	hsa04114	Oocyte meiosis	-0.667	-2.604	0.000	0.000	22	14	26271;6790;4085;10734;151648;891;983;9088;9133;991;699;5347;9134;995	AURKA;BUB1;CCNB1;CCNB2;CCNE2;CDC20;CDC25C;CDK1;FBXO5;MAD2L1;PKMYT1;PLK1;SGO1;STAG3
Cholesterol overload	ALDH2-KD vs. siControl	KEGG PATHWAY	hsa04110	Cell cycle	-0.616	-2.707	0.000	0.000	34	22	9232;1869;8317;4171;8318;4998;23594;5933;4085;891;983;9088;1031;890;7272;9133;991;699;701;5347;9134;995	BUB1;BUB1B;CCNA2;CCNB1;CCNB2;CCNE2;CDC20;CDC25C;CDC45;CDC7;CDK1;CDKN2C;E2F1;MAD2L1;MCM2;ORC1;ORC6;PKMYT1;PLK1;PTTG1;RBL1;TTK
Cholesterol overload	ALDH2-KD vs. siControl	KEGG PATHWAY	hsa04914	Progesterone-mediated oocyte maturation	-0.604	-2.219	0.000	0.002	19	10	6790;4085;891;983;9088;890;9133;699;5347;995	AURKA;BUB1;CCNA2;CCNB1;CCNB2;CDC25C;CDK1;MAD2L1;PKMYT1;PLK1
Cholesterol overload	ALDH2-KD vs. siControl	KEGG PATHWAY	hsa03440	Homologous recombination	-0.642	-2.01	0.000	0.012	12	11	7517;7516;672;146956;675;580;5888;25788;8438;83990;641	BARD1;BLM;BRCA1;BRCA2;BRIP1;EME1;RAD51;RAD54B;RAD54L;XRCC2;XRCC3
Cholesterol overload	ALDH2-KD vs. siControl	KEGG PATHWAY	hsa03460	Fanconi anemia pathway	-0.591	-2.044	0.001	0.014	15	10	672;55215;146956;675;5888;2177;2175;83990;641;2187	BLM;BRCA1;BRCA2;BRIP1;EME1;FANCA;FANCB;FANCD2;FANCI;RAD51
Cholesterol overload	ALDH2-KD vs. siControl	KEGG PATHWAY	hsa04115	p53 signaling pathway	-0.614	-2.016	0.000	0.014	13	6	891;983;6241;9133;51512;9134	CCNB1;CCNB2;CCNE2;CDK1;GTSE1;RRM2
Cholesterol overload	ALDH2-KD vs. siControl	KEGG PATHWAY	hsa04657	IL-17 signaling pathway	0.615	2.236	0.000	0.023	11	7	6364;4314;3553;6374;1440;2920;4312	CCL20;CSF3;CXCL2;CXCL5;IL1B;MMP1;MMP3
Cholesterol overload	ALDH2-KD vs. siControl	KEGG PATHWAY	hsa04218	Cellular senescence	-0.474	-1.923	0.001	0.025	26	13	286826;5608;4773;1869;5933;4893;891;2305;983;890;9133;9134;4605	CCNA2;CCNB1;CCNB2;CCNE2;CDK1;E2F1;FOXM1;LIN9;MAP2K6;MYBL2;NFATC2;NRAS;RBL1
Cholesterol overload	ALDH2-KD vs. siControl	KEGG PATHWAY	hsa05170	Human immunodeficiency virus 1 infection	-0.474	-1.847	0.011	0.045	23	11	5608;54331;4773;4893;140564;60489;891;983;9582;9133;995	APOBEC3B;APOBEC3D;APOBEC3G;CCNB1;CCNB2;CDC25C;CDK1;GNG2;MAP2K6;NFATC2;NRAS
Cholesterol overload	ALDH2-KD vs. siControl	Reactome	R-HSA-176409	APC/C:Cdc20 mediated degradation of mitotic proteins	-0.819	-2.491	0.000	0.000	10	10	9232;5698;4085;891;983;890;991;11065;701;4751	BUB1B;CCNA2;CCNB1;CDC20;CDK1;MAD2L1;NEK2;PSMB9;PTTG1;UBE2C
Cholesterol overload	ALDH2-KD vs. siControl	Reactome	R-HSA-69273	Cyclin A/B1/B2 associated events during G2/M transition	-0.844	-2.508	0.000	0.000	10	8	891;2305;983;9088;890;9133;5347;995	CCNA2;CCNB1;CCNB2;CDC25C;CDK1;FOXM1;PKMYT1;PLK1
Cholesterol overload	ALDH2-KD vs. siControl	Reactome	R-HSA-453279	Mitotic G1-G1/S phases	-0.553	-2.514	0.000	0.000	40	31	4176;84515;4175;1021;5422;4173;286826;1719;990;5557;1869;81620;8317;5427;5698;26271;4171;8318;4998;23594;5933;891;983;55388;1031;890;6241;7153;7083;9134;4605	CCNA2;CCNB1;CCNE2;CDC45;CDC6;CDC7;CDK1;CDK6;CDKN2C;CDT1;DHFR;E2F1;FBXO5;LIN9;MCM10;MCM2;MCM4;MCM6;MCM7;MCM8;MYBL2;ORC1;ORC6;POLA1;POLE2;PRIM1;PSMB9;RBL1;RRM2;TK1;TOP2A
Cholesterol overload	ALDH2-KD vs. siControl	Reactome	R-HSA-69481	G2/M Checkpoints	-0.573	-2.53	0.000	0.000	35	29	5985;7468;4176;84515;5984;4175;4173;672;990;5983;580;8317;1763;5698;4171;8318;4998;23594;891;9156;983;9088;55388;83990;63967;641;9133;51512;995	BARD1;BLM;BRCA1;BRIP1;CCNB1;CCNB2;CDC25C;CDC45;CDC6;CDC7;CDK1;CLSPN;DNA2;EXO1;GTSE1;MCM10;MCM2;MCM4;MCM6;MCM7;MCM8;NSD2;ORC1;ORC6;PKMYT1;PSMB9;RFC3;RFC4;RFC5
Cholesterol overload	ALDH2-KD vs. siControl	Reactome	R-HSA-176814	Activation of APC/C and APC/C:Cdc20 mediated degradation of mitotic proteins	-0.819	-2.536	0.000	0.000	11	11	9232;5698;4085;891;983;890;991;11065;701;4751;5347	BUB1B;CCNA2;CCNB1;CDC20;CDK1;MAD2L1;NEK2;PLK1;PSMB9;PTTG1;UBE2C
Cholesterol overload	ALDH2-KD vs. siControl	Reactome	R-HSA-176408	Regulation of APC/C activators between G1/S and early anaphase	-0.829	-2.581	0.000	0.000	11	10	5698;26271;4085;891;983;890;991;11065;701;5347	BUB1B;CCNA2;CCNB1;CDC20;CDK1;FBXO5;MAD2L1;PLK1;PSMB9;UBE2C
Cholesterol overload	ALDH2-KD vs. siControl	Reactome	R-HSA-174143	APC/C-mediated degradation of cell cycle proteins	-0.798	-2.725	0.000	0.000	15	14	9232;5698;26271;6790;4085;891;983;890;991;11065;701;4751;5347;9212	AURKA;AURKB;BUB1B;CCNA2;CCNB1;CDC20;CDK1;FBXO5;MAD2L1;NEK2;PLK1;PSMB9;PTTG1;UBE2C
Cholesterol overload	ALDH2-KD vs. siControl	Reactome	R-HSA-453276	Regulation of mitotic cell cycle	-0.798	-2.725	0.000	0.000	15	14	9232;5698;26271;6790;4085;891;983;890;991;11065;701;4751;5347;9212	AURKA;AURKB;BUB1B;CCNA2;CCNB1;CDC20;CDK1;FBXO5;MAD2L1;NEK2;PLK1;PSMB9;PTTG1;UBE2C
Cholesterol overload	ALDH2-KD vs. siControl	Reactome	R-HSA-194315	Signaling by Rho GTPases	-0.588	-3.09	0.000	0.000	75	41	9793;81930;11113;84904;9928;29941;64946;115703;4085;30851;29127;9824;11130;151648;64105;151246;81624;1062;79019;10403;2491;9055;332;57405;83540;1058;220134;991;55789;128239;699;55143;701;11004;1063;54821;147841;5347;9212;995;57082	ARHGAP11A;ARHGAP33;ARHGEF39;AURKB;BIRC5;BUB1;BUB1B;CDC20;CDC25C;CDCA8;CENPA;CENPE;CENPF;CENPH;CENPI;CENPK;CENPM;CIT;CKAP5;DEPDC1B;DIAPH3;ERCC6L;IQGAP3;KIF14;KIF18A;KIF2C;KNL1;MAD2L1;NDC80;NUF2;PKN3;PLK1;PRC1;RACGAP1;SGO1;SGO2;SKA1;SPC24;SPC25;TAX1BP3;ZWINT
Cholesterol overload	ALDH2-KD vs. siControl	Reactome	R-HSA-195258	RHO GTPase Effectors	-0.624	-3.122	0.000	0.000	60	36	9793;81930;11113;9928;29941;64946;4085;30851;11130;151648;64105;151246;81624;1062;79019;10403;2491;9055;332;57405;83540;1058;220134;991;128239;699;55143;701;11004;1063;54821;147841;5347;9212;995;57082	AURKB;BIRC5;BUB1;BUB1B;CDC20;CDC25C;CDCA8;CENPA;CENPE;CENPF;CENPH;CENPI;CENPK;CENPM;CIT;CKAP5;DIAPH3;ERCC6L;IQGAP3;KIF14;KIF18A;KIF2C;KNL1;MAD2L1;NDC80;NUF2;PKN3;PLK1;PRC1;SGO1;SGO2;SKA1;SPC24;SPC25;TAX1BP3;ZWINT
Cholesterol overload	ALDH2-KD vs. siControl	Reactome	R-HSA-5663220	RHO GTPases Activate Formins	-0.673	-3.142	0.000	0.000	43	29	9793;81930;64946;4085;11130;151648;64105;151246;81624;1062;79019;10403;2491;332;57405;83540;1058;220134;991;699;55143;701;11004;1063;54821;147841;5347;9212;57082	AURKB;BIRC5;BUB1;BUB1B;CDC20;CDCA8;CENPA;CENPE;CENPF;CENPH;CENPI;CENPK;CENPM;CKAP5;DIAPH3;ERCC6L;KIF18A;KIF2C;KNL1;MAD2L1;NDC80;NUF2;PLK1;SGO1;SGO2;SKA1;SPC24;SPC25;ZWINT
Cholesterol overload	ALDH2-KD vs. siControl	Reactome	R-HSA-68877	Mitotic Prometaphase	-0.625	-3.17	0.000	0.000	62	36	9793;81930;64946;4085;11130;151648;891;64105;151246;1062;79019;983;113130;10733;10403;2491;332;57405;83540;23397;9133;64151;1058;220134;991;699;55143;701;11004;4751;1063;54821;147841;5347;9212;57082	AURKB;BIRC5;BUB1;BUB1B;CCNB1;CCNB2;CDC20;CDCA5;CDCA8;CDK1;CENPA;CENPE;CENPF;CENPH;CENPI;CENPK;CENPM;CKAP5;ERCC6L;KIF18A;KIF2C;KNL1;MAD2L1;NCAPG;NCAPH;NDC80;NEK2;NUF2;PLK1;PLK4;SGO1;SGO2;SKA1;SPC24;SPC25;ZWINT
Cholesterol overload	ALDH2-KD vs. siControl	Reactome	R-HSA-68882	Mitotic Anaphase	-0.662	-3.184	0.000	0.000	49	33	7112;9793;81930;5698;64946;4085;11130;151648;64105;151246;1062;79019;113130;10403;2491;332;4001;57405;83540;1058;220134;991;11065;699;55143;701;11004;1063;54821;147841;5347;9212;57082	AURKB;BIRC5;BUB1;BUB1B;CDC20;CDCA5;CDCA8;CENPA;CENPE;CENPF;CENPH;CENPI;CENPK;CENPM;CKAP5;ERCC6L;KIF18A;KIF2C;KNL1;LMNB1;MAD2L1;NDC80;NUF2;PLK1;PSMB9;SGO1;SGO2;SKA1;SPC24;SPC25;TMPO;UBE2C;ZWINT
Cholesterol overload	ALDH2-KD vs. siControl	Reactome	R-HSA-68886	M Phase	-0.600	-3.192	0.000	0.000	80	44	7112;9793;81930;5698;26271;64946;4085;54892;11130;151648;891;9493;64105;151246;1062;79019;983;113130;10733;10403;2491;332;4001;57405;83540;23397;9133;64151;1058;220134;991;11065;699;55143;701;11004;4751;1063;54821;147841;5347;9212;57082;10112	AURKB;BIRC5;BUB1;BUB1B;CCNB1;CCNB2;CDC20;CDCA5;CDCA8;CDK1;CENPA;CENPE;CENPF;CENPH;CENPI;CENPK;CENPM;CKAP5;ERCC6L;FBXO5;KIF18A;KIF20A;KIF23;KIF2C;KNL1;LMNB1;MAD2L1;NCAPG;NCAPG2;NCAPH;NDC80;NEK2;NUF2;PLK1;PLK4;PSMB9;SGO1;SGO2;SKA1;SPC24;SPC25;TMPO;UBE2C;ZWINT
Cholesterol overload	ALDH2-KD vs. siControl	Reactome	R-HSA-2467813	Separation of Sister Chromatids	-0.670	-3.21	0.000	0.000	46	31	9793;81930;5698;64946;4085;11130;151648;64105;151246;1062;79019;113130;10403;2491;332;57405;83540;1058;220134;991;11065;699;55143;701;11004;1063;54821;147841;5347;9212;57082	AURKB;BIRC5;BUB1;BUB1B;CDC20;CDCA5;CDCA8;CENPA;CENPE;CENPF;CENPH;CENPI;CENPK;CENPM;CKAP5;ERCC6L;KIF18A;KIF2C;KNL1;MAD2L1;NDC80;NUF2;PLK1;PSMB9;SGO1;SGO2;SKA1;SPC24;SPC25;UBE2C;ZWINT
Cholesterol overload	ALDH2-KD vs. siControl	Reactome	R-HSA-2555396	Mitotic Metaphase and Anaphase	-0.666	-3.23	0.000	0.000	50	34	7112;9793;81930;5698;26271;64946;4085;11130;151648;64105;151246;1062;79019;113130;10403;2491;332;4001;57405;83540;1058;220134;991;11065;699;55143;701;11004;1063;54821;147841;5347;9212;57082	AURKB;BIRC5;BUB1;BUB1B;CDC20;CDCA5;CDCA8;CENPA;CENPE;CENPF;CENPH;CENPI;CENPK;CENPM;CKAP5;ERCC6L;FBXO5;KIF18A;KIF2C;KNL1;LMNB1;MAD2L1;NDC80;NUF2;PLK1;PSMB9;SGO1;SGO2;SKA1;SPC24;SPC25;TMPO;UBE2C;ZWINT
Cholesterol overload	ALDH2-KD vs. siControl	Reactome	R-HSA-141424	Amplification of signal from the kinetochores	-0.720	-3.256	0.000	0.000	38	28	9793;81930;64946;4085;11130;151648;64105;151246;1062;79019;10403;2491;332;57405;83540;1058;220134;991;699;55143;701;11004;1063;54821;147841;5347;9212;57082	AURKB;BIRC5;BUB1;BUB1B;CDC20;CDCA8;CENPA;CENPE;CENPF;CENPH;CENPI;CENPK;CENPM;CKAP5;ERCC6L;KIF18A;KIF2C;KNL1;MAD2L1;NDC80;NUF2;PLK1;SGO1;SGO2;SKA1;SPC24;SPC25;ZWINT
Cholesterol overload	ALDH2-KD vs. siControl	Reactome	R-HSA-141444	Amplification of signal from unattached kinetochores via a MAD2 inhibitory signal	-0.720	-3.256	0.000	0.000	38	28	9793;81930;64946;4085;11130;151648;64105;151246;1062;79019;10403;2491;332;57405;83540;1058;220134;991;699;55143;701;11004;1063;54821;147841;5347;9212;57082	AURKB;BIRC5;BUB1;BUB1B;CDC20;CDCA8;CENPA;CENPE;CENPF;CENPH;CENPI;CENPK;CENPM;CKAP5;ERCC6L;KIF18A;KIF2C;KNL1;MAD2L1;NDC80;NUF2;PLK1;SGO1;SGO2;SKA1;SPC24;SPC25;ZWINT
Cholesterol overload	ALDH2-KD vs. siControl	Reactome	R-HSA-2500257	Resolution of Sister Chromatid Cohesion	-0.689	-3.296	0.000	0.000	46	32	9793;81930;64946;4085;11130;151648;891;64105;151246;1062;79019;983;113130;10403;2491;332;57405;83540;9133;1058;220134;991;699;55143;701;11004;1063;54821;147841;5347;9212;57082	AURKB;BIRC5;BUB1;BUB1B;CCNB1;CCNB2;CDC20;CDCA5;CDCA8;CDK1;CENPA;CENPE;CENPF;CENPH;CENPI;CENPK;CENPM;CKAP5;ERCC6L;KIF18A;KIF2C;KNL1;MAD2L1;NDC80;NUF2;PLK1;SGO1;SGO2;SKA1;SPC24;SPC25;ZWINT
[truncated: 2,308 more rows]
