# Supplementary material for: Mapping atherogenesis mechanisms in smooth muscle cells by targeting genes linked to coronary artery disease
Source: iScience. 2025 Oct 4;28(11):113698. doi: 10.1016/j.isci.2025.113698 (PMC12589888; doi:10.1016/j.isci.2025.113698)
Supplement: Table S7. Gene signatures used to score relevant pathways in smooth muscle cells, related to Figure 3 [file mmc8.xlsx]

## Sheet: Table S7
Table S7
Gene signatures used to score relevant pathways in smooth muscle cells. Related to Figure 3.
Category	Gene signature name	Source database	Source accession code or link	Number of genes	Gene symbols
Contraction and adhesion	Smooth muscle contraction	Reactome	R-HSA-445355*	46	ACTA2, ACTG2, ALDH2, ANXA1, ANXA2, ANXA6, CACNA1G, CACNA1H, CACNA1I, CALD1, CALM1, CAV3, DYSF, GUCY1A1, GUCY1A2, GUCY1B1, GUCY1B2, ITGA1, ITGB5, LMOD1, MYH11, MYL10, MYL11, MYL12A, MYL12B, MYL5, MYL6, MYL6B, MYL7, MYL9, MYLK, MYOCD, PAK1, PAK2, PDE5A, PXN, SORBS1, SORBS3, TLN1, TPM1, TPM2, TPM3, TPM4, TRIM72, VCL
	Regulation of actin cytoskeleton	WikiPathways	WP51	161	ABI2, ACTB, ACTB, ACTB, ACTG1, ACTG1, ACTG1, ACTN1, APC, Apc2, ARHGEF1, ARHGEF4, ARHGEF6, ARHGEF6, ARHGEF7, ARPC5, ARPC5, BAIAP2, BAIAP2, BCAR1, BDKRB1, BDKRB2, BRAF, C11orf13, C3orf10, CD14, CDC42, CFL1, CFL2, CHRM1, CHRM2, CHRM3, CHRM4, CHRM5, CRK, CSK, CYFIP2, DIAP1, DIAP3, DOCK1, EGF, EGFR, ENAH, F2, F2R, FGD1, FGF1, FGF10, FGF11, FGF12, FGF13, FGF14, FGF15/19, FGF16, FGF17, FGF18, FGF2, FGF2…
	Integrin-mediated cell adhesion	WikiPathways	WP185	101	AKT1, AKT2, AKT3, ARAF, ARHGEF7, BCAR1, BRAF, CAPN1, CAPN10, CAPN11, CAPN2, CAPN3, CAPN5, CAPN6, CAPN7, CAPN9, CAPNS1, CAV1, CAV2, CAV3, CDC42, CRK, CSK, DOCK1, FYN, GIT2, GRB2, HRAS, ILK, ITGA1, ITGA10, ITGA11, ITGA2, ITGA2B, ITGA3, ITGA4, ITGA5, ITGA6, ITGA7, ITGA8, ITGA9, ITGAD, ITGAE, ITGAL, ITGAM, ITGAV, ITGAX, ITGB1, ITGB2, ITGB3, ITGB4, ITGB5, ITGB6, ITGB7, ITGB8, MAP2K1, MAP2K2, MAP2K3, M…
	Focal adhesion	WikiPathways	WP306	199	ACTB, ACTG1, ACTN1, ACTN4, AKT1, AKT2, AKT3, ARHGAP35, ARHGAP5, BAD, BCAR1, BCL2, BIRC2, BIRC3, BLK, BRAF, BUB1B-PAK6, CAPN2, Catnb, CAV1, CAV2, CAV3, CCND1, CCND2, CCND3, CDC42, CHAD, COL1A1, COL1A2, COL2A1, COL4A1, COL4A2, COL4A4, COL4A6, COL5A2, COL5A3, COL6A2, COMP, CRK, CRKL, DIAPH1, DOCK1, EGF, EGFR, ELK1, ERBB2, FGR, FIGF, FLNA, FLNB, FLNC, FLT1, FN1, FYN, GRB2, GSK3B, HCK, HGF, HRAS, IBSP…
Synthesis of ECM components	Elastic fibre formation	Reactome	R-HSA-1566948	44	BMP10, BMP2, BMP4, BMP7, EFEMP1, EFEMP2, ELN, EMILIN1, EMILIN2, EMILIN3, FBLN1, FBLN2, FBLN5, FBN1, FBN2, FBN3, FN1, FURIN, GDF5, ITGA5, ITGA8, ITGAV, ITGB1, ITGB3, ITGB5, ITGB6, ITGB8, LOX, LOXL1, LOXL2, LOXL3, LOXL4, LTBP1, LTBP2, LTBP3, LTBP4, MFAP2, MFAP3, MFAP4, MFAP5, TGFB1, TGFB2, TGFB3, VTN
	Collagen formation	Reactome	R-HSA-1474244	89	ADAMTS14, ADAMTS2, ADAMTS3, BMP1, CD151, COL10A1, COL11A1, COL11A2, COL12A1, COL13A1, COL14A1, COL15A1, COL16A1, COL17A1, COL18A1, COL19A1, COL1A1, COL1A2, COL20A1, COL21A1, COL22A1, COL23A1, COL24A1, COL25A1, COL26A1, COL27A1, COL28A1, COL2A1, COL3A1, COL4A1, COL4A2, COL4A3, COL4A4, COL4A5, COL4A6, COL5A1, COL5A2, COL5A3, COL6A1, COL6A2, COL6A3, COL6A5, COL7A1, COL8A1, COL8A2, COL9A1, COL9A2, CO…
	Laminin interactions	Reactome	R-HSA-3000157	30	COL18A1, COL4A1, COL4A2, COL4A3, COL4A4, COL4A5, COL4A6, COL7A1, HSPG2, ITGA1, ITGA2, ITGA3, ITGA6, ITGA7, ITGAV, ITGB1, ITGB4, LAMA1, LAMA2, LAMA3, LAMA4, LAMA5, LAMB1, LAMB2, LAMB3, LAMC1, LAMC2, LAMC3, NID1, NID2
	ECM proteoglycans	Reactome	R-HSA-3000178	76	ACAN, AGRN, APP, ASPN, BCAN, BGN, COL1A1, COL1A2, COL2A1, COL3A1, COL4A1, COL4A2, COL4A3, COL4A4, COL4A5, COL4A6, COL5A1, COL5A2, COL5A3, COL6A1, COL6A2, COL6A3, COL6A5, COL6A6, COL9A1, COL9A2, COL9A3, COMP, DAG1, DCN, DMP1, DSPP, FMOD, FN1, HAPLN1, HSPG2, IBSP, ITGA2, ITGA2B, ITGA7, ITGA8, ITGA9, ITGAV, ITGAX, ITGB1, ITGB3, ITGB5, ITGB6, LAMA1, LAMA2, LAMA3, LAMA4, LAMA5, LAMB1, LAMB2, LAMC1, LR…
Proliferation and migration	Cell cycle S Phase	hbc/tinyatlas**	https://github.com/hbc/tinyatlas	43	ATAD2, BLM, BRIP1, CASP8AP2, CCNE2, CDC45, CDC6, CDCA7, CENPU, CHAF1B, CLSPN, DSCC1, DTL, E2F8, EXO1, FEN1, GINS2, GMNN, HELLS, MCM2, MCM4, MCM5, MCM6, MSH2, NASP, PCNA, POLA1, POLD3, PRIM1, RAD51, RAD51AP1, RFC2, RPA2, RRM1, RRM2, SLBP, TIPIN, TYMS, UBR7, UHRF1, UNG, USP1, WDR76
	Cell cycle G2M Phase	hbc/tinyatlas**	https://github.com/hbc/tinyatlas	54	ANLN, ANP32E, AURKA, AURKB, BIRC5, BUB1, CBX5, CCNB2, CDC20, CDC25C, CDCA2, CDCA3, CDCA8, CDK1, CENPA, CENPE, CENPF, CKAP2, CKAP2L, CKAP5, CKS1B, CKS2, CTCF, DLGAP5, ECT2, G2E3, GAS2L3, GTSE1, HJURP, HMGB2, HMMR, JPT1, KIF11, KIF20B, KIF23, KIF2C, LBR, MKI67, NCAPD2, NDC80, NEK2, NUF2, NUSAP1, PIMREG, PSRC1, RANGAP1, SMC4, TACC3, TMPO, TOP2A, TPX2, TTK, TUBB4B, UBE2C
	Invadopodia formation	Reactome	R-HSA-8941237	4	ADAM12, ADAM15, ADAM19, SH3PXD2A
Proinflammatory signaling	NF-kappa B signaling pathway	KEGG Pathway	hsa04064	104	ATM, BCL10, BCL2, BCL2A1, BCL2L1, BIRC2, BIRC3, BLNK, BTK, CARD10, CARD11, CARD14, CCL13, CCL19, CCL21, CCL4, CCL4L1, CCL4L2, CD14, CD40, CD40LG, CFLAR, CHUK, CSNK2A1, CSNK2A2, CSNK2A3, CSNK2B, CXCL1, CXCL12, CXCL2, CXCL3, CXCL8, CYLD, EDA, EDA2R, EDAR, EDARADD, ERC1, GADD45A, GADD45B, GADD45G, ICAM1, IGH, IKBKB, IKBKG, IL1B, IL1R1, IRAK1, IRAK4, LAT, LBP, LCK, LTA, LTB, LTBR, LY96, LYN, MALT1, M…
	Interferon alpha/beta signaling	Reactome	R-HSA-909733	72	ABCE1, ADAR, BST2, EGR1, GBP2, HLA-A, HLA-B, HLA-C, HLA-E, HLA-F, HLA-G, HLA-H, IFI27, IFI35, IFI6, IFIT1, IFIT2, IFIT3, IFIT5, IFITM1, IFITM2, IFITM3, IFNA1, IFNA10, IFNA14, IFNA16, IFNA17, IFNA2, IFNA21, IFNA4, IFNA5, IFNA6, IFNA7, IFNA8, IFNAR1, IFNAR2, IFNB1, IP6K2, IRF1, IRF2, IRF3, IRF4, IRF5, IRF6, IRF7, IRF8, IRF9, ISG15, ISG20, JAK1, KPNA1, KPNB1, MX1, MX2, OAS1, OAS2, OAS3, OASL, PSMB8,…
	Interferon gamma signaling	Reactome	R-HSA-877300	95	B2M, CAMK2A, CAMK2B, CAMK2D, CAMK2G, CD44, CIITA, DPA1, DPB1, DQA1, DQA2, DQB1, DQB2, DRA, DRB1, DRB3, DRB4, DRB5, FCGR1A, FCGR1B, FCGR1BP, GBP1, GBP2, GBP3, GBP4, GBP5, GBP6, GBP7, HLA-A, HLA-B, HLA-C, HLA-E, HLA-F, HLA-G, HLA-H, ICAM1, IFI30, IFNG, IFNGR1, IFNGR2, IRF1, IRF2, IRF3, IRF4, IRF5, IRF6, IRF7, IRF8, IRF9, JAK1, JAK2, MID1, MT2A, NCAM1, OAS1, OAS2, OAS3, OASL, PIAS1, PML, PRKCD, PTAF…
	Regulation of Complement cascade	Reactome	R-HSA-977606	128	C1QA, C1QB, C1QC, C1R, C1S, C2, C3, C3AR1, C4A, C4B, C4BPA, C4BPB, C5, C5AR1, C5AR2, C6, C7, C8A, C8B, C8G, C9, CD19, CD46, CD55, CD59, CD81, CFB, CFH, CFHR1, CFHR2, CFHR3, CFHR4, CFHR5, CFI, CFP, CLU, CPB2, CPN1, CPN2, CR1, CR2, ELANE, F2, IGHG1, IGHG2, IGHG3, IGHG4, IGHV, IGHV1-2, IGHV1-46, IGHV1-69, IGHV2-5, IGHV2-70, IGHV3-11, IGHV3-13, IGHV3-23, IGHV3-30, IGHV3-33, IGHV3-48, IGHV3-53, IGHV3-…
Notes:	* - "Smooth muscle contraction" gene list is modified by adding MYOCD gene
	** - Cell cycle genes are retrieved from manually curated "hbc/tinyatlas" GitHub page (https://github.com/hbc/tinyatlas)
