# Supplementary material for: Mapping atherogenesis mechanisms in smooth muscle cells by targeting genes linked to coronary artery disease
Source: iScience. 2025 Oct 4;28(11):113698. doi: 10.1016/j.isci.2025.113698 (PMC12589888; doi:10.1016/j.isci.2025.113698)
Supplement: Table S8. TNF- and IFN-regulated genes, related to Figure 3 [file mmc9.xlsx]

## Sheet: Table S8
Table S8
TNF- and IFN-regulated genes. Related to Figure 3.
	Information about gene		DESeq2 differential expression analysis output						Average (Avg) and standard deviation (SD) of expression level in TPM units (transcripts per million) in groups
Stimulation	Ensembl ID	Gene Symbol	Log2 Fold Change (LFC)	LFC Standard Error	FDR-adjusted P value	P value	Wald statistic	Average expression	Stimulated_Avg	Stimulated_SD	Control_Avg	Control_SD
TNF	ENSG00000288709.1	F8A2	9.11	2.31	0.00	0.00	3.94	66.20	4.47	2.99	0.00	0.00
TNF	ENSG00000277632.2	CCL3	4.28	0.89	0.00	0.00	4.80	7.28	2.53	0.50	0.13	0.27
TNF	ENSG00000271503.6	CCL5	4.00	0.44	0.00	0.00	9.15	33.55	5.75	1.08	0.41	0.31
TNF	ENSG00000135114.13	OASL	3.68	1.11	0.01	0.00	3.31	36.23	0.19	0.07	0.01	0.03
TNF	ENSG00000258725.2	PRC1-AS1	3.57	0.94	0.00	0.00	3.82	9.51	0.98	1.05	0.08	0.03
TNF	ENSG00000134321.13	RSAD2	3.48	0.87	0.00	0.00	4.01	241.51	0.19	0.11	0.02	0.02
TNF	ENSG00000004468.13	CD38	3.25	1.09	0.03	0.00	2.97	5.97	0.33	0.32	0.03	0.03
TNF	ENSG00000115009.13	CCL20	3.23	0.17	0.00	0.00	19.49	205.08	52.42	5.57	5.85	2.03
TNF	ENSG00000007908.16	SELE	3.08	0.77	0.00	0.00	3.99	8.51	0.34	0.12	0.04	0.02
TNF	ENSG00000092345.14	DAZL	3.00	0.59	0.00	0.00	5.08	10.00	0.62	0.12	0.08	0.04
TNF	ENSG00000175093.5	SPSB4	2.91	0.76	0.00	0.00	3.82	6.40	0.36	0.17	0.05	0.03
TNF	ENSG00000164400.6	CSF2	2.90	0.13	0.00	0.00	21.82	885.70	259.39	24.51	36.39	9.92
TNF	ENSG00000206073.11	SERPINB4	2.89	0.72	0.00	0.00	4.02	11.31	1.57	0.37	0.28	0.29
TNF	ENSG00000108700.5	CCL8	2.85	0.17	0.00	0.00	17.18	212.33	43.45	1.52	6.33	1.76
TNF	ENSG00000173867.10	ENSG00000173867	2.81	0.81	0.01	0.00	3.48	12.15	0.50	0.32	0.08	0.12
TNF	ENSG00000179362.14	HMGN2P46	2.76	0.58	0.00	0.00	4.79	17.09	2.22	0.99	0.41	0.34
TNF	ENSG00000089127.15	OAS1	2.72	0.50	0.00	0.00	5.41	560.54	1.59	0.96	0.23	0.08
TNF	ENSG00000137571.11	SLCO5A1	2.71	0.70	0.00	0.00	3.87	8.29	0.15	0.08	0.02	0.01
TNF	ENSG00000256597.3	LINC02393	2.68	0.65	0.00	0.00	4.14	7.14	0.61	0.08	0.10	0.07
TNF	ENSG00000113494.17	PRLR	2.67	0.81	0.01	0.00	3.30	13.86	0.24	0.23	0.04	0.01
TNF	ENSG00000169085.13	VXN	2.66	0.96	0.04	0.01	2.76	5.31	0.24	0.06	0.04	0.05
TNF	ENSG00000181625.17	SLX1B	2.63	0.88	0.02	0.00	3.00	9.01	3.38	3.02	0.57	0.27
TNF	ENSG00000056558.11	TRAF1	2.57	0.12	0.00	0.00	20.97	237.79	7.96	0.13	1.40	0.09
TNF	ENSG00000182050.14	MGAT4C	2.51	0.82	0.02	0.00	3.05	17.58	0.33	0.19	0.08	0.09
TNF	ENSG00000236136.1	ADORA2BP1	2.45	0.64	0.00	0.00	3.84	7.42	1.87	0.41	0.36	0.30
TNF	ENSG00000198771.11	RCSD1	2.43	0.22	0.00	0.00	11.16	73.00	3.39	0.58	0.66	0.09
TNF	ENSG00000173320.12	STOX2	2.41	0.86	0.04	0.01	2.80	10.57	0.22	0.22	0.04	0.02
TNF	ENSG00000173391.9	OLR1	2.35	0.54	0.00	0.00	4.37	13.20	0.96	0.26	0.24	0.18
TNF	ENSG00000158714.11	SLAMF8	2.32	0.77	0.02	0.00	3.01	6.63	0.49	0.16	0.12	0.03
TNF	ENSG00000272273.2	IER3-AS1	2.31	0.44	0.00	0.00	5.27	27.31	11.81	4.58	2.49	1.52
TNF	ENSG00000081041.9	CXCL2	2.31	0.12	0.00	0.00	19.94	2858.67	450.99	65.73	95.40	21.57
TNF	ENSG00000023445.16	BIRC3	2.25	0.13	0.00	0.00	17.18	968.98	36.34	4.01	8.02	1.86
TNF	ENSG00000060558.4	GNA15	2.25	0.52	0.00	0.00	4.30	11.10	0.71	0.16	0.16	0.03
TNF	ENSG00000085514.16	PILRA	2.22	0.52	0.00	0.00	4.30	10.85	1.56	0.41	0.35	0.15
TNF	ENSG00000230067.3	HSPD1P6	2.19	0.59	0.00	0.00	3.70	8.27	0.84	0.21	0.19	0.05
TNF	ENSG00000166920.13	C15orf48	2.18	0.07	0.00	0.00	30.16	1018.11	303.35	16.91	69.84	8.54
TNF	ENSG00000163435.16	ELF3	2.10	0.67	0.01	0.00	3.16	7.04	0.54	0.12	0.13	0.05
TNF	ENSG00000231574.6	LINC02015	2.08	0.70	0.03	0.00	2.96	6.73	0.38	0.22	0.09	0.05
TNF	ENSG00000286863.2	ENSG00000286863	2.01	0.73	0.04	0.01	2.74	6.81	0.37	0.19	0.12	0.11
TNF	ENSG00000073910.23	FRY	1.99	0.57	0.01	0.00	3.50	39.10	0.55	0.31	0.14	0.04
TNF	ENSG00000189238.6	LINC00943	1.99	0.62	0.01	0.00	3.21	6.49	0.58	0.10	0.16	0.06
TNF	ENSG00000136244.12	IL6	1.95	0.08	0.00	0.00	24.99	17161.40	3501.40	165.43	952.89	162.82
TNF	ENSG00000170209.5	ANKK1	1.91	0.39	0.00	0.00	4.93	17.55	0.89	0.14	0.25	0.11
TNF	ENSG00000251258.2	RFPL4B	1.90	0.54	0.00	0.00	3.53	11.14	0.87	0.14	0.24	0.16
TNF	ENSG00000138378.19	STAT4	1.86	0.22	0.00	0.00	8.63	57.10	2.93	0.11	0.85	0.10
TNF	ENSG00000248371.5	LINC02056	1.82	0.57	0.01	0.00	3.22	7.36	3.85	0.42	1.14	0.56
TNF	ENSG00000152503.10	TRIM36	1.79	0.36	0.00	0.00	5.04	35.65	1.51	0.36	0.47	0.18
TNF	ENSG00000181333.12	HEPHL1	1.78	0.47	0.00	0.00	3.79	12.81	0.26	0.04	0.08	0.03
TNF	ENSG00000136689.19	IL1RN	1.78	0.10	0.00	0.00	17.73	414.24	30.99	1.90	9.44	1.13
TNF	ENSG00000285744.1	ENSG00000285744	1.76	0.31	0.00	0.00	5.63	29.62	1.21	0.17	0.37	0.07
TNF	ENSG00000163734.4	CXCL3	1.75	0.06	0.00	0.00	28.73	6139.53	909.65	63.10	282.63	34.06
TNF	ENSG00000115008.6	IL1A	1.75	0.07	0.00	0.00	24.27	5203.05	347.81	29.62	108.11	14.73
TNF	ENSG00000112299.8	VNN1	1.74	0.32	0.00	0.00	5.34	27.02	0.84	0.20	0.26	0.07
TNF	ENSG00000197632.9	SERPINB2	1.73	0.05	0.00	0.00	37.86	9728.84	693.16	31.39	218.22	9.11
TNF	ENSG00000162654.9	GBP4	1.72	0.39	0.00	0.00	4.46	86.24	0.76	0.14	0.24	0.04
TNF	ENSG00000137462.9	TLR2	1.71	0.38	0.00	0.00	4.46	22.47	0.89	0.20	0.28	0.12
TNF	ENSG00000185215.11	TNFAIP2	1.70	0.07	0.00	0.00	22.74	1263.63	61.31	6.30	19.72	1.82
TNF	ENSG00000242550.6	SERPINB10	1.69	0.26	0.00	0.00	6.42	72.34	10.49	1.08	3.47	1.27
TNF	ENSG00000104321.11	TRPA1	1.68	0.30	0.00	0.00	5.56	151.06	5.16	1.75	1.69	0.70
TNF	ENSG00000095752.7	IL11	1.67	0.06	0.00	0.00	29.15	8552.70	459.26	16.97	150.75	19.16
TNF	ENSG00000172602.11	RND1	1.66	0.46	0.00	0.00	3.62	12.92	1.06	0.38	0.35	0.13
TNF	ENSG00000157445.15	CACNA2D3	1.66	0.56	0.03	0.00	2.97	11.41	0.40	0.24	0.12	0.05
TNF	ENSG00000267041.6	ZNF850	1.65	0.36	0.00	0.00	4.53	38.03	1.00	0.20	0.33	0.13
TNF	ENSG00000105855.10	ITGB8	1.64	0.17	0.00	0.00	9.88	218.83	2.93	0.65	0.98	0.18
TNF	ENSG00000137393.10	RNF144B	1.61	0.16	0.00	0.00	10.29	134.40	2.84	0.44	0.97	0.10
TNF	ENSG00000163673.8	DCLK3	1.58	0.11	0.00	0.00	14.09	278.06	5.82	0.36	2.03	0.24
TNF	ENSG00000163735.7	CXCL5	1.56	0.07	0.00	0.00	23.54	17664.46	898.99	98.18	317.35	23.60
TNF	ENSG00000164181.14	ELOVL7	1.55	0.53	0.03	0.00	2.94	10.30	0.44	0.06	0.17	0.07
TNF	ENSG00000160223.17	ICOSLG	1.53	0.34	0.00	0.00	4.50	41.50	0.87	0.31	0.31	0.04
TNF	ENSG00000162772.17	ATF3	1.52	0.23	0.00	0.00	6.69	83.79	6.37	1.66	2.37	0.86
TNF	ENSG00000169429.11	CXCL8	1.52	0.07	0.00	0.00	21.73	158698.01	13175.16	1263.60	4795.74	352.40
TNF	ENSG00000274749.1	KRTAP7-1	1.52	0.28	0.00	0.00	5.35	31.99	8.20	1.08	3.01	0.44
TNF	ENSG00000112096.19	SOD2	1.52	0.03	0.00	0.00	44.56	69101.48	3237.82	124.12	1182.65	82.05
TNF	ENSG00000289530.1	ENSG00000289530	1.50	0.52	0.03	0.00	2.86	9.08	3.19	0.75	1.18	0.43
TNF	ENSG00000256128.7	LINC00944	1.49	0.38	0.00	0.00	3.94	21.87	3.59	0.68	1.39	0.71
TNF	ENSG00000131979.20	GCH1	1.47	0.14	0.00	0.00	10.45	163.72	6.34	0.98	2.38	0.18
TNF	ENSG00000155465.20	SLC7A7	1.47	0.15	0.00	0.00	10.07	116.60	8.13	0.79	3.06	0.24
TNF	ENSG00000172575.13	RASGRP1	1.47	0.47	0.02	0.00	3.15	10.54	0.26	0.04	0.10	0.04
TNF	ENSG00000184937.16	WT1	1.46	0.40	0.00	0.00	3.62	13.25	1.08	0.20	0.41	0.05
TNF	ENSG00000123610.5	TNFAIP6	1.45	0.07	0.00	0.00	19.41	1332.30	120.56	7.92	46.21	5.94
TNF	ENSG00000176887.7	SOX11	1.45	0.37	0.00	0.00	3.90	20.57	0.26	0.06	0.10	0.04
TNF	ENSG00000135378.4	PRRG4	1.44	0.42	0.01	0.00	3.44	14.91	0.29	0.08	0.11	0.03
TNF	ENSG00000170054.16	SERPINA9	1.44	0.11	0.00	0.00	12.84	538.37	41.73	2.04	16.00	2.13
TNF	ENSG00000050730.16	TNIP3	1.43	0.09	0.00	0.00	16.31	703.35	44.00	2.84	17.07	0.54
TNF	ENSG00000110042.8	DTX4	1.42	0.19	0.00	0.00	7.29	101.97	2.20	0.24	0.88	0.25
TNF	ENSG00000108691.9	CCL2	1.40	0.06	0.00	0.00	25.11	23404.36	5256.63	390.02	2077.22	251.64
TNF	ENSG00000108342.13	CSF3	1.40	0.05	0.00	0.00	29.89	21373.23	1897.78	89.75	750.31	51.67
TNF	ENSG00000171502.15	COL24A1	1.39	0.33	0.00	0.00	4.17	24.92	0.43	0.08	0.17	0.04
TNF	ENSG00000277701.5	ENSG00000277701	1.39	0.42	0.01	0.00	3.31	54.85	1.86	0.89	0.74	0.42
TNF	ENSG00000133106.15	EPSTI1	1.39	0.16	0.00	0.00	8.88	452.10	6.62	1.27	2.63	0.50
TNF	ENSG00000090339.9	ICAM1	1.38	0.06	0.00	0.00	24.48	4616.05	176.97	5.19	70.89	1.91
TNF	ENSG00000104951.16	IL4I1	1.38	0.30	0.00	0.00	4.56	35.73	2.02	0.52	0.82	0.20
TNF	ENSG00000163131.12	CTSS	1.38	0.07	0.00	0.00	20.35	2153.84	127.44	9.90	51.30	6.39
TNF	ENSG00000197249.14	SERPINA1	1.36	0.50	0.05	0.01	2.72	11.01	0.73	0.12	0.30	0.13
TNF	ENSG00000111012.10	CYP27B1	1.36	0.46	0.02	0.00	2.98	12.77	0.64	0.24	0.26	0.05
TNF	ENSG00000186652.10	PRG2	1.36	0.46	0.03	0.00	2.94	15.48	1.35	0.27	0.55	0.36
TNF	ENSG00000137959.17	IFI44L	1.36	0.19	0.00	0.00	7.13	1037.40	1.77	0.40	0.75	0.31
TNF	ENSG00000117594.10	HSD11B1	1.36	0.06	0.00	0.00	23.62	1004.87	95.73	5.02	38.98	3.14
TNF	ENSG00000134802.18	SLC43A3	1.35	0.09	0.00	0.00	14.57	910.96	53.16	3.58	21.84	1.82
TNF	ENSG00000197142.11	ACSL5	1.33	0.18	0.00	0.00	7.22	86.46	2.49	0.30	1.04	0.05
TNF	ENSG00000215296.10	TMCO5B	1.32	0.47	0.04	0.01	2.79	10.84	1.09	0.36	0.46	0.17
TNF	ENSG00000179148.10	ALOXE3	1.32	0.37	0.00	0.00	3.57	40.55	1.65	0.70	0.68	0.12
TNF	ENSG00000125347.15	IRF1	1.30	0.07	0.00	0.00	18.78	802.05	52.15	2.64	22.12	0.90
TNF	ENSG00000140379.9	BCL2A1	1.30	0.07	0.00	0.00	18.33	461.47	96.79	3.29	41.07	2.64
TNF	ENSG00000240065.8	PSMB9	1.29	0.13	0.00	0.00	10.00	190.57	16.22	0.38	6.89	0.76
TNF	ENSG00000120217.14	CD274	1.29	0.14	0.00	0.00	9.53	335.05	10.47	1.29	4.50	0.97
TNF	ENSG00000119698.12	PPP4R4	1.28	0.14	0.00	0.00	9.21	200.64	6.55	1.07	2.82	0.39
TNF	ENSG00000262406.3	MMP12	1.27	0.12	0.00	0.00	10.50	223.15	15.05	1.30	6.53	0.78
TNF	ENSG00000220412.1	ENSG00000220412	1.26	0.33	0.00	0.00	3.86	18.76	1.40	0.11	0.61	0.06
TNF	ENSG00000128284.19	APOL3	1.25	0.10	0.00	0.00	11.90	343.91	18.16	1.16	8.02	0.76
TNF	ENSG00000049540.19	ELN	1.23	0.24	0.00	0.00	5.17	124.45	4.68	1.23	2.08	0.63
TNF	ENSG00000157601.15	MX1	1.23	0.20	0.00	0.00	6.25	6448.34	13.94	3.92	6.20	0.90
TNF	ENSG00000105792.19	CFAP69	1.23	0.27	0.00	0.00	4.62	95.65	3.77	1.23	1.66	0.17
TNF	ENSG00000168685.15	IL7R	1.22	0.11	0.00	0.00	11.03	739.77	23.19	1.03	10.42	1.34
TNF	ENSG00000123689.6	G0S2	1.22	0.09	0.00	0.00	13.07	366.65	61.38	5.19	27.62	3.12
TNF	ENSG00000065320.9	NTN1	1.21	0.19	0.00	0.00	6.23	65.75	1.21	0.07	0.55	0.15
TNF	ENSG00000283265.1	ENSG00000283265	1.20	0.30	0.00	0.00	3.97	27.87	3.22	0.58	1.46	0.38
TNF	ENSG00000134326.12	CMPK2	1.20	0.26	0.00	0.00	4.54	246.24	0.77	0.18	0.35	0.10
TNF	ENSG00000057657.17	PRDM1	1.19	0.08	0.00	0.00	14.86	368.46	7.69	0.23	3.52	0.27
TNF	ENSG00000119866.22	BCL11A	1.19	0.44	0.05	0.01	2.72	18.91	0.86	0.23	0.41	0.16
TNF	ENSG00000125538.12	IL1B	1.19	0.04	0.00	0.00	27.02	54658.02	4715.78	104.55	2164.41	58.84
TNF	ENSG00000108688.11	CCL7	1.17	0.19	0.00	0.00	6.16	80.09	13.68	1.51	6.35	1.51
TNF	ENSG00000076641.4	PAG1	1.17	0.33	0.00	0.00	3.56	126.01	1.25	0.90	0.57	0.11
TNF	ENSG00000280046.1	ENSG00000280046	1.16	0.40	0.03	0.00	2.89	13.42	0.20	0.05	0.09	0.02
TNF	ENSG00000128271.22	ADORA2A	1.16	0.09	0.00	0.00	13.09	562.95	30.13	2.94	14.11	0.70
TNF	ENSG00000106258.15	CYP3A5	1.16	0.21	0.00	0.00	5.40	63.63	2.50	0.48	1.17	0.07
TNF	ENSG00000244586.1	WNT5A-AS1	1.15	0.28	0.00	0.00	4.15	29.28	13.49	2.63	6.33	1.07
TNF	ENSG00000135976.21	ANKRD36	1.15	0.35	0.01	0.00	3.25	43.60	1.76	0.83	0.83	0.34
TNF	ENSG00000100906.11	NFKBIA	1.14	0.04	0.00	0.00	30.05	3218.71	251.64	6.65	118.90	7.32
TNF	ENSG00000162407.9	PLPP3	1.14	0.09	0.00	0.00	12.22	486.18	15.11	1.72	7.15	0.84
TNF	ENSG00000186642.16	PDE2A	1.14	0.09	0.00	0.00	12.68	472.42	13.76	0.89	6.53	0.29
TNF	ENSG00000111335.14	OAS2	1.14	0.18	0.00	0.00	6.44	1486.12	2.27	0.78	1.08	0.15
TNF	ENSG00000113645.15	WWC1	1.14	0.11	0.00	0.00	10.81	488.46	13.00	0.60	6.19	0.79
TNF	ENSG00000073756.13	PTGS2	1.13	0.06	0.00	0.00	20.15	39519.16	1111.12	45.78	528.50	4.01
TNF	ENSG00000003989.18	SLC7A2	1.13	0.05	0.00	0.00	21.37	13026.51	179.84	16.11	85.64	4.89
TNF	ENSG00000102096.9	PIM2	1.13	0.09	0.00	0.00	12.30	300.77	16.60	0.67	7.93	0.72
TNF	ENSG00000148344.11	PTGES	1.12	0.08	0.00	0.00	14.42	1390.98	89.89	3.29	43.10	0.70
TNF	ENSG00000287037.1	ENSG00000287037	1.12	0.27	0.00	0.00	4.19	35.30	2.27	0.35	1.08	0.32
TNF	ENSG00000135604.10	STX11	1.11	0.36	0.02	0.00	3.08	17.71	0.33	0.05	0.16	0.01
TNF	ENSG00000104432.14	IL7	1.10	0.35	0.02	0.00	3.12	30.75	2.34	0.11	1.25	0.75
TNF	ENSG00000105509.11	HAS1	1.10	0.14	0.00	0.00	8.05	145.84	7.36	0.45	3.58	0.32
TNF	ENSG00000141668.10	CBLN2	1.10	0.30	0.00	0.00	3.61	44.13	2.04	0.73	1.01	0.35
TNF	ENSG00000159261.12	CLDN14	1.09	0.07	0.00	0.00	14.98	678.35	71.19	4.79	34.77	0.43
TNF	ENSG00000118503.16	TNFAIP3	1.08	0.07	0.00	0.00	15.47	5722.46	137.00	12.08	67.52	8.20
TNF	ENSG00000163739.5	CXCL1	1.08	0.05	0.00	0.00	22.54	58274.88	6294.83	342.73	3102.76	284.22
TNF	ENSG00000217801.11	ENSG00000217801	1.08	0.33	0.01	0.00	3.28	34.77	7.15	1.20	3.56	1.48
TNF	ENSG00000289275.1	ENSG00000289275	1.07	0.22	0.00	0.00	4.78	42.34	4.48	0.20	2.23	0.30
TNF	ENSG00000198523.6	PLN	1.06	0.38	0.04	0.00	2.82	19.08	0.69	0.14	0.35	0.12
TNF	ENSG00000176907.5	TCIM	1.06	0.13	0.00	0.00	8.07	1191.55	72.18	9.70	36.39	9.58
TNF	ENSG00000137331.12	IER3	1.06	0.05	0.00	0.00	19.48	8327.95	849.22	19.48	426.34	15.25
TNF	ENSG00000184557.4	SOCS3	1.04	0.06	0.00	0.00	16.43	730.18	28.86	1.65	14.67	0.58
TNF	ENSG00000133321.11	PLAAT4	1.04	0.29	0.00	0.00	3.61	40.53	5.39	1.53	2.75	0.25
TNF	ENSG00000028137.19	TNFRSF1B	1.04	0.11	0.00	0.00	9.25	286.45	7.70	0.39	3.92	0.48
TNF	ENSG00000162892.16	IL24	1.03	0.08	0.00	0.00	12.58	455.58	35.21	1.07	18.02	1.68
TNF	ENSG00000008517.19	IL32	1.03	0.07	0.00	0.00	15.09	2442.63	402.52	24.25	205.66	9.69
TNF	ENSG00000164674.17	SYTL3	1.03	0.10	0.00	0.00	10.76	231.51	8.32	0.33	4.26	0.20
TNF	ENSG00000163347.6	CLDN1	1.02	0.13	0.00	0.00	8.15	189.75	5.16	0.41	2.65	0.12
TNF	ENSG00000278934.1	ENSG00000278934	1.02	0.36	0.03	0.00	2.87	19.09	0.67	0.05	0.34	0.05
TNF	ENSG00000229656.8	ITGB1-DT	1.02	0.25	0.00	0.00	4.04	58.20	5.64	0.47	2.95	1.11
TNF	ENSG00000162692.12	VCAM1	1.01	0.24	0.00	0.00	4.27	49.97	1.50	0.19	0.78	0.13
TNF	ENSG00000153823.19	PID1	1.01	0.04	0.00	0.00	22.36	4320.21	174.08	8.44	90.43	1.15
TNF	ENSG00000124875.10	CXCL6	1.01	0.07	0.00	0.00	14.36	63712.37	5245.09	486.24	2732.98	394.36
TNF	ENSG00000154451.15	GBP5	1.00	0.17	0.00	0.00	5.74	129.47	0.95	0.13	0.49	0.09
TNF	ENSG00000287382.1	ENSG00000287382	1.00	0.34	0.03	0.00	2.95	23.60	2.86	0.27	1.49	0.20
TNF	ENSG00000085117.12	CD82	1.00	0.08	0.00	0.00	12.76	1852.56	135.00	7.06	70.64	6.94
TNF	ENSG00000157214.14	STEAP2	1.00	0.22	0.00	0.00	4.51	1391.11	24.53	5.59	12.87	4.39
TNF	ENSG00000172061.9	LRRC15	1.00	0.07	0.00	0.00	13.43	3319.61	57.54	1.24	30.06	1.31
TNF	ENSG00000148926.10	ADM	0.99	0.11	0.00	0.00	9.24	330.36	26.53	1.59	13.95	1.97
TNF	ENSG00000176928.7	GCNT4	0.99	0.29	0.01	0.00	3.40	30.45	0.52	0.14	0.27	0.01
TNF	ENSG00000077150.20	NFKB2	0.98	0.07	0.00	0.00	13.18	2352.19	83.63	3.11	44.21	1.10
TNF	ENSG00000104490.18	NCALD	0.98	0.19	0.00	0.00	5.16	186.79	6.42	1.32	3.37	0.44
TNF	ENSG00000049759.20	NEDD4L	0.98	0.36	0.05	0.01	2.70	30.44	0.81	0.29	0.42	0.03
TNF	ENSG00000185745.10	IFIT1	0.98	0.32	0.02	0.00	3.10	1534.80	0.88	0.46	0.47	0.06
TNF	ENSG00000122641.11	INHBA	0.98	0.10	0.00	0.00	10.17	22720.57	366.61	38.63	194.16	9.57
TNF	ENSG00000166396.13	SERPINB7	0.97	0.30	0.01	0.00	3.25	36.60	2.26	0.27	1.25	0.44
TNF	ENSG00000128342.5	LIF	0.97	0.12	0.00	0.00	8.08	8137.84	213.96	28.56	114.20	26.86
TNF	ENSG00000187479.8	C11orf96	0.97	0.10	0.00	0.00	9.37	273.28	26.52	2.62	14.16	0.52
TNF	ENSG00000183780.13	SLC35F3	0.97	0.29	0.01	0.00	3.31	35.77	1.22	0.22	0.66	0.20
TNF	ENSG00000286695.1	ENSG00000286695	0.96	0.32	0.03	0.00	2.97	23.83	1.80	0.47	0.96	0.22
TNF	ENSG00000117228.11	GBP1	0.96	0.07	0.00	0.00	13.81	1082.14	29.30	0.61	15.78	1.29
TNF	ENSG00000105835.13	NAMPT	0.95	0.05	0.00	0.00	18.26	20193.28	1060.70	57.29	572.07	39.08
TNF	ENSG00000126709.16	IFI6	0.95	0.25	0.00	0.00	3.77	4453.27	40.61	16.75	21.98	1.28
TNF	ENSG00000230606.11	ENSG00000230606	0.95	0.35	0.05	0.01	2.73	59.83	3.67	1.17	1.97	1.04
TNF	ENSG00000119508.18	NR4A3	0.95	0.13	0.00	0.00	7.04	141.13	2.53	0.11	1.37	0.08
TNF	ENSG00000204267.17	TAP2	0.95	0.12	0.00	0.00	7.61	1185.09	24.52	5.88	13.25	0.97
TNF	ENSG00000204642.14	HLA-F	0.93	0.18	0.00	0.00	5.05	131.34	5.99	0.79	3.29	1.00
TNF	ENSG00000146374.14	RSPO3	0.92	0.13	0.00	0.00	7.30	290.02	8.47	1.04	4.65	0.43
TNF	ENSG00000157551.19	KCNJ15	0.92	0.27	0.01	0.00	3.38	66.97	2.57	0.37	1.43	0.44
TNF	ENSG00000149968.12	MMP3	0.91	0.05	0.00	0.00	19.83	11486.51	717.78	26.13	397.92	16.51
TNF	ENSG00000151651.16	ADAM8	0.91	0.25	0.00	0.00	3.64	49.14	1.53	0.37	0.85	0.26
TNF	ENSG00000166592.12	RRAD	0.91	0.09	0.00	0.00	9.81	363.52	27.96	2.77	15.55	0.87
TNF	ENSG00000011465.18	DCN	0.91	0.06	0.00	0.00	14.11	4766.93	346.20	23.38	192.79	22.59
TNF	ENSG00000137628.18	DDX60	0.91	0.08	0.00	0.00	11.17	1320.34	7.23	0.87	4.03	0.40
TNF	ENSG00000243649.9	CFB	0.90	0.09	0.00	0.00	9.76	441.63	14.56	1.19	8.14	0.44
TNF	ENSG00000146457.16	WTAP	0.90	0.04	0.00	0.00	25.49	3689.89	218.30	5.88	122.25	4.68
TNF	ENSG00000162493.17	PDPN	0.89	0.14	0.00	0.00	6.41	300.25	14.31	1.63	8.11	1.59
TNF	ENSG00000164136.17	IL15	0.89	0.17	0.00	0.00	5.18	85.34	4.90	0.51	2.78	0.73
TNF	ENSG00000229644.6	NAMPTP1	0.89	0.09	0.00	0.00	10.28	1086.20	42.79	5.15	24.12	0.37
TNF	ENSG00000115919.15	KYNU	0.89	0.09	0.00	0.00	9.75	683.27	41.73	1.79	23.55	2.13
TNF	ENSG00000139329.5	LUM	0.88	0.13	0.00	0.00	7.01	393.07	21.19	3.54	11.98	2.05
TNF	ENSG00000110076.20	NRXN2	0.88	0.31	0.04	0.01	2.81	72.76	2.03	0.65	1.15	0.23
TNF	ENSG00000114251.15	WNT5A	0.88	0.05	0.00	0.00	19.17	4287.87	92.94	4.50	52.79	3.44
TNF	ENSG00000136048.14	DRAM1	0.88	0.04	0.00	0.00	23.32	3653.60	120.02	3.40	68.39	4.88
TNF	ENSG00000159200.18	RCAN1	0.87	0.06	0.00	0.00	15.52	3005.51	121.78	5.46	69.49	5.53
TNF	ENSG00000197646.8	PDCD1LG2	0.87	0.06	0.00	0.00	14.99	1173.47	45.70	2.93	26.00	0.28
TNF	ENSG00000119917.15	IFIT3	0.87	0.10	0.00	0.00	8.40	1696.73	10.94	1.72	6.24	0.58
TNF	ENSG00000115267.9	IFIH1	0.87	0.15	0.00	0.00	5.96	434.82	3.17	0.75	1.81	0.22
TNF	ENSG00000136237.19	RAPGEF5	0.86	0.20	0.00	0.00	4.25	192.49	4.77	1.36	2.74	0.65
TNF	ENSG00000168621.15	GDNF	0.86	0.10	0.00	0.00	9.07	637.97	17.36	1.84	9.96	0.93
TNF	ENSG00000108932.13	SLC16A6	0.86	0.19	0.00	0.00	4.65	68.58	1.84	0.13	1.05	0.16
TNF	ENSG00000111816.8	FRK	0.86	0.29	0.03	0.00	2.95	30.46	0.19	0.05	0.11	0.03
TNF	ENSG00000157168.20	NRG1	0.86	0.07	0.00	0.00	12.40	1168.77	27.70	1.74	15.89	1.03
TNF	ENSG00000133805.16	AMPD3	0.86	0.05	0.00	0.00	17.78	1740.97	42.75	1.36	24.58	1.41
TNF	ENSG00000288825.1	H2AC18	0.86	0.14	0.00	0.00	5.95	153.02	46.98	3.74	27.03	2.67
TNF	ENSG00000280441.3	ENSG00000280441	0.85	0.27	0.01	0.00	3.22	38.33	2.73	0.54	1.58	0.42
TNF	ENSG00000184792.16	OSBP2	0.85	0.09	0.00	0.00	9.68	442.92	18.36	1.37	10.61	0.18
TNF	ENSG00000183486.14	MX2	0.85	0.23	0.00	0.00	3.67	967.56	0.73	0.29	0.42	0.08
TNF	ENSG00000221963.6	APOL6	0.84	0.09	0.00	0.00	8.95	1080.83	6.96	0.68	4.05	0.17
TNF	ENSG00000030419.17	IKZF2	0.84	0.15	0.00	0.00	5.41	252.54	2.76	0.35	1.62	0.20
TNF	ENSG00000048052.24	HDAC9	0.84	0.07	0.00	0.00	12.11	1137.49	26.83	2.19	15.68	1.18
TNF	ENSG00000158966.16	CACHD1	0.84	0.30	0.04	0.01	2.80	25.99	0.45	0.04	0.27	0.08
TNF	ENSG00000177707.11	NECTIN3	0.83	0.06	0.00	0.00	14.81	1514.39	41.79	2.77	24.44	1.46
TNF	ENSG00000136052.10	SLC41A2	0.83	0.19	0.00	0.00	4.44	372.12	11.09	2.87	6.51	0.75
TNF	ENSG00000104312.8	RIPK2	0.83	0.05	0.00	0.00	17.78	3110.97	149.65	2.99	88.04	2.51
TNF	ENSG00000112149.10	CD83	0.82	0.27	0.02	0.00	3.09	36.69	1.56	0.45	0.92	0.14
TNF	ENSG00000175155.11	YPEL2	0.82	0.14	0.00	0.00	5.69	454.26	8.26	1.57	4.90	1.17
TNF	ENSG00000173918.15	C1QTNF1	0.82	0.07	0.00	0.00	11.79	8181.19	294.89	11.11	174.68	7.54
TNF	ENSG00000008513.16	ST3GAL1	0.82	0.04	0.00	0.00	23.20	12485.81	188.26	12.59	111.50	4.61
TNF	ENSG00000053524.13	MCF2L2	0.82	0.24	0.01	0.00	3.38	111.50	5.90	1.08	3.51	0.69
TNF	ENSG00000130707.18	ASS1	0.81	0.10	0.00	0.00	8.24	311.76	22.72	1.93	13.52	0.40
TNF	ENSG00000153234.15	NR4A2	0.81	0.12	0.00	0.00	6.73	231.88	6.57	0.69	3.93	0.57
TNF	ENSG00000110446.12	SLC15A3	0.81	0.13	0.00	0.00	6.05	233.48	5.97	0.15	3.57	0.54
TNF	ENSG00000135373.13	EHF	0.80	0.08	0.00	0.00	9.85	1477.14	25.30	1.84	15.11	0.62
TNF	ENSG00000178860.9	MSC	0.80	0.11	0.00	0.00	7.59	694.78	40.83	3.99	24.46	2.01
TNF	ENSG00000123500.10	COL10A1	0.80	0.14	0.00	0.00	5.83	368.48	25.63	5.77	15.28	1.68
TNF	ENSG00000205220.12	PSMB10	0.80	0.10	0.00	0.00	7.81	408.42	52.56	6.35	31.59	0.36
TNF	ENSG00000184530.9	C6orf58	0.79	0.25	0.02	0.00	3.14	46.84	4.38	0.64	2.65	1.06
TNF	ENSG00000234975.6	FTH1P2	0.79	0.27	0.03	0.00	2.94	46.71	27.76	2.00	16.82	3.25
TNF	ENSG00000109320.13	NFKB1	0.79	0.07	0.00	0.00	11.39	2996.24	74.33	3.19	44.75	3.11
TNF	ENSG00000106034.18	CPED1	0.79	0.06	0.00	0.00	13.99	1415.06	29.71	2.07	17.92	1.08
TNF	ENSG00000144749.14	LRIG1	0.79	0.08	0.00	0.00	9.38	4758.38	82.24	6.54	49.82	9.58
TNF	ENSG00000163694.15	RBM47	0.79	0.20	0.00	0.00	4.00	69.84	1.20	0.21	0.72	0.10
TNF	ENSG00000186088.16	GSAP	0.78	0.13	0.00	0.00	6.24	284.21	9.38	1.05	5.70	0.99
TNF	ENSG00000091129.22	NRCAM	0.78	0.10	0.00	0.00	7.41	2007.50	34.28	4.55	20.87	2.34
TNF	ENSG00000175505.11	CLCF1	0.78	0.14	0.00	0.00	5.64	155.56	9.84	1.16	6.00	0.65
TNF	ENSG00000162645.13	GBP2	0.77	0.12	0.00	0.00	6.58	718.26	25.64	3.60	15.72	1.73
TNF	ENSG00000003402.21	CFLAR	0.77	0.05	0.00	0.00	16.75	2994.98	88.90	6.12	54.30	4.02
TNF	ENSG00000166348.20	USP54	0.77	0.11	0.00	0.00	6.88	237.40	4.38	0.47	2.67	0.14
TNF	ENSG00000135750.15	KCNK1	0.77	0.13	0.00	0.00	6.10	138.88	6.43	0.35	3.94	0.48
TNF	ENSG00000111266.9	DUSP16	0.77	0.08	0.00	0.00	9.61	905.10	18.12	1.71	11.08	0.73
TNF	ENSG00000137491.15	SLCO2B1	0.77	0.26	0.03	0.00	2.92	101.19	6.43	1.14	3.97	1.54
TNF	ENSG00000138685.17	FGF2	0.77	0.08	0.00	0.00	9.65	16993.28	233.07	27.88	143.22	20.88
TNF	ENSG00000232949.2	ENSG00000232949	0.76	0.21	0.00	0.00	3.62	63.20	5.56	0.65	3.45	1.01
TNF	ENSG00000136695.15	IL36RN	0.76	0.24	0.01	0.00	3.17	74.45	2.93	0.14	1.87	0.93
TNF	ENSG00000254087.8	LYN	0.76	0.19	0.00	0.00	4.04	402.40	10.18	1.80	6.28	1.17
TNF	ENSG00000272269.1	NUP153-AS1	0.76	0.24	0.02	0.00	3.15	44.46	4.90	0.49	3.02	0.62
TNF	ENSG00000145901.16	TNIP1	0.76	0.06	0.00	0.00	12.08	10741.21	412.71	6.68	254.82	12.00
TNF	ENSG00000175746.7	LINC02915	0.75	0.23	0.01	0.00	3.21	47.01	1.52	0.41	0.94	0.08
TNF	ENSG00000141052.18	MYOCD	0.75	0.11	0.00	0.00	6.93	958.55	11.47	1.05	7.11	0.89
TNF	ENSG00000160469.17	BRSK1	0.75	0.22	0.01	0.00	3.38	210.87	10.17	0.82	6.45	2.77
TNF	ENSG00000260231.2	KDM7A-DT	0.75	0.23	0.01	0.00	3.20	43.09	1.69	0.22	1.05	0.22
TNF	ENSG00000146232.17	NFKBIE	0.75	0.14	0.00	0.00	5.22	226.00	12.41	1.56	7.74	0.81
TNF	ENSG00000184588.18	PDE4B	0.75	0.08	0.00	0.00	9.42	687.52	15.68	1.70	9.75	0.71
TNF	ENSG00000170379.21	TCAF2	0.74	0.21	0.01	0.00	3.50	49.96	0.73	0.08	0.45	0.06
TNF	ENSG00000164647.9	STEAP1	0.74	0.09	0.00	0.00	8.57	1511.63	137.88	14.91	86.13	13.48
TNF	ENSG00000118257.17	NRP2	0.74	0.06	0.00	0.00	11.58	7035.73	109.59	5.22	68.38	3.64
TNF	ENSG00000164823.11	OSGIN2	0.74	0.06	0.00	0.00	12.21	2796.48	63.71	2.27	39.86	3.29
TNF	ENSG00000136160.17	EDNRB	0.74	0.15	0.00	0.00	4.93	253.99	7.45	0.95	4.66	0.68
TNF	ENSG00000125629.16	INSIG2	0.73	0.14	0.00	0.00	5.38	596.16	29.34	6.36	18.39	3.45
TNF	ENSG00000134470.21	IL15RA	0.73	0.16	0.00	0.00	4.65	180.59	14.02	1.79	8.82	2.20
TNF	ENSG00000227517.7	LINC01483	0.73	0.18	0.00	0.00	3.97	70.17	32.31	3.37	20.40	2.65
TNF	ENSG00000179542.16	SLITRK4	0.73	0.13	0.00	0.00	5.43	139.04	2.72	0.25	1.71	0.15
TNF	ENSG00000100647.8	SUSD6	0.73	0.06	0.00	0.00	13.08	2082.19	33.92	2.26	21.40	2.21
TNF	ENSG00000183421.12	RIPK4	0.73	0.23	0.02	0.00	3.13	40.85	0.91	0.12	0.57	0.05
TNF	ENSG00000124731.13	TREM1	0.73	0.18	0.00	0.00	4.13	242.29	18.63	1.91	11.77	1.68
TNF	ENSG00000104635.15	SLC39A14	0.72	0.04	0.00	0.00	19.38	12062.62	246.45	15.01	156.05	12.95
TNF	ENSG00000100342.21	APOL1	0.71	0.08	0.00	0.00	8.86	1061.94	18.47	1.58	11.75	0.56
TNF	ENSG00000121440.15	PDZRN3	0.71	0.10	0.00	0.00	7.20	484.35	11.15	0.54	7.11	0.57
TNF	ENSG00000138642.16	HERC6	0.71	0.11	0.00	0.00	6.30	1393.15	4.63	0.63	2.95	0.28
TNF	ENSG00000166922.9	SCG5	0.71	0.07	0.00	0.00	9.91	1261.48	183.39	5.73	117.43	15.09
TNF	ENSG00000156453.14	PCDH1	0.71	0.09	0.00	0.00	8.10	933.59	20.58	1.14	13.10	1.39
TNF	ENSG00000144810.16	COL8A1	0.71	0.04	0.00	0.00	17.17	5264.59	101.25	7.66	64.75	2.85
TNF	ENSG00000085662.14	AKR1B1	0.71	0.06	0.00	0.00	11.69	7717.03	701.13	39.48	449.19	5.20
TNF	ENSG00000148154.10	UGCG	0.70	0.11	0.00	0.00	6.43	3750.73	87.04	14.64	55.80	10.50
TNF	ENSG00000173193.15	PARP14	0.70	0.07	0.00	0.00	9.88	2175.53	12.50	0.83	8.04	1.03
TNF	ENSG00000169908.12	TM4SF1	0.70	0.06	0.00	0.00	11.47	7918.00	530.45	50.29	340.50	36.26
TNF	ENSG00000119714.11	GPR68	0.70	0.07	0.00	0.00	9.81	578.13	17.83	1.19	11.44	0.99
TNF	ENSG00000006459.11	KDM7A	0.70	0.11	0.00	0.00	6.28	387.47	3.62	0.57	2.32	0.25
TNF	ENSG00000189056.15	RELN	0.70	0.24	0.03	0.00	2.94	58.41	0.52	0.05	0.33	0.07
TNF	ENSG00000170917.14	NUDT6	0.70	0.09	0.00	0.00	7.88	480.79	84.61	10.44	54.35	7.44
TNF	ENSG00000127561.16	SYNGR3	0.70	0.17	0.00	0.00	3.99	111.10	5.45	0.79	3.51	0.47
TNF	ENSG00000164761.9	TNFRSF11B	0.70	0.08	0.00	0.00	9.28	2812.30	132.22	11.04	85.30	12.56
TNF	ENSG00000110911.17	SLC11A2	0.70	0.05	0.00	0.00	14.02	3485.06	99.37	6.30	64.07	6.97
TNF	ENSG00000164307.13	ERAP1	0.70	0.09	0.00	0.00	7.81	2431.52	42.21	5.43	27.19	1.60
TNF	ENSG00000125430.9	HS3ST3B1	0.70	0.08	0.00	0.00	8.70	552.00	9.78	0.62	6.30	0.45
TNF	ENSG00000145365.11	TIFA	0.69	0.13	0.00	0.00	5.29	309.35	12.57	1.54	8.14	1.39
TNF	ENSG00000163874.11	ZC3H12A	0.69	0.06	0.00	0.00	12.36	1583.42	54.91	3.77	35.50	1.08
TNF	ENSG00000154640.15	BTG3	0.69	0.07	0.00	0.00	9.17	978.28	73.43	7.03	47.66	6.16
TNF	ENSG00000188060.8	RAB42	0.69	0.23	0.02	0.00	3.02	58.37	2.35	0.52	1.53	0.34
TNF	ENSG00000213949.10	ITGA1	0.68	0.10	0.00	0.00	6.55	1776.90	32.39	5.59	21.02	3.14
TNF	ENSG00000198355.5	PIM3	0.68	0.09	0.00	0.00	7.44	447.15	21.28	2.04	13.84	1.28
TNF	ENSG00000223361.5	FTH1P10	0.68	0.16	0.00	0.00	4.21	108.56	25.31	3.07	16.55	0.98
TNF	ENSG00000124882.4	EREG	0.68	0.09	0.00	0.00	7.38	607.90	10.92	1.56	7.11	0.60
TNF	ENSG00000111331.14	OAS3	0.68	0.08	0.00	0.00	8.78	2590.75	6.13	0.36	4.00	0.15
TNF	ENSG00000134070.5	IRAK2	0.67	0.06	0.00	0.00	10.68	1136.38	29.80	1.88	19.56	1.66
TNF	ENSG00000143162.9	CREG1	0.67	0.05	0.00	0.00	12.20	1729.58	85.10	5.94	55.90	5.72
TNF	ENSG00000159110.21	IFNAR2	0.67	0.09	0.00	0.00	7.43	486.02	19.11	1.57	12.57	1.24
TNF	ENSG00000041982.16	TNC	0.67	0.06	0.00	0.00	10.35	14254.05	178.29	14.02	117.57	16.03
TNF	ENSG00000104856.14	RELB	0.66	0.07	0.00	0.00	9.70	616.18	26.60	1.62	17.53	0.72
TNF	ENSG00000163545.11	NUAK2	0.66	0.10	0.00	0.00	6.48	212.49	5.46	0.16	3.60	0.15
TNF	ENSG00000149289.11	ZC3H12C	0.66	0.08	0.00	0.00	8.27	1616.19	15.15	1.76	9.99	0.77
TNF	ENSG00000056972.20	TRAF3IP2	0.66	0.08	0.00	0.00	7.79	994.84	49.78	3.80	32.87	0.65
TNF	ENSG00000131669.10	NINJ1	0.66	0.10	0.00	0.00	6.65	469.10	40.03	4.44	26.40	1.22
TNF	ENSG00000025708.14	TYMP	0.66	0.13	0.00	0.00	5.12	328.31	9.72	0.96	6.39	0.80
TNF	ENSG00000134769.23	DTNA	0.66	0.11	0.00	0.00	5.86	241.69	7.32	0.43	4.85	0.46
TNF	ENSG00000111885.7	MAN1A1	0.66	0.05	0.00	0.00	12.24	9001.99	159.98	15.77	105.71	7.60
TNF	ENSG00000137965.11	IFI44	0.66	0.18	0.00	0.00	3.62	335.21	6.01	0.76	4.03	1.62
TNF	ENSG00000128590.5	DNAJB9	0.66	0.06	0.00	0.00	10.26	1486.04	59.95	4.69	39.73	2.22
TNF	ENSG00000020577.14	SAMD4A	0.66	0.08	0.00	0.00	8.29	1578.07	33.67	2.52	22.38	3.29
TNF	ENSG00000138821.14	SLC39A8	0.65	0.09	0.00	0.00	7.34	364.24	10.90	0.70	7.23	0.13
TNF	ENSG00000173926.6	MARCHF3	0.65	0.11	0.00	0.00	5.95	427.10	20.34	0.93	13.51	2.02
TNF	ENSG00000116017.11	ARID3A	0.65	0.18	0.00	0.00	3.67	367.54	7.74	1.72	5.12	0.68
TNF	ENSG00000145779.8	TNFAIP8	0.65	0.07	0.00	0.00	8.88	764.46	42.29	2.31	28.10	2.44
TNF	ENSG00000113070.8	HBEGF	0.65	0.04	0.00	0.00	16.86	2908.01	118.62	2.69	78.94	3.58
TNF	ENSG00000289423.1	ENSG00000289423	0.65	0.16	0.00	0.00	4.01	97.36	5.06	0.42	3.37	0.40
TNF	ENSG00000103044.11	HAS3	0.65	0.12	0.00	0.00	5.34	240.66	7.11	0.76	4.77	0.88
TNF	ENSG00000026950.17	BTN3A1	0.65	0.10	0.00	0.00	6.78	609.56	16.41	2.54	10.94	1.42
TNF	ENSG00000139211.7	AMIGO2	0.64	0.05	0.00	0.00	13.14	2791.97	76.98	4.37	51.43	4.83
TNF	ENSG00000198814.14	GK	0.64	0.05	0.00	0.00	14.28	2014.00	65.33	3.85	43.61	2.44
TNF	ENSG00000240445.6	FOXO3B	0.64	0.22	0.03	0.00	2.89	170.73	4.72	0.94	3.12	0.33
TNF	ENSG00000163738.19	MTHFD2L	0.64	0.13	0.00	0.00	4.99	218.58	11.82	1.77	7.88	0.55
TNF	ENSG00000165195.16	PIGA	0.64	0.17	0.00	0.00	3.73	198.56	5.68	1.27	3.79	0.76
TNF	ENSG00000101871.17	MID1	0.64	0.06	0.00	0.00	11.13	1559.21	23.03	0.95	15.45	0.38
TNF	ENSG00000144802.11	NFKBIZ	0.64	0.05	0.00	0.00	12.18	3788.45	86.62	6.63	58.22	6.13
TNF	ENSG00000112033.14	PPARD	0.64	0.06	0.00	0.00	10.41	1743.47	41.78	0.96	28.03	1.16
TNF	ENSG00000185885.17	IFITM1	0.63	0.14	0.00	0.00	4.61	2064.96	22.44	4.79	15.35	2.89
TNF	ENSG00000090530.10	P3H2	0.63	0.09	0.00	0.00	6.87	381.02	10.65	0.93	7.16	0.60
TNF	ENSG00000232187.1	FTH1P7	0.63	0.22	0.04	0.01	2.81	49.36	16.27	1.05	10.95	1.38
TNF	ENSG00000119900.9	OGFRL1	0.63	0.07	0.00	0.00	8.79	1742.76	17.44	1.60	11.77	0.66
TNF	ENSG00000177409.12	SAMD9L	0.63	0.09	0.00	0.00	7.36	1527.07	10.59	1.28	7.14	0.51
TNF	ENSG00000147454.14	SLC25A37	0.63	0.16	0.00	0.00	3.91	1030.68	29.78	5.07	20.18	5.14
TNF	ENSG00000107968.10	MAP3K8	0.63	0.18	0.01	0.00	3.41	101.19	4.42	0.30	3.05	0.87
TNF	ENSG00000259721.1	GREM1-AS1	0.63	0.23	0.05	0.01	2.70	95.05	7.97	1.48	5.39	1.12
TNF	ENSG00000143995.20	MEIS1	0.62	0.08	0.00	0.00	7.71	1038.37	25.43	2.84	17.30	2.51
TNF	ENSG00000132530.17	XAF1	0.62	0.11	0.00	0.00	5.47	792.93	5.43	0.79	3.68	0.58
TNF	ENSG00000169760.17	NLGN1	0.62	0.17	0.00	0.00	3.57	158.87	2.36	0.48	1.61	0.32
TNF	ENSG00000178882.15	RFLNA	0.61	0.14	0.00	0.00	4.28	129.94	5.29	0.55	3.61	0.54
TNF	ENSG00000198855.7	FICD	0.61	0.09	0.00	0.00	7.05	496.98	14.24	1.19	9.75	1.35
TNF	ENSG00000257335.8	MGAM	0.61	0.22	0.04	0.00	2.81	64.93	0.62	0.17	0.42	0.04
TNF	ENSG00000105866.15	SP4	0.60	0.21	0.03	0.00	2.93	144.83	2.28	0.63	1.57	0.24
TNF	ENSG00000172738.12	TMEM217	0.60	0.16	0.00	0.00	3.77	81.81	4.21	0.47	2.90	0.07
TNF	ENSG00000115652.15	UXS1	0.60	0.04	0.00	0.00	14.17	1888.23	96.62	2.39	66.40	1.29
TNF	ENSG00000160326.14	SLC2A6	0.60	0.11	0.00	0.00	5.61	672.74	32.96	3.49	22.68	2.80
TNF	ENSG00000130589.16	HELZ2	0.60	0.08	0.00	0.00	7.15	1169.28	5.73	0.60	3.96	0.44
TNF	ENSG00000039139.11	DNAH5	0.59	0.18	0.01	0.00	3.24	142.81	2.20	0.32	1.52	0.22
TNF	ENSG00000119922.11	IFIT2	0.59	0.17	0.00	0.00	3.59	231.87	1.45	0.07	1.01	0.15
TNF	ENSG00000162944.11	RFTN2	0.59	0.21	0.04	0.01	2.80	141.44	4.50	0.46	3.12	0.76
TNF	ENSG00000168209.6	DDIT4	0.59	0.07	0.00	0.00	8.30	2115.98	113.59	7.94	78.70	9.22
TNF	ENSG00000185507.21	IRF7	0.59	0.19	0.01	0.00	3.19	185.65	4.18	0.54	2.90	0.84
TNF	ENSG00000168389.18	MFSD2A	0.59	0.16	0.00	0.00	3.76	138.44	6.60	1.37	4.54	0.36
TNF	ENSG00000179630.11	LACC1	0.59	0.08	0.00	0.00	7.85	2834.20	68.51	6.58	47.57	6.99
TNF	ENSG00000185022.12	MAFF	0.59	0.05	0.00	0.00	11.17	1953.36	73.44	5.02	50.96	4.82
TNF	ENSG00000159167.12	STC1	0.59	0.04	0.00	0.00	14.61	24202.43	546.55	33.37	379.18	13.73
TNF	ENSG00000251136.10	RIPK2-DT	0.59	0.16	0.00	0.00	3.70	197.89	8.83	1.31	6.15	1.63
TNF	ENSG00000167280.17	ENGASE	0.59	0.14	0.00	0.00	4.27	235.06	4.86	0.82	3.37	0.55
TNF	ENSG00000156804.7	FBXO32	0.59	0.06	0.00	0.00	9.86	3134.59	81.17	4.17	56.46	5.45
TNF	ENSG00000066629.18	EML1	0.59	0.05	0.00	0.00	12.26	2880.65	79.14	4.58	55.05	3.77
TNF	ENSG00000128534.8	LSM8	0.58	0.13	0.00	0.00	4.52	345.69	8.99	0.87	6.28	1.02
TNF	ENSG00000166394.15	CYB5R2	0.58	0.12	0.00	0.00	4.78	237.96	24.22	1.70	16.86	1.84
TNF	ENSG00000112183.15	RBM24	0.58	0.16	0.00	0.00	3.73	109.41	4.19	0.62	2.91	0.34
TNF	ENSG00000117394.24	SLC2A1	0.58	0.08	0.00	0.00	7.63	1316.69	53.12	4.64	36.99	1.31
TNF	ENSG00000150630.4	VEGFC	0.58	0.04	0.00	0.00	12.95	1966.87	76.23	5.15	53.18	3.40
TNF	ENSG00000000971.16	CFH	0.58	0.08	0.00	0.00	7.03	4113.38	94.88	8.89	66.43	11.42
TNF	ENSG00000143603.19	KCNN3	0.58	0.08	0.00	0.00	7.58	491.29	4.83	0.26	3.37	0.23
TNF	ENSG00000197208.6	SLC22A4	0.58	0.09	0.00	0.00	6.30	234.88	10.41	0.38	7.27	0.25
TNF	ENSG00000197976.12_PAR_Y	AKAP17A	0.58	0.13	0.00	0.00	4.29	257.47	6.29	0.78	4.39	0.40
TNF	ENSG00000214530.10	STARD10	0.57	0.15	0.00	0.00	3.74	168.67	17.86	0.83	12.51	1.06
TNF	ENSG00000117226.12	GBP3	0.57	0.12	0.00	0.00	4.85	1361.55	45.16	5.58	31.76	6.89
TNF	ENSG00000167191.12	GPRC5B	0.57	0.08	0.00	0.00	7.31	783.78	18.57	0.96	13.07	1.21
TNF	ENSG00000177675.9	CD163L1	0.57	0.14	0.00	0.00	3.98	104.89	1.66	0.02	1.17	0.08
TNF	ENSG00000129566.13	TEP1	0.57	0.14	0.00	0.00	3.96	528.08	5.26	1.14	3.69	0.49
TNF	ENSG00000133121.21	STARD13	0.56	0.07	0.00	0.00	8.15	987.41	15.06	0.71	10.65	0.83
TNF	ENSG00000150540.14	HNMT	0.56	0.20	0.04	0.01	2.74	100.51	7.57	1.68	5.35	0.52
TNF	ENSG00000166801.17	FAM111A	0.56	0.10	0.00	0.00	5.72	758.71	19.49	0.76	13.87	2.75
TNF	ENSG00000142961.16	MOB3C	0.56	0.15	0.00	0.00	3.68	201.07	5.83	0.28	4.15	1.17
TNF	ENSG00000165806.21	CASP7	0.56	0.06	0.00	0.00	9.67	935.23	35.56	2.12	25.19	1.99
TNF	ENSG00000159128.15	IFNGR2	0.56	0.10	0.00	0.00	5.82	1764.05	102.83	7.96	73.09	15.03
TNF	ENSG00000165714.11	BORCS5	0.56	0.19	0.03	0.00	2.93	171.81	5.41	1.08	3.86	1.03
TNF	ENSG00000003400.15	CASP10	0.56	0.17	0.01	0.00	3.24	135.77	3.30	0.61	2.33	0.32
TNF	ENSG00000137193.14	PIM1	0.56	0.14	0.00	0.00	3.99	160.94	5.62	0.81	3.98	0.46
TNF	ENSG00000110330.10	BIRC2	0.56	0.09	0.00	0.00	6.28	2208.08	56.80	6.61	40.41	6.37
TNF	ENSG00000117525.14	F3	0.55	0.10	0.00	0.00	5.65	666.35	22.65	2.22	16.15	2.96
TNF	ENSG00000188313.13	PLSCR1	0.55	0.10	0.00	0.00	5.42	1138.71	32.10	1.69	22.96	5.32
TNF	ENSG00000184678.11	H2BC21	0.55	0.14	0.00	0.00	3.83	117.67	4.63	0.52	3.30	0.52
TNF	ENSG00000173376.14	NDNF	0.55	0.18	0.02	0.00	2.99	69.51	2.16	0.25	1.53	0.15
TNF	ENSG00000198832.11	SELENOM	0.55	0.07	0.00	0.00	8.12	1300.45	264.91	15.79	188.82	2.03
TNF	ENSG00000197965.12	MPZL1	0.55	0.04	0.00	0.00	14.95	8104.56	288.24	19.89	205.60	12.03
TNF	ENSG00000152804.11	HHEX	0.55	0.07	0.00	0.00	8.32	1126.38	63.09	4.72	44.96	2.05
TNF	ENSG00000066583.12	ISOC1	0.55	0.08	0.00	0.00	7.10	391.29	18.97	0.99	13.56	0.88
TNF	ENSG00000131459.13	GFPT2	0.54	0.06	0.00	0.00	9.73	11554.70	439.67	27.12	313.97	11.41
TNF	ENSG00000164308.17	ERAP2	0.54	0.09	0.00	0.00	6.12	3493.71	54.58	7.56	39.11	6.39
TNF	ENSG00000138835.22	RGS3	0.54	0.06	0.00	0.00	9.17	1310.68	91.05	4.62	65.32	6.11
TNF	ENSG00000169715.15	MT1E	0.54	0.08	0.00	0.00	6.84	521.38	101.54	4.85	72.93	4.93
TNF	ENSG00000182957.16	SPATA13	0.54	0.13	0.00	0.00	4.16	389.06	4.49	0.63	3.23	0.56
TNF	ENSG00000235385.3	LINC02154	0.54	0.10	0.00	0.00	5.22	211.20	19.18	0.78	13.83	1.37
TNF	ENSG00000134954.14	ETS1	0.54	0.04	0.00	0.00	13.75	4000.01	85.39	4.05	61.29	1.85
TNF	ENSG00000196878.15	LAMB3	0.54	0.08	0.00	0.00	7.14	1711.55	43.16	1.82	31.00	2.25
TNF	ENSG00000162415.7	ZSWIM5	0.54	0.18	0.02	0.00	3.05	72.33	0.99	0.10	0.71	0.10
TNF	ENSG00000135905.20	DOCK10	0.54	0.08	0.00	0.00	6.62	1452.18	19.55	2.84	14.04	1.39
TNF	ENSG00000110047.18	EHD1	0.54	0.08	0.00	0.00	6.61	2143.08	55.58	5.25	39.99	1.59
TNF	ENSG00000176142.13	TMEM39A	0.54	0.14	0.00	0.00	3.96	885.45	38.62	2.76	28.03	8.24
TNF	ENSG00000120910.15	PPP3CC	0.53	0.07	0.00	0.00	7.74	777.06	35.48	1.98	25.57	1.65
TNF	ENSG00000082438.18	COBLL1	0.53	0.07	0.00	0.00	7.42	711.85	12.81	1.03	9.23	0.45
TNF	ENSG00000197442.10	MAP3K5	0.53	0.07	0.00	0.00	7.13	703.26	11.02	0.87	7.95	0.55
TNF	ENSG00000100911.16	PSME2	0.53	0.07	0.00	0.00	7.39	2061.76	251.13	12.50	181.13	8.15
TNF	ENSG00000163840.10	DTX3L	0.53	0.08	0.00	0.00	6.79	1510.92	10.45	1.36	7.54	0.69
TNF	ENSG00000006118.15	TMEM132A	0.53	0.06	0.00	0.00	8.74	10251.31	281.62	25.34	203.66	15.37
TNF	ENSG00000082397.18	EPB41L3	0.53	0.08	0.00	0.00	6.81	912.61	24.31	0.54	17.56	1.23
TNF	ENSG00000137767.14	SQOR	0.53	0.07	0.00	0.00	7.17	1387.06	79.58	1.45	57.55	3.04
TNF	ENSG00000253276.5	CCDC71L	0.53	0.06	0.00	0.00	8.59	945.44	10.92	0.74	7.91	0.57
TNF	ENSG00000111801.16	BTN3A3	0.53	0.08	0.00	0.00	6.33	453.79	15.25	0.61	11.08	0.95
TNF	ENSG00000263528.8	IKBKE	0.53	0.08	0.00	0.00	6.74	525.77	16.32	1.19	11.81	0.59
TNF	ENSG00000130066.17	SAT1	0.53	0.07	0.00	0.00	7.87	2912.01	313.39	23.17	227.64	33.22
TNF	ENSG00000112763.17	BTN2A1	0.53	0.13	0.00	0.00	3.91	1057.08	34.06	3.92	24.83	7.02
TNF	ENSG00000038382.21	TRIO	0.52	0.09	0.00	0.00	5.96	8448.89	154.26	22.06	111.98	15.48
TNF	ENSG00000178607.17	ERN1	0.52	0.07	0.00	0.00	7.92	778.89	8.78	0.64	6.38	0.62
TNF	ENSG00000139192.12	TAPBPL	0.52	0.11	0.00	0.00	4.74	228.14	10.25	0.83	7.46	0.80
TNF	ENSG00000158023.10	CFAP251	0.52	0.11	0.00	0.00	4.84	246.10	7.40	0.40	5.40	0.37
TNF	ENSG00000172183.16	ISG20	0.52	0.11	0.00	0.00	4.83	297.84	29.98	1.72	21.83	2.42
TNF	ENSG00000164683.18	HEY1	0.52	0.14	0.00	0.00	3.83	127.68	5.30	0.44	3.86	0.41
TNF	ENSG00000169554.23	ZEB2	0.52	0.05	0.00	0.00	10.90	3134.40	62.57	2.92	45.61	2.47
TNF	ENSG00000154822.18	PLCL2	0.52	0.08	0.00	0.00	6.76	438.23	8.63	0.40	6.30	0.39
TNF	ENSG00000089351.15	GRAMD1A	0.51	0.06	0.00	0.00	8.60	1330.84	52.87	4.45	38.60	1.30
TNF	ENSG00000135124.16	P2RX4	0.51	0.16	0.02	0.00	3.14	100.95	5.70	0.97	4.13	0.32
TNF	ENSG00000234745.13	HLA-B	0.51	0.08	0.00	0.00	6.45	1214.27	83.36	7.57	60.99	2.73
TNF	ENSG00000068079.8	IFI35	0.51	0.09	0.00	0.00	6.02	663.81	24.22	1.91	17.69	1.11
TNF	ENSG00000127863.16	TNFRSF19	0.51	0.08	0.00	0.00	6.77	752.60	15.43	1.49	11.32	1.03
TNF	ENSG00000154556.18	SORBS2	0.51	0.09	0.00	0.00	5.49	705.35	30.63	3.99	22.52	2.14
TNF	ENSG00000125148.7	MT2A	0.50	0.07	0.00	0.00	7.43	14928.21	8271.54	603.84	6076.25	335.98
TNF	ENSG00000091073.20	DTX2	0.50	0.14	0.00	0.00	3.61	206.72	8.39	0.55	6.17	1.25
TNF	ENSG00000170873.19	MTSS1	0.50	0.07	0.00	0.00	6.86	960.90	18.60	0.64	13.71	0.95
TNF	ENSG00000169594.14	BNC1	0.50	0.05	0.00	0.00	9.31	1168.85	20.91	0.73	15.39	0.44
TNF	ENSG00000004399.13	PLXND1	-0.50	0.05	0.00	0.00	-9.13	3153.21	42.75	2.97	63.06	2.05
TNF	ENSG00000176771.18	NCKAP5	-0.50	0.18	0.04	0.01	-2.80	159.56	1.14	0.27	1.68	0.20
TNF	ENSG00000121361.5	KCNJ8	-0.50	0.11	0.00	0.00	-4.76	261.27	6.49	0.30	9.59	0.90
TNF	ENSG00000101188.5	NTSR1	-0.50	0.10	0.00	0.00	-4.98	366.58	4.95	0.21	7.29	0.68
TNF	ENSG00000149294.17	NCAM1	-0.50	0.11	0.00	0.00	-4.55	245.31	2.95	0.27	4.35	0.29
TNF	ENSG00000137962.13	ARHGAP29	-0.50	0.05	0.00	0.00	-9.83	2656.35	22.21	2.03	32.85	1.52
TNF	ENSG00000258947.8	TUBB3	-0.50	0.09	0.00	0.00	-5.89	1984.65	79.90	9.77	118.14	2.69
TNF	ENSG00000157240.4	FZD1	-0.51	0.07	0.00	0.00	-6.88	409.18	3.11	0.08	4.60	0.13
TNF	ENSG00000148671.14	ADIRF	-0.51	0.10	0.00	0.00	-5.30	407.93	70.03	4.88	103.81	6.98
TNF	ENSG00000162545.6	CAMK2N1	-0.51	0.09	0.00	0.00	-5.38	989.21	26.16	1.29	38.75	2.52
TNF	ENSG00000145349.18	CAMK2D	-0.51	0.06	0.00	0.00	-8.10	1358.47	25.84	2.04	38.36	3.12
TNF	ENSG00000174718.12	RESF1	-0.51	0.10	0.00	0.00	-4.88	737.56	7.89	1.31	11.72	1.96
TNF	ENSG00000137502.10	RAB30	-0.51	0.16	0.01	0.00	-3.25	334.78	2.55	0.39	3.80	0.81
TNF	ENSG00000074181.9	NOTCH3	-0.51	0.10	0.00	0.00	-5.32	1003.75	7.03	0.85	10.43	0.86
TNF	ENSG00000132563.17	REEP2	-0.51	0.15	0.01	0.00	-3.39	126.02	4.00	0.09	5.95	0.98
TNF	ENSG00000178531.6	CTXN1	-0.51	0.16	0.01	0.00	-3.17	134.99	7.84	1.20	11.64	0.74
TNF	ENSG00000243244.7	STON1	-0.51	0.09	0.00	0.00	-5.59	381.38	4.03	0.21	6.01	0.45
TNF	ENSG00000175048.17	ZDHHC14	-0.51	0.15	0.01	0.00	-3.33	124.42	2.38	0.48	3.51	0.22
TNF	ENSG00000138131.4	LOXL4	-0.52	0.10	0.00	0.00	-5.16	272.46	4.01	0.38	5.99	0.10
TNF	ENSG00000119599.17	DCAF4	-0.52	0.17	0.02	0.00	-3.01	141.11	4.23	0.74	6.28	0.96
TNF	ENSG00000143819.13	EPHX1	-0.52	0.12	0.00	0.00	-4.28	355.35	14.04	1.73	20.97	2.03
TNF	ENSG00000072422.17	RHOBTB1	-0.52	0.12	0.00	0.00	-4.51	556.21	8.10	1.06	12.18	2.24
TNF	ENSG00000173546.7	CSPG4	-0.52	0.09	0.00	0.00	-5.82	340.81	2.16	0.06	3.24	0.16
TNF	ENSG00000120693.14	SMAD9	-0.52	0.15	0.00	0.00	-3.53	156.01	1.55	0.15	2.33	0.38
TNF	ENSG00000179242.16	CDH4	-0.52	0.11	0.00	0.00	-4.79	368.71	2.90	0.24	4.35	0.38
TNF	ENSG00000136826.15	KLF4	-0.52	0.13	0.00	0.00	-4.10	140.88	2.64	0.25	3.95	0.41
TNF	ENSG00000153048.11	CARHSP1	-0.53	0.09	0.00	0.00	-5.71	444.97	20.53	1.37	30.85	1.93
TNF	ENSG00000215271.9	HOMEZ	-0.53	0.18	0.03	0.00	-2.88	228.38	5.05	1.30	7.53	1.01
TNF	ENSG00000100592.16	DAAM1	-0.53	0.13	0.00	0.00	-4.12	544.56	8.47	1.76	12.72	2.14
TNF	ENSG00000141338.15	ABCA8	-0.53	0.13	0.00	0.00	-4.06	651.55	7.19	0.39	10.89	2.32
TNF	ENSG00000181450.18	ZNF678	-0.53	0.19	0.04	0.00	-2.83	87.84	1.08	0.22	1.63	0.22
TNF	ENSG00000175745.14	NR2F1	-0.53	0.11	0.00	0.00	-4.65	243.33	3.65	0.42	5.52	0.33
TNF	ENSG00000196782.13	MAML3	-0.54	0.12	0.00	0.00	-4.67	192.28	1.41	0.19	2.13	0.14
TNF	ENSG00000071575.12	TRIB2	-0.54	0.09	0.00	0.00	-6.22	668.21	10.12	0.44	15.34	0.45
TNF	ENSG00000159388.6	BTG2	-0.54	0.13	0.00	0.00	-4.19	168.88	3.46	0.31	5.26	0.71
TNF	ENSG00000136842.14	TMOD1	-0.54	0.18	0.03	0.00	-2.96	75.31	1.27	0.22	1.95	0.10
TNF	ENSG00000120437.9	ACAT2	-0.54	0.07	0.00	0.00	-7.45	617.36	25.57	1.04	38.90	1.92
TNF	ENSG00000155966.14	AFF2	-0.55	0.13	0.00	0.00	-4.18	209.94	1.46	0.25	2.21	0.15
TNF	ENSG00000172731.15	LRRC20	-0.55	0.15	0.00	0.00	-3.68	144.47	2.66	0.38	4.09	0.61
TNF	ENSG00000154122.14	ANKH	-0.55	0.10	0.00	0.00	-5.36	1918.50	30.41	1.24	46.60	7.51
TNF	ENSG00000167772.12	ANGPTL4	-0.55	0.10	0.00	0.00	-5.72	411.09	13.18	1.67	20.08	1.33
TNF	ENSG00000138172.11	CALHM2	-0.55	0.12	0.00	0.00	-4.78	263.32	10.89	1.01	16.72	1.44
TNF	ENSG00000109099.16	PMP22	-0.55	0.08	0.00	0.00	-6.71	500.10	17.78	1.56	27.20	2.27
TNF	ENSG00000182013.18	PNMA8A	-0.55	0.09	0.00	0.00	-6.10	274.23	3.90	0.15	5.97	0.34
TNF	ENSG00000079156.17	OSBPL6	-0.56	0.11	0.00	0.00	-4.97	227.68	2.59	0.09	3.97	0.24
TNF	ENSG00000118523.6	CCN2	-0.56	0.05	0.00	0.00	-12.06	11335.79	279.32	7.98	428.45	6.31
TNF	ENSG00000112144.16	CILK1	-0.56	0.12	0.00	0.00	-4.71	215.27	1.93	0.30	2.97	0.34
TNF	ENSG00000212724.3	KRTAP2-3	-0.56	0.15	0.00	0.00	-3.66	114.35	8.24	0.32	12.67	0.66
TNF	ENSG00000128656.15	CHN1	-0.56	0.17	0.01	0.00	-3.27	169.32	5.97	0.61	9.23	1.75
TNF	ENSG00000180660.8	MAB21L1	-0.57	0.20	0.04	0.01	-2.80	59.70	1.10	0.14	1.70	0.18
TNF	ENSG00000076356.7	PLXNA2	-0.57	0.08	0.00	0.00	-7.51	797.38	3.51	0.44	5.40	0.23
TNF	ENSG00000242732.4	RTL5	-0.57	0.18	0.01	0.00	-3.20	83.36	1.05	0.11	1.61	0.19
TNF	ENSG00000005884.18	ITGA3	-0.57	0.07	0.00	0.00	-7.65	3487.27	37.43	2.31	57.71	3.04
TNF	ENSG00000185630.19	PBX1	-0.57	0.10	0.00	0.00	-5.68	923.97	8.81	1.13	13.62	1.08
TNF	ENSG00000134853.12	PDGFRA	-0.57	0.04	0.00	0.00	-14.16	6031.92	49.99	2.32	77.37	1.69
TNF	ENSG00000161682.15	FAM171A2	-0.57	0.20	0.04	0.00	-2.84	73.02	1.39	0.26	2.14	0.25
TNF	ENSG00000170421.13	KRT8	-0.57	0.15	0.00	0.00	-3.90	262.91	14.57	2.71	22.49	0.44
TNF	ENSG00000137809.17	ITGA11	-0.57	0.15	0.00	0.00	-3.69	617.63	5.56	1.25	8.59	0.76
TNF	ENSG00000188483.8	IER5L	-0.58	0.13	0.00	0.00	-4.27	132.66	2.62	0.21	4.06	0.24
TNF	ENSG00000117155.17	SSX2IP	-0.58	0.10	0.00	0.00	-5.76	377.86	6.43	0.22	10.00	0.64
TNF	ENSG00000164690.8	SHH	-0.58	0.15	0.00	0.00	-3.74	227.77	2.66	0.36	4.13	0.42
TNF	ENSG00000250320.7	EDIL3-DT	-0.58	0.20	0.04	0.00	-2.82	62.17	1.89	0.47	2.91	0.13
TNF	ENSG00000106804.8	C5	-0.58	0.20	0.03	0.00	-2.87	77.79	0.82	0.11	1.29	0.31
TNF	ENSG00000114315.4	HES1	-0.58	0.20	0.02	0.00	-2.98	77.72	3.13	0.38	4.91	0.80
TNF	ENSG00000137831.15	UACA	-0.58	0.08	0.00	0.00	-7.00	1382.28	17.04	1.72	26.61	1.94
TNF	ENSG00000116991.12	SIPA1L2	-0.59	0.18	0.01	0.00	-3.35	77.59	0.57	0.07	0.89	0.09
TNF	ENSG00000253161.6	LINC01605	-0.59	0.10	0.00	0.00	-5.90	254.16	19.69	2.57	30.90	1.85
TNF	ENSG00000136153.20	LMO7	-0.59	0.12	0.00	0.00	-4.94	1189.14	20.12	1.88	31.59	2.53
TNF	ENSG00000182165.19	TP53TG1	-0.59	0.15	0.00	0.00	-3.96	108.82	10.55	1.31	16.55	1.95
TNF	ENSG00000185352.9	HS6ST3	-0.60	0.15	0.00	0.00	-3.87	91.17	0.70	0.09	1.10	0.05
TNF	ENSG00000196159.14	FAT4	-0.60	0.18	0.01	0.00	-3.25	166.78	0.53	0.15	0.84	0.19
TNF	ENSG00000099377.14	HSD3B7	-0.60	0.11	0.00	0.00	-5.48	324.55	9.23	0.65	14.56	1.05
TNF	ENSG00000171843.17	MLLT3	-0.60	0.13	0.00	0.00	-4.64	203.43	4.33	0.67	6.80	0.53
TNF	ENSG00000185024.18	BRF1	-0.60	0.15	0.00	0.00	-3.97	352.18	8.87	0.87	14.07	2.07
TNF	ENSG00000124496.12	TRERF1	-0.60	0.10	0.00	0.00	-6.00	296.35	2.15	0.08	3.41	0.43
TNF	ENSG00000164125.16	GASK1B	-0.60	0.08	0.00	0.00	-7.59	776.19	8.98	0.72	14.22	1.15
TNF	ENSG00000158125.10	XDH	-0.61	0.23	0.05	0.01	-2.70	79.84	0.82	0.25	1.28	0.07
TNF	ENSG00000221890.6	NPTXR	-0.61	0.16	0.00	0.00	-3.69	83.26	0.78	0.07	1.23	0.08
TNF	ENSG00000176692.8	FOXC2	-0.61	0.09	0.00	0.00	-6.63	357.58	6.55	0.30	10.41	0.48
TNF	ENSG00000204941.14	PSG5	-0.61	0.19	0.01	0.00	-3.32	97.79	3.23	0.72	5.15	0.60
TNF	ENSG00000165821.12	SALL2	-0.62	0.19	0.01	0.00	-3.26	85.33	0.99	0.18	1.58	0.20
TNF	ENSG00000164161.10	HHIP	-0.62	0.07	0.00	0.00	-9.49	3136.60	33.79	2.38	54.07	1.98
TNF	ENSG00000081059.20	TCF7	-0.62	0.20	0.02	0.00	-3.10	113.09	2.04	0.26	3.28	0.67
TNF	ENSG00000040731.10	CDH10	-0.62	0.14	0.00	0.00	-4.54	116.82	1.85	0.15	2.97	0.31
TNF	ENSG00000197971.16	MBP	-0.62	0.10	0.00	0.00	-6.03	439.12	5.23	0.55	8.40	1.05
TNF	ENSG00000135636.15	DYSF	-0.62	0.22	0.04	0.01	-2.77	87.82	0.68	0.19	1.09	0.22
TNF	ENSG00000137198.10	GMPR	-0.63	0.15	0.00	0.00	-4.05	148.30	3.71	0.36	5.98	0.16
TNF	ENSG00000184939.16	ZFP90	-0.63	0.12	0.00	0.00	-5.42	371.78	5.87	0.35	9.50	1.67
TNF	ENSG00000124216.4	SNAI1	-0.63	0.13	0.00	0.00	-4.69	160.24	5.50	0.89	8.85	0.98
TNF	ENSG00000158270.12	COLEC12	-0.63	0.05	0.00	0.00	-11.60	894.35	8.18	0.55	13.18	0.67
TNF	ENSG00000178921.14	PFAS	-0.63	0.16	0.00	0.00	-3.92	589.55	9.80	2.01	15.79	1.09
TNF	ENSG00000183779.7	ZNF703	-0.63	0.09	0.00	0.00	-6.83	525.58	8.19	0.49	13.21	1.04
TNF	ENSG00000263424.1	ENSG00000263424	-0.63	0.23	0.05	0.01	-2.74	107.07	2.02	0.68	3.29	0.56
TNF	ENSG00000048740.19	CELF2	-0.63	0.10	0.00	0.00	-6.37	318.87	3.18	0.18	5.15	0.16
TNF	ENSG00000151067.23	CACNA1C	-0.64	0.21	0.02	0.00	-3.02	87.56	0.57	0.13	0.92	0.01
TNF	ENSG00000133466.14	C1QTNF6	-0.64	0.15	0.00	0.00	-4.35	125.26	2.55	0.10	4.14	0.13
TNF	ENSG00000006453.14	BAIAP2L1	-0.64	0.20	0.02	0.00	-3.13	69.18	1.85	0.23	3.04	0.56
TNF	ENSG00000148219.18	ASTN2	-0.64	0.22	0.03	0.00	-2.96	54.32	1.17	0.08	1.90	0.25
TNF	ENSG00000185760.18	KCNQ5	-0.64	0.16	0.00	0.00	-4.02	101.54	0.92	0.09	1.50	0.12
TNF	ENSG00000185278.15	ZBTB37	-0.64	0.22	0.03	0.00	-2.94	123.82	0.51	0.07	0.83	0.20
TNF	ENSG00000109576.14	AADAT	-0.64	0.20	0.01	0.00	-3.29	72.39	1.96	0.33	3.20	0.78
TNF	ENSG00000167702.13	KIFC2	-0.64	0.17	0.00	0.00	-3.86	76.07	1.61	0.11	2.63	0.31
TNF	ENSG00000150967.19	ABCB9	-0.64	0.19	0.01	0.00	-3.44	90.55	1.35	0.20	2.22	0.06
TNF	ENSG00000154027.19	AK5	-0.64	0.17	0.00	0.00	-3.79	664.45	16.95	3.23	27.60	3.79
TNF	ENSG00000067177.15	PHKA1	-0.64	0.12	0.00	0.00	-5.20	182.37	1.87	0.07	3.05	0.41
TNF	ENSG00000004776.13	HSPB6	-0.64	0.12	0.00	0.00	-5.57	743.41	30.33	4.78	49.43	4.26
TNF	ENSG00000132688.11	NES	-0.64	0.09	0.00	0.00	-7.51	2101.34	19.19	0.53	31.27	2.47
TNF	ENSG00000205978.6	NYNRIN	-0.64	0.15	0.00	0.00	-4.36	113.70	0.72	0.06	1.18	0.07
TNF	ENSG00000138650.9	PCDH10	-0.65	0.05	0.00	0.00	-12.01	1567.60	12.67	1.03	20.68	1.00
TNF	ENSG00000136928.7	GABBR2	-0.65	0.10	0.00	0.00	-6.35	564.29	5.77	0.60	9.42	0.74
TNF	ENSG00000162576.17	MXRA8	-0.65	0.05	0.00	0.00	-12.44	2328.15	63.39	2.97	103.53	1.03
TNF	ENSG00000178773.15	CPNE7	-0.65	0.20	0.01	0.00	-3.23	124.84	3.30	0.75	5.39	1.05
TNF	ENSG00000104967.8	NOVA2	-0.65	0.14	0.00	0.00	-4.51	194.76	1.25	0.25	2.03	0.17
TNF	ENSG00000156103.16	MMP16	-0.65	0.08	0.00	0.00	-8.64	1504.47	7.94	0.24	12.99	0.65
TNF	ENSG00000072657.10	TRHDE	-0.65	0.11	0.00	0.00	-5.69	707.99	3.74	0.57	6.11	0.93
TNF	ENSG00000113361.13	CDH6	-0.65	0.05	0.00	0.00	-13.12	4190.76	39.00	1.39	63.95	1.61
TNF	ENSG00000116774.12	OLFML3	-0.65	0.07	0.00	0.00	-9.44	1236.40	35.18	1.94	57.80	1.28
TNF	ENSG00000104332.12	SFRP1	-0.65	0.04	0.00	0.00	-16.30	5969.47	65.05	2.04	106.82	3.35
TNF	ENSG00000164574.16	GALNT10	-0.66	0.08	0.00	0.00	-8.45	4337.36	39.14	2.04	64.23	3.74
TNF	ENSG00000174807.4	CD248	-0.66	0.09	0.00	0.00	-7.58	1563.83	29.32	1.71	48.19	4.08
TNF	ENSG00000074370.18	ATP2A3	-0.66	0.24	0.04	0.01	-2.80	49.15	0.54	0.07	0.90	0.22
TNF	ENSG00000197093.11	GAL3ST4	-0.67	0.16	0.00	0.00	-4.16	124.44	2.52	0.40	4.15	0.34
TNF	ENSG00000038427.16	VCAN	-0.67	0.04	0.00	0.00	-15.47	34494.76	250.17	17.73	413.84	18.33
TNF	ENSG00000137312.15	FLOT1	-0.67	0.07	0.00	0.00	-8.97	901.90	32.50	2.86	53.83	3.36
TNF	ENSG00000129009.13	ISLR	-0.67	0.08	0.00	0.00	-7.87	2083.72	47.17	2.80	78.04	5.09
TNF	ENSG00000172935.9	MRGPRF	-0.67	0.13	0.00	0.00	-5.32	200.23	4.69	0.23	7.77	0.54
TNF	ENSG00000115425.14	PECR	-0.67	0.20	0.01	0.00	-3.34	117.68	4.39	0.97	7.36	2.03
TNF	ENSG00000168502.17	MTCL1	-0.67	0.11	0.00	0.00	-6.37	624.51	7.35	0.55	12.22	1.01
TNF	ENSG00000254726.3	MEX3A	-0.67	0.13	0.00	0.00	-4.99	156.41	1.32	0.15	2.20	0.35
TNF	ENSG00000174348.14	PODN	-0.68	0.20	0.01	0.00	-3.38	83.25	1.62	0.37	2.68	0.56
TNF	ENSG00000154258.17	ABCA9	-0.68	0.13	0.00	0.00	-5.04	468.69	3.86	0.52	6.46	1.62
TNF	ENSG00000173599.15	PC	-0.68	0.11	0.00	0.00	-6.43	262.11	3.72	0.34	6.19	0.44
TNF	ENSG00000262209.3	PCDHGB3	-0.68	0.24	0.03	0.00	-2.88	58.44	0.62	0.16	1.04	0.24
TNF	ENSG00000125266.8	EFNB2	-0.68	0.15	0.00	0.00	-4.40	124.31	1.37	0.26	2.29	0.12
TNF	ENSG00000151917.18	BEND6	-0.68	0.14	0.00	0.00	-4.76	178.37	3.69	0.58	6.17	1.12
TNF	ENSG00000084710.14	EFR3B	-0.68	0.16	0.00	0.00	-4.27	98.50	0.67	0.08	1.12	0.10
TNF	ENSG00000187240.17	DYNC2H1	-0.69	0.14	0.00	0.00	-4.83	718.67	5.75	1.31	9.62	1.05
TNF	ENSG00000181541.6	MAB21L2	-0.69	0.25	0.04	0.01	-2.76	44.10	0.81	0.11	1.36	0.17
TNF	ENSG00000145362.21	ANK2	-0.69	0.20	0.01	0.00	-3.38	182.78	1.38	0.23	2.31	0.20
TNF	ENSG00000253552.8	HOXA-AS2	-0.70	0.21	0.01	0.00	-3.30	62.85	3.47	0.98	5.82	0.55
TNF	ENSG00000183775.11	KCTD16	-0.70	0.10	0.00	0.00	-6.81	330.46	1.08	0.17	1.83	0.19
TNF	ENSG00000006468.14	ETV1	-0.70	0.07	0.00	0.00	-9.49	1013.30	12.40	1.10	20.99	1.18
TNF	ENSG00000205336.14	ADGRG1	-0.70	0.18	0.00	0.00	-3.84	281.69	6.06	1.31	10.21	1.07
TNF	ENSG00000113389.16	NPR3	-0.70	0.10	0.00	0.00	-6.76	393.93	2.79	0.15	4.74	0.45
TNF	ENSG00000110400.11	NECTIN1	-0.71	0.14	0.00	0.00	-5.02	351.38	3.78	0.39	6.40	1.01
TNF	ENSG00000154263.18	ABCA10	-0.71	0.20	0.00	0.00	-3.53	70.88	1.65	0.39	2.80	0.44
TNF	ENSG00000139410.15	SDSL	-0.71	0.20	0.00	0.00	-3.53	63.73	2.98	0.41	5.10	0.61
TNF	ENSG00000095303.17	PTGS1	-0.71	0.09	0.00	0.00	-7.74	743.68	10.58	0.55	18.09	1.10
TNF	ENSG00000154529.15	CNTNAP3B	-0.71	0.17	0.00	0.00	-4.30	161.81	2.48	0.37	4.25	0.69
TNF	ENSG00000104368.19	PLAT	-0.72	0.06	0.00	0.00	-12.82	11912.97	240.48	5.60	412.91	14.57
TNF	ENSG00000156466.11	GDF6	-0.72	0.11	0.00	0.00	-6.67	202.90	2.98	0.28	5.10	0.17
TNF	ENSG00000109193.12	SULT1E1	-0.72	0.26	0.04	0.01	-2.81	37.09	1.13	0.24	1.94	0.09
TNF	ENSG00000109511.12	ANXA10	-0.72	0.13	0.00	0.00	-5.57	245.63	10.16	1.48	17.52	1.34
TNF	ENSG00000178695.6	KCTD12	-0.72	0.05	0.00	0.00	-14.81	6323.98	48.93	3.78	84.30	4.36
TNF	ENSG00000197457.10	STMN3	-0.72	0.16	0.00	0.00	-4.49	97.57	2.28	0.23	3.94	0.35
TNF	ENSG00000143127.13	ITGA10	-0.73	0.18	0.00	0.00	-4.10	98.68	0.95	0.18	1.65	0.29
TNF	ENSG00000111057.11	KRT18	-0.73	0.10	0.00	0.00	-7.51	491.49	19.78	0.96	34.20	2.76
TNF	ENSG00000173621.9	LRFN4	-0.73	0.22	0.01	0.00	-3.28	180.94	4.88	0.96	8.39	1.88
TNF	ENSG00000151617.17	EDNRA	-0.73	0.06	0.00	0.00	-11.34	869.55	11.36	0.44	19.68	0.45
TNF	ENSG00000151692.15	RNF144A	-0.73	0.12	0.00	0.00	-5.97	182.64	1.50	0.23	2.59	0.26
TNF	ENSG00000164484.12	TMEM200A	-0.73	0.07	0.00	0.00	-10.69	3589.35	59.39	4.15	102.82	4.98
TNF	ENSG00000102466.16	FGF14	-0.74	0.17	0.00	0.00	-4.30	79.28	0.29	0.04	0.51	0.05
TNF	ENSG00000112297.18	CRYBG1	-0.74	0.15	0.00	0.00	-4.92	257.79	2.20	0.50	3.81	0.47
TNF	ENSG00000151150.22	ANK3	-0.74	0.10	0.00	0.00	-7.17	641.25	7.94	0.93	13.84	1.23
TNF	ENSG00000185567.7	AHNAK2	-0.75	0.08	0.00	0.00	-9.71	3603.21	20.64	1.11	36.04	2.31
TNF	ENSG00000019991.18	HGF	-0.75	0.06	0.00	0.00	-12.04	993.16	13.47	1.09	23.57	1.55
TNF	ENSG00000204514.11	ZNF814	-0.75	0.22	0.01	0.00	-3.38	99.94	1.70	0.36	2.97	0.44
TNF	ENSG00000260877.3	ENSG00000260877	-0.75	0.28	0.05	0.01	-2.71	32.57	4.17	0.97	7.27	1.69
TNF	ENSG00000072201.14	LNX1	-0.76	0.24	0.02	0.00	-3.12	54.63	0.80	0.04	1.40	0.24
TNF	ENSG00000116741.8	RGS2	-0.76	0.08	0.00	0.00	-9.98	567.78	23.27	1.57	41.15	4.45
TNF	ENSG00000100234.12	TIMP3	-0.76	0.06	0.00	0.00	-12.19	7814.55	78.19	2.62	138.25	3.89
TNF	ENSG00000185483.13	ROR1	-0.76	0.19	0.00	0.00	-4.11	68.88	0.73	0.17	1.28	0.07
TNF	ENSG00000183578.8	TNFAIP8L3	-0.77	0.08	0.00	0.00	-9.69	705.69	18.22	0.75	32.28	2.12
TNF	ENSG00000072071.17	ADGRL1	-0.77	0.25	0.02	0.00	-3.07	109.12	1.00	0.38	1.74	0.50
TNF	ENSG00000112964.14	GHR	-0.77	0.27	0.04	0.00	-2.83	31.87	0.39	0.09	0.69	0.14
TNF	ENSG00000177694.16	NAALADL2	-0.77	0.25	0.02	0.00	-3.01	154.34	2.27	0.63	4.04	1.22
TNF	ENSG00000183160.9	TMEM119	-0.77	0.18	0.00	0.00	-4.26	117.04	2.82	0.54	5.00	0.58
TNF	ENSG00000065413.20	ANKRD44	-0.77	0.26	0.02	0.00	-3.02	115.54	0.93	0.13	1.70	0.88
TNF	ENSG00000118473.23	SGIP1	-0.78	0.16	0.00	0.00	-4.76	103.89	1.60	0.09	2.86	0.59
TNF	ENSG00000115525.18	ST3GAL5	-0.78	0.13	0.00	0.00	-5.81	184.53	4.46	0.18	7.98	0.57
TNF	ENSG00000185551.15	NR2F2	-0.78	0.08	0.00	0.00	-10.29	1406.45	18.86	2.13	33.77	1.23
TNF	ENSG00000125968.9	ID1	-0.78	0.09	0.00	0.00	-9.12	429.36	26.58	2.60	47.75	4.33
TNF	ENSG00000221955.11	SLC12A8	-0.79	0.19	0.00	0.00	-4.09	71.40	1.63	0.31	2.93	0.25
TNF	ENSG00000077264.16	PAK3	-0.79	0.16	0.00	0.00	-5.04	162.88	0.92	0.21	1.64	0.22
TNF	ENSG00000275342.5	PRAG1	-0.79	0.17	0.00	0.00	-4.71	78.93	0.78	0.08	1.40	0.09
TNF	ENSG00000137868.19	STRA6	-0.79	0.28	0.04	0.00	-2.83	43.50	0.94	0.33	1.62	0.33
TNF	ENSG00000129422.15	MTUS1	-0.80	0.22	0.00	0.00	-3.69	56.75	0.71	0.11	1.31	0.27
TNF	ENSG00000150551.11	LYPD1	-0.81	0.12	0.00	0.00	-6.98	521.19	9.53	0.58	17.40	2.44
TNF	ENSG00000100065.15	CARD10	-0.81	0.29	0.04	0.01	-2.78	81.22	1.01	0.21	1.85	0.36
TNF	ENSG00000154188.10	ANGPT1	-0.81	0.10	0.00	0.00	-8.10	628.40	7.67	1.13	13.97	1.07
TNF	ENSG00000144730.19	IL17RD	-0.81	0.20	0.00	0.00	-4.05	83.46	0.52	0.11	0.96	0.21
TNF	ENSG00000171345.13	KRT19	-0.82	0.11	0.00	0.00	-7.16	320.78	12.03	0.73	22.08	2.05
TNF	ENSG00000198948.12	MFAP3L	-0.82	0.13	0.00	0.00	-6.18	233.40	2.57	0.45	4.70	0.57
TNF	ENSG00000055813.6	CCDC85A	-0.82	0.25	0.01	0.00	-3.33	39.58	0.44	0.05	0.82	0.05
TNF	ENSG00000235109.8	ZSCAN31	-0.83	0.19	0.00	0.00	-4.27	114.96	4.08	0.95	7.49	1.23
TNF	ENSG00000170962.13	PDGFD	-0.83	0.22	0.00	0.00	-3.78	49.26	0.64	0.10	1.19	0.18
TNF	ENSG00000114923.17	SLC4A3	-0.84	0.27	0.02	0.00	-3.15	56.72	0.85	0.17	1.59	0.47
TNF	ENSG00000134253.10	TRIM45	-0.84	0.30	0.04	0.01	-2.79	42.62	0.77	0.34	1.41	0.20
TNF	ENSG00000154262.13	ABCA6	-0.85	0.11	0.00	0.00	-8.01	584.62	5.35	0.99	10.04	1.20
TNF	ENSG00000253746.1	ENSG00000253746	-0.86	0.24	0.00	0.00	-3.56	43.85	6.84	1.36	13.02	2.17
TNF	ENSG00000115884.11	SDC1	-0.86	0.06	0.00	0.00	-13.59	1665.63	26.88	1.59	50.86	1.71
TNF	ENSG00000137727.13	ARHGAP20	-0.87	0.21	0.00	0.00	-4.20	60.68	0.38	0.04	0.73	0.06
TNF	ENSG00000081189.16	MEF2C	-0.87	0.23	0.00	0.00	-3.76	304.86	4.65	1.51	8.79	2.81
TNF	ENSG00000169432.19	SCN9A	-0.87	0.11	0.00	0.00	-8.23	345.04	1.80	0.12	3.44	0.40
TNF	ENSG00000135324.6	MRAP2	-0.89	0.12	0.00	0.00	-7.15	168.43	4.19	0.30	8.09	0.49
TNF	ENSG00000139874.6	SSTR1	-0.89	0.18	0.00	0.00	-5.01	81.99	0.78	0.14	1.50	0.16
TNF	ENSG00000143341.12	HMCN1	-0.89	0.17	0.00	0.00	-5.30	483.82	2.68	0.28	5.22	1.52
TNF	ENSG00000171951.5	SCG2	-0.89	0.12	0.00	0.00	-7.25	223.33	4.33	0.51	8.38	0.49
TNF	ENSG00000198846.6	TOX	-0.89	0.25	0.00	0.00	-3.52	38.63	0.41	0.07	0.79	0.07
TNF	ENSG00000003096.14	KLHL13	-0.90	0.30	0.03	0.00	-2.96	24.56	0.37	0.06	0.72	0.13
TNF	ENSG00000184226.15	PCDH9	-0.90	0.15	0.00	0.00	-5.87	136.83	0.50	0.04	0.97	0.14
TNF	ENSG00000157399.17	ARSL	-0.92	0.34	0.05	0.01	-2.74	26.93	0.90	0.35	1.72	0.47
TNF	ENSG00000091409.16	ITGA6	-0.93	0.05	0.00	0.00	-18.65	2035.77	16.28	0.68	32.27	0.33
TNF	ENSG00000110002.16	VWA5A	-0.93	0.12	0.00	0.00	-7.48	193.27	3.74	0.58	7.40	0.26
TNF	ENSG00000101265.16	RASSF2	-0.94	0.26	0.00	0.00	-3.55	36.00	0.27	0.08	0.54	0.04
TNF	ENSG00000161714.12	PLCD3	-0.94	0.21	0.00	0.00	-4.41	291.24	6.86	3.21	13.37	1.42
TNF	ENSG00000171724.3	VAT1L	-0.94	0.05	0.00	0.00	-17.50	1665.21	19.32	0.58	38.60	0.41
TNF	ENSG00000072195.15	SPEG	-0.94	0.23	0.00	0.00	-4.03	120.78	2.42	0.47	4.86	1.70
TNF	ENSG00000149212.12	SESN3	-0.95	0.11	0.00	0.00	-8.79	419.96	1.89	0.39	3.79	0.15
TNF	ENSG00000173269.14	MMRN2	-0.95	0.19	0.00	0.00	-5.05	92.78	1.78	0.30	3.53	0.63
TNF	ENSG00000135547.9	HEY2	-0.96	0.32	0.03	0.00	-2.95	24.11	0.41	0.10	0.84	0.02
TNF	ENSG00000170417.16	TMEM182	-0.96	0.27	0.00	0.00	-3.59	42.65	1.04	0.18	2.16	0.58
TNF	ENSG00000143469.20	SYT14	-0.96	0.33	0.03	0.00	-2.91	38.27	0.22	0.10	0.44	0.13
TNF	ENSG00000111341.10	MGP	-0.97	0.34	0.04	0.01	-2.81	30.79	1.94	0.79	3.90	1.17
TNF	ENSG00000148950.11	IMMP1L	-0.97	0.32	0.02	0.00	-3.04	31.52	4.27	1.05	8.76	2.50
TNF	ENSG00000272734.1	ADIRF-AS1	-0.97	0.28	0.01	0.00	-3.42	42.07	0.79	0.17	1.61	0.65
TNF	ENSG00000143891.17	GALM	-0.97	0.16	0.00	0.00	-5.97	109.85	2.99	0.38	6.11	0.93
TNF	ENSG00000135678.12	CPM	-0.98	0.31	0.02	0.00	-3.14	52.12	0.73	0.17	1.48	0.13
TNF	ENSG00000067715.14	SYT1	-0.98	0.10	0.00	0.00	-9.62	523.17	5.10	0.44	10.46	0.76
TNF	ENSG00000149256.16	TENM4	-0.98	0.26	0.00	0.00	-3.82	700.53	3.30	0.77	6.77	1.73
TNF	ENSG00000171246.6	NPTX1	-0.98	0.18	0.00	0.00	-5.33	96.44	0.70	0.18	1.43	0.14
TNF	ENSG00000164850.16	GPER1	-0.98	0.25	0.00	0.00	-3.96	57.48	1.17	0.31	2.42	0.46
TNF	ENSG00000272031.3	ANKRD34A	-0.98	0.29	0.01	0.00	-3.40	28.51	0.35	0.12	0.72	0.08
TNF	ENSG00000143320.9	CRABP2	-0.99	0.18	0.00	0.00	-5.37	93.93	5.37	1.09	11.18	1.34
TNF	ENSG00000144681.11	STAC	-0.99	0.26	0.00	0.00	-3.78	55.30	0.87	0.19	1.80	0.36
TNF	ENSG00000102174.10	PHEX	-1.03	0.27	0.00	0.00	-3.83	64.36	0.61	0.14	1.30	0.25
TNF	ENSG00000188042.8	ARL4C	-1.04	0.07	0.00	0.00	-15.79	976.26	10.47	0.84	22.42	0.49
TNF	ENSG00000164638.11	SLC29A4	-1.04	0.31	0.01	0.00	-3.36	61.93	1.18	0.13	2.55	0.79
TNF	ENSG00000189184.12	PCDH18	-1.04	0.15	0.00	0.00	-6.97	207.48	1.86	0.36	3.94	0.35
TNF	ENSG00000173267.14	SNCG	-1.04	0.26	0.00	0.00	-3.99	38.39	3.00	0.72	6.45	0.26
TNF	ENSG00000104154.7	SLC30A4	-1.06	0.12	0.00	0.00	-9.09	310.74	2.08	0.32	4.51	0.57
TNF	ENSG00000162595.8	DIRAS3	-1.06	0.19	0.00	0.00	-5.45	74.51	2.37	0.57	5.12	0.59
TNF	ENSG00000178726.7	THBD	-1.06	0.13	0.00	0.00	-8.27	192.71	1.88	0.08	4.10	0.46
TNF	ENSG00000173597.9	SULT1B1	-1.08	0.19	0.00	0.00	-5.72	385.54	3.57	1.23	7.81	0.70
TNF	ENSG00000106484.16	MEST	-1.08	0.20	0.00	0.00	-5.52	176.41	3.43	1.49	7.31	0.82
TNF	ENSG00000221866.10	PLXNA4	-1.08	0.27	0.00	0.00	-4.03	39.57	0.14	0.05	0.30	0.01
TNF	ENSG00000183671.13	CMKLR2	-1.08	0.17	0.00	0.00	-6.40	148.06	3.80	0.99	8.36	1.40
TNF	ENSG00000161996.19	WDR90	-1.09	0.33	0.01	0.00	-3.28	92.24	1.14	0.37	2.58	1.48
TNF	ENSG00000107821.15	KAZALD1	-1.09	0.35	0.02	0.00	-3.08	29.57	0.66	0.31	1.46	0.47
TNF	ENSG00000196468.8	FGF16	-1.10	0.14	0.00	0.00	-7.77	291.39	8.37	1.62	18.81	3.89
TNF	ENSG00000180914.11	OXTR	-1.11	0.18	0.00	0.00	-6.18	81.81	0.73	0.06	1.64	0.17
TNF	ENSG00000117152.14	RGS4	-1.12	0.05	0.00	0.00	-23.47	5775.62	129.37	7.23	294.48	14.94
TNF	ENSG00000128510.12	CPA4	-1.13	0.18	0.00	0.00	-6.32	128.53	3.17	0.64	7.22	0.90
TNF	ENSG00000214814.7	FER1L6	-1.14	0.23	0.00	0.00	-5.04	59.73	0.31	0.07	0.70	0.12
TNF	ENSG00000137463.5	MGARP	-1.14	0.25	0.00	0.00	-4.52	37.98	1.50	0.16	3.44	0.57
TNF	ENSG00000169744.13	LDB2	-1.15	0.26	0.00	0.00	-4.43	56.03	1.03	0.33	2.38	0.53
TNF	ENSG00000198774.5	RASSF9	-1.16	0.19	0.00	0.00	-6.23	75.10	0.53	0.06	1.23	0.17
TNF	ENSG00000198829.6	SUCNR1	-1.17	0.39	0.03	0.00	-2.96	18.11	0.15	0.02	0.35	0.10
TNF	ENSG00000152580.9	IGSF10	-1.17	0.33	0.00	0.00	-3.54	33.93	0.19	0.09	0.43	0.12
TNF	ENSG00000141469.18	SLC14A1	-1.17	0.21	0.00	0.00	-5.52	91.82	1.52	0.45	3.48	0.37
TNF	ENSG00000127329.16	PTPRB	-1.17	0.11	0.00	0.00	-10.85	510.21	2.56	0.25	6.05	1.03
TNF	ENSG00000169851.15	PCDH7	-1.17	0.24	0.00	0.00	-4.98	50.73	0.33	0.09	0.75	0.06
TNF	ENSG00000152217.20	SETBP1	-1.19	0.32	0.00	0.00	-3.73	30.75	0.14	0.03	0.33	0.07
TNF	ENSG00000198074.10	AKR1B10	-1.19	0.27	0.00	0.00	-4.33	40.77	1.17	0.34	2.79	0.27
TNF	ENSG00000064989.13	CALCRL	-1.22	0.24	0.00	0.00	-5.06	131.98	1.45	0.65	3.45	0.14
TNF	ENSG00000172020.13	GAP43	-1.22	0.39	0.02	0.00	-3.14	21.48	0.62	0.17	1.51	0.17
TNF	ENSG00000125398.8	SOX9	-1.26	0.18	0.00	0.00	-6.99	107.41	0.86	0.05	2.15	0.24
TNF	ENSG00000162849.16	KIF26B	-1.27	0.26	0.00	0.00	-4.99	58.34	0.16	0.06	0.39	0.08
TNF	ENSG00000233695.2	GAS6-AS1	-1.28	0.38	0.01	0.00	-3.34	45.03	0.30	0.24	0.73	0.09
TNF	ENSG00000168497.5	CAVIN2	-1.30	0.26	0.00	0.00	-5.02	47.23	0.51	0.11	1.32	0.15
TNF	ENSG00000118513.20	MYB	-1.31	0.44	0.02	0.00	-2.99	15.09	0.20	0.06	0.54	0.20
TNF	ENSG00000114812.13	VIPR1	-1.32	0.16	0.00	0.00	-8.39	99.07	1.60	0.09	4.16	0.50
TNF	ENSG00000187398.12	LUZP2	-1.33	0.48	0.04	0.01	-2.81	11.43	0.09	0.04	0.23	0.05
TNF	ENSG00000126950.8	TMEM35A	-1.34	0.13	0.00	0.00	-10.23	163.25	3.33	0.18	8.77	0.58
TNF	ENSG00000211772.11	TRBC2	-1.35	0.34	0.00	0.00	-4.02	28.98	2.28	1.11	6.08	0.61
TNF	ENSG00000142611.17	PRDM16	-1.37	0.38	0.00	0.00	-3.63	26.96	0.20	0.04	0.55	0.27
TNF	ENSG00000133056.14	PIK3C2B	-1.41	0.38	0.00	0.00	-3.67	18.67	0.09	0.03	0.24	0.05
TNF	ENSG00000125965.9	GDF5	-1.41	0.43	0.01	0.00	-3.28	16.69	0.23	0.07	0.63	0.19
TNF	ENSG00000120594.17	PLXDC2	-1.42	0.41	0.01	0.00	-3.47	34.74	0.23	0.10	0.62	0.12
TNF	ENSG00000155792.10	DEPTOR	-1.43	0.28	0.00	0.00	-5.03	36.73	0.51	0.13	1.43	0.12
TNF	ENSG00000106123.12	EPHB6	-1.46	0.33	0.00	0.00	-4.39	23.89	0.24	0.07	0.69	0.15
TNF	ENSG00000166106.4	ADAMTS15	-1.57	0.28	0.00	0.00	-5.60	35.20	0.18	0.01	0.55	0.07
TNF	ENSG00000168477.19	TNXB	-1.61	0.54	0.02	0.00	-2.98	12.97	0.04	0.02	0.12	0.05
TNF	ENSG00000125246.16	CLYBL	-1.62	0.57	0.04	0.00	-2.82	8.09	0.28	0.08	0.90	0.19
TNF	ENSG00000224616.4	RTCA-AS1	-1.63	0.45	0.00	0.00	-3.63	22.66	0.25	0.10	0.79	0.20
TNF	ENSG00000102271.14	KLHL4	-1.63	0.20	0.00	0.00	-8.16	73.64	0.63	0.13	2.01	0.31
TNF	ENSG00000104783.15	KCNN4	-1.64	0.38	0.00	0.00	-4.32	18.82	0.38	0.05	1.22	0.21
TNF	ENSG00000069812.11	HES2	-1.66	0.56	0.03	0.00	-2.94	9.38	0.09	0.05	0.31	0.13
TNF	ENSG00000155011.9	DKK2	-1.66	0.33	0.00	0.00	-4.97	30.60	0.48	0.22	1.52	0.18
TNF	ENSG00000142235.13	LMTK3	-1.86	0.55	0.01	0.00	-3.40	12.89	0.14	0.07	0.52	0.25
TNF	ENSG00000185742.7	C11orf87	-1.90	0.32	0.00	0.00	-5.91	33.78	0.14	0.07	0.56	0.09
TNF	ENSG00000112294.14	ALDH5A1	-1.95	0.69	0.04	0.00	-2.82	6.37	0.05	0.02	0.21	0.09
TNF	ENSG00000167178.17	ISLR2	-1.99	0.56	0.00	0.00	-3.53	17.92	0.17	0.11	0.69	0.11
TNF	ENSG00000168918.14	INPP5D	-2.07	0.66	0.02	0.00	-3.12	17.36	0.11	0.04	0.56	0.61
TNF	ENSG00000151789.12	ZNF385D	-2.10	0.69	0.02	0.00	-3.05	19.38	0.16	0.14	0.65	0.53
TNF	ENSG00000204131.10	NHSL2	-2.29	0.69	0.01	0.00	-3.32	13.23	0.04	0.01	0.20	0.19
TNF	ENSG00000144063.4	MALL	-2.44	0.29	0.00	0.00	-8.51	52.20	0.46	0.17	2.60	0.48
TNF	ENSG00000167393.18	PPP2R3B	-2.54	0.81	0.02	0.00	-3.13	24.53	0.30	0.21	1.60	0.88
TNF	ENSG00000130300.9	PLVAP	-2.83	0.79	0.00	0.00	-3.57	9.49	0.06	0.05	0.48	0.36
TNF	ENSG00000171798.19	KNDC1	-2.84	0.67	0.00	0.00	-4.24	7.17	0.06	0.02	0.45	0.16
TNF	ENSG00000255346.10	NOX5	-3.03	0.65	0.00	0.00	-4.68	8.55	0.03	0.01	0.23	0.10
TNF	ENSG00000104290.11	FZD3	-3.50	1.09	0.01	0.00	-3.21	15.53	0.02	0.01	0.23	0.43
TNF	ENSG00000275882.1	IKBKGP1	-7.50	2.11	0.00	0.00	-3.55	17.74	0.00	0.00	2.89	2.71
IFN	ENSG00000134321.13	RSAD2	9.78	0.84	0.00	0.00	11.64	241.51	15.96	0.95	0.02	0.02
IFN	ENSG00000288709.1	F8A2	9.07	2.31	0.00	0.00	3.93	66.20	4.80	3.22	0.00	0.00
IFN	ENSG00000135114.13	OASL	8.42	1.04	0.00	0.00	8.08	36.23	5.39	0.37	0.01	0.03
IFN	ENSG00000089127.15	OAS1	8.41	0.49	0.00	0.00	17.22	560.54	90.20	3.43	0.23	0.08
IFN	ENSG00000183486.14	MX2	7.41	0.19	0.00	0.00	38.69	967.56	74.56	3.11	0.42	0.08
IFN	ENSG00000185745.10	IFIT1	7.33	0.30	0.00	0.00	24.40	1534.80	78.95	2.45	0.47	0.06
IFN	ENSG00000137959.17	IFI44L	6.77	0.17	0.00	0.00	39.76	1037.40	83.38	8.30	0.75	0.31
IFN	ENSG00000157601.15	MX1	6.34	0.19	0.00	0.00	32.66	6448.34	529.77	18.33	6.20	0.90
IFN	ENSG00000185885.17	IFITM1	6.29	0.12	0.00	0.00	52.99	2064.96	1253.19	28.89	15.35	2.89
IFN	ENSG00000126709.16	IFI6	6.23	0.25	0.00	0.00	24.87	4453.27	1739.35	65.54	21.98	1.28
IFN	ENSG00000111335.14	OAS2	6.22	0.16	0.00	0.00	37.90	1486.12	84.45	2.50	1.08	0.15
IFN	ENSG00000134326.12	CMPK2	5.82	0.22	0.00	0.00	26.03	246.24	20.86	1.31	0.35	0.10
IFN	ENSG00000136514.3	RTP4	5.31	0.57	0.00	0.00	9.31	28.64	4.56	0.54	0.11	0.08
IFN	ENSG00000187608.10	ISG15	5.19	0.09	0.00	0.00	55.82	1845.98	1065.86	51.91	27.52	3.26
IFN	ENSG00000102524.12	TNFSF13B	4.77	0.33	0.00	0.00	14.48	62.82	5.81	0.87	0.20	0.07
IFN	ENSG00000168961.17	LGALS9	4.75	0.29	0.00	0.00	16.65	83.81	20.07	1.62	0.82	0.43
IFN	ENSG00000138642.16	HERC6	4.64	0.10	0.00	0.00	44.82	1393.15	77.77	3.39	2.95	0.28
IFN	ENSG00000111331.14	OAS3	4.52	0.07	0.00	0.00	65.04	2590.75	96.80	1.54	4.00	0.15
IFN	ENSG00000119917.15	IFIT3	4.49	0.10	0.00	0.00	46.30	1696.73	148.43	1.12	6.24	0.58
IFN	ENSG00000133106.15	EPSTI1	4.42	0.14	0.00	0.00	30.79	452.10	59.12	2.81	2.63	0.50
IFN	ENSG00000165949.13	IFI27	3.98	0.13	0.00	0.00	29.73	1054.01	742.20	75.54	44.47	5.01
IFN	ENSG00000132530.17	XAF1	3.87	0.10	0.00	0.00	37.67	792.93	56.85	1.91	3.68	0.58
IFN	ENSG00000138646.9	HERC5	3.83	0.36	0.00	0.00	10.55	36.25	2.23	0.19	0.15	0.02
IFN	ENSG00000115267.9	IFIH1	3.80	0.13	0.00	0.00	28.36	434.82	26.48	1.37	1.81	0.22
IFN	ENSG00000130303.14	BST2	3.67	0.11	0.00	0.00	33.79	662.72	168.92	9.95	12.55	1.31
IFN	ENSG00000137965.11	IFI44	3.64	0.17	0.00	0.00	21.53	335.21	52.55	6.74	4.03	1.62
IFN	ENSG00000138496.17	PARP9	3.58	0.08	0.00	0.00	44.61	990.24	56.83	2.62	4.51	0.46
IFN	ENSG00000119922.11	IFIT2	3.56	0.15	0.00	0.00	24.47	231.87	12.52	1.10	1.01	0.15
IFN	ENSG00000168062.10	BATF2	3.53	0.40	0.00	0.00	8.81	27.13	3.02	0.58	0.27	0.13
IFN	ENSG00000137496.18	IL18BP	3.34	0.39	0.00	0.00	8.59	42.89	3.33	0.23	0.32	0.16
IFN	ENSG00000101347.11	SAMHD1	3.32	0.10	0.00	0.00	32.58	2265.52	99.59	5.48	9.42	0.37
IFN	ENSG00000162654.9	GBP4	3.31	0.38	0.00	0.00	8.69	86.24	2.58	1.55	0.24	0.04
IFN	ENSG00000184979.10	USP18	3.19	0.12	0.00	0.00	25.98	257.95	28.85	1.44	3.00	0.31
IFN	ENSG00000137628.18	DDX60	3.09	0.08	0.00	0.00	40.07	1320.34	36.18	1.97	4.03	0.40
IFN	ENSG00000121858.11	TNFSF10	2.99	0.36	0.00	0.00	8.30	32.50	5.27	0.76	0.67	0.39
IFN	ENSG00000130589.16	HELZ2	2.89	0.08	0.00	0.00	36.84	1169.28	30.97	2.38	3.96	0.44
IFN	ENSG00000188313.13	PLSCR1	2.86	0.10	0.00	0.00	29.26	1138.71	175.23	12.95	22.96	5.32
IFN	ENSG00000185507.21	IRF7	2.85	0.17	0.00	0.00	16.64	185.65	22.03	2.95	2.90	0.84
IFN	ENSG00000025708.14	TYMP	2.74	0.12	0.00	0.00	23.13	328.31	45.37	2.74	6.39	0.80
IFN	ENSG00000068079.8	IFI35	2.59	0.08	0.00	0.00	33.19	663.81	111.96	5.83	17.69	1.11
IFN	ENSG00000115415.20	STAT1	2.58	0.07	0.00	0.00	39.36	8724.15	387.19	9.77	61.16	1.59
IFN	ENSG00000116194.13	ANGPTL1	2.52	0.22	0.00	0.00	11.67	192.37	25.07	3.59	4.17	0.82
IFN	ENSG00000108771.13	DHX58	2.50	0.24	0.00	0.00	10.35	67.81	6.43	0.53	1.10	0.32
IFN	ENSG00000107201.11	DDX58	2.50	0.08	0.00	0.00	32.41	1214.81	48.09	2.21	8.07	0.40
IFN	ENSG00000161921.17	CXCL16	2.46	0.27	0.00	0.00	9.12	48.48	3.84	0.77	0.67	0.15
IFN	ENSG00000204642.14	HLA-F	2.43	0.17	0.00	0.00	13.97	131.34	18.70	1.35	3.29	1.00
IFN	ENSG00000173193.15	PARP14	2.42	0.07	0.00	0.00	35.00	2175.53	45.26	1.56	8.04	1.03
IFN	ENSG00000160932.11	LY6E	2.38	0.07	0.00	0.00	31.87	2315.18	452.26	29.72	81.88	3.91
IFN	ENSG00000110446.12	SLC15A3	2.36	0.12	0.00	0.00	19.07	233.48	19.29	1.13	3.57	0.54
IFN	ENSG00000154451.15	GBP5	2.36	0.16	0.00	0.00	14.34	129.47	2.68	0.22	0.49	0.09
IFN	ENSG00000177409.12	SAMD9L	2.34	0.08	0.00	0.00	28.25	1527.07	38.19	1.57	7.14	0.51
IFN	ENSG00000177989.14	ODF3B	2.29	0.34	0.00	0.00	6.72	26.95	6.20	1.51	1.20	0.22
IFN	ENSG00000100342.21	APOL1	2.29	0.08	0.00	0.00	29.53	1061.94	60.53	1.25	11.75	0.56
IFN	ENSG00000163840.10	DTX3L	2.28	0.08	0.00	0.00	30.15	1510.92	38.73	1.71	7.54	0.69
IFN	ENSG00000271503.6	CCL5	2.28	0.46	0.00	0.00	4.96	33.55	1.97	0.57	0.41	0.31
IFN	ENSG00000141574.8	SECTM1	2.26	0.28	0.00	0.00	8.02	54.35	7.61	2.23	1.50	0.26
IFN	ENSG00000152778.10	IFIT5	2.19	0.12	0.00	0.00	17.95	771.38	41.46	3.50	8.58	0.41
IFN	ENSG00000142089.17	IFITM3	2.17	0.07	0.00	0.00	29.54	5541.82	2629.78	53.85	551.82	30.32
IFN	ENSG00000282851.2	BISPR	2.16	0.39	0.00	0.00	5.54	21.34	2.78	1.03	0.59	0.18
IFN	ENSG00000106785.15	TRIM14	2.12	0.08	0.00	0.00	26.39	750.98	26.70	1.06	5.81	0.35
IFN	ENSG00000206190.13	ATP10A	2.10	0.24	0.00	0.00	8.79	48.60	1.89	0.12	0.43	0.09
IFN	ENSG00000205413.8	SAMD9	2.09	0.08	0.00	0.00	27.66	2018.37	44.40	1.69	9.83	0.38
IFN	ENSG00000240065.8	PSMB9	2.08	0.12	0.00	0.00	16.77	190.57	30.76	0.82	6.89	0.76
IFN	ENSG00000055332.19	EIF2AK2	2.02	0.08	0.00	0.00	23.83	4464.49	84.67	4.17	19.85	1.15
IFN	ENSG00000178685.14	PARP10	1.90	0.12	0.00	0.00	16.33	590.71	39.00	4.86	9.86	1.41
IFN	ENSG00000185880.13	TRIM69	1.88	0.10	0.00	0.00	18.06	509.94	39.38	4.32	10.17	1.25
IFN	ENSG00000108700.5	CCL8	1.88	0.17	0.00	0.00	11.07	212.33	24.40	3.69	6.33	1.76
IFN	ENSG00000135899.19	SP110	1.81	0.11	0.00	0.00	16.15	449.13	38.65	3.12	10.51	2.04
IFN	ENSG00000164342.13	TLR3	1.79	0.19	0.00	0.00	9.50	98.48	5.27	0.41	1.46	0.35
IFN	ENSG00000181381.15	DDX60L	1.78	0.10	0.00	0.00	18.43	1078.15	34.19	1.67	9.46	1.43
IFN	ENSG00000159403.18	C1R	1.78	0.06	0.00	0.00	28.15	2815.05	255.59	18.56	70.56	6.69
IFN	ENSG00000130775.16	THEMIS2	1.78	0.13	0.00	0.00	13.26	164.88	13.54	1.22	3.75	0.43
IFN	ENSG00000155657.29	TTN	1.77	0.53	0.01	0.00	3.36	62.13	0.26	0.31	0.07	0.01
IFN	ENSG00000213928.9	IRF9	1.75	0.07	0.00	0.00	25.04	613.06	90.57	2.62	25.53	0.98
IFN	ENSG00000059378.13	PARP12	1.74	0.07	0.00	0.00	24.90	529.92	25.04	1.44	7.08	0.46
IFN	ENSG00000133321.11	PLAAT4	1.72	0.28	0.00	0.00	6.20	40.53	9.59	1.10	2.75	0.25
IFN	ENSG00000116663.11	FBXO6	1.72	0.32	0.00	0.00	5.29	24.00	2.63	0.37	0.76	0.08
IFN	ENSG00000117228.11	GBP1	1.63	0.07	0.00	0.00	23.97	1082.14	51.40	3.38	15.78	1.29
IFN	ENSG00000121060.19	TRIM25	1.59	0.10	0.00	0.00	15.74	2139.72	51.40	2.09	16.13	2.08
IFN	ENSG00000237276.9	ANO7L1	1.57	0.34	0.00	0.00	4.64	23.91	4.56	1.33	1.44	0.30
IFN	ENSG00000073910.23	FRY	1.57	0.57	0.05	0.01	2.75	39.10	0.46	0.35	0.14	0.04
IFN	ENSG00000156587.16	UBE2L6	1.54	0.07	0.00	0.00	22.69	1385.33	176.32	2.96	57.51	2.73
IFN	ENSG00000105559.12	PLEKHA4	1.49	0.12	0.00	0.00	12.53	427.43	21.82	2.20	7.35	0.78
IFN	ENSG00000115009.13	CCL20	1.42	0.17	0.00	0.00	8.17	205.08	16.51	1.93	5.85	2.03
IFN	ENSG00000185201.18	IFITM2	1.41	0.07	0.00	0.00	19.97	1527.75	581.44	30.64	206.54	15.81
IFN	ENSG00000221963.6	APOL6	1.40	0.09	0.00	0.00	15.05	1080.83	11.28	0.91	4.05	0.17
IFN	ENSG00000259529.2	ENSG00000259529	1.37	0.44	0.02	0.00	3.14	38.34	0.86	0.25	0.32	0.22
IFN	ENSG00000234745.13	HLA-B	1.37	0.08	0.00	0.00	17.55	1214.27	166.50	2.62	60.99	2.73
IFN	ENSG00000243649.9	CFB	1.36	0.09	0.00	0.00	15.05	441.63	22.05	0.63	8.14	0.44
IFN	ENSG00000248905.10	FMN1	1.31	0.45	0.04	0.00	2.89	57.99	0.58	0.36	0.21	0.05
IFN	ENSG00000130813.18	SHFL	1.29	0.10	0.00	0.00	12.46	434.04	31.44	2.63	12.18	2.01
IFN	ENSG00000138035.15	PNPT1	1.29	0.09	0.00	0.00	15.02	931.23	35.66	4.37	13.80	1.29
IFN	ENSG00000104951.16	IL4I1	1.28	0.30	0.00	0.00	4.26	35.73	2.09	0.27	0.82	0.20
IFN	ENSG00000137198.10	GMPR	1.28	0.14	0.00	0.00	9.48	148.30	15.35	1.49	5.98	0.16
IFN	ENSG00000182179.13	UBA7	1.28	0.07	0.00	0.00	17.33	533.28	20.23	0.22	7.94	0.82
IFN	ENSG00000182585.10	EPGN	1.26	0.27	0.00	0.00	4.65	99.60	5.60	0.64	2.22	0.25
IFN	ENSG00000168394.12	TAP1	1.25	0.08	0.00	0.00	15.91	1467.15	73.26	3.80	29.22	1.99
IFN	ENSG00000239713.9	APOBEC3G	1.21	0.22	0.00	0.00	5.38	61.27	5.58	0.35	2.28	0.48
IFN	ENSG00000002549.13	LAP3	1.20	0.05	0.00	0.00	25.96	1891.13	126.83	2.70	52.16	2.48
IFN	ENSG00000138411.13	HECW2	1.20	0.09	0.00	0.00	13.46	1503.52	55.68	3.02	22.96	1.72
IFN	ENSG00000136147.18	PHF11	1.19	0.11	0.00	0.00	11.00	388.62	40.65	5.57	16.92	2.43
IFN	ENSG00000254681.6	PKD1P5	1.19	0.37	0.02	0.00	3.20	62.73	6.02	1.14	2.52	1.48
IFN	ENSG00000108679.13	LGALS3BP	1.17	0.06	0.00	0.00	19.08	4766.50	313.95	5.97	131.80	4.44
IFN	ENSG00000170581.14	STAT2	1.17	0.11	0.00	0.00	10.57	1717.92	50.27	3.89	21.26	5.34
IFN	ENSG00000128284.19	APOL3	1.17	0.11	0.00	0.00	11.10	343.91	19.01	0.84	8.02	0.76
IFN	ENSG00000132109.10	TRIM21	1.17	0.10	0.00	0.00	11.75	505.97	33.31	1.55	14.00	1.23
IFN	ENSG00000197536.11	IRF1-AS1	1.16	0.34	0.01	0.00	3.40	32.19	3.19	0.72	1.36	0.55
IFN	ENSG00000137462.9	TLR2	1.15	0.40	0.04	0.00	2.88	22.47	0.67	0.20	0.28	0.12
IFN	ENSG00000132274.16	TRIM22	1.15	0.10	0.00	0.00	11.63	2809.96	180.22	12.99	77.32	14.62
IFN	ENSG00000172183.16	ISG20	1.14	0.10	0.00	0.00	10.94	297.84	50.65	1.58	21.83	2.42
IFN	ENSG00000038945.15	MSR1	1.13	0.21	0.00	0.00	5.33	75.64	3.58	0.68	1.56	0.41
IFN	ENSG00000183458.14	PKD1P3	1.13	0.31	0.00	0.00	3.64	174.27	2.81	0.66	1.23	0.70
IFN	ENSG00000110057.8	UNC93B1	1.12	0.15	0.00	0.00	7.65	206.59	13.67	2.42	5.95	0.89
IFN	ENSG00000258659.7	TRIM34	1.12	0.13	0.00	0.00	8.67	201.48	12.47	1.23	5.44	0.74
IFN	ENSG00000204525.18	HLA-C	1.11	0.13	0.00	0.00	8.25	189.36	25.73	1.38	11.32	1.72
IFN	ENSG00000078018.21	MAP2	1.11	0.30	0.00	0.00	3.71	90.87	2.33	0.18	1.02	0.10
IFN	ENSG00000049540.19	ELN	1.09	0.24	0.00	0.00	4.55	124.45	4.65	1.15	2.08	0.63
IFN	ENSG00000173821.20	RNF213	1.08	0.04	0.00	0.00	24.90	3314.31	36.61	2.01	16.36	0.91
IFN	ENSG00000124201.15	ZNFX1	1.08	0.06	0.00	0.00	19.40	2905.77	42.66	0.78	19.09	0.78
IFN	ENSG00000166920.13	C15orf48	1.08	0.07	0.00	0.00	14.44	1018.11	155.42	14.81	69.84	8.54
IFN	ENSG00000216490.4	IFI30	1.07	0.11	0.00	0.00	10.09	528.45	87.79	3.65	39.48	5.26
IFN	ENSG00000140464.20	PML	1.07	0.08	0.00	0.00	13.46	1449.29	45.77	2.92	20.57	0.80
IFN	ENSG00000049759.20	NEDD4L	1.06	0.37	0.04	0.00	2.88	30.44	0.97	0.49	0.42	0.03
IFN	ENSG00000214562.15	NUTM2D	1.04	0.30	0.01	0.00	3.50	48.69	1.90	0.46	0.90	0.41
IFN	ENSG00000197142.11	ACSL5	1.04	0.19	0.00	0.00	5.58	86.46	2.25	0.31	1.04	0.05
IFN	ENSG00000160710.18	ADAR	1.02	0.03	0.00	0.00	32.60	7722.68	128.45	3.30	59.87	1.62
IFN	ENSG00000182326.16	C1S	1.02	0.09	0.00	0.00	10.89	5676.42	233.74	27.37	109.52	21.91
IFN	ENSG00000146859.6	TMEM140	1.01	0.11	0.00	0.00	9.07	266.90	15.72	0.60	7.37	0.94
IFN	ENSG00000123609.11	NMI	1.00	0.10	0.00	0.00	9.87	355.62	41.25	4.57	19.47	2.73
IFN	ENSG00000174564.13	IL20RB	1.00	0.26	0.00	0.00	3.84	34.22	2.55	0.47	1.22	0.27
IFN	ENSG00000163644.15	PPM1K	0.98	0.18	0.00	0.00	5.51	296.84	8.74	0.67	4.22	1.22
IFN	ENSG00000204264.12	PSMB8	0.96	0.08	0.00	0.00	11.66	821.78	91.52	4.28	44.39	2.76
IFN	ENSG00000172936.16	MYD88	0.96	0.06	0.00	0.00	16.97	827.27	36.54	1.39	17.75	0.99
IFN	ENSG00000204267.17	TAP2	0.95	0.12	0.00	0.00	7.70	1185.09	27.13	1.51	13.25	0.97
IFN	ENSG00000108852.16	MPP2	0.94	0.21	0.00	0.00	4.58	83.12	2.33	0.48	1.15	0.09
IFN	ENSG00000140511.12	HAPLN3	0.93	0.33	0.04	0.00	2.84	23.61	1.32	0.25	0.66	0.22
IFN	ENSG00000237036.6	ZEB1-AS1	0.93	0.31	0.03	0.00	2.95	67.44	5.67	2.23	2.82	0.83
IFN	ENSG00000204261.9	PSMB8-AS1	0.92	0.28	0.01	0.00	3.29	35.29	3.36	0.21	1.70	0.38
IFN	ENSG00000078081.8	LAMP3	0.91	0.17	0.00	0.00	5.27	171.01	7.00	1.50	3.53	0.56
IFN	ENSG00000265972.6	TXNIP	0.90	0.04	0.00	0.00	22.33	1742.86	69.69	2.62	35.30	1.75
IFN	ENSG00000023445.16	BIRC3	0.90	0.13	0.00	0.00	6.77	968.98	15.69	1.71	8.02	1.86
IFN	ENSG00000196116.8	TDRD7	0.89	0.07	0.00	0.00	12.89	510.14	14.94	0.33	7.62	0.37
IFN	ENSG00000151470.13	C4orf33	0.89	0.23	0.00	0.00	3.89	101.46	8.25	1.43	4.27	1.36
IFN	ENSG00000149633.12	KIAA1755	0.88	0.20	0.00	0.00	4.38	81.63	3.49	0.48	1.80	0.29
IFN	ENSG00000124731.13	TREM1	0.87	0.17	0.00	0.00	4.99	242.29	22.77	5.71	11.77	1.68
IFN	ENSG00000100911.16	PSME2	0.87	0.07	0.00	0.00	12.08	2061.76	349.18	11.56	181.13	8.15
IFN	ENSG00000173083.16	HPSE	0.86	0.20	0.00	0.00	4.34	115.94	3.01	0.17	1.58	0.14
IFN	ENSG00000131737.7	KRT34	0.85	0.22	0.00	0.00	3.95	57.32	3.91	0.42	2.04	0.34
IFN	ENSG00000162433.15	AK4	0.85	0.14	0.00	0.00	6.06	396.14	10.88	0.94	5.73	0.73
IFN	ENSG00000067066.17	SP100	0.85	0.06	0.00	0.00	14.66	4018.23	168.29	6.40	88.72	10.01
IFN	ENSG00000111801.16	BTN3A3	0.84	0.08	0.00	0.00	10.38	453.79	20.99	1.55	11.08	0.95
IFN	ENSG00000164307.13	ERAP1	0.82	0.09	0.00	0.00	9.27	2431.52	50.80	4.37	27.19	1.60
IFN	ENSG00000139192.12	TAPBPL	0.82	0.11	0.00	0.00	7.62	228.14	13.93	1.03	7.46	0.80
IFN	ENSG00000140853.17	NLRC5	0.82	0.22	0.00	0.00	3.75	262.02	5.46	0.81	2.94	0.76
IFN	ENSG00000161958.11	FGF11	0.82	0.26	0.02	0.00	3.15	29.71	1.33	0.14	0.71	0.04
IFN	ENSG00000137393.10	RNF144B	0.82	0.16	0.00	0.00	5.06	134.40	1.81	0.06	0.97	0.10
IFN	ENSG00000185633.11	NDUFA4L2	0.82	0.22	0.00	0.00	3.77	92.54	13.15	1.90	7.12	2.15
IFN	ENSG00000188157.15	AGRN	0.82	0.06	0.00	0.00	14.79	6726.57	90.67	6.42	48.78	2.15
IFN	ENSG00000238000.1	PSME2P1	0.81	0.24	0.01	0.00	3.36	44.16	9.28	1.37	5.01	1.21
IFN	ENSG00000162645.13	GBP2	0.81	0.12	0.00	0.00	6.89	718.26	29.00	1.07	15.72	1.73
IFN	ENSG00000189060.6	H1-0	0.81	0.05	0.00	0.00	14.69	2323.07	118.07	5.52	64.05	6.16
IFN	ENSG00000171860.5	C3AR1	0.80	0.27	0.03	0.00	2.98	35.29	0.96	0.24	0.52	0.08
IFN	ENSG00000163131.12	CTSS	0.80	0.07	0.00	0.00	11.72	2153.84	94.09	1.81	51.30	6.39
IFN	ENSG00000213689.14	TREX1	0.80	0.17	0.00	0.00	4.73	108.23	14.42	1.55	7.86	0.98
IFN	ENSG00000288825.1	H2AC18	0.79	0.14	0.00	0.00	5.50	153.02	49.59	6.51	27.03	2.67
IFN	ENSG00000280441.3	ENSG00000280441	0.79	0.27	0.03	0.00	2.97	38.33	2.90	0.39	1.58	0.42
IFN	ENSG00000026950.17	BTN3A1	0.79	0.09	0.00	0.00	8.34	609.56	19.92	1.01	10.94	1.42
IFN	ENSG00000137200.13	CMTR1	0.78	0.05	0.00	0.00	16.20	1250.90	35.30	0.58	19.43	0.85
IFN	ENSG00000173786.17	CNP	0.78	0.05	0.00	0.00	14.63	2145.29	91.86	3.35	50.53	0.50
IFN	ENSG00000116106.12	EPHA4	0.78	0.27	0.04	0.00	2.87	86.21	1.73	0.76	0.94	0.17
IFN	ENSG00000166710.22	B2M	0.78	0.08	0.00	0.00	9.38	15933.41	2296.37	274.09	1270.40	202.97
IFN	ENSG00000177675.9	CD163L1	0.77	0.14	0.00	0.00	5.51	104.89	2.11	0.08	1.17	0.08
IFN	ENSG00000149131.17	SERPING1	0.77	0.16	0.00	0.00	4.79	95.41	7.54	0.95	4.19	0.38
IFN	ENSG00000166750.10	SLFN5	0.77	0.06	0.00	0.00	12.56	9341.29	85.33	4.87	47.36	1.57
IFN	ENSG00000204397.10	CARD16	0.77	0.19	0.00	0.00	4.12	75.05	26.88	4.35	14.94	2.45
IFN	ENSG00000171388.12	APLN	0.76	0.23	0.01	0.00	3.27	49.63	1.62	0.17	0.91	0.24
IFN	ENSG00000108688.11	CCL7	0.76	0.19	0.00	0.00	3.91	80.09	11.29	1.00	6.35	1.51
IFN	ENSG00000128965.13	CHAC1	0.76	0.15	0.00	0.00	5.05	104.14	8.07	0.75	4.53	0.37
IFN	ENSG00000117525.14	F3	0.76	0.10	0.00	0.00	7.76	666.35	28.71	2.43	16.15	2.96
IFN	ENSG00000137752.24	CASP1	0.75	0.11	0.00	0.00	7.15	265.20	40.95	1.79	23.02	1.09
IFN	ENSG00000117226.12	GBP3	0.75	0.12	0.00	0.00	6.38	1361.55	56.38	7.68	31.76	6.89
IFN	ENSG00000223960.8	CHROMR	0.75	0.17	0.00	0.00	4.48	199.81	14.20	2.07	8.04	2.37
IFN	ENSG00000155363.19	MOV10	0.75	0.07	0.00	0.00	10.23	1072.71	32.04	0.61	18.03	1.71
IFN	ENSG00000163565.20	IFI16	0.74	0.08	0.00	0.00	9.53	3884.90	191.43	8.72	108.28	1.92
IFN	ENSG00000111247.15	RAD51AP1	0.74	0.17	0.00	0.00	4.26	165.14	11.87	1.43	6.75	0.86
IFN	ENSG00000227619.3	ENSG00000227619	0.73	0.24	0.03	0.00	3.00	40.48	2.51	0.25	1.43	0.21
IFN	ENSG00000112343.11	TRIM38	0.73	0.07	0.00	0.00	10.20	744.87	7.61	0.49	4.34	0.47
IFN	ENSG00000155287.11	SLC25A28	0.73	0.13	0.00	0.00	5.72	233.27	19.01	1.29	10.95	2.52
IFN	ENSG00000114268.12	PFKFB4	0.72	0.10	0.00	0.00	7.01	213.75	7.52	0.13	4.33	0.45
IFN	ENSG00000109674.4	NEIL3	0.70	0.21	0.01	0.00	3.27	54.68	2.40	0.47	1.40	0.23
IFN	ENSG00000139618.17	BRCA2	0.70	0.18	0.00	0.00	3.84	224.56	1.95	0.19	1.15	0.30
IFN	ENSG00000112139.17	MDGA1	0.69	0.19	0.00	0.00	3.61	96.61	1.50	0.15	0.88	0.10
IFN	ENSG00000169933.17	FRMPD4	0.69	0.25	0.05	0.01	2.77	47.78	0.64	0.15	0.38	0.08
IFN	ENSG00000120539.15	MASTL	0.68	0.10	0.00	0.00	6.53	352.30	10.45	0.91	6.18	0.85
IFN	ENSG00000170379.21	TCAF2	0.68	0.21	0.02	0.00	3.20	49.96	0.77	0.07	0.45	0.06
IFN	ENSG00000123485.12	HJURP	0.68	0.11	0.00	0.00	5.96	328.77	12.27	1.40	7.27	0.64
IFN	ENSG00000161298.19	ZNF382	0.68	0.22	0.02	0.00	3.06	44.60	1.46	0.16	0.86	0.10
IFN	ENSG00000105750.15	ZNF85	0.67	0.23	0.03	0.00	2.90	57.90	3.49	0.70	2.08	0.33
IFN	ENSG00000136689.19	IL1RN	0.66	0.10	0.00	0.00	6.37	414.24	15.79	0.98	9.44	1.13
IFN	ENSG00000186854.11	TRABD2A	0.66	0.17	0.00	0.00	3.88	91.03	4.67	0.57	2.79	0.10
IFN	ENSG00000197976.12_PAR_Y	AKAP17A	0.65	0.13	0.00	0.00	4.87	257.47	7.31	1.39	4.39	0.40
IFN	ENSG00000134470.21	IL15RA	0.65	0.16	0.00	0.00	4.13	180.59	14.62	1.81	8.82	2.20
IFN	ENSG00000105939.14	ZC3HAV1	0.65	0.06	0.00	0.00	11.30	1415.45	21.02	0.54	12.67	0.75
IFN	ENSG00000168016.15	TRANK1	0.65	0.15	0.00	0.00	4.47	521.82	5.45	0.66	3.30	0.72
IFN	ENSG00000137817.17	PARP6	0.65	0.12	0.00	0.00	5.24	208.86	10.76	1.14	6.52	1.18
IFN	ENSG00000164054.17	SHISA5	0.64	0.07	0.00	0.00	9.75	4411.25	263.97	2.26	159.82	9.43
IFN	ENSG00000092010.15	PSME1	0.64	0.07	0.00	0.00	8.70	1882.94	235.83	9.03	142.99	3.62
IFN	ENSG00000132256.20	TRIM5	0.64	0.10	0.00	0.00	6.45	846.80	35.37	4.89	21.51	3.82
IFN	ENSG00000206503.13	HLA-A	0.64	0.05	0.00	0.00	13.95	8208.43	580.80	20.89	352.99	8.83
IFN	ENSG00000198521.12	ZNF43	0.63	0.23	0.05	0.01	2.78	124.39	2.93	0.27	1.80	0.61
IFN	ENSG00000060491.17	OGFR	0.63	0.06	0.00	0.00	10.12	808.52	33.60	1.07	20.56	0.61
IFN	ENSG00000117394.24	SLC2A1	0.63	0.08	0.00	0.00	8.27	1316.69	60.37	5.75	36.99	1.31
IFN	ENSG00000173114.13	LRRN3	0.63	0.16	0.00	0.00	3.97	109.63	2.98	0.53	1.82	0.18
IFN	ENSG00000102921.8	N4BP1	0.63	0.06	0.00	0.00	10.08	894.81	18.56	1.06	11.39	0.61
IFN	ENSG00000206341.7	HLA-H	0.62	0.14	0.00	0.00	4.48	122.75	13.02	0.97	8.01	0.63
IFN	ENSG00000129226.14	CD68	0.62	0.09	0.00	0.00	6.89	3472.09	281.19	15.19	173.05	17.67
IFN	ENSG00000196083.10	IL1RAP	0.62	0.13	0.00	0.00	4.63	235.00	5.50	0.89	3.39	0.60
IFN	ENSG00000141664.10	ZCCHC2	0.61	0.10	0.00	0.00	6.10	266.10	5.23	0.37	3.25	0.43
IFN	ENSG00000185862.7	EVI2B	0.61	0.21	0.04	0.00	2.89	51.38	3.12	0.27	1.94	0.40
IFN	ENSG00000163347.6	CLDN1	0.61	0.13	0.00	0.00	4.75	189.75	4.27	0.44	2.65	0.12
IFN	ENSG00000146674.16	IGFBP3	0.60	0.04	0.00	0.00	15.54	6493.14	243.61	6.71	152.09	8.45
IFN	ENSG00000152256.14	PDK1	0.60	0.08	0.00	0.00	7.93	556.12	13.52	1.17	8.43	0.57
IFN	ENSG00000112742.10	TTK	0.60	0.09	0.00	0.00	6.54	392.36	12.55	1.07	7.84	0.20
IFN	ENSG00000113578.18	FGF1	0.60	0.15	0.00	0.00	4.08	175.78	5.04	0.49	3.16	0.34
IFN	ENSG00000137842.7	TMEM62	0.60	0.09	0.00	0.00	6.61	315.75	13.79	1.06	8.64	0.92
IFN	ENSG00000136492.10	BRIP1	0.60	0.11	0.00	0.00	5.60	254.34	4.19	0.46	2.62	0.18
IFN	ENSG00000256646.8	ENSG00000256646	0.59	0.15	0.00	0.00	3.85	267.69	10.00	0.75	6.25	1.50
IFN	ENSG00000131979.20	GCH1	0.59	0.15	0.00	0.00	4.03	163.72	3.78	0.32	2.38	0.18
IFN	ENSG00000056558.11	TRAF1	0.59	0.13	0.00	0.00	4.40	237.79	2.22	0.29	1.40	0.09
IFN	ENSG00000100889.12	PCK2	0.59	0.10	0.00	0.00	6.00	526.37	26.07	2.11	16.39	1.11
IFN	ENSG00000177873.14	ZNF619	0.59	0.16	0.00	0.00	3.68	94.65	2.31	0.22	1.46	0.11
IFN	ENSG00000139116.19	KIF21A	0.59	0.12	0.00	0.00	4.86	213.70	4.51	0.67	2.83	0.04
IFN	ENSG00000204592.9	HLA-E	0.59	0.06	0.00	0.00	10.02	6866.55	250.88	5.46	158.06	4.14
IFN	ENSG00000115919.15	KYNU	0.58	0.09	0.00	0.00	6.38	683.27	37.34	2.52	23.55	2.13
IFN	ENSG00000072840.13	EVC	0.58	0.08	0.00	0.00	7.50	2121.00	38.57	1.84	24.43	3.80
IFN	ENSG00000112773.16	TENT5A	0.58	0.09	0.00	0.00	6.50	409.82	7.64	0.48	4.82	0.16
IFN	ENSG00000176171.12	BNIP3	0.58	0.05	0.00	0.00	11.14	2289.24	162.95	3.74	103.01	3.63
IFN	ENSG00000186470.14	BTN3A2	0.58	0.07	0.00	0.00	8.50	1045.25	37.71	1.47	23.86	1.09
IFN	ENSG00000165195.16	PIGA	0.58	0.17	0.01	0.00	3.36	198.56	5.97	0.86	3.79	0.76
IFN	ENSG00000214814.7	FER1L6	0.58	0.19	0.03	0.00	3.00	59.73	1.11	0.15	0.70	0.12
IFN	ENSG00000128335.14	APOL2	0.58	0.10	0.00	0.00	5.92	967.26	45.91	3.53	29.14	2.51
IFN	ENSG00000164308.17	ERAP2	0.58	0.09	0.00	0.00	6.49	3493.71	61.40	4.58	39.11	6.39
IFN	ENSG00000135912.11	TTLL4	0.58	0.18	0.01	0.00	3.24	292.71	7.44	2.04	4.70	0.55
IFN	ENSG00000030419.17	IKZF2	0.57	0.16	0.00	0.00	3.69	252.54	2.54	0.58	1.62	0.20
IFN	ENSG00000171132.14	PRKCE	0.57	0.14	0.00	0.00	4.15	254.56	5.66	0.74	3.61	0.69
IFN	ENSG00000164136.17	IL15	0.57	0.18	0.01	0.00	3.27	85.34	4.32	0.22	2.78	0.73
IFN	ENSG00000196247.13	ZNF107	0.57	0.17	0.01	0.00	3.28	140.09	3.53	0.44	2.27	0.44
IFN	ENSG00000172123.13	SLFN12	0.57	0.09	0.00	0.00	6.19	280.38	14.55	0.66	9.30	0.45
IFN	ENSG00000135476.12	ESPL1	0.57	0.18	0.02	0.00	3.12	190.55	2.84	0.67	1.81	0.41
IFN	ENSG00000185215.11	TNFAIP2	0.57	0.08	0.00	0.00	7.38	1263.63	30.80	2.21	19.72	1.82
IFN	ENSG00000166889.14	PATL1	0.56	0.05	0.00	0.00	11.58	1384.06	30.46	1.12	19.52	1.46
IFN	ENSG00000069667.16	RORA	0.56	0.14	0.00	0.00	4.11	452.74	6.39	0.49	4.13	1.13
IFN	ENSG00000146670.10	CDCA5	0.55	0.09	0.00	0.00	6.28	279.87	11.83	0.41	7.64	0.44
IFN	ENSG00000123610.5	TNFAIP6	0.55	0.08	0.00	0.00	7.27	1332.30	71.43	6.07	46.21	5.94
IFN	ENSG00000100600.15	LGMN	0.55	0.07	0.00	0.00	7.49	1894.18	106.94	7.13	69.32	6.60
IFN	ENSG00000081041.9	CXCL2	0.55	0.12	0.00	0.00	4.70	2858.67	146.71	19.12	95.40	21.57
IFN	ENSG00000000971.16	CFH	0.55	0.08	0.00	0.00	6.63	4113.38	102.14	8.10	66.43	11.42
IFN	ENSG00000101003.10	GINS1	0.55	0.11	0.00	0.00	5.16	209.38	6.24	0.35	4.05	0.45
IFN	ENSG00000181638.20	ZFP41	0.55	0.13	0.00	0.00	4.09	198.25	5.39	0.59	3.51	0.47
IFN	ENSG00000092098.17	RNF31	0.54	0.16	0.01	0.00	3.51	493.95	16.70	1.03	10.86	2.26
IFN	ENSG00000148143.13	ZNF462	0.54	0.16	0.01	0.00	3.39	345.69	3.67	0.91	2.38	0.42
IFN	ENSG00000164400.6	CSF2	0.54	0.14	0.00	0.00	3.97	885.70	55.68	7.12	36.39	9.92
IFN	ENSG00000065526.12	SPEN	0.54	0.09	0.00	0.00	6.27	2256.76	20.69	1.75	13.45	0.51
IFN	ENSG00000186638.17	KIF24	0.53	0.16	0.01	0.00	3.38	103.07	1.56	0.29	1.02	0.08
IFN	ENSG00000123473.17	STIL	0.53	0.09	0.00	0.00	5.63	284.27	5.89	0.54	3.86	0.24
IFN	ENSG00000107798.18	LIPA	0.53	0.05	0.00	0.00	10.73	1881.67	77.45	1.52	50.83	1.56
IFN	ENSG00000050344.9	NFE2L3	0.52	0.10	0.00	0.00	5.36	838.30	21.86	0.96	14.39	1.55
IFN	ENSG00000180233.11	ZNRF2	0.52	0.17	0.02	0.00	3.13	105.32	3.03	0.40	2.00	0.20
IFN	ENSG00000135318.12	NT5E	0.52	0.04	0.00	0.00	14.61	28919.19	781.67	24.63	516.62	38.61
IFN	ENSG00000127564.17	PKMYT1	0.52	0.17	0.03	0.00	3.00	74.27	4.97	0.17	3.31	0.72
IFN	ENSG00000085840.13	ORC1	0.52	0.15	0.01	0.00	3.48	100.79	3.01	0.16	1.99	0.17
IFN	ENSG00000196517.13	SLC6A9	0.52	0.15	0.01	0.00	3.55	159.45	6.16	0.80	4.07	0.48
IFN	ENSG00000212724.3	KRTAP2-3	0.52	0.14	0.00	0.00	3.69	114.35	19.11	2.10	12.67	0.66
IFN	ENSG00000122884.13	P4HA1	0.51	0.05	0.00	0.00	9.77	6880.69	233.53	10.80	154.90	3.81
IFN	ENSG00000075218.19	GTSE1	0.51	0.09	0.00	0.00	5.82	336.61	10.57	0.77	7.01	0.74
IFN	ENSG00000154319.16	FAM167A	0.51	0.06	0.00	0.00	7.96	734.23	16.88	0.90	11.21	1.17
IFN	ENSG00000165806.21	CASP7	0.51	0.06	0.00	0.00	8.78	935.23	37.85	1.45	25.19	1.99
IFN	ENSG00000186185.14	KIF18B	0.51	0.13	0.00	0.00	3.81	151.52	3.13	0.24	2.09	0.36
IFN	ENSG00000092853.14	CLSPN	0.51	0.11	0.00	0.00	4.75	422.44	6.96	0.79	4.64	0.33
IFN	ENSG00000142961.16	MOB3C	0.51	0.15	0.01	0.00	3.33	201.07	6.20	0.81	4.15	1.17
IFN	ENSG00000185722.18	ANKFY1	0.51	0.06	0.00	0.00	8.47	1633.93	21.41	0.78	14.28	1.09
IFN	ENSG00000001629.10	ANKIB1	0.50	0.08	0.00	0.00	6.63	2475.16	38.77	4.07	25.92	2.43
IFN	ENSG00000170542.6	SERPINB9	0.50	0.11	0.00	0.00	4.77	261.34	5.38	0.47	3.59	0.35
IFN	ENSG00000147324.11	MFHAS1	-0.50	0.14	0.00	0.00	-3.61	681.15	7.93	0.44	10.64	2.36
IFN	ENSG00000198727.2	MT-CYB	-0.51	0.10	0.00	0.00	-5.19	59938.80	3999.24	185.80	5380.21	556.67
IFN	ENSG00000135587.9	SMPD2	-0.51	0.17	0.03	0.00	-2.97	95.88	3.92	0.47	5.29	0.61
IFN	ENSG00000175061.19	SNHG29	-0.51	0.04	0.00	0.00	-12.31	6153.02	466.70	7.81	630.23	17.83
IFN	ENSG00000165996.14	HACD1	-0.51	0.18	0.04	0.00	-2.86	140.46	9.87	1.77	13.33	2.52
IFN	ENSG00000114942.14	EEF1B2	-0.52	0.06	0.00	0.00	-8.37	5932.21	612.54	31.35	831.24	13.57
IFN	ENSG00000147604.14	RPL7	-0.52	0.06	0.00	0.00	-8.20	19748.71	1259.40	31.59	1706.94	63.31
IFN	ENSG00000285967.1	NIPBL-DT	-0.52	0.14	0.00	0.00	-3.73	162.53	1.82	0.15	2.48	0.29
IFN	ENSG00000180354.16	MTURN	-0.53	0.12	0.00	0.00	-4.52	584.62	7.09	0.90	9.65	0.61
IFN	ENSG00000259642.2	ST20-AS1	-0.53	0.15	0.01	0.00	-3.49	120.36	1.58	0.18	2.16	0.17
IFN	ENSG00000123815.13	COQ8B	-0.54	0.18	0.03	0.00	-2.98	145.83	7.77	0.42	10.75	2.27
IFN	ENSG00000250786.3	SNHG18	-0.54	0.15	0.01	0.00	-3.55	152.08	15.50	0.64	21.47	4.97
IFN	ENSG00000118162.14	KPTN	-0.54	0.17	0.02	0.00	-3.17	94.01	4.47	0.56	6.14	0.39
IFN	ENSG00000185352.9	HS6ST3	-0.54	0.15	0.01	0.00	-3.57	91.17	0.80	0.07	1.10	0.05
IFN	ENSG00000003249.15	DBNDD1	-0.54	0.13	0.00	0.00	-4.06	141.83	4.77	0.52	6.59	0.25
IFN	ENSG00000115226.10	FNDC4	-0.55	0.08	0.00	0.00	-6.60	476.84	21.08	1.17	29.23	2.56
IFN	ENSG00000273270.1	ENSG00000273270	-0.55	0.17	0.01	0.00	-3.26	103.55	0.86	0.09	1.19	0.10
IFN	ENSG00000225339.4	ENSG00000225339	-0.55	0.19	0.03	0.00	-2.97	300.43	4.69	0.68	6.55	1.42
IFN	ENSG00000144730.19	IL17RD	-0.56	0.20	0.04	0.00	-2.87	83.46	0.68	0.10	0.96	0.21
IFN	ENSG00000183688.4	RFLNB	-0.57	0.07	0.00	0.00	-7.87	585.86	9.24	0.47	12.96	0.49
IFN	ENSG00000223953.6	C1QTNF5	-0.57	0.16	0.00	0.00	-3.67	93.24	6.14	0.51	8.62	0.78
IFN	ENSG00000114812.13	VIPR1	-0.57	0.14	0.00	0.00	-3.95	99.07	2.95	0.12	4.16	0.50
IFN	ENSG00000132563.17	REEP2	-0.57	0.15	0.00	0.00	-3.80	126.02	4.23	0.26	5.95	0.98
IFN	ENSG00000213553.4	RPLP0P6	-0.57	0.14	0.00	0.00	-4.21	136.07	11.38	0.77	16.04	1.49
IFN	ENSG00000102271.14	KLHL4	-0.58	0.18	0.02	0.00	-3.17	73.64	1.42	0.14	2.01	0.31
IFN	ENSG00000234608.9	MAPKAPK5-AS1	-0.58	0.17	0.01	0.00	-3.35	135.00	7.58	1.45	10.74	1.92
IFN	ENSG00000145425.10	RPS3A	-0.60	0.04	0.00	0.00	-17.07	14010.19	1281.86	27.06	1837.67	76.89
IFN	ENSG00000139239.7	RPL14P1	-0.61	0.21	0.03	0.00	-2.99	86.73	13.41	2.70	19.45	3.66
IFN	ENSG00000283103.4	ENSG00000283103	-0.62	0.21	0.03	0.00	-2.94	99.48	7.27	1.48	10.58	1.19
IFN	ENSG00000083457.12	ITGAE	-0.62	0.11	0.00	0.00	-5.67	195.50	27.65	2.82	40.19	2.78
IFN	ENSG00000137038.8	DMAC1	-0.62	0.16	0.00	0.00	-3.86	422.66	15.02	2.54	21.80	3.75
IFN	ENSG00000214485.6	RPL7P1	-0.62	0.14	0.00	0.00	-4.51	127.91	14.81	0.68	21.55	1.92
IFN	ENSG00000279267.1	ENSG00000279267	-0.62	0.18	0.01	0.00	-3.52	82.23	2.51	0.35	3.66	0.54
IFN	ENSG00000204685.8	STARD7-AS1	-0.62	0.22	0.05	0.01	-2.79	65.27	1.66	0.36	2.42	0.39
IFN	ENSG00000137970.7	RPL7P9	-0.63	0.14	0.00	0.00	-4.40	191.65	23.03	3.60	33.67	1.96
IFN	ENSG00000173715.18	C11orf80	-0.63	0.19	0.01	0.00	-3.33	83.52	3.43	0.75	5.04	0.99
IFN	ENSG00000197121.15	PGAP1	-0.63	0.12	0.00	0.00	-5.46	333.35	2.09	0.27	3.06	0.25
IFN	ENSG00000273015.2	ENSG00000273015	-0.64	0.15	0.00	0.00	-4.33	138.53	0.76	0.13	1.12	0.19
IFN	ENSG00000182372.10	CLN8	-0.65	0.08	0.00	0.00	-7.88	706.75	8.46	0.74	12.61	1.37
IFN	ENSG00000167702.13	KIFC2	-0.67	0.17	0.00	0.00	-4.00	76.07	1.75	0.24	2.63	0.31
IFN	ENSG00000135083.17	CCNJL	-0.67	0.20	0.01	0.00	-3.39	93.28	1.75	0.22	2.66	0.70
IFN	ENSG00000100116.17	GCAT	-0.68	0.12	0.00	0.00	-5.57	204.76	12.73	1.27	19.25	1.20
IFN	ENSG00000281398.4	SNHG4	-0.70	0.24	0.03	0.00	-2.90	66.38	2.34	0.60	3.59	0.50
IFN	ENSG00000259953.2	ENSG00000259953	-0.70	0.26	0.05	0.01	-2.75	41.58	0.82	0.13	1.27	0.27
IFN	ENSG00000163827.14	LRRC2	-0.70	0.23	0.02	0.00	-3.06	58.45	0.82	0.11	1.28	0.35
IFN	ENSG00000198938.2	MT-CO3	-0.72	0.10	0.00	0.00	-7.23	71046.52	7345.68	583.89	11465.88	1119.40
IFN	ENSG00000142408.7	CACNG8	-0.73	0.08	0.00	0.00	-9.51	689.58	3.94	0.15	6.20	0.25
IFN	ENSG00000149970.16	CNKSR2	-0.74	0.24	0.02	0.00	-3.05	47.25	0.72	0.12	1.13	0.24
IFN	ENSG00000122729.19	ACO1	-0.74	0.07	0.00	0.00	-10.70	7235.03	90.49	4.17	143.36	7.15
IFN	ENSG00000255517.7	DPP3-DT	-0.74	0.22	0.01	0.00	-3.39	58.20	7.74	1.77	12.28	2.43
IFN	ENSG00000221866.10	PLXNA4	-0.75	0.26	0.04	0.00	-2.89	39.57	0.19	0.03	0.30	0.01
IFN	ENSG00000243199.1	ENSG00000243199	-0.75	0.23	0.01	0.00	-3.24	45.51	4.06	0.49	6.50	0.22
IFN	ENSG00000187240.17	DYNC2H1	-0.75	0.14	0.00	0.00	-5.28	718.67	6.02	0.77	9.62	1.05
IFN	ENSG00000263424.1	ENSG00000263424	-0.76	0.23	0.01	0.00	-3.26	107.07	2.04	0.36	3.29	0.56
IFN	ENSG00000172667.11	ZMAT3	-0.79	0.06	0.00	0.00	-14.20	3105.95	20.74	1.29	33.92	1.85
IFN	ENSG00000154040.21	CABYR	-0.80	0.27	0.03	0.00	-2.95	46.25	2.36	0.62	3.90	0.85
IFN	ENSG00000100422.14	CERK	-0.81	0.06	0.00	0.00	-13.40	1959.71	23.47	0.93	39.01	1.30
IFN	ENSG00000214960.11	CRPPA	-0.82	0.30	0.05	0.01	-2.75	50.23	0.85	0.27	1.40	0.29
IFN	ENSG00000219665.8	ZNF433-AS1	-0.83	0.24	0.01	0.00	-3.53	41.63	5.84	0.61	9.83	1.14
IFN	ENSG00000232593.7	KANTR	-0.89	0.26	0.01	0.00	-3.40	40.47	0.51	0.17	0.89	0.17
IFN	ENSG00000180902.18	D2HGDH	-0.90	0.26	0.01	0.00	-3.47	90.80	2.40	0.15	4.32	1.68
IFN	ENSG00000234327.9	ZNF232-AS1	-0.93	0.30	0.02	0.00	-3.06	33.71	6.85	2.61	12.31	3.21
IFN	ENSG00000180044.6	C3orf80	-0.93	0.33	0.05	0.01	-2.77	23.03	0.43	0.06	0.78	0.10
IFN	ENSG00000168268.11	NT5DC2	-0.96	0.06	0.00	0.00	-14.88	4298.77	129.05	1.78	237.52	10.20
IFN	ENSG00000178429.9	RPS3AP5	-1.00	0.32	0.02	0.00	-3.08	23.61	1.91	0.22	3.62	0.39
IFN	ENSG00000169914.6	OTUD3	-1.00	0.31	0.02	0.00	-3.20	94.01	0.74	0.33	1.40	0.55
IFN	ENSG00000113391.19	FAM172A	-1.00	0.08	0.00	0.00	-12.43	661.33	10.98	0.38	20.80	1.34
IFN	ENSG00000173894.11	CBX2	-1.05	0.38	0.05	0.01	-2.78	36.64	0.61	0.26	1.17	0.21
IFN	ENSG00000243004.7	ENSG00000243004	-1.05	0.37	0.04	0.01	-2.81	21.12	1.96	0.43	3.85	1.05
IFN	ENSG00000267365.1	KCNJ2-AS1	-1.07	0.36	0.03	0.00	-2.93	18.32	0.40	0.09	0.79	0.19
IFN	ENSG00000228623.7	ZNF883	-1.16	0.33	0.01	0.00	-3.56	62.23	1.94	0.29	4.09	0.30
IFN	ENSG00000277476.1	ENSG00000277476	-1.22	0.40	0.03	0.00	-3.02	19.21	0.28	0.11	0.62	0.20
IFN	ENSG00000087076.9	HSD17B14	-1.24	0.21	0.00	0.00	-5.77	62.75	3.38	0.44	7.50	1.21
IFN	ENSG00000236824.2	BCYRN1	-1.57	0.30	0.00	0.00	-5.31	54.42	55.34	18.10	154.44	33.09
IFN	ENSG00000226950.8	DANCR	-1.67	0.15	0.00	0.00	-11.22	177.66	8.05	1.70	24.04	3.10
IFN	ENSG00000258441.1	LINC00641	-3.00	0.15	0.00	0.00	-20.25	223.84	0.71	0.19	5.36	0.19
IFN	ENSG00000151789.12	ZNF385D	-3.19	0.67	0.00	0.00	-4.75	19.38	0.07	0.03	0.65	0.53
IFN	ENSG00000173530.6	TNFRSF10D	-3.27	0.05	0.00	0.00	-61.47	7020.19	24.17	2.60	219.86	8.29
