# Supplementary material for: Mapping atherogenesis mechanisms in smooth muscle cells by targeting genes linked to coronary artery disease
Source: iScience. 2025 Oct 4;28(11):113698. doi: 10.1016/j.isci.2025.113698 (PMC12589888; doi:10.1016/j.isci.2025.113698)
Supplement: Table S9. Regulons up- and downregulated per condition, related to Figure 4 [file mmc10.xlsx]

## Sheet: Table S9
Table S9
Regulons up- and down-regulated per condition. Related to Figure 4.
Cellular assay	Knockdown or stimulation	Direction of differential expression	Source	DNA motif ID	Normalised enrichment score (NES)	Area under curve (AUC)	Putative TFs (high confident)	Putative TFs (low confident)	Number of enriched genes	List of enriched genes
Baseline	ADAMTS7-KD	Down-regulated	TRANSFAC	M00803	3.69	0.0735	TFDP1 (directAnnotation).		104	ADAMTS18;ADAT1;ANO6;ANP32E;ATP2A2;BCAP29;BCAR3;BCAT1;BLM;BMI1;BRI3BP;C12orf29;C18orf25;C1orf52;C3orf80;CADPS2;CDC45;CDCP1;CDK6;CENPE;CENPH;CENPN;CLDND1;CNEP1R1;DICER1;DIP2C;DNA2;DNAJC25;DUSP5;ERCC6L;ESCO2;ETS2;FAM111B;FAM20B;FAM89B;FBXL7;FGF16;FOXN3;FRS2;GJC1;GLUD2;GNA12;GPAT3;GTF2IP12;GXYLT1;HELLS;HEY1;HIC1;HMGB2;HPS3;IL15RA;IRF2;ITGB3;JAM3;KIF18B;KIF23;KIF2C;LARP7;LMNB1;LUZP2;LYPLA1;MEIS2;MRPL4…
Baseline	ADAMTS7-KD	Down-regulated	TRANSFAC	M04916	3.65	0.0731	TAF1 (directAnnotation).		56	ACSL3;BCAP29;BCAR3;BMI1;C12orf29;C1orf52;CADPS2;CDCP1;CENPE;CENPN;CLDND1;CNEP1R1;DICER1;ESCO2;FAM20B;FBXL7;FGF16;FOXN3;FRS2;GJC1;GLUD2;GNA12;GPAT3;HMGB2;HPS3;IL15RA;IRF2;JAM3;LMNB1;LOXL2;LUZP2;LYPLA1;MEIS2;MYO1D;NARF;NCOA6;NEFM;NEIL3;NEK1;NIPA1;NNT;NPEPPS;PAK2;PMAIP1;PRR16;SFT2D2;SLC17A5;SPCS3;ST3GAL5;SV2A;TMEM41B;TMPO-AS1;TTC33;UNKL;WIZ;ZNF706
Baseline	ADAMTS7-KD	Down-regulated	TRANSFAC	M01253	3.54	0.0719	CNOT3 (directAnnotation).		59	ANO6;ATP2A2;BCAP29;BCAR3;BCAT1;BMI1;C12orf29;CADPS2;CASP6;CENPE;CLDND1;DCP1A;DNAJC25;ELOVL1;FAM20B;FAM89B;FBXL7;FGF16;FOXN3;GPAT3;HELLS;HEY1;HPS3;IL15RA;IRF2;ITGB3;JAM3;LARP7;LMNB1;LYPLA1;MEIS2;MRPL42;NARF;NCOA6;NEFM;NEIL3;NNT;NPEPPS;PAK2;PFAS;PLK1;PMAIP1;PRR16;PUDP;RACGAP1;RFK;SET;SFT2D2;SLC17A5;SPCS3;ST3GAL5;SV2A;TMEM41B;TMPO-AS1;TTC33;UNKL;WIZ;ZFP69B;ZNF706
Baseline	ADAMTS7-KD	Down-regulated	TRANSFAC	M01250	3.43	0.0707	E2F1 (directAnnotation).		70	AMMECR1L;ANP32E;ATP2A2;BACH2;BCAP29;BCAR3;BCAT1;BMI1;BRI3BP;C12orf29;C18orf25;CCDC86;CDK6;CENPE;CENPH;CENPP;CREB5;DCP1A;DICER1;DKK2;DLEU2;EI24;ERBIN;EREG;FAM20B;FAM89B;FOXN3;FRYL;GLI1;GPAT3;GXYLT1;HEY1;HIC1;HIF3A;HMGB2;IBTK;IL11;IL18BP;IMP3;IRF2;ITGB3;ITPRIPL2;KCNK2;KIF2C;KIFC1;LINC00888;LMNB1;LOXL2;LYPLA1;MEIS2;MSI2;NEK1;NFATC2;NIPA1;NMNAT2;NNT;NRBF2;PAK3;PPP2CB;PTBP3;SFT2D2;SIGLEC15;SLC35E2B;ST…
Baseline	ADAMTS7-KD	Down-regulated	TRANSFAC	M00430	3.29	0.0692	E2F1 (directAnnotation).		65	AGO2;ANP32E;BCAR3;BLM;C18orf25;CCNF;CDC45;CDC6;CENPH;CLSPN;CNOT9;DCAF7;DICER1;DIP2C;DLEU2;ERBIN;FAM111B;FBXL7;FOXN3;GLUD2;HELLS;HEY1;HIPK2;HMGB2;HPS3;IBTK;IRF2;JAM3;KCNAB1;KIAA0232;KIF15;KIF20A;KIF4A;KMT5A;LARP7;LMLN;MCM10;MED12;MEIS2;MID1IP1;MRPL42;MSI2;MYO1D;NEIL3;NRBP2;PAPOLA;PLK1;PPP2CB;PTGER1;RAD54L;RBM23;RFK;RRM2;SLAIN2;SYNJ2BP;TAF4B;TMEM41B;TMPO-AS1;TTC33;UHRF1;UNKL;VOPP1;ZDHHC7;ZFP69B;ZNF…
Baseline	ADAMTS7-KD	Down-regulated	TRANSFAC	M07464	3.23	0.0686	PKNOX1 (directAnnotation).		41	AMMECR1L;BACH2;BCAR3;BRI3BP;CDH18;CENPBD1P1;COL7A1;DICER1;DKK2;DLEU2;ELOVL1;FAM111B;FGF16;FOXN3;GJC1;GLI1;GPAT3;HMGB2;IL18BP;JAM3;KCNAB1;KCNG1;KIFC1;LMNB1;LYPLA1;MYO1D;NEK3;NMNAT2;NNT;PAK3;PTGER1;RAP2C;RRM2;SERTAD4;SFT2D3;ST3GAL5;TAF4B;UHRF1;UNKL;ZNF706;ZNF876P
Baseline	ADAMTS7-KD	Down-regulated	TRANSFAC	M01199	3.18	0.0681	TRIM28 (directAnnotation).		33	BCAP29;BMI1;C12orf29;CENPN;CLDND1;CNEP1R1;DICER1;FBXL7;FOXN3;GJC1;GNA12;GPAT3;HPS3;IL11;IL15RA;ITGB3;LMNB1;LONRF2;LOXL2;LYPLA1;MEIS2;NARF;NCOA6;NEFM;NNT;SLC17A5;SPCS3;SV2A;TMPO-AS1;TNFSF11;UNKL;USP31;ZFP69B
Baseline	ADAMTS7-KD	Down-regulated	TRANSFAC	M03805	3.04	0.0665	YBX1 (directAnnotation).		63	ADAMTS4;AMMECR1L;BLM;CAMK4;CCNF;CDC45;CDC6;CDH18;CENPA;CKAP2L;CKS1B;CLSPN;CNEP1R1;DCTN4;DICER1;DIXDC1;ERCC6L;ESCO2;FAM111B;FAM20B;FAM217B;FBXL7;FGF16;FOXN3;FRYL;GNA12;HEY1;HIF3A;HJURP;HMGB2;IBTK;IMMP1L;IMP3;KIF18B;KIF23;KMT5A;LMLN;MEIS2;MID1IP1;MTFR2;NARF;NMNAT2;NNT;ORC6;PAK3;PCNX4;PLAT;RBM23;SET;ST3GAL5;SUCNR1;SYTL5;TNFSF15;TROAP;TTC9C;UBE2C;UHRF1;ULK3;UNKL;VOPP1;WIZ;ZNF714;ZNF720
Baseline	ADAMTS7-KD	Down-regulated	TRANSFAC	M00081	3.04	0.0665	RUNX1 (directAnnotation).		34	ACER2;ACSL3;BCAR3;BRI3BP;C12orf29;C3orf80;CADPS2;CKAP2L;DICER1;ERBIN;ESCO2;ETS2;FAM20B;FOXN3;GLI1;GLUD2;KCNG1;KCNK2;LINC00888;LMNB1;MEIS2;MYO1D;NARF;NEK1;NIPA1;PAK2;SERTAD4;SFT2D2;SLC35E2B;ST3GAL5;TAF4B;TMPO-AS1;ULK3;UNKL
Baseline	ADAMTS7-KD	Down-regulated	TRANSFAC	M05464	3.03	0.0664	SALL1 (directAnnotation).		19	ANO6;CENPH;DCP1A;DIP2C;DLEU2;HMGB2;IL11;IRF2;ITGB8;KIAA0232;LARP7;LMLN;NEK1;PCNX4;PMAIP1;RAD54L;SCARA3;UHRF1;ZFP69B
Baseline	ADAMTS7-KD	Down-regulated	TRANSFAC	M12586	3.03	0.0664	MYBL2 (directAnnotation).		44	ACER2;ANO6;AP3M1;BCAP29;BRI3BP;CADPS2;CCNF;CDC45;CENPA;CENPE;CKAP2L;DCAF7;DICER1;DNA2;ERCC6L;ESCO2;FAM20B;FBXL7;FOXM1;FOXN3;GREM1;HMGB2;IL15RA;IL20RB;KIF15;KIF4A;LMNB1;NCAPG2;NCAPH;NCOA6;NEK1;NPEPPS;PLK1;PTBP3;SCARA3;SERTAD4;SFT2D2;SPCS3;TAF4B;TMPO-AS1;UNKL;VOPP1;ZNF706;ZNF876P
Baseline	ADAMTS7-KD	Down-regulated	TRANSFAC	M03843	3.02	0.0663	POU4F1 (directAnnotation).		22	ACSL3;ADAMTS7;BCAR3;BRI3BP;CNEP1R1;DICER1;DLEU2;FAM20B;FOXN3;GLUD2;ITGB3;LMNB1;NARF;NNT;PRR16;PTGER1;RNF122;SERTAD4;SPCS3;ST3GAL5;TMPO-AS1;TTC9C
Baseline	ADAMTS7-KD	Down-regulated	TRANSFAC	M00803	3.69	0.0735	E2F1		104	ADAMTS18;ADAT1;ANO6;ANP32E;ATP2A2;BCAP29;BCAR3;BCAT1;BLM;BMI1;BRI3BP;C12orf29;C18orf25;C1orf52;C3orf80;CADPS2;CDC45;CDCP1;CDK6;CENPE;CENPH;CENPN;CLDND1;CNEP1R1;DICER1;DIP2C;DNA2;DNAJC25;DUSP5;ERCC6L;ESCO2;ETS2;FAM111B;FAM20B;FAM89B;FBXL7;FGF16;FOXN3;FRS2;GJC1;GLUD2;GNA12;GPAT3;GTF2IP12;GXYLT1;HELLS;HEY1;HIC1;HMGB2;HPS3;IL15RA;IRF2;ITGB3;JAM3;KIF18B;KIF23;KIF2C;LARP7;LMNB1;LUZP2;LYPLA1;MEIS2;MRPL4…
Baseline	ADAMTS7-KD	Down-regulated	TRANSFAC	M00803	3.69	0.0735	E2F3		104	ADAMTS18;ADAT1;ANO6;ANP32E;ATP2A2;BCAP29;BCAR3;BCAT1;BLM;BMI1;BRI3BP;C12orf29;C18orf25;C1orf52;C3orf80;CADPS2;CDC45;CDCP1;CDK6;CENPE;CENPH;CENPN;CLDND1;CNEP1R1;DICER1;DIP2C;DNA2;DNAJC25;DUSP5;ERCC6L;ESCO2;ETS2;FAM111B;FAM20B;FAM89B;FBXL7;FGF16;FOXN3;FRS2;GJC1;GLUD2;GNA12;GPAT3;GTF2IP12;GXYLT1;HELLS;HEY1;HIC1;HMGB2;HPS3;IL15RA;IRF2;ITGB3;JAM3;KIF18B;KIF23;KIF2C;LARP7;LMNB1;LUZP2;LYPLA1;MEIS2;MRPL4…
Baseline	ADAMTS7-KD	Down-regulated	TRANSFAC	M00803	3.69	0.0735	E2F4		104	ADAMTS18;ADAT1;ANO6;ANP32E;ATP2A2;BCAP29;BCAR3;BCAT1;BLM;BMI1;BRI3BP;C12orf29;C18orf25;C1orf52;C3orf80;CADPS2;CDC45;CDCP1;CDK6;CENPE;CENPH;CENPN;CLDND1;CNEP1R1;DICER1;DIP2C;DNA2;DNAJC25;DUSP5;ERCC6L;ESCO2;ETS2;FAM111B;FAM20B;FAM89B;FBXL7;FGF16;FOXN3;FRS2;GJC1;GLUD2;GNA12;GPAT3;GTF2IP12;GXYLT1;HELLS;HEY1;HIC1;HMGB2;HPS3;IL15RA;IRF2;ITGB3;JAM3;KIF18B;KIF23;KIF2C;LARP7;LMNB1;LUZP2;LYPLA1;MEIS2;MRPL4…
Baseline	ADAMTS7-KD	Down-regulated	TRANSFAC	M02910	3.11	0.0673	SOX5 (inferredBy_Orthology).		40	ACSL3;ADAMTS7;AMMECR1L;ANP32E;AP3M1;BCAR3;BRI3BP;CDK6;CNEP1R1;DICER1;DLEU2;FAM20B;FBXL7;FOXN3;GJC1;GLUD1;GLUD2;GNA12;IL15RA;IRF2;KCNG1;LMNB1;LYPLA1;MYO1D;NARF;NCOA6;NNT;PAK2;PRR16;PTGER1;RGCC;SCARA3;SERTAD4;SET;SLC17A5;ST3GAL5;TAF4B;TMPO-AS1;UNKL;ZNF706
Baseline	ADAMTS7-KD	Down-regulated	TRANSFAC	M00081	3.04	0.0665	MECOM		34	ACER2;ACSL3;BCAR3;BRI3BP;C12orf29;C3orf80;CADPS2;CKAP2L;DICER1;ERBIN;ESCO2;ETS2;FAM20B;FOXN3;GLI1;GLUD2;KCNG1;KCNK2;LINC00888;LMNB1;MEIS2;MYO1D;NARF;NEK1;NIPA1;PAK2;SERTAD4;SFT2D2;SLC35E2B;ST3GAL5;TAF4B;TMPO-AS1;ULK3;UNKL
Baseline	ADAMTS7-KD	Up-regulated	TRANSFAC	M01718	3.34	0.0784	NFATC1 (directAnnotation).		13	CCL5;CRISPLD1;DRAM1;EPHA4;HACD1;IFIT3;ISG15;LRRC8B;MBTD1;PAPPA;PLAG1;SUSD5;ZDHHC23
Baseline	ADAMTS7-KD	Up-regulated	TRANSFAC	M00377	3	0.0739	PAX4 (directAnnotation).	CDX2; HDX; NKX3-2; POU2F2; TBP (inferredBy_MotifSimilarity).	13	ANKEF1;CCDC170;CD83;DENND5B;DIRAS1;DUSP2;FAM50B;KBTBD11;PTPRD;SGK3;TRAM1L1;VSTM2L;ZNF367
Baseline	ALDH2-KD	Down-regulated	TRANSFAC	M12586	6.15	0.0891	MYBL2 (directAnnotation).		117	ALDH1B1;ANK1;ANKRD46;ANLN;AP4S1;ARHGAP11A;ATAD5;BIRC5;BRI3BP;BRIP1;BUB1B;C2orf88;CANT1;CARMIL2;CBX6;CCDC34;CDC20;CDC25C;CDCA8;CDK1;CDK15;CDKN2C;CDKN3;CENPA;CENPE;CENPF;CENPM;CEP55;CIT;CKAP2;CKAP2L;CKAP5;CKS2;CLP1;CPOX;DDIAS;DEPDC1;DEPDC1B;DLGAP5;ERCC6L;ESCO2;EXO1;FAM72D;FAM83D;FBXO36;FBXO5;FGD4;FOXC2;FOXM1;GINS2;GPSM2;HACD3;HJURP;HMMR;IQGAP3;KIF11;KIF14;KIF15;KIF18B;KIF20B;KIF23;KIF4A;KLF5;KLHL15…
Baseline	ALDH2-KD	Down-regulated	TRANSFAC	M03805	5.63	0.0841	YBX1 (directAnnotation).		78	ALDH2;ARVCF;ASF1B;ASPM;BLM;BTBD11;BUB1;CAMK4;CCDC77;CCNB2;CD70;CDC25C;CDC6;CDCA2;CDCA8;CDK1;CDKN3;CENPA;CENPF;CENPI;CENPM;CIT;CKAP2;CKS2;CLSPN;CRELD2;CXCL12;DBI;DDIAS;DIAPH3;DLGAP5;EPHB1;ERCC6L;ESCO2;FAM72D;FBXO5;GPR137C;GREM2;HJURP;HMMR;JUP;KIF14;KIF18B;KIF20B;KPNA2;LBR;LIG4;MAST4;MMP11;MYH10;NACAD;PCDH18;PCYOX1L;PHYHIP;PLCL1;PLEKHH2;PRR11;RBM4;RECQL;SALL2;SAPCD2;SHCBP1;SLC4A8;SPC24;SPC25;STIL;S…
Baseline	ALDH2-KD	Down-regulated	TRANSFAC	M04905	5.56	0.0835	E2F4 (directAnnotation).		141	AKR1C2;ANK1;ANKRD46;ANLN;ARHGAP11A;ARL5B;ASF1B;ATAD5;BIRC5;BRI3BP;BRIP1;BUB1;BUB1B;C2orf88;CANT1;CARMIL2;CBX6;CCDC34;CCNB2;CDC20;CDC25C;CDCA5;CDCA8;CDK1;CDK15;CDKN2C;CENPA;CENPE;CENPF;CENPM;CEP55;CIT;CKAP2;CKAP2L;CKAP5;CKS2;CLP1;CPOX;DDIAS;DEPDC1;DEPDC1B;DLGAP5;DNAJC3;ENC1;EPHB1;ERCC6L;ESCO2;EXO1;FAM72D;FAM83D;FBXO36;FBXO5;FGD4;FOXC2;FOXM1;FRAS1;FZD7;GAS2L3;GINS2;GPSM2;HACD3;HGF;HJURP;HMMR;IQGAP3…
Baseline	ALDH2-KD	Down-regulated	TRANSFAC	M03862	4.53	0.0736	YBX1 (directAnnotation).	NFYC; PBX3 (inferredBy_MotifSimilarity).	90	ALDH1A3;ALDH1B1;ANKRD46;ARVCF;ASF1B;ASPM;BLM;BRIP1;BUB1;C2orf88;CCNB2;CDC20;CDC25C;CDC6;CDCA2;CDCA8;CDK1;CDKN3;CENPA;CENPF;CENPI;CENPM;CIT;CKAP2;CKAP2L;CKS2;CLSPN;CXCL12;DDIAS;DIAPH3;DLGAP5;DNAJC3;EPHB1;ERCC6L;ESCO2;FAM120B;FAM72D;FAM83D;FGD4;FOXC2;GAREM2;GINS2;GNG2;GPR137C;HAS3;HEY2;HJURP;HMMR;ITGA10;JUP;KIF14;KIF18A;KIF18B;KIF20B;KIF4A;KPNA2;MCM10;MYH10;NACAD;NCOA6;NEK2;PCDH18;PCYOX1L;PLEKHH2;P…
Baseline	ALDH2-KD	Down-regulated	TRANSFAC	M04880	3.63	0.0649	TBP (directAnnotation).		74	AADACP1;ABCA8;ARVCF;BLM;BRCA1;BTBD11;BUB1;C2orf88;CCDC77;CCNB1;CCNB2;CDC6;CDC7;CDCA2;CDCA3;CDCA8;CDK1;CENPA;CENPM;CIT;CKAP2;CKAP2L;CKS2;CRELD2;CXCL12;DBI;DDIAS;DEPDC1B;DLGAP5;DPYSL3;ESCO2;FANCA;FRAS1;GAS2L3;GPR137C;HELLS;HMMR;JUP;KCNMB4;KIF14;KIF18B;KIF23;KPNA2;LBR;LRRC8A;MKI67;NACAD;NCOA6;NEK2;NPTX1;NRGN;P2RY6;PCDH18;PCYOX1L;PHYHIP;PRR11;RBM4;RECQL;SIKE1;SKA2;SLC4A8;SPC24;SPC25;STIL;TACC3;TK1;TM…
Baseline	ALDH2-KD	Down-regulated	TRANSFAC	M00687	3.62	0.0649	NFYC (directAnnotation). NFYA (inferredBy_Orthology).		91	AHNAK2;ALDH1A3;ALDH1B1;ALDH2;ANKRD46;ASF1B;ASPM;BLM;BTBD11;C2orf88;CABYR;CCDC77;CCNB1;CCNB2;CDC6;CDC7;CDCA2;CDCA3;CDCA8;CDK1;CDKN3;CENPA;CENPI;CENPM;CEP55;CKAP2;CKAP2L;CKS2;CPOX;CXCL12;DBI;DDIAS;DNAJC3;EPHB1;FAIM2;FAM72D;FAM83D;FANCA;GLIPR2;GTSE1;HEY2;JUP;KIF14;KIF18A;KIF18B;KIF20B;KLF5;KPNA2;MAST4;MCM10;MMD;MYH10;NEK2;NRGN;PAQR4;PCDH18;PCYOX1L;PLEKHH2;PLK1;RACGAP1;RAD54L;RARB;RARG;RBM4;RECQL;RFC…
Baseline	ALDH2-KD	Down-regulated	TRANSFAC	M03564	3.53	0.064	SATB1 (directAnnotation).		27	ATAD5;BRI3BP;CBX6;CDK1;CDKN2C;CEP55;ENC1;ESCO2;FBXO5;FOXC2;GINS2;HACD3;KLF5;KPNA2;LBR;LIN9;LMNB1;MEST;NCOA6;RBM38;SLC39A13;SPIN4;TMCC3;TMEM170A;TMEM245;WDR5;ZBTB22
Baseline	ALDH2-KD	Down-regulated	TRANSFAC	M04886	3.49	0.0636	ETS1 (directAnnotation).		99	ANK1;ANLN;ARHGAP11A;ASPM;ATAD5;BIRC5;BLM;BLOC1S5;BTBD11;BUB1;BUB1B;BZW1;C5;CALM1;CARMIL2;CBX6;CCDC34;CCNB2;CDC20;CDC25C;CDC6;CDK1;CDK15;CDKN2C;CENPA;CENPF;CEP55;CEP97;CHAF1B;CKAP2;CKAP2L;CKS2;CLP1;CNKSR2;CNOT11;DBI;DDIAS;DENND2A;DEPDC1;DLGAP5;DPYSL3;ESCO2;FANCA;FBXO5;FGD4;FOXC2;FZD7;GINS1;GPR137C;GPRC5B;HELLS;HEY2;HTRA3;IREB2;KIF14;KIF20A;KIF20B;KIF2C;KIFC1;KPNA2;KRT18;LBR;LIG4;LINC01232;MAST4;ME…
Baseline	ALDH2-KD	Down-regulated	TRANSFAC	M04817	3.43	0.063	ZBTB33 (directAnnotation).		113	ALDH2;ANKRD46;AP1S3;ARHGEF26;ATAD5;BIRC5;BLM;BRCA1;BRIP1;BZW1;C5;C6orf89;CANT1;CBX6;CCDC34;CCDC77;CCNA2;CDC7;CDK1;CDKN2C;CDKN3;CENPA;CENPE;CENPH;CENPI;CENPJ;CEP55;CEP97;CHAF1B;CIT;CLP1;CNOT11;COLEC12;DCHS1;DEPDC1B;DIAPH3;DPYSL3;ENPP1;ESCO2;FANCD2;GINS2;GPSM2;GREM2;HACD3;HEG1;HELLS;HEY2;IREB2;ITGA6;KIF11;KLF5;KPNA2;KRT18;LBR;LIG4;LIN9;LMNB1;LMO2;LUZP2;MAD2L1;MAST4;MCM10;MEX3B;MGARP;MMD;MND1;MYH10;…
Baseline	ALDH2-KD	Down-regulated	TRANSFAC	M02089	3.16	0.0604	E2F3 (directAnnotation).		124	ALDH2;ANKRD46;ANLN;ARHGEF26;ARL5B;ASF1B;ATAD5;BIRC5;BLM;BRCA1;BRIP1;BZW1;CALM1;CBX6;CCDC34;CCDC77;CCNA2;CDC7;CDK1;CDKN2C;CDKN3;CENPE;CENPF;CENPH;CENPI;CENPJ;CENPM;CEP55;CGNL1;CHAF1B;CIT;CLSPN;CNKSR2;CPOX;DCHS1;DEPDC1B;DGKD;DLGAP5;ERCC6L;ESCO2;FAIM2;FAM83D;FANCD2;FBXO5;GAREM2;GINS1;GINS2;GPSM2;GREM2;HACD3;HEG1;HELLS;HGF;HTRA3;HVCN1;IL34;ITGA6;KIF11;KIFC1;KLF5;KPNA2;KRT18;LBR;LIG4;LIN9;LMNB1;LMO2;L…
Baseline	ALDH2-KD	Down-regulated	TRANSFAC	M05628	3.06	0.0595	ZNF735 (directAnnotation).		77	ALDH1A3;ALDH1B1;ANK1;APOBEC3B;APOBEC3G;ARHGAP42;BARD1;BZW1;C5;CABYR;CALM1;CDC25C;CDC6;CDC7;CDKN2C;CENPE;CLIC3;CNKSR2;CYP26B1;DCHS1;DENND2A;DNAJC3;ENPP1;ERCC6L;EXO1;FANCD2;FBXO5;FKTN;FZD7;GPSM2;HACD3;HELLS;HVCN1;IQGAP3;ITGA10;ITGA6;KIF14;KIF18B;KIF23;KLF5;KLHL28;LIG4;LMNB1;LRRC8A;MEST;MMP11;NCAPG2;NCOA6;NIPA1;NPTX1;NT5DC3;P2RY6;PAQR4;PGAP1;PLCL1;PLK4;S1PR3;SAPCD2;SEC24C;SHCBP1;SKA3;SLC4A8;SMAD3;SP…
Baseline	ALDH2-KD	Up-regulated	TRANSFAC	M06686	4.07	0.0893	PRDM9 (directAnnotation).		22	ALDH1A1;ATF3;CDKN1A;DDIT4;FIBIN;GPR146;IL24;KCNJ15;KCTD4;MMP3;OSBP2;PDE1C;PDE4C;PRDM1;PTPRR;RNF38;SCHIP1;SEMA7A;SESN2;TRIB3;TUFT1;TXNIP
Baseline	ALDH2-KD	Up-regulated	TRANSFAC	M00114	3.66	0.0838	CREB1 (directAnnotation).		12	ADAMTS5;ATF3;CASC15;DDIT3;ENPP2;EPGN;GDNF;NR4A2;SCG5;SFT2D3;TRIB3;TUFT1
Baseline	ALDH2-KD	Up-regulated	TRANSFAC	M06285	3.4	0.0803	ZNF124 (directAnnotation).		15	ADGRG6;ALDH1A1;CASC15;CHAC1;EDNRB;GADD45B;GDNF;GSTO2;KRT34;MYPN;NOX4;PDE4C;PRDM1;PRR15;STARD4-AS1
Baseline	ALDH2-KD	Up-regulated	TRANSFAC	M06243	3.38	0.08	ZNF266 (directAnnotation).		25	C17orf58;CDH4;EDNRB;EHF;FST;GPR146;IL24;KCNJ15;KLF4;KRTAP2-3;LINC01003;MYCBP;NT5E;OSBP2;PDE1C;PDE4C;PRDM1;PRR15;RNF38;SAMD10;SGK1;SLC22A15;STARD4-AS1;SYTL2;TXNIP
Baseline	ALDH2-KD	Up-regulated	TRANSFAC	M06367	3.29	0.0788	ZNF530 (directAnnotation).		32	ADAMTS5;CCL20;CDH4;CLEC14A;DICER1;EDNRB;EHF;FAM156B;FAM167A;GADD45B;GGACT;GPAT3;IL1RAP;IL1RN;IL24;KCNJ15;KRT34;LMBR1L;MAP7;MYCBP;NEDD4;NOX4;PDE1C;PLCB4;PRR15;PTPRR;SESN2;SGCD;SGK1;TNFRSF11B;TXNIP;YOD1
Baseline	ALDH2-KD	Up-regulated	TRANSFAC	M05856	3.27	0.0786	ZNF565 (directAnnotation).		24	ADAMTS5;CD274;CLEC14A;DICER1;EDNRB;EHF;GADD45B;GDNF;GPAT3;KCTD4;KRT34;MGLL;MT1E;NEDD4;NFIL3;NR4A2;OSBP2;PDE1C;PRDM1;PTPRR;SESN2;SGK1;TGFBR2;TRIB3
Baseline	ALDH2-KD	Up-regulated	TRANSFAC	M06136	3.23	0.078	ZNF250 (directAnnotation).		9	ENPP2;KCTD4;MAP7;MME;MYCBP;PDE4C;PRDM1;SLC22A15;YOD1
Baseline	ALDH2-KD	Up-regulated	TRANSFAC	M06559	3.22	0.0779	ZNF420 (directAnnotation).		14	ADAMTS5;ANKRD52;CD163L1;CDH4;FAM156B;GPAT3;IL1RN;MAP7;PRR15;RNF38;SGCD;SLC2A1;TGFBR2;YOD1
Baseline	ALDH2-KD	Up-regulated	TRANSFAC	M12588	3.08	0.076	DDIT3 (directAnnotation).	EP300 (inferredBy_MotifSimilarity).	41	ACOT1;ADAMTS5;ANGPTL4;ATF3;CCL20;CDH4;CDKN1A;CHAC1;CLDN1;CLEC14A;DDIT3;EPGN;EREG;FAM167A;FST;GPAT3;GRAMD1B;IL1RAP;KCNJ15;KRT34;LINC01003;LMBR1L;MAP7;NEDD4;NOX4;OSBP2;PDE1C;PDE4C;PLCB4;PTPRR;RARA-AS1;RNF144B;RNF38;SCG5;SESN2;SGCD;SLC22A15;SLC46A3;SYTL2;TRIB3;VLDLR
Baseline	ALDH2-KD	Up-regulated	TRANSFAC	M00621	3.06	0.0758	CEBPD (directAnnotation).		10	DDIT3;IL1RAP;KBTBD8;MME;NOX4;OSBP2;RNF144B;SGCD;TRIB3;VLDLR
Baseline	ALDH2-KD	Up-regulated	TRANSFAC	M06529	3.05	0.0756	ZNF596 (directAnnotation).		8	CD274;CLEC14A;EHF;FAM156B;GPAT3;KBTBD8;KLF4;LINC01537
Baseline	ALDH2-KD	Up-regulated	TRANSFAC	M00433	3.02	0.0752	HMX3 (directAnnotation).		13	CDH4;DLGAP1-AS1;EPGN;GGACT;GPR146;HMGA2;IL1RAP;KBTBD8;NOX4;OSBP2;PDE4C;SLC2A3;TXNIP
Baseline	ALDH2-KD	Up-regulated	TRANSFAC	M05538	3.29	0.0788	ZNF536 (inferredBy_Orthology).		12	ADM2;CDKN1A;FST;GPAT3;GSTO2;IL1RAP;MME;MYPN;NFIL3;SLC22A15;TGFBR2;YOD1
Baseline	C1S-KD	Down-regulated	TRANSFAC	M04817	3.71	0.054	ZBTB33 (directAnnotation).		239	ABR;ACADSB;ACTR3B;ADGRF5;ADGRL4;AGL;ANO3;AP3M1;AP4E1;ARHGAP19;ARHGAP29;ARHGEF12;ARID2;ARPIN;ASPH;ATXN1;AUH;AXL;B4GALNT1;BBS9;BCL2;BLM;BRCA2;BZW1;C18orf54;C19orf48;CAMK2N2;CAND1;CASP7;CCDC15;CDC5L;CDH6;CENPA;CENPE;CENPH;CENPI;CEP55;CES2;CHRNA5;CHSY1;CIT;CLK1;COL5A3;COX11;CPEB2;CREG2;CRLS1;CTTNBP2NL;CXCL1;CYB561D1;CYB5R4;DCAF11;DCAF8;DCK;DCLRE1C;DEPDC1B;DHCR24;DUSP10;E2F1;EEF1E1;EIF3L;EIF4A3;ELF2;E…
Baseline	C1S-KD	Down-regulated	TRANSFAC	M03805	3.53	0.0528	YBX1 (directAnnotation).		94	ACTR3B;ADAMTS4;ALG11;ANO3;AP3D1;ARHGAP26;ASF1B;ASPH;ASPM;BIRC6;BLM;BUB1;CALD1;CCSER2;CDC6;CDCA2;CDCA8;CENPA;CENPF;CENPI;CHSY1;CIT;CLDN14;CLSPN;COL10A1;CXCL12;DCAF11;DDIAS;DLGAP5;DUSP10;FAAP24;FAM111B;FAM72B;FBXL20;FGGY;HMMR;INHBA;JARID2;KANTR;KIF14;KIF18B;KIF20B;KIF22;LBR;LINC00511;LIPG;LOXL4;MAP3K3;MCM6;MPP4;MSH5;MTOR;MXD1;NCOA1;NFATC3;NFYC;NKD1;ORC6;OTUD4;PAN2;PCNT;PDP1;PHTF2;PI4K2A;POLA1;PPIL1…
Baseline	C1S-KD	Down-regulated	TRANSFAC	M04905	3.35	0.0517	E2F4 (directAnnotation).		137	ACER2;ACO1;AFF2;AGL;AP4E1;ARID2;ARPIN;ASF1B;B4GALNT1;BCL2;BTBD3;BUB1B;C17orf80;C18orf54;CBX5;CCDC125;CCSER2;CDCA8;CENPA;CENPE;CEP55;CHD9;CIT;CKAP2;CKAP2L;CLDN14;CLDN5;CLK1;CLOCK;CREB1;CRLS1;CSNK2A1;DDIAS;DEPDC1;DEPDC1B;DLGAP5;EEF1E1;ERCC6L;EXO1;FAAP24;FAM104A;FAM72B;FBXL19-AS1;FBXO34;FGF16;FLNB;FNIP2;FOXM1;GINS2;GJC1;GTF2F2;HMMR;ICMT;INTS2;IQGAP3;JARID2;KCNS3;KIF14;KIF15;KIF18B;KIF20B;KIF22;KIF2C…
Baseline	C1S-KD	Down-regulated	TRANSFAC	M05628	3.25	0.0511	ZNF735 (directAnnotation).		42	ARHGAP29;ATXN1;AUH;CDC42BPB;CHSY1;CREB1;CRLS1;CTPS2;CTTNBP2NL;EBF3;EFNB2;EZR;FBXL20;GINS4;GPD1L;IQGAP3;ITGA6;KIF27;MPP4;NOS3;NOTCH4;P2RY6;PAQR4;PARD3B;PHACTR2;PLAU;PLK4;PTGS1;RXRA;SAPCD2;SLC16A7;SLC4A11;SMC4;SPG11;SYNE2;TIMM23;TTK;UBFD1;UGDH;ZNF623;ZNF71;ZNF853
Baseline	C1S-KD	Down-regulated	TRANSFAC	M03862	3.24	0.051	YBX1 (directAnnotation).	NFYC; PBX3 (inferredBy_MotifSimilarity).	41	ADAMTS4;ALDH1A3;ALG11;ASF1B;ASPM;BTBD3;CAND1;CBX5;CCDC125;CDC6;CDCA2;CENPI;CIT;DCAF11;DHCR24;ELF2;FAM111B;FAM72B;FAM76B;FGF16;HDAC4;KANTR;MAP3K3;MTR;MXD1;NFYC;ORC6;PAN2;PCNT;PI4K2A;PPIL1;RASSF7;RPS6KA5;SMAD2;SP2;TIAM1;TOP2A;TUG1;UMAD1;ZNF823;ZWINT
Baseline	C1S-KD	Up-regulated	TRANSFAC	M07323	4	0.0657	IRF4 (directAnnotation).	STAT1; STAT2 (inferredBy_MotifSimilarity).	157	ABLIM1;ADAMTS3;AK4;ALDH1A1;ALDOC;ANKRD1;APOLD1;AQP11;ARID3A;ASB2;ATF3;B3GALT5;BATF2;BEX1;BISPR;C11orf87;C1orf198;C1QTNF5;CABLES1;CACHD1;CASP1;CCDC71L;CEBPD;CEMIP;CENPV;CGREF1;CLCN4;CLEC2B;CMPK2;COLGALT2;CRIM1;CRISPLD1;CXCL10;DACT3;DCUN1D3;DDX60;DDX60L;DENND5B;DOK5;DTNA;DTX3L;EDNRB;EPHA4;EPSTI1;F2RL2;FAIM2;FAM162A;FAM66B;FAM66D;FAXC;FDX1;FERMT2;FGL2;FILIP1L;FLVCR2;GAS1;GBP1;GBP4;GCNT2;GDF5;GGACT;G…
Baseline	C1S-KD	Up-regulated	TRANSFAC	M07066	3.02	0.0579	STAT6 (directAnnotation).		38	ABLIM1;APOLD1;ATF3;BATF2;C4orf33;CASP1;CCNJL;CMTM4;DENND5B;DRAM1;F3;FERMT2;GDAP1;GPX7;LIMS2;MGARP;NRIP3;PDK1;PIM2;PTX3;RAPGEF4;RAPGEFL1;RBM24;RTN4RL2;SESN1;SLC15A3;SLC1A3;SLC9A7P1;SLF2;SPRY1;STEAP2;SYT11;TDRP;THBS1;TM6SF2;TMEM71;TNFRSF1B;TRIM14
Baseline	C1S-KD	Up-regulated	TRANSFAC	M00747	3.01	0.0578	IRF1 (directAnnotation).		154	ABHD5;ABLIM1;ACOT11;ADAMTS3;ADAP1;ADCY1;AK4;ALDOC;AMPH;ANKK1;APOLD1;ASB2;ATF3;B3GALT5;BAMBI;C1orf198;C2orf81;C3AR1;CABLES1;CCL5;CDIP1;CEBPD;CEMIP;CENPV;CLEC2B;CMPK2;COL24A1;COLGALT2;CPEB1;CPED1;CRIM1;CRISPLD1;CRISPLD2;CSGALNACT2;CXCL10;DCUN1D3;DDX60L;DENND5B;DOCK8;DOK5;DTNA;DTX3L;EDNRB;EEF1AKMT1;ELOVL4;EPHA4;EPSTI1;F3;FAM163A;FDX1;FERMT2;FGF11;FGL2;FMN2;G0S2;GCNT2;GDF5;GGACT;GNPNAT1;GPR63;GPX7;HC…
Baseline	C1S-KD	Up-regulated	TRANSFAC	M03822	3	0.0578	FOXH1 (directAnnotation).		30	ACP5;ACTC1;CDIP1;CENPV;DDX43;DPF1;DUSP3;EOGT;FAM162A;FILIP1L;GAREM2;GAS1;GGACT;GPR150;HELZ2;HOXC4;KRTAP2-3;LRRC4B;NFIL3;NHLRC1;PIANP;PTPRJ;RFX3;SLC9A7P1;STX12;TDRP;TMTC1;TYRP1;ZC3H12B;ZSWIM4
Baseline	COL4A2-KD	Down-regulated	TRANSFAC	M05794	3.49	0.0502	ZNF621 (directAnnotation).		36	ACP5;ADD3;AHNAK2;AXL;CLCN5;FAAP24;FENDRR;HACD2;HIF3A;HTR7;IPMK;JMJD8;KCNAB1;KCNJ8;KLHL17;LRRC20;MRPS28;NEK9;NKILA;NTSR1;PACSIN2;PCNA;PTOV1-AS1;RB1;SEC24B;SHF;SLC37A4;SLC7A8;SNX19;SNX30;SPON2;TCF7;TP53INP2;VWA5A;WASF2;ZNF585B
Baseline	COL4A2-KD	Up-regulated	TRANSFAC	M01292	3.43	0.0801	HOXA13 (directAnnotation).		58	AKIRIN1;CBWD6;CCDC68;CCSAP;CD274;CD83;CXCL5;DCUN1D3;DDX58;DENND5B;DENND6A;DICER1;DNAJA4;DUSP8;FERMT2;G0S2;GADD45A;HBEGF;ITGAV;KBTBD11;KLF5;LCOR;LOX;MAP3K1;NALCN;NECTIN3;NET1;NRXN3;PIM1;PLCL2;PLEK2;PTPN4;RAB8B;REV3L;RHOU;RNF38;RTKN2;RUFY2;SGK1;SIX2;SLC7A11;SSU72;ST6GAL2;STXBP6;TMCC3;TMEM243;TMEM263;TNFAIP8;TNPO1;ZFHX3;ZNF100;ZNF107;ZNF138;ZNF281;ZNF367;ZNF680;ZNF681;ZNF714
Baseline	COL4A2-KD	Up-regulated	TRANSFAC	M00672	3.26	0.0778	TEF (directAnnotation).		32	ARL4A;CBWD6;CCDC68;CD83;CDK17;CLDN1;DENND5B;DENND6A;DICER1;GADD45A;HBEGF;ITGAV;KBTBD11;LCOR;NALCN;PLCL2;PTPN4;RAB39B;RYK;SAMD4A;SEC24A;SIX2;STXBP6;TMEM243;XRN1;ZFHX3;ZNF100;ZNF107;ZNF138;ZNF680;ZNF681;ZNF714
Baseline	COL4A2-KD	Up-regulated	TRANSFAC	M07458	3.26	0.0778	HOXC13 (directAnnotation).		30	C19orf12;CBWD6;CCDC68;CD83;CDC42EP3;DENND6A;DICER1;G0S2;GAN;GLCCI1;GNPNAT1;HBEGF;HIPK3;ITGAV;JAG1;LOX;NALCN;NECTIN3;PAPPA;PLCL2;PTPN4;RGMB-AS1;RUFY2;RYK;SGK1;SIX2;SSU72;ZFHX3;ZNF267;ZNF680
Baseline	COL4A2-KD	Up-regulated	TRANSFAC	M00377	3.2	0.077	PAX4 (directAnnotation).	CDX2; HDX; NKX3-2; POU2F2; TBP (inferredBy_MotifSimilarity).	25	ARL4A;CBWD6;CD83;DENND5B;DENND6A;DICER1;GCLM;GREB1L;HBEGF;ITGAV;KBTBD11;LCOR;NALCN;PLCL2;RNF38;RUFY2;SATB2;SIX2;STXBP6;TMEM243;TNFAIP8;UHRF1BP1;XRN1;ZFHX3;ZNF367
Baseline	COL4A2-KD	Up-regulated	TRANSFAC	M00096	3.18	0.0768	PBX1 (directAnnotation).		39	CBWD6;CCDC68;CD83;CLDN1;DENND5B;DENND6A;DICER1;FABP5;FERMT2;G0S2;GCLM;GNPNAT1;GREB1L;HBEGF;HIPK3;IL1RAP;ITGAV;JAG1;KAZN;KBTBD11;LCOR;NALCN;PIM1;PLCL2;PTPN4;ROR1;RUFY2;RYK;SAMD4A;SATB2;SIX2;SLC7A2;SSU72;STXBP6;UGCG;VPS4B;ZFHX3;ZNF281;ZNF681
Baseline	COL4A2-KD	Up-regulated	TRANSFAC	M07421	3	0.0746	HOXC8 (directAnnotation).		105	ADORA2A;AKIRIN1;CBWD6;CCDC68;CCSAP;CD83;CDADC1;CDC42EP3;CDK17;CHIC1;CLDN1;CLDN14;COL27A1;CPA4;CXCL5;DCUN1D3;DENND5B;DENND6A;DICER1;DNAJA4;EIF4EBP3;EPSTI1;ERCC6;F2RL2;FABP4;FABP5;FAM163A;FERMT2;FGF5;G0S2;GADD45A;GLCCI1;GNPNAT1;GREB1L;GXYLT1;HBEGF;HIPK3;ITGAV;JAG1;KBTBD11;KIF3A;KLF2;KLF5;KLF6;LCOR;LGALSL;MIR193BHG;MYEF2;NALCN;NECTIN3;NEDD4;NET1;NGF;NRXN3;PGM2L1;PIM1;PLCL2;PTPN4;RAB8B;RBM24;REV3L;RG…
Baseline	CRISPLD2-KD	Down-regulated	TRANSFAC	M05677	3.53	0.0735	ZNF816 (directAnnotation).		23	AKAP7;ARHGEF2;CDK19;COL17A1;CRISPLD2;EML1;IGFBP5;IL1A;IL1RN;ITGA10;KLHL38;MAML2;MED12;MYOF;NCOA6;PAPLN;PDE2A;PID1;SATB1;SERTAD4;SV2A;TTC9C;WFDC21P
Baseline	CRISPLD2-KD	Down-regulated	TRANSFAC	M02084	3.5	0.0731	RUNX1 (directAnnotation).	CBFB; RUNX2; RUNX3 (inferredBy_MotifSimilarity).	23	ADAM19;AKAP7;CDK14;CDK19;CTH;DDIT4L;EML1;IL1A;IL1RN;KLHL4;MAP6;MED15;MMRN2;MYZAP;NMNAT2;OSBP2;SATB1;SERPIND1;SLC37A2;SLC7A2;SV2A;TTC7A;UCN2
Baseline	CRISPLD2-KD	Down-regulated	TRANSFAC	M00271	3.44	0.0724	RUNX1 (directAnnotation).		20	ADAM19;AKAP7;CDK14;CTH;DDIT4L;EML1;IL1A;KLHL4;MAP6;MED15;MMRN2;MYZAP;OSBP2;SATB1;SERPIND1;SLC37A2;SLC7A2;SV2A;TTC7A;UCN2
Baseline	CRISPLD2-KD	Down-regulated	TRANSFAC	M00678	3.27	0.0703	ETV7 (directAnnotation).		15	CRADD;DNAJC22;EXOC5;F2RL3;IL7R;IMPA1;LYPLA2;MMRN2;NMNAT2;PCDH12;PHC1;SATB1;SNX7;TPRG1L;TTC9C
Baseline	CRISPLD2-KD	Down-regulated	TRANSFAC	M05349	3.23	0.0698	SNAI3 (directAnnotation).		10	ELF4;IGF2BP3;IL11;IL1RN;OSBP2;PAPLN;PID1;SATB1;SLC39A8;ZDHHC7
Baseline	CRISPLD2-KD	Down-regulated	TRANSFAC	M06440	3.19	0.0693	ZNF493 (directAnnotation).		29	AKAP7;AKTIP;ARHGEF2;CCL8;CDK14;COL17A1;CRISPLD2;ELF4;GK;HEY1;IGF2BP3;ITGA4;KMT5A;LRRC15;LUCAT1;MAML3;MED12;MYOCD;MYZAP;NMNAT2;OSBP2;PCDH12;PTGS2;SATB1;SLC39A8;SNX7;SV2A;TTC7A;WFDC21P
Baseline	CRISPLD2-KD	Down-regulated	TRANSFAC	M05556	3.15	0.0688	ZNF784 (directAnnotation).		16	ALOXE3;CDK19;CDK6;COL17A1;IL1RN;MAML2;MAML3;MED15;NCOA6;PID1;TMEM100;TTC7A;TTC9C;ULBP2;VSIG10;ZNF571-AS1
Baseline	CRISPLD2-KD	Down-regulated	TRANSFAC	M05667	3.14	0.0686	ZNF35 (directAnnotation).		18	CDK14;CDK6;CRADD;IL1A;IL6;KLHL38;KLHL4;MEI1;MPP4;MYOF;PHC1;PTGS2;RAB39B;SERTAD4;SNX7;TMEM100;TMEM52B;TPRG1L
Baseline	CRISPLD2-KD	Down-regulated	TRANSFAC	M06920	3.11	0.0683	ZNF256 (directAnnotation).		13	CDH5;F2RL3;ITGA4;KLHL4;LRRC15;MYOCD;NMNAT2;PAPLN;SATB1;SERTAD4;VSIG10;ZDHHC7;ZNF571-AS1
Baseline	CRISPLD2-KD	Down-regulated	TRANSFAC	M00632	3.04	0.0674	GATA4 (directAnnotation).		11	AKAP7;MAP6;NCOA6;PHC1;PID1;SLC39A8;SNX7;SV2A;TMEM52B;TTC7A;TTC9C
Baseline	CRISPLD2-KD	Down-regulated	TRANSFAC	M06861	3.02	0.0672	ZNF484 (directAnnotation).		24	AKAP7;ATXN1;CDK19;CSF1R;DHX40;ELF4;IGF2BP3;IGFBP5;IL11;KLHL4;MAML2;MMRN2;MYOF;NMNAT2;NUP35;OLMALINC;OSBP2;PAPLN;POU2F2;SATB1;SLC39A8;TMEM156;TREM1;UHRF1
Baseline	CRISPLD2-KD	Down-regulated	TRANSFAC	M05810	3.01	0.0671	ZNF529 (directAnnotation).		21	ADAM19;ARHGEF2;C3orf80;COL17A1;CSF1R;IMPA1;ITGA4;KLHL4;LINC01270;LRRC15;MAML3;MYL6;MYOF;NCOA6;NMNAT2;OLMALINC;OSBP2;PCDH12;PTGS2;SATB1;SLC35E2B
Baseline	CRISPLD2-KD	Up-regulated	TRANSFAC	M06021	4.16	0.111	ZNF98 (directAnnotation).		10	CCDC171;CELF2;DRAM1;GDF7;MANEAL;MPZL3;NTN1;SHF;SPTBN2;ZNF367
Baseline	CRISPLD2-KD	Up-regulated	TRANSFAC	M00209	3.49	0.0989	NFYC (directAnnotation).	FOXI1 (inferredBy_MotifSimilarity).	13	CELF2;DUSP8;IL1RAP;IL24;MRPL50;NET1;NTN1;SATB2;ZNF138;ZNF254;ZNF678;ZNF681;ZNF91
Baseline	CRISPLD2-KD	Up-regulated	TRANSFAC	M06794	3.49	0.0989	ZNF107 (directAnnotation).		10	AMIGO1;CBLN2;CLDN1;DDX3Y;DPYSL4;OTUD6B;OXTR;SMO;VPS4B;ZBTB18
Baseline	CRISPLD2-KD	Up-regulated	TRANSFAC	M01229	3.48	0.0987	GTF2IRD1 (directAnnotation).		10	ADGRL1;CELF2;DDX3Y;DPYSL4;FAM217B;GPR63;MRPL50;NEDD4;SATB2;SMO
Baseline	CRISPLD2-KD	Up-regulated	TRANSFAC	M00241	3.21	0.0938	NKX2-5 (directAnnotation).		20	ADGRL1;CELF2;CLDN1;DENND5B;DUSP8;EGR1;FAM174B;GJA5;GNPNAT1;HOXA5;IL1RAP;NEDD4;NET1;NPTX1;OTUD6B;PELI1;SATB2;TSPAN33;ZNF254;ZNF678
Baseline	CRISPLD2-KD	Up-regulated	TRANSFAC	M05794	3.17	0.0931	ZNF621 (directAnnotation).		15	ALDH5A1;CDON;DDX3Y;HOXA5;IL1RAP;LRFN1;MANEAL;OTUD6B;OXTR;SHF;SMO;STRBP;ZBTB18;ZNF678;ZNF681
Baseline	CRISPLD2-KD	Up-regulated	TRANSFAC	M07061	3.1	0.0917	POU4F3 (directAnnotation).		26	ADGRL1;ARHGDIG;CBLN2;CELF2;CLDN1;CSGALNACT2;DENND5B;DRAM1;DUSP8;EGR1;FAM174B;GJA5;GNPNAT1;GPR63;NET1;OTUD6B;OXTR;RAB6B;RASA2;SATB2;SHF;TSPAN33;ZNF254;ZNF367;ZNF678;ZNF681
Baseline	CRISPLD2-KD	Up-regulated	TRANSFAC	M00209	3.49	0.0989	NFYA	FOXI1 (inferredBy_MotifSimilarity).	13	CELF2;DUSP8;IL1RAP;IL24;MRPL50;NET1;NTN1;SATB2;ZNF138;ZNF254;ZNF678;ZNF681;ZNF91
Baseline	CRISPLD2-KD	Up-regulated	TRANSFAC	M00209	3.49	0.0989	NFYB	FOXI1 (inferredBy_MotifSimilarity).	13	CELF2;DUSP8;IL1RAP;IL24;MRPL50;NET1;NTN1;SATB2;ZNF138;ZNF254;ZNF678;ZNF681;ZNF91
Baseline	CTTN-KD	Down-regulated	TRANSFAC	M07323	4.28	0.0661	IRF4 (directAnnotation).	STAT1; STAT2 (inferredBy_MotifSimilarity).	107	ANP32E;APOL6;ATAD2;ATP8B2;ATXN3;BAZ2B;BCL2;BRCA1;CA5B;CARF;CARNMT1;CAST;CD2AP;CD55;CDK6;CEP55;CEPT1;CMPK2;CRIM1;CSF1R;CXCL12;CXCL5;DDX58;DDX60;DDX60L;DEPDC1;DGKG;DLL4;DTX3L;EDEM1;EDN1;EIF4EBP2;EPSTI1;ERG;FAM204A;FBXW7;FGGY;FIGN;G2E3;GADD45B;GCNT2;GINS1;GRAP;HECW2;HIPK3;IFI44L;IFI6;IFIH1;IFIT1;IFIT2;IFIT3;IFITM1;ISG15;JPH2;KLHL28;KLHL42;LMNB1;MBOAT1;MEF2A;METAP1;MITF;MMRN1;MX1;MX2;NBEAL1;NEDD9;NFI…
Baseline	CTTN-KD	Down-regulated	TRANSFAC	M00145	3.5	0.06	POU3F2 (directAnnotation).		70	ACBD5;AGGF1;AHNAK;ATAD2;ATP8B2;BRD3;CARF;CARNMT1;CEP55;CEPT1;CHD7;CRIM1;DDHD2;DICER1;DLL4;EEF2K;EIF4EBP2;EIF5B;ETS1;FIGN;FRAT2;GAN;GCNT2;GJA5;GTF2A2;HDAC4;HECW2;HERC3;HIPK3;IPMK;ISG15;KIF14;LMNB1;MEX3A;MITF;MTSS1;NAP1L2;NREP;NUAK1;NUDT6;OAS3;OIP5-AS1;PCBP1;POU2F1;PTPRK;RAB12;RAI14;RBPMS2;RMND5A;SGO2;SHH;SLC12A6;SLC7A2;SPCS3;SPIDR;ST6GAL2;STAT3;STX2;SWAP70;TCAF2;TCAIM;TERF1;TMEM181;TMEM19;UNC5B;VA…
Baseline	CTTN-KD	Down-regulated	TRANSFAC	M08886	3.35	0.0587	IRF4 (directAnnotation).		177	ACBD5;ADAMTS5;ANGEL1;ANGPT2;ATAD2;ATP8B2;ATXN3;BACH1;BAZ2B;BIRC2;BIRC3;BRCA1;BRD3;CA5B;CAB39;CARF;CARNMT1;CAST;CCDC15;CCL5;CDC25A;CDK19;CDK6;CDKN2D;CEP44;CEP55;CEPT1;CHAF1B;CIT;CMPK2;COL15A1;CRIM1;CSF1R;CXCR4;DDHD2;DDX58;DDX60;DDX60L;DGKG;DICER1;DKK2;DLL4;DTWD2;EDEM1;EDN1;EIF4EBP2;EMP1;EPG5;ERG;ERO1B;FBXW7;FGGY;FRYL;FUT4;G2E3;GADD45B;GAN;GCNT2;GHR;GINS1;GJA5;GK5;GPAM;GRAP;HECW2;HELLS;HERC3;HIPK3;…
Baseline	CTTN-KD	Down-regulated	TRANSFAC	M01281	3.33	0.0586	NFATC2 (directAnnotation).		56	ANGEL1;ANGPT2;ARL6IP1;BCL2;BIRC2;BRCA1;BUB3;C18orf54;CARF;CCL5;CENPH;CRIM1;DDX58;DKK2;DUS1L;EDEM1;FBXW7;FRA10AC1;FRYL;G2E3;GADD45B;GINS1;GJA5;HECW2;HIPK3;IFIT3;IGF1R;IL11;ISG15;KBTBD2;KDELR2;LMNB1;LPP;MIS18BP1;MMRN1;NLGN4Y;NREP;NUDT12;OSTM1;PHACTR2;PHTF1;PLAGL1;PPP1R13L;RASGRP3;RHOJ;SCARF1;SCOC;SIGLEC15;SNX30;SOCS6;SPIRE1;STX16;SYNE2;TCAIM;UBE2W;USP51
Baseline	CTTN-KD	Down-regulated	TRANSFAC	M03875	3.3	0.0584	IRF5 (directAnnotation).		161	ACVR2A;ADAMTS5;ADCY4;ANKRD12;ATAD2;ATP8B2;ATRX;ATXN3;B3GALT4;BACH1;BAZ2B;BRCA1;BRD3;CARF;CARNMT1;CDH11;CDK6;CDKN2D;CENPA;CENPH;CENPI;CEP126;CEP55;CHAF1B;CIT;CMPK2;CPEB4;CRIM1;CSF1R;CXCL12;CXCR4;DDX58;DDX60;DDX60L;DGKG;DICER1;DLL4;DSC3;DTWD2;DTX3L;EDEM1;EPSTI1;ERG;ERO1B;FAM111B;FAM76A;FBXW7;FOXS1;FRYL;FUT4;G2E3;GADD45B;GCNT2;GHR;GINS1;GJA5;GOLIM4;GPR155;GRAMD1C;GRAP;GTF2H2C;HECW2;HERC3;HIPK3;IFI44…
Baseline	CTTN-KD	Down-regulated	TRANSFAC	M12586	3.15	0.0572	MYBL2 (directAnnotation).		209	ACBD5;ACVR2A;ADCY4;AGGF1;ANGEL1;APLN;ARHGAP11A;ARHGEF39;ASH2L;ATAD2;B3GALNT2;BCL2;BNIP3L;BRD3;BRIP1;BTBD8;C18orf54;CA5B;CARF;CARNMT1;CAST;CBL;CCDC68;CDK19;CDK6;CDKN2D;CENPA;CEP295;CEP44;CEP55;CEP97;CEPT1;CIT;CKAP2L;CLDN12;CLK1;CPEB4;CREB1;CREB5;CXCL5;DCAF7;DDIAS;DDX3Y;DDX60L;DEPDC1;DEPDC1B;DICER1;DNAL1;DTD2;DTWD2;ECT2;EEF2K;EML4;EMP1;ENTPD1;ERCC6L;ERG;ESM1;EXO1;EXTL2;FBXO36;FBXO48;FBXW7;FGF1;FGF1…
Baseline	CTTN-KD	Down-regulated	TRANSFAC	M01886	3.11	0.0568	NFATC3 (directAnnotation).		46	ANGEL1;ANGPT2;ARL6IP1;BCL2;BIRC2;BUB3;CARF;CCL5;CENPH;CRIM1;DDX58;DKK2;DLL4;DUS1L;FBXW7;FRA10AC1;FRYL;G2E3;GADD45B;GJA5;HECW2;HELLS;HIPK3;IGF1R;IL11;ISG15;KBTBD2;KDELR2;LMNB1;LPP;MMRN1;NLGN4Y;NREP;PHACTR2;PLAGL1;PPP1R13L;PPP1R16B;RASGRP3;SGO2;SIGLEC15;SNX30;SOCS6;SPIRE1;STX16;SYNE2;UBE2W
Baseline	CTTN-KD	Down-regulated	TRANSFAC	M01279	3.08	0.0566	IRF3 (directAnnotation).		127	ADAMTS5;ANGEL1;APOL6;ATAD2;ATP8B2;B3GALNT2;B3GALT4;BIRC3;BUB3;CA5B;CARNMT1;CAST;CCL5;CCNE2;CD2AP;CIT;CMPK2;CRIM1;CSF1R;DDX58;DDX60;DDX60L;DGKG;DKK2;DLL4;DNAL1;DTX3L;EDEM1;ERG;ERO1B;ETS1;EXTL2;FIGN;FRYL;FYTTD1;G2E3;GADD45B;GCNT2;GINS1;GJA5;GPAM;GPR155;HECW2;HIPK3;IFI44L;IFIT1;IFIT2;IFIT3;IGF1R;IL11;IQGAP2;IRF9;ISG15;ISLR2;ITGA2;ITGB8;ITPR2;JPH2;KBTBD2;KDELR2;KLHL2;KLHL3;KLHL42;LINC01503;LRRCC1;MAT…
Baseline	CTTN-KD	Down-regulated	TRANSFAC	M00486	3.04	0.0563	PAX2 (directAnnotation).		112	ANKRD12;ANKRD37;ANP32E;ATAD2;BACH1;BARD1;BIRC2;BLOC1S6;BNIP3L;BRD3;BRIP1;CA5B;CARF;CARNMT1;CAST;CCDC68;CD2AP;CDK6;CDKN2D;CEP126;CEP55;CEPT1;CHD7;CREB1;CRIM1;CXCL5;CXCR4;DDHD2;DICER1;DLL4;DSC3;EIF4EBP2;EPG5;EXTL2;FBXO36;FBXW7;FGF2;FIGN;FNIP2;FRYL;G2E3;GADD45B;GAN;GINS1;GJA5;GOLIM4;GTF2A2;HECW2;HERC3;HIPK3;HPSE;IFIH1;IFIT1;IFITM1;IGF1R;ISG15;ITPR1;KRR1;LINC01503;LMNB1;LRCH2;MAGI1;NAA30;NBEAL1;NFIX;…
Baseline	CTTN-KD	Down-regulated	TRANSFAC	M03793	3.02	0.0561	IRF7 (directAnnotation).		47	APOL6;ATP8B2;B3GALNT2;CARNMT1;CIT;CMPK2;DDX58;DDX60;DLL4;FRYL;FUT4;G2E3;GADD45B;GJA5;HECW2;HIPK3;IFIH1;IFIT1;IFIT2;IGF1R;IQGAP2;ISG15;JPH2;KBTBD2;KDELR2;KLHL42;MEF2A;MMRN1;MX1;MX2;NBEAL1;NEDD9;NFIX;OAS2;OAS3;PAK3;PCDH17;RAB12;SGO2;SLC12A6;SLC35F5;SOCS6;ST3GAL5;ST3GAL6;TET2;TMPO;TMTC2
Baseline	CTTN-KD	Down-regulated	TRANSFAC	M03555	3.01	0.0561	NFATC2 (directAnnotation).		38	ANGPT2;BCL2;BIRC2;BUB3;CENPH;CRIM1;DDX58;DKK2;DUS1L;FRA10AC1;FRYL;G2E3;GADD45B;GJA5;HECW2;HIPK3;IGF1R;IL11;ISG15;KBTBD2;KDELR2;LPP;NLGN4Y;NREP;NUDT12;PHACTR2;PHTF1;PPP1R13L;RASGRP3;SCOC;SIGLEC15;SNX30;SOCS6;SPIRE1;STX16;SYNE2;TCAIM;UBE2W
Baseline	CTTN-KD	Down-regulated	TRANSFAC	M01281	3.33	0.0586	ILF2		56	ANGEL1;ANGPT2;ARL6IP1;BCL2;BIRC2;BRCA1;BUB3;C18orf54;CARF;CCL5;CENPH;CRIM1;DDX58;DKK2;DUS1L;EDEM1;FBXW7;FRA10AC1;FRYL;G2E3;GADD45B;GINS1;GJA5;HECW2;HIPK3;IFIT3;IGF1R;IL11;ISG15;KBTBD2;KDELR2;LMNB1;LPP;MIS18BP1;MMRN1;NLGN4Y;NREP;NUDT12;OSTM1;PHACTR2;PHTF1;PLAGL1;PPP1R13L;RASGRP3;RHOJ;SCARF1;SCOC;SIGLEC15;SNX30;SOCS6;SPIRE1;STX16;SYNE2;TCAIM;UBE2W;USP51
Baseline	CTTN-KD	Down-regulated	TRANSFAC	M03555	3.01	0.0561	ILF2		38	ANGPT2;BCL2;BIRC2;BUB3;CENPH;CRIM1;DDX58;DKK2;DUS1L;FRA10AC1;FRYL;G2E3;GADD45B;GJA5;HECW2;HIPK3;IGF1R;IL11;ISG15;KBTBD2;KDELR2;LPP;NLGN4Y;NREP;NUDT12;PHACTR2;PHTF1;PPP1R13L;RASGRP3;SCOC;SIGLEC15;SNX30;SOCS6;SPIRE1;STX16;SYNE2;TCAIM;UBE2W
Baseline	CTTN-KD	Up-regulated	TRANSFAC	M02280	3.87	0.0646	JUN (directAnnotation).		22	ABHD5;ARHGEF4;ASIC1;BMPER;DCLK1;DENND5B;DIRAS1;ELFN1;EREG;GNPNAT1;HDAC9;KCND1;KRTAP2-3;NEDD4;NR3C2;OSBP2;PAPPA;PIANP;RGS20;S1PR2;TSPAN10;TTC39C
Baseline	CTTN-KD	Up-regulated	TRANSFAC	M06939	3.46	0.0608	ZBTB11 (directAnnotation).		28	ACCS;ACP7;ACSS1;AMIGO1;BCRP2;BMPER;CACHD1;CLDN1;CPNE7;DCLK1;FAM131C;FLVCR2;FZD5;GPRC5B;HAS3;KIAA0895;MARVELD1;MED28;MT1E;NEDD4;PEG10;PIM2;PRR16;RND2;SEMA3B;SLC6A8;SPIRE2;SPRY2
Baseline	CTTN-KD	Up-regulated	TRANSFAC	M06782	3.44	0.0607	ZNF225 (directAnnotation).		19	ACP7;CBLN2;COLGALT2;DENND5B;DTNA;EML2-AS1;FBXO27;GPR3;ICAM5;KIAA0895;KRTAP2-3;KRTAP7-1;NIPAL1;NRROS;OCRL;PAPPA-AS1;PHKA1;RGS20;SMIM4
Baseline	CTTN-KD	Up-regulated	TRANSFAC	M02280	3.87	0.0646	FOS		22	ABHD5;ARHGEF4;ASIC1;BMPER;DCLK1;DENND5B;DIRAS1;ELFN1;EREG;GNPNAT1;HDAC9;KCND1;KRTAP2-3;NEDD4;NR3C2;OSBP2;PAPPA;PIANP;RGS20;S1PR2;TSPAN10;TTC39C
Baseline	DSTN-KD	Down-regulated	TRANSFAC	M04905	5.11	0.0727	E2F4 (directAnnotation).		178	AGPAT4;AIFM2;AMIGO3;ANKRD46;ANLN;APBB1;APLN;APOL4;ARHGAP11A;ARL17B;ATAD2;AURKB;B3GALNT2;B3GNT2;BNIP3L;BRCA2;BRI3BP;BRIP1;BUB1;BUB1B;CBLN2;CBX1;CCDC134;CCDC18;CCL2;CCNB2;CDC20;CDC25C;CDC37L1;CDC45;CDCA4;CDCA5;CDK1;CDKN2C;CDKN2D;CENPE;CENPN;CEP55;CKAP2L;CLDN12;CNTNAP3;CNTNAP3B;CNTNAP3P2;COBLL1;COL8A1;CPEB4;CSNK2A1;CXorf38;DDAH1;DDIAS;DEPDC1;DEPDC1B;DERL1;DLGAP5;DNA2;DNAJC27;DUSP16;DUT;DYRK3;E2F3;ED…
Baseline	DSTN-KD	Down-regulated	TRANSFAC	M07323	4.87	0.0708	IRF4 (directAnnotation).	STAT1; STAT2 (inferredBy_MotifSimilarity).	175	ABCC9;ADAMTS18;AGO4;AGPAT4;AK4;ANLN;APOBEC3B;APOL4;APOL6;ARHGAP19;ARL17B;ASB1;ATAD2;AZIN2;B3GALNT1;BAHD1;BRCA2;BRI3BP;BRSK1;BUB1;CACNA2D3;CALCRL;CARD8;CCDC134;CCNB1;CCNE2;CDKN2C;CEMIP;CENPJ;CEP55;CMPK2;CNTNAP3;CNTNAP3B;COBLL1;COL8A1;CSNK1A1;CSNK2A1;CXCL3;CXCR4;DDX58;DDX60;DEPDC1;DHX58;DLL4;DNAJC9;DPYD;DTX3L;DUT;EDN1;EDNRB;EHF;EIF2AK2;EMCN;EML2;EPSTI1;ESCO2;ESPL1;F3;FANCM;FBXO5;FGD4;FICD;GALNT10;G…
Baseline	DSTN-KD	Down-regulated	TRANSFAC	M03793	4.16	0.0649	IRF7 (directAnnotation).		76	AK4;APOBEC3B;APOL6;B3GALNT1;B3GALNT2;BRI3BP;CARD8;CDK1;CENPJ;CMPK2;COBLL1;DDX58;DDX60;DLL4;DTX3L;DYRK3;EHF;EIF2AK2;ESCO2;F3;FBXO5;GINS1;GJA5;GRPEL1;HIPK3;IFI44L;IFIH1;IFIT1;IFIT2;IFIT3;IGFBP6;IKZF2;IL11;IRF7;ISG15;JPH2;KLHL8;LMNB1;MATN3;MBNL3;MKI67;MMRN1;MX1;MX2;MYLIP;NDRG4;NR3C1;NRARP;NTN1;OAS2;OAS3;PDIA4;PELI2;PLEKHA3;PPP1CA;PRDM1;RAB12;RBMS1;RMND5A;RNF38;SGO2;SLC15A3;SLC19A1;SLC7A2;STAT1;TACC1…
Baseline	DSTN-KD	Down-regulated	TRANSFAC	M12586	4.12	0.0645	MYBL2 (directAnnotation).		184	AGPAT4;AIFM2;AMIGO3;ANKRD46;ANLN;APBB1;APLN;ARHGAP11A;ASB1;ATAD2;AURKB;B3GALNT2;B3GNT2;BMP2;BNIP3L;BRCA2;BRI3BP;BRIP1;BUB1B;CBLN2;CBX1;CCDC134;CCDC82;CCL2;CCL7;CCNB2;CDC20;CDC25C;CDC37L1;CDC45;CDCA4;CDK1;CDKN2C;CDKN2D;CDKN3;CENPE;CENPF;CENPN;CEP152;CEP55;CEP97;CKAP2L;CNTNAP3;CNTNAP3B;CNTNAP3P2;COBLL1;COL8A1;CPEB4;CSF3;CSNK2A1;CXorf38;DDAH1;DDIAS;DDX11;DEPDC1;DEPDC1B;DLGAP5;DNA2;DNAJC27;DNAJC9;DUS…
Baseline	DSTN-KD	Down-regulated	TRANSFAC	M03875	4	0.0635	IRF5 (directAnnotation).		132	ADAMTS18;AGPAT4;AIFM2;AK4;APBB1;APOBEC3B;APOL4;ATAD2;B3GALNT1;B3GNT2;BRI3BP;BTG3;BUB1;CARD8;CCL2;CDK1;CDKN2C;CDKN2D;CEMIP;CENPE;CENPI;CENPJ;CENPN;CEP55;CMPK2;CPEB4;CSNK1A1;CXCR4;DCP1A;DDX58;DDX60;DLL4;DNA2;DPYD;DTX3L;DUT;DYRK3;E2F2;EHF;EIF2AK2;EMCN;EPSTI1;EREG;F3;FAM111B;FANCM;FBXO5;FGD4;GALNT10;GINS1;GJA5;GNE;GOLGA3;HIPK3;HMMR;HSD11B1;IFI44L;IFIH1;IFIT1;IFIT2;IFIT3;IFITM1;IGFBP6;IKZF2;IRF7;IRF9;…
Baseline	DSTN-KD	Down-regulated	TRANSFAC	M03805	3.68	0.0609	YBX1 (directAnnotation).		133	ADAMTS15;ADAMTS4;ARHGAP19;ARL17B;ARRDC4;ASPM;ATAD2;ATP6V1C1;AURKA;AURKB;B3GALNT2;BACE1-AS;BAHD1;BLM;BUB1;CCNB1;CCNB2;CDC25C;CDC45;CDC6;CDCA2;CDCA3;CDCA4;CDK1;CDKN2D;CDKN3;CENPF;CENPI;CKAP2L;CLSPN;CNTNAP3;CNTNAP3P2;COBLL1;COL10A1;CPEB1;CSNK2A3;CXCL8;DCBLD2;DDAH1;DDIAS;DLGAP5;DUT;E2F3;EHF;ELMOD2;EML2;ENTPD7;ERCC6L;ESCO2;FAM111B;FAM72B;FAM72C;FAM72D;FAM91A1;FBXO5;FEM1A;FGD4;FICD;GINS1;GJA5;GNE;GREM2…
Baseline	DSTN-KD	Down-regulated	TRANSFAC	M03862	3.67	0.0608	YBX1 (directAnnotation).	NFYC; PBX3 (inferredBy_MotifSimilarity).	166	ADAM9;ADAMTS15;ADAMTS4;AGO2;ANKRD46;APBB1;APOL4;APOL6;ARHGAP19;ARL17B;ARRDC4;ASPM;ATAD2;AURKA;AURKB;BAHD1;BLM;BRIP1;BTG3;BUB1;CCNB1;CCNB2;CDC20;CDC25C;CDC45;CDC6;CDCA2;CDCA4;CDK1;CDKN2D;CDKN3;CENPF;CENPI;CENPK;CEP152;CEP55;CEP97;CKAP2L;CLSPN;CXCL8;DCBLD1;DCBLD2;DDIAS;DLGAP5;DLL4;DUSP16;E2F1;E2F3;EHF;EML2;ENTPD7;ERCC6L;ESCO2;ESPL1;F3;FAM111B;FAM174A;FAM72B;FAM72C;FAM72D;FAM83D;FANCM;FBXO5;FEM1B;FG…
Baseline	DSTN-KD	Down-regulated	TRANSFAC	M01253	3.6	0.0603	CNOT3 (directAnnotation).		163	AK4;AMIGO3;ANLN;APBB1;APLN;ARFGAP2;ARHGAP19;ARL17B;ARRDC4;ASB1;AURKB;B3GALNT1;B3GALNT2;B4GALT1;BNIP3L;BRI3BP;BUB1;C17orf58;CACNA2D3;CASP7;CBFB;CCNE2;CDC25C;CDC37L1;CDC45;CDK1;CDKN3;CEMIP;CENPE;CEP55;CKAP2L;CLDND1;CNTNAP3;CNTNAP3B;CNTNAP3P2;CXCR4;DCBLD2;DCP1A;DENND6A;DEPDC1;DEPDC1B;DHRS11;DLD;DNAJC9;DSEL;DUSP16;E2F1;E2F3;ELMOD2;ENO2;ENTPD7;EPSTI1;ESPL1;EXOC2;FAM83D;FAM91A1;FBXO5;GCH1;GK5;GOLGA3;GR…
Baseline	DSTN-KD	Down-regulated	TRANSFAC	M01279	3.38	0.0585	IRF3 (directAnnotation).		113	AGPAT4;AK4;ANKRD46;APOBEC3B;APOL6;ARHGAP11A;ATAD2;B3GALNT2;BRI3BP;CCL7;CCNE2;CDC25C;CDKN2C;CEMIP;CENPJ;CMPK2;COBLL1;COL8A1;DDX11;DDX58;DDX60;DLL4;DNA2;DNAJC9;DPYD;DTX3L;DUSP16;DUT;DYRK3;EHF;ESCO2;FAM87B;FANCM;GINS1;GJA1;GJA5;GK5;GOLGA3;HILPDA;HIPK3;HMMR;HOXA4;IFI44L;IFIT1;IFIT2;IFIT3;IGFBP6;IKZF2;IL11;IL18BP;IPO9;IRF7;IRF9;ISG15;ITGB8;JPH2;KLHL3;KLHL8;MATN3;MBNL3;MKI67;MMRN1;MX1;MYLIP;NAV3;NDC1;N…
Baseline	DSTN-KD	Down-regulated	TRANSFAC	M04855	3.33	0.058	IRF4 (directAnnotation).		53	APBB1;AURKB;AZIN2;BUB1B;CDC37L1;CDKN2D;CEMIP;CEND1;CPEB1;CXCR4;DTX3L;DUSP16;E2F3;EDNRB;EREG;ESPL1;FAM91A1;FICD;GXYLT1;HAS1;IFITM1;IRF7;IRF9;KDM7A;KIF11;KIF14;KIF2C;KIF4A;KNTC1;LMO4;LMOD1;MBNL3;MMS22L;NDRG4;NIPA1;NOL11;PARP9;PDE3A;PDIA4;PLEKHA3;POU2F1;PRDM1;PSMC3IP;RAB12;RASSF2;RDX;STK26;TICRR;TRMT10A;USP18;ZCCHC24;ZNF365;ZWINT
Baseline	DSTN-KD	Down-regulated	TRANSFAC	M01199	3.21	0.057	TRIM28 (directAnnotation).		171	AK4;ANLN;APBB1;APEH;APH1B;APLN;ARFGAP2;ARHGAP19;ARL17B;ATAD2;AZIN2;B3GALNT1;B3GALNT2;B4GALT1;BRSK1;BUB1;C17orf58;CARD8;CBFB;CBLN2;CBX1;CCL7;CCNB2;CCNE2;CDC20;CDC25C;CDK1;CDKN2C;CENPE;CENPF;CENPN;CEP55;CEP97;CLDND1;CLN8;CNKSR2;CPEB1;CSF3;CSNK1A1;CSNK2A1;CXCR4;DCBLD2;DDIAS;DDX11;DDX60;DEPDC1;DEPDC1B;DHRS11;DLGAP5;DNAJC27;DNAJC9;DSEL;DSTN;DSTNP2;DUSP16;DUT;DYNC1LI2;E2F3;EFNB3;EIF2AK2;ELMOD2;ENTPD7;E…
Baseline	DSTN-KD	Down-regulated	TRANSFAC	M00216	3.04	0.0557	TBP (directAnnotation).		72	AURKB;BRCA2;BRI3BP;CBX1;CCDC134;CCL7;CDC45;CDKN2C;CEMIP;CENPE;CEP55;CKAP2L;COBLL1;COL8A1;CSDC2;CSNK1A1;CXCR4;DDX58;DSEL;DUSP16;DYRK3;EHF;F3;FBXO5;FRS2;GCH1;GOLGA3;HELLS;HIPK3;HMGN2;INSIG1;IRF7;ITPR1;JARID2;KDM7A;KLHL8;LIPG;LMNB1;LMOD1;MAFG;MFSD2A;MT1E;NR3C1;NRARP;NREP;PELI2;PID1;PKMYT1;PLEKHA1;PLEKHA3;POU2F1;PPTC7;PTGS2;RAB12;RGCC;RICTOR;RNF38;SLC25A24;SLC35G1;SLC36A1;SLC7A1;TACC1;TFRC;TGFB3;TICR…
Baseline	DSTN-KD	Down-regulated	TRANSFAC	M00209	3.03	0.0556	NFYC (directAnnotation).	FOXI1 (inferredBy_MotifSimilarity).	47	ADAMTS4;ARL17B;ATAD2;AURKA;BAHD1;CCNB2;CDC25C;CDC6;CDCA2;CDCA4;CDK1;CDKN2D;CDKN3;CENPI;DUT;E2F3;EHF;FAM72B;FGD4;FICD;GNE;HMGB2;IFIT1;KCTD9;KIF14;KIF18B;LIPG;MCM10;MTFR2;NTN1;ORC6;PDIA4;RACGAP1;RDX;RMND5A;RSAD2;SCML1;SLC4A8;SPC25;STARD4;STC1;STIL;TM9SF3;TOP2A;UBE2C;USP1;WDCP
Baseline	DSTN-KD	Down-regulated	TRANSFAC	M00679	3.05	0.0558	NR2E1 (inferredBy_Orthology).		166	ADAMTS15;ADAMTS18;AK4;ANKRD46;ANLN;APBB1;APH1B;APOL4;ARHGAP11A;ASPM;ATAD2;ATP6V1G1;AURKB;AZIN2;B3GALNT1;BRI3BP;BRIP1;BRSK1;CARD8;CBX1;CCDC134;CCNA2;CDC20;CDC25C;CDCA2;CDKN2C;CEMIP;CENPI;CENPJ;CENPN;CKAP2L;CLDND1;CNTNAP3;CNTNAP3B;COBLL1;CSNK1A1;CSNK2A1;CXorf38;DEPDC1;DLL4;DPYD;DSEL;DTX3L;DYNC1LI2;DYRK3;EBF3;EDNRB;EFNB3;ERCC6L;EREG;ESCO2;ESPL1;F3;FAM72B;FAM83D;FBXL19-AS1;FBXO5;FGD4;GCH1;GJA5;GK5;GT…
Baseline	DSTN-KD	Down-regulated	TRANSFAC	M00216	3.04	0.0557	TAF6		72	AURKB;BRCA2;BRI3BP;CBX1;CCDC134;CCL7;CDC45;CDKN2C;CEMIP;CENPE;CEP55;CKAP2L;COBLL1;COL8A1;CSDC2;CSNK1A1;CXCR4;DDX58;DSEL;DUSP16;DYRK3;EHF;F3;FBXO5;FRS2;GCH1;GOLGA3;HELLS;HIPK3;HMGN2;INSIG1;IRF7;ITPR1;JARID2;KDM7A;KLHL8;LIPG;LMNB1;LMOD1;MAFG;MFSD2A;MT1E;NR3C1;NRARP;NREP;PELI2;PID1;PKMYT1;PLEKHA1;PLEKHA3;POU2F1;PPTC7;PTGS2;RAB12;RGCC;RICTOR;RNF38;SLC25A24;SLC35G1;SLC36A1;SLC7A1;TACC1;TFRC;TGFB3;TICR…
Baseline	DSTN-KD	Down-regulated	TRANSFAC	M00209	3.03	0.0556	NFYA	FOXI1 (inferredBy_MotifSimilarity).	47	ADAMTS4;ARL17B;ATAD2;AURKA;BAHD1;CCNB2;CDC25C;CDC6;CDCA2;CDCA4;CDK1;CDKN2D;CDKN3;CENPI;DUT;E2F3;EHF;FAM72B;FGD4;FICD;GNE;HMGB2;IFIT1;KCTD9;KIF14;KIF18B;LIPG;MCM10;MTFR2;NTN1;ORC6;PDIA4;RACGAP1;RDX;RMND5A;RSAD2;SCML1;SLC4A8;SPC25;STARD4;STC1;STIL;TM9SF3;TOP2A;UBE2C;USP1;WDCP
Baseline	DSTN-KD	Down-regulated	TRANSFAC	M00209	3.03	0.0556	NFYB	FOXI1 (inferredBy_MotifSimilarity).	47	ADAMTS4;ARL17B;ATAD2;AURKA;BAHD1;CCNB2;CDC25C;CDC6;CDCA2;CDCA4;CDK1;CDKN2D;CDKN3;CENPI;DUT;E2F3;EHF;FAM72B;FGD4;FICD;GNE;HMGB2;IFIT1;KCTD9;KIF14;KIF18B;LIPG;MCM10;MTFR2;NTN1;ORC6;PDIA4;RACGAP1;RDX;RMND5A;RSAD2;SCML1;SLC4A8;SPC25;STARD4;STC1;STIL;TM9SF3;TOP2A;UBE2C;USP1;WDCP
Baseline	DSTN-KD	Up-regulated	TRANSFAC	M00630	3.31	0.069	FOXM1 (directAnnotation).		52	ABAT;ABHD5;AGMAT;ANK1;ARHGAP20;ASIC1;BBC3;C12orf56;CCND2;CDC14B;CSGALNACT2;DENND2D;DENND5B;DOK5;DRAM1;GNPNAT1;GRK3;JDP2;LAYN;MARVELD1;MBTD1;MXRA8;NAA50;NAV2;NEDD4;NIPAL1;OIP5-AS1;PAPPA;PARD6G;PLAG1;PLIN2;PPARG;PPP1R3C;PTGFR;PTPRD;REEP6;RHOBTB1;SATB2;SESN1;SGMS2;SHISA3;SLC47A1;SMAD9;SRRM3;STRADB;SYNGR1;SYNM;SYT14;TCEA3;TMEM86A;TNFAIP8L3;WHRN
Baseline	DSTN-KD	Up-regulated	TRANSFAC	M06363	3.28	0.0686	ZNF730 (directAnnotation).		57	AMOT;ANK1;APAF1;ARHGAP20;ARRB1;BAMBI;CACHD1;CCND2;CDC14B;CELF2;CRABP2;CREBRF;CYP27A1;DENND2D;EOGT;ESR1;FLRT2;GPR63;GRIN2A;HLA-DMA;IL1RAP;KCNN4;KLF2;KRTAP2-3;LENG9;LURAP1L;MEST;MXRA8;NEDD4;P2RY6;PAPPA;PLPP2;PPARG;PYCARD;RAB15;RAB40B;RBPMS2;REV3L;SATB2;SCN1B;SESN1;SLC43A2;SLC4A11;SMAD9;SOS2;SPON2;SRRM3;SSU72;STAT5A;STMN3;STRADB;TCEA3;TRAF1;TRIM8;USP49;ZBTB20;ZNF467
Baseline	DSTN-KD	Up-regulated	TRANSFAC	M07464	3.24	0.0683	PKNOX1 (directAnnotation).		12	ARHGEF3;GRK3;JDP2;LENG9;MXD4;PARD6G;PLIN2;RHOBTB1;SHISA3;SYNM;SYT14;ZNF141
Baseline	DSTN-KD	Up-regulated	TRANSFAC	M02905	3.57	0.0717	SOX18 (inferredBy_Orthology).		68	ABHD5;AGMAT;ANK1;ASIC1;C12orf56;CACHD1;CCND2;CDC14B;CELF2;CREBRF;CYP27A1;CYS1;DENND1B;DENND2D;DENND5B;DOK5;EOGT;FAM131C;FOXRED2;GGACT;GHR;GNPNAT1;GYG2;IL1RAP;JDP2;KLF2;KLF4;LENG9;MEST;MXRA8;NAA50;NAV2;NEDD4;OIP5-AS1;PARD6G;PLAG1;PLEK2;PLIN2;PPARG;PPP1R3C;PTGFR;PTPRD;RBM24;RBPMS2;REV3L;RHOBTB1;ROR1;RTN4RL2;S1PR2;SATB2;SESN1;SGK3;SHISA3;SMAD9;SOX12;SPON2;SRRM3;SYNM;SYT14;TCEA3;TLR2;TMEM86A;TNFAIP8L…
Baseline	FHL1-KD	Down-regulated	TRANSFAC	M03862	3.47	0.0555	YBX1 (directAnnotation).	NFYC; PBX3 (inferredBy_MotifSimilarity).	353	ABAT;ABCA9;ADAM12;ADAMTS4;ADAMTSL1;ALAD;ALDH1L2;ALDH6A1;AMIGO2;ANK3;ANO3;APOL3;ARHGAP19;ARHGAP26;ARHGAP33;ARHGEF4;ARHGEF9;ARL15;ARRDC4;ASF1B;ASPM;ATAD2;ATF7IP;ATG9A;ATP9A;AURKA;BLM;BRIP1;BTBD2;BUB1;C21orf58;C2orf88;C4orf46;CACNB1;CALD1;CASP2;CBX5;CCNB2;CCND2;CCNF;CDC25C;CDC42BPB;CDC45;CDC6;CDCA2;CDCA8;CDH11;CDH18;CDK1;CDK19;CDKN3;CDR2;CENPA;CENPF;CENPI;CENPM;CHAF1A;CHD6;CHSY1;CIT;CIZ1;CKAP2;CKAP2…
Baseline	FHL1-KD	Down-regulated	TRANSFAC	M04905	3.23	0.054	E2F4 (directAnnotation).		316	AAK1;ACSF2;ACSL5;ADAMTS10;ADCY4;ADCY7;AFF2;AGTR1;AKAP5;AMOT;ANLN;ANPEP;ANTXR1;APBB2;ARHGAP11A;ARHGEF39;ARHGEF4;ARID5B;ARPIN;ASB16-AS1;ASF1B;ATAD2;ATAD5;ATOH8;AURKB;B4GALNT1;BCL2;BFSP1;BIRC5;BMF;BORA;BRIP1;BUB1B;C18orf54;C19orf54;C21orf58;CACNA1A;CACNA1C;CADPS2;CARMIL2;CBX5;CCDC18;CCDC92;CCL2;CCNF;CCSER2;CDC14B;CDC20;CDC25C;CDC45;CDCA5;CDCA7;CDCA8;CDK1;CDK6;CDKN2C;CDR2;CDT1;CENPA;CENPE;CENPN;CENPO…
Baseline	FHL1-KD	Down-regulated	TRANSFAC	M00632	3.11	0.0532	GATA4 (directAnnotation).		244	ABLIM1;ABR;ACSL1;ADAM10;ADAMTS12;ADAMTS4;ADAMTS5;AKAP5;AKAP7;ALAD;ANK1;ANK3;ANKH;APBB2;APBB3;ARHGEF4;ARHGEF6;ARHGEF9;ARMCX2;ASB16-AS1;ATP2A3;B4GALNT1;BAALC;BFSP1;BMF;BNC2;BTBD2;C18orf54;C1orf112;CADPS2;CALHM2;CARD11;CARMN;CASKIN2;CCDC149;CCDC6;CCL7;CCND2;CDC25C;CDH4;CDK16;CDK6;CDT1;CENPJ;CENPN;CFL2;CHD3;CHSY1;CIZ1;CKAP2;CNTRL;CRACR2A;CRIM1;CSGALNACT1;CSNK1G3;CST1;CTTNBP2NL;CXXC5;DAGLA;DCTN4;DEXI;…
Baseline	FHL1-KD	Down-regulated	TRANSFAC	M00687	3.09	0.0531	NFYC (directAnnotation). NFYA (inferredBy_Orthology).		108	ABAT;ADAMTS4;ADAMTSL1;ALDH6A1;ARHGAP33;ARL15;ASPM;BTBD2;BTN3A1;CALD1;CCNB2;CCNF;CDC6;CDCA2;CDH11;CDH18;CDK1;CDK19;CDKN3;CENPI;CKS2;CTF1;DEXI;DLX2;DNAJC12;DNAJC3;DNM2;EIF2AK3;ERV3-1;FAM111B;FAM161A;FAM72A;FAM72B;FAM72C;FAM72D;FAM83D;FICD;FKBP14;GATA2;GATAD2A;GMNN;GPR89B;HDAC4;HES1;HMGB2;ITGBL1;KCNN3;KCNT2;KIF14;KIF18B;KLHL22;LCLAT1;LCMT1;LIPA;LRRC17;LRRC20;LRRC45;MAP3K14;MAP3K3;MFSD6;MLEC;MLLT1;MP…
Baseline	FHL1-KD	Down-regulated	TRANSFAC	M02900	3.17	0.0536	SOX12 (inferredBy_Orthology).		250	ABCA2;ABLIM1;ACOX2;ACSL1;ADAM10;ADAMTSL1;AHDC1;AKAP13;AKAP5;AKNA;ALAD;ANKH;APOBEC3B;APOBEC3D;APOBEC3F;ARHGAP33;ARHGEF4;ARHGEF6;ARRB1;ASPH;ATAD5;ATP10A;ATP2A3;ATP8B2;ATP9A;B4GALNT1;BFSP1;BMF;BNC2;BTBD2;C1QTNF6;CA5B;CACHD1;CARD11;CCDC15;CCDC6;CCND2;CDC7;CDK6;CDR2;CDT1;CENPJ;CENPM;CENPP;CEP55;CFL2;CHSY1;CRACR2A;CREBBP;CRIM1;CTHRC1;DAAM2;DCTN4;DGKG;DHRS3;DIRAS1;DLX1;DNM1;EEF2K;EGFR;EPB41L5;EPHB2;ERMA…
Baseline	FHL1-KD	Up-regulated	TRANSFAC	M04893	3.36	0.0499	TAF1 (directAnnotation).		320	A1BG;ABHD13;ABHD3;ABT1;ACBD5;ACTR6;ADPRH;ADPRM;AEN;AKAP8L;AKR1C3;ALKBH1;ANAPC10;ANXA3;AOX1;AP1AR;AP1S1;AREG;ARHGAP5-AS1;ARID3B;ATAD1;ATF1;BATF3;BCAP29;BCDIN3D;BCL2L1;BLCAP;BNIP2;BRF2;BTF3;BZW1;C17orf58;C1QBP;C3orf33;C3orf62;CALM2;CARD8-AS1;CBLN2;CBWD1;CCDC126;CCDC181;CD163L1;CD274;CD83;CDC123;CDC37L1;CDH10;CDKN2A;CHCHD2;CHIC2;CIAPIN1;CIART;CLCN4;CLDN1;CLEC2B;CNOT8;CNPPD1;COA6;CORO1C;COX17;CSF3;CS…
Baseline	FHL1-KD	Up-regulated	TRANSFAC	M04916	3.28	0.0494	TAF1 (directAnnotation).		312	ABHD3;ABHD5;ACADM;ACBD5;ADH5;ADPRH;AIFM2;AK4;ANAPC10;ANKRD46;AOX1;AREG;ARG2;ARHGAP5-AS1;ARID3B;ARL4A;ATAD1;ATF3;ATP6V1B2;AVPI1;BCAP29;BCL2L1;BRF2;BRK1;BTBD10;BZW1;C11orf58;C12orf73;C3orf33;C9orf72;CALM2;CAPZA2;CBLN2;CBWD1;CCDC107;CCDC181;CCNJL;CD274;CD46;CD83;CDADC1;CDC37L1;CDC73;CDIP1;CDKN1A;CDKN2A;CDKN2D;CELF2;CERS1;CFAP69;CHIC2;CHKA;CHORDC1;CKMT2;CLCN4;CLDN1;CLDND1;CLK3;CLTB;CNPPD1;COMMD1;COMM…
Baseline	FHL1-KD	Up-regulated	TRANSFAC	M04817	3.07	0.0481	ZBTB33 (directAnnotation).		276	ABHD5;ACADM;ACBD5;ADPRH;AEN;AK9;AMN1;ANAPC10;ANKRD46;AOX1;AP1AR;AP1S1;ARHGAP5-AS1;ARID3A;ARL4A;ATP6V1B2;ATP6V1C1;BCAP29;BCL2L1;BNIP2;BRK1;BTBD10;BTG3;BZW1;C11orf58;C1QBP;C3orf33;C5orf63;C9orf72;CAPZA2;CBWD1;CCDC107;CCDC112;CCNL1;CD274;CD2AP;CDC37L1;CDIP1;CDKN2A;CELF2;CFAP69;CHCHD3;CHIC2;CIART;CLDN1;CLDND1;CLP1;CNOT8;CNPPD1;COA6;COMMD1;COMMD8;COX11;COX20;COX7B;CRYZL1;CTXN1;CWC22;CXCR4;CYCS;CYSTM1;…
Baseline	GEM-KD	Down-regulated	TRANSFAC	M00024	3.67	0.0723	E2F1 (directAnnotation).		14	ARL1;CCDC102B;CD46;CHSY1;CYB5R3;DNAJC19;HOXC8;MCM2;METAP1D;PRKAR1A;PSKH1;RMI2;SGMS1;STK38L
Baseline	GEM-KD	Down-regulated	TRANSFAC	M02898	3.58	0.0713	SMAD3 (directAnnotation).	SP2 (inferredBy_MotifSimilarity).	20	ALDH9A1;APBB3;ARHGEF26;ATG10;CBX5;CHSY1;CYB5R3;FAM156A;HMG20A;LONRF2;NBPF12;NCOR2;NRP1;OSTC;PPP4R1L;RMI2;RNGTT;SCAI;TRPM7;XIAP
Baseline	GEM-KD	Down-regulated	TRANSFAC	M01211	3.5	0.0704	PARP1 (directAnnotation).		14	CD46;CHSY1;CYB5R3;FN3KRP;GEM;NBPF12;OSTM1;PRKAR1A;PSKH1;RAD51AP1;SGMS1;SLC39A10;UXS1;XIAP
Baseline	GEM-KD	Down-regulated	TRANSFAC	M03806	3.4	0.0692	ZBTB7C (directAnnotation).		17	ATG10;CD46;FGF5;FGL2;GEM;GPR107;GREM2;HMG20A;LYRM9;MRAP2;OSTC;PRKAR1A;RECK;RMI2;SESN3;SGMS1;SLC36A4
Baseline	GEM-KD	Down-regulated	TRANSFAC	M03793	3.09	0.0656	IRF7 (directAnnotation).		12	APOBEC3B;C2orf88;CHSY1;EBF1;FGF5;GEM;PRKAR1A;SGMS1;SLC36A4;STAM;TASP1;UXS1
Baseline	GEM-KD	Down-regulated	TRANSFAC	M01253	3.07	0.0654	CNOT3 (directAnnotation).		23	ATG10;CD46;CEP85;FN3KRP;GEM;GOLGA6L4;GREM2;LYRM9;METAP1D;NBPF12;OSTC;PRKAR1A;PURB;RMI2;SESN3;SGMS1;SGPP1;SLC36A4;SLC39A10;STK38L;TRPM7;UXS1;ZSWIM5
Baseline	GEM-KD	Down-regulated	TRANSFAC	M07419	3.07	0.0653	FOXP3 (directAnnotation).		13	ARL1;CD46;CHSY1;DNAJC19;FN3KRP;GEM;HMG20A;LTBP1;METAP1D;NBPF12;PRKAR1A;SGMS1;UXS1
Baseline	GEM-KD	Down-regulated	TRANSFAC	M05576	3.06	0.0653	ZFP92 (directAnnotation).		11	CBX5;CD46;COQ4;FGF14;HPCAL1;INSIG1;LONRF2;OSTC;TASP1;XIAP;ZBTB41
Baseline	GEM-KD	Up-regulated	TRANSFAC	M01267	3.73	0.0881	FOSL1 (directAnnotation).		14	ALOXE3;BCL2A1;CAMK4;CENPV;CHST1;CPA4;DENND2A;F2RL2;IL11;MX2;SELE;SPINT1;TENM2;XDH
Baseline	GEM-KD	Up-regulated	TRANSFAC	M02280	3.24	0.081	JUN (directAnnotation).		26	ALOXE3;ASPHD2;BCL2A1;CAMK4;CENPV;CHST1;CPA4;DENND2A;ELF3;F2RL2;FAM156B;IL11;IL1RN;KCNAB1;MX2;NRP2;OAS2;PCDH1;PDCD1LG2;PI15;SELE;SLCO2B1;SPINT1;SYTL2;TENM2;XDH
Baseline	GEM-KD	Up-regulated	TRANSFAC	M06599	3.2	0.0804	ZNF480 (directAnnotation).		15	ALDH1A1;CCL8;CDH4;CHST1;DENND2A;F11R;FABP4;HIF3A;HPSE;MAP6;MPP4;MX1;OAS3;PODXL;SHH
Baseline	GEM-KD	Up-regulated	TRANSFAC	M02095	3.08	0.0787	FOSL1 (directAnnotation).		9	CAMK4;CHST1;CPA4;DENND2A;IL11;MX2;OAS2;SELE;TENM2
Baseline	GEM-KD	Up-regulated	TRANSFAC	M05330	3.04	0.0781	EMX1 (directAnnotation).		9	ADAMTS15;CCDC184;CENPV;DENND2A;DTX4;F11R;SELE;SHH;SYTL2
Baseline	GEM-KD	Up-regulated	TRANSFAC	M06053	3.04	0.0781	ZNF99 (directAnnotation).		10	ADORA2A;ALDH1A1;CD93;NRP2;OAS3;PRKCZ;SYNGR3;TAGLN3;TENM2;XDH
Baseline	GEM-KD	Up-regulated	TRANSFAC	M06282	3.27	0.0815	ZSCAN10 (inferredBy_Orthology).		10	ACSS1;ASPHD2;BCL2A1;CCDC184;CDH4;F2RL2;ISG20;NSG1;SELE;SLCO2B1
Baseline	GEM-KD	Up-regulated	TRANSFAC	M02280	3.24	0.081	FOS		26	ALOXE3;ASPHD2;BCL2A1;CAMK4;CENPV;CHST1;CPA4;DENND2A;ELF3;F2RL2;FAM156B;IL11;IL1RN;KCNAB1;MX2;NRP2;OAS2;PCDH1;PDCD1LG2;PI15;SELE;SLCO2B1;SPINT1;SYTL2;TENM2;XDH
Baseline	HHIPL1-KD	Down-regulated	TRANSFAC	M05976	3.77	0.064	ZNF223 (directAnnotation).		47	AKAP12;AMMECR1;ANAPC15;ARAF;ARHGAP19;CACNB3;CASC2;CCNT2;CENPH;CLDN14;CRTC3;DHX58;EDNRB;FAM20B;FBXO32;GAS2L1;HELLS;ICA1L;INIP;IRF1;JUNB;KDM7A;KLHL42;MAEA;MYADM;NEMP2;NF1;NREP;NUDT6;PRKAR1A;PTGS2;RASSF8-AS1;RELB;RHOU;SLC10A7;SLC25A33;SLC39A14;SLC9A6;SPATA13;SYNJ2;TBC1D16;TDG;TMED2;TMEM68;TPGS2;USP1;WNT5A
Baseline	HHIPL1-KD	Down-regulated	TRANSFAC	M01279	3.75	0.0639	IRF3 (directAnnotation).		35	ADAMTS5;AGBL5;AMMECR1;CIT;CNNM4;DIO2;FAM20B;FOXO3;GDNF;GPR161;GPX8;HTR7;ICA1L;IFIT2;IL11;KPNA4;LINC01465;LMCD1;LPGAT1;MINK1;NF1;NTN1;OSBP2;PPP1CA;PRKAR1A;RHOU;RTN4;SLC39A14;SLC43A3;SOCS7;SYNJ2;TBC1D16;VSIG10;XXYLT1;ZDBF2
Baseline	HHIPL1-KD	Down-regulated	TRANSFAC	M08886	3.34	0.0605	IRF4 (directAnnotation).		43	ANAPC15;BIRC3;CCDC149;CCNT2;CDK6;CNNM4;DIO2;EBF1;FAM20B;FBXL7;FOXO3;HTR7;ICA1L;IFIT2;KLHL42;KPNA6;LINC00899;LINC01521;LPGAT1;MAEA;MINK1;NF1;NREP;NTN1;OSBPL8;PDPN;PLSCR4;PPP1CA;PPP1CC;PRKAR1A;PTGS2;RTN4;SHH;SLC25A33;SLC39A14;SMC5;SOX5;ST3GAL5;TP73-AS1;USP54;UST;VSIG10;ZDBF2
Baseline	HHIPL1-KD	Down-regulated	TRANSFAC	M01861	3.26	0.0599	ATF1 (directAnnotation).	ATF2; ATF3; ATF4; ATF5; ATF6; ATF7; CREB1; CREM (inferredBy_MotifSimilarity). ATF7-NPFF (inferredBy_MotifSimilarity_n_Orthology).	53	ADORA2A;AKIRIN1;AURKB;CCL8;DCTN4;DLX2;DUSP1;ELOVL5;ESYT1;FAM174A;FEM1A;FKBP15;FNDC3A;HAS1;ICE1;IL1R1;IL6;INIP;INSIG1;LATS2;LBH;LMCD1;MCOLN1;MPZL3;NF1;NKILA;NR4A2;NR4A3;NUP188;PDE7B;PDZD8;PRKAR1A;PSKH1;RAB11FIP3;RAB6A;RALGAPA1;RCAN1;RELB;RIPK4;RTN4;SCG2;SLC25A33;SLC35A5;SLC36A1;ST3GAL5;STARD3NL;STK38L;TBX20;TDG;VPS37B;WSB1;YTHDF3;ZDBF2
Baseline	HHIPL1-KD	Down-regulated	TRANSFAC	M02027	3.22	0.0596	PARP1 (directAnnotation).		66	ADAMTS5;AMMECR1;ARHGEF11;ARHGEF4;ARL5B;B3GALNT2;BIRC3;CDK6;CNNM4;CYB561D1;DICER1;DLGAP1-AS2;EFNA3;EIF4G2;ESPL1;FAM20B;FGF2;FNDC3A;FOXO3;ICA1L;IL1R1;IL1RN;IREB2;KLHL42;LINC00899;LINC01521;LPGAT1;MINK1;MYADM;NF1;NFKB2;NIN;NREP;NTN1;PLSCR4;PPFIBP1;PRKAR1A;PSKH1;PTGS2;PTPRE;RAB6A;RABL2A;RABL2B;RCAN1;RNASEL;RTN4;SIGLEC15;SLC39A14;SLC43A3;SMC5;SOX5;SRP19;ST3GAL5;STARD3NL;TBC1D16;TBX20;TMPO-AS1;TNIP3;US…
Baseline	HHIPL1-KD	Down-regulated	TRANSFAC	M05830	3.09	0.0585	ZNF66 (directAnnotation).		53	AKIRIN1;C2orf68;CRTC3;DCAKD;DOLPP1;EFNA3;ENTPD7;EXOC3-AS1;FNBP1;FNIP2;FOXO3;GAS2L1;GDF6;GDNF;ICE1;IREB2;IRF1;KCNAB2;KDM7A;KLHL11;LINC01465;LPGAT1;NFKB2;NR4A2;NUP50;OSBP2;PCDHGA1;PER3;PJA1;PPFIBP1;PPM1L;PSKH1;RAB11FIP3;RASD1;RCAN1;RHOU;RRM2;SMG1P1;SRP9;TGFBR1;TMEM170A;TMEM44-AS1;TP53BP2;TRAF1;TRPA1;UBN2;USP12;WASF3;WNT5A;WSB1;ZC3H12A;ZDBF2;ZMAT3
Baseline	HHIPL1-KD	Down-regulated	TRANSFAC	M07335	3.07	0.0583	SIX1 (directAnnotation).		42	AMMECR1;AMPD3;ANXA7;B3GALNT2;BDKRB2;CACNB3;CFAP58;CNNM4;CXCL8;FAM199X;FBXO32;FGF2;GCH1;HEY1;IL1R1;JAM3;KIAA1109;KPNA6;LMCD1;MID1;MYADM;NTN1;P2RX5-TAX1BP3;PANK3;PER3;PPIP5K2;PPM1L;PRKAR1A;RAVER2;RELB;RPL22L1;RRP7A;RTN4;SECISBP2;SLC39A14;STARD4-AS1;TNC;UBN2;USP12;UST;VSIG10;WNT5A
Baseline	HHIPL1-KD	Down-regulated	TRANSFAC	M01211	3.03	0.058	PARP1 (directAnnotation).		138	ADAMTS5;ADORA2A;ANXA7;ARHGAP39;ARHGEF11;ARHGEF12;ARHGEF4;ARL5B;B3GALNT2;BDKRB2;CACNB3;CARMIL2;CCDC149;CCNJ;CCNT2;CDK6;CLDN14;CNNM4;CSF3;CTSO;CYB561D1;DCAKD;DICER1;DUSP22;EBF1;EFNA3;EIF4G2;ELF3;ELOVL5;ERMP1;ERRFI1;ESPL1;ESYT1;FAM111B;FAM20B;FBXL7;FBXO32;FBXO36;FOXO3;GDNF;GPR161;HEY1;HLA-F;HOXC6;HTR7;ICA1L;IFIT2;IL1R1;IL1RN;INHBA;IPO5P1;IQSEC1;ITGA10;ITPRIP;JAM3;KDM7A;KLHL42;KPNA6;LATS2;LBH;LIF;LIN…
Baseline	HHIPL1-KD	Up-regulated	TRANSFAC	M02117	3.71	0.0691	STAT4 (directAnnotation).		15	ARHGAP6;DCLK2;DENND5B;HIF3A;KIAA0040;MAMSTR;NPPB;PDK1;PPARG;SESN1;SHANK2;SLC40A1;SOCS2;SPRY1;THBD
Baseline	HHIPL1-KD	Up-regulated	TRANSFAC	M02113	3.37	0.0658	POU2AF1 (directAnnotation).		31	CCDC102B;DACT3;DENND2A;DHRS13;DKK1;ELOVL2;ENPP1;FCHO1;FSTL3;GCNT2;MAMSTR;MEF2B;MTUS1;NEDD4;PPARG;RGS20;SESN1;SESN3;SH3TC2;SHANK2;SLC30A1;SOCS2;SPRY1;SUCNR1;TCAF2;TNFSF15;VPS36;ZFP36L2;ZNF138;ZNF273;ZNF680
Baseline	HHIPL1-KD	Up-regulated	TRANSFAC	M06522	3.14	0.0637	ZNF519 (directAnnotation).		21	ABHD5;BFSP1;CCNA1;CD24;CHIC1;CLIC3;CNKSR3;CRABP2;DOK5;GABBR2;KPNA5;LYPD1;MTUS1;PPFIBP2;PTGS1;RGS20;SPRY1;STOM;TUBB2B;TXK;ZNF367
Baseline	Stimulation by IFN	Down-regulated	TRANSFAC	M06614	5.09	0.136	ZNF594 (directAnnotation).		12	BCYRN1;CCNJL;CLN8;GCAT;KCNJ2-AS1;KIFC2;NT5DC2;PGAP1;STARD7-AS1;TNFRSF10D;ZNF385D;ZNF883
Baseline	Stimulation by IFN	Down-regulated	TRANSFAC	M05836	4.83	0.131	ZNF572 (directAnnotation).		6	BCYRN1;GCAT;KANTR;TNFRSF10D;ZMAT3;ZNF385D
Baseline	Stimulation by IFN	Down-regulated	TRANSFAC	M06184	4.82	0.13	ZNF85 (directAnnotation).		6	BCYRN1;CBX2;DANCR;FAM172A;ITGAE;KANTR
Baseline	Stimulation by IFN	Down-regulated	TRANSFAC	M06516	4.73	0.129	ZNF418 (directAnnotation).		13	CABYR;CACNG8;CCNJL;CNKSR2;DYNC2H1;FAM172A;GCAT;ITGAE;KANTR;KIFC2;PGAP1;SNHG4;ZMAT3
Baseline	Stimulation by IFN	Down-regulated	TRANSFAC	M06104	4.64	0.127	ZNF16 (directAnnotation).		9	BCYRN1;C3orf80;CABYR;DYNC2H1;GCAT;LINC00641;OTUD3;PGAP1;TNFRSF10D
Baseline	Stimulation by IFN	Down-regulated	TRANSFAC	M05768	3.97	0.112	ZNF544 (directAnnotation).		5	C3orf80;CABYR;OTUD3;PGAP1;ZNF385D
Baseline	Stimulation by IFN	Down-regulated	TRANSFAC	M06690	3.92	0.111	RBAK (directAnnotation).		7	ACO1;CABYR;CACNG8;GCAT;KCNJ2-AS1;OTUD3;ZNF385D
Baseline	Stimulation by IFN	Down-regulated	TRANSFAC	M05766	3.91	0.111	ZNF667 (directAnnotation).		4	D2HGDH;FAM172A;PLXNA4;TNFRSF10D
Baseline	Stimulation by IFN	Down-regulated	TRANSFAC	M05767	3.76	0.108	ZNF77 (directAnnotation).		5	CABYR;GCAT;LINC00641;PGAP1;TNFRSF10D
Baseline	Stimulation by IFN	Down-regulated	TRANSFAC	M06488	3.71	0.106	ZNF595 (directAnnotation).		6	ACO1;CBX2;CCNJL;DANCR;KIFC2;LINC00641
Baseline	Stimulation by IFN	Down-regulated	TRANSFAC	M06563	3.68	0.106	ZNF483 (directAnnotation).		12	D2HGDH;DANCR;GCAT;ITGAE;KANTR;LINC00641;LRRC2;PGAP1;RPS3A;SNHG4;TNFRSF10D;ZMAT3
Baseline	Stimulation by IFN	Down-regulated	TRANSFAC	M05463	3.53	0.102	ZIM2 (directAnnotation).		5	C3orf80;CBX2;LINC00641;PLXNA4;STARD7-AS1
Baseline	Stimulation by IFN	Down-regulated	TRANSFAC	M06163	3.51	0.102	ZNF121 (directAnnotation).		6	ACO1;CCNJL;ITGAE;PGAP1;STARD7-AS1;ZMAT3
Baseline	Stimulation by IFN	Down-regulated	TRANSFAC	M06096	3.42	0.1	ZNF682 (directAnnotation).		11	ACO1;C3orf80;CABYR;CACNG8;CERK;CNKSR2;ITGAE;KIFC2;TNFRSF10D;ZMAT3;ZNF385D
Baseline	Stimulation by IFN	Down-regulated	TRANSFAC	M05966	3.37	0.0991	ZFP14 (directAnnotation).		3	CABYR;GCAT;ZNF385D
Baseline	Stimulation by IFN	Down-regulated	TRANSFAC	M05622	3.22	0.0957	ZNF875 (directAnnotation).		4	CABYR;CACNG8;ZMAT3;ZNF883
Baseline	Stimulation by IFN	Down-regulated	TRANSFAC	M06230	4.43	0.122	ZSCAN2 (inferredBy_Orthology).		8	BCYRN1;C3orf80;CABYR;CBX2;OTUD3;PGAP1;TNFRSF10D;ZMAT3
Baseline	Stimulation by IFN	Down-regulated	TRANSFAC	M06911	4.08	0.114	ZNF233 (inferredBy_Orthology).		7	C3orf80;DANCR;FAM172A;LINC00641;NT5DC2;SNHG4;ZMAT3
Baseline	Stimulation by IFN	Down-regulated	TRANSFAC	M05532	3.29	0.0972	REST (inferredBy_Orthology).		6	C3orf80;DANCR;LINC00641;NT5DC2;PLXNA4;ZMAT3
Baseline	Stimulation by IFN	Down-regulated	TRANSFAC	M05582	3.26	0.0965	ZNF426 (inferredBy_Orthology).		5	ACO1;CCNJL;CERK;GCAT;ZNF883
Baseline	Stimulation by IFN	Down-regulated	TRANSFAC	M05579	3.17	0.0946	ZNF579 (inferredBy_Orthology).		3	CACNG8;D2HGDH;PGAP1
Baseline	Stimulation by IFN	Up-regulated	TRANSFAC	M03793	6.28	0.109	IRF7 (directAnnotation).		100	ADAR;AK4;APOBEC3G;APOL1;APOL6;ATP10A;B2M;BIRC3;BTN3A1;BTN3A3;C15orf48;C1S;C3AR1;CASP1;CCL5;CCL7;CFB;CMPK2;DDX58;DDX60;DDX60L;DHX58;DTX3L;EIF2AK2;EPSTI1;F3;FGF11;FMN1;FRY;GBP4;HECW2;HELZ2;HERC5;HLA-A;HLA-B;HLA-F;IFI16;IFI35;IFI44L;IFIH1;IFIT1;IFIT2;IFIT3;IFIT5;IFITM1;IFITM3;IL18BP;IL1RN;IL4I1;IRF7;IRF9;ISG15;ISG20;LGALS9;LRRN3;MDGA1;MOV10;MPP2;MSR1;MX1;MX2;N4BP1;NEDD4L;NMI;OAS2;OAS3;OGFR;PARP10;PA…
Baseline	Stimulation by IFN	Up-regulated	TRANSFAC	M07323	6.1	0.106	IRF4 (directAnnotation).	STAT1; STAT2 (inferredBy_MotifSimilarity).	98	ACSL5;ADAR;AK4;APOBEC3G;APOL1;APOL6;ATP10A;B2M;BATF2;BISPR;BRCA2;BTN3A1;BTN3A3;CARD16;CASP1;CCL5;CD163L1;CFB;CMPK2;CMTR1;DDX58;DDX60;DDX60L;DHX58;DTX3L;EIF2AK2;EPGN;EPHA4;EPSTI1;EVI2B;F3;GBP1;GBP3;GBP4;HAPLN3;HECW2;HERC5;HLA-B;HLA-F;IFI35;IFI44;IFI44L;IFI6;IFIH1;IFIT1;IFIT2;IFIT3;IFIT5;IFITM1;IFITM2;IFITM3;IL1RAP;IL1RN;IL4I1;IRF7;ISG15;ISG20;KRT34;LAP3;LGALS3BP;MX1;MX2;N4BP1;NEDD4L;NMI;OAS2;OAS3;…
Baseline	Stimulation by IFN	Up-regulated	TRANSFAC	M04887	4.84	0.0901	TCF12 (directAnnotation).		44	ADAR;APOL6;C15orf48;CMPK2;DDX60;DDX60L;DTX3L;EPHA4;EPSTI1;FGF11;FRMPD4;GBP4;HECW2;IFIH1;IFIT1;IFIT5;IFITM3;IL15RA;IL4I1;IRF7;ISG15;MOV10;MX1;OGFR;PARP14;PARP9;PCK2;PHF11;PPM1K;PSMB8-AS1;PSME1;PSME2;RAD51AP1;RNF213;RTP4;STAT1;STAT2;TAP2;TLR2;TMEM62;TNFSF10;UBA7;USP18;ZNF619
Baseline	Stimulation by IFN	Up-regulated	TRANSFAC	M03875	4.5	0.0856	IRF5 (directAnnotation).		74	ADAR;AK4;APOBEC3G;APOL1;ATP10A;B2M;BTN3A1;BTN3A3;CARD16;CASP1;CFB;CLDN1;CMPK2;DDX58;DDX60;DDX60L;DTX3L;EIF2AK2;EPSTI1;F3;HECW2;HELZ2;HERC5;HLA-B;HLA-F;IFI44L;IFIH1;IFIT1;IFIT2;IFIT3;IFITM1;IFITM3;IL15RA;IL18BP;IL1RN;IRF7;IRF9;ISG15;LAP3;MPP2;MX1;MX2;N4BP1;NEDD4L;NMI;OAS2;OAS3;PARP10;PARP14;PARP9;PPM1K;PSMB8;PSMB8-AS1;PSME1;PSME2;RAD51AP1;SERPING1;SLC15A3;SP100;STAT1;TCAF2;TDRD7;TLR2;TLR3;TMEM62;T…
Baseline	Stimulation by IFN	Up-regulated	TRANSFAC	M04860	4.34	0.0836	RXRA (directAnnotation).		88	ACSL5;AK4;APOBEC3G;APOL1;APOL6;ATP10A;B2M;BIRC3;BRCA2;BRIP1;BTN3A1;C1R;C3AR1;CARD16;CASP1;CCL5;CCL7;CD163L1;CFB;CMPK2;CMTR1;DDX58;DDX60;DDX60L;DHX58;DTX3L;EPHA4;EPSTI1;EVI2B;FRY;GBP4;HAPLN3;HECW2;HELZ2;HERC5;HLA-A;HLA-B;HLA-F;HLA-H;IFI44L;IFIH1;IFIT1;IFIT2;IFIT3;IFIT5;IFITM1;IFITM2;IFITM3;IL1RAP;IL1RN;IL4I1;IRF7;ISG15;MAP2;MPP2;MSR1;MX1;MX2;N4BP1;NMI;PARP10;PARP9;PSME1;PSME2;SAMHD1;SERPING1;SHISA…
Baseline	Stimulation by IFN	Up-regulated	TRANSFAC	M01279	3.85	0.0773	IRF3 (directAnnotation).		86	ADAR;AK4;APOBEC3G;APOL1;APOL6;ATP10A;B2M;BIRC3;C1S;CCL20;CCL5;CCL7;CD163L1;CLDN1;CMPK2;CMTR1;DDX58;DDX60;DDX60L;DTX3L;EIF2AK2;EPHA4;FBXO6;FGF11;FRY;GMPR;HECW2;HELZ2;HERC5;HLA-A;HLA-B;HPSE;IFI44L;IFIT1;IFIT2;IFIT3;IFIT5;IFITM3;IL15RA;IL18BP;IL1RN;IL4I1;IRF7;IRF9;ISG15;MOV10;MPP2;MSR1;MX1;N4BP1;NEDD4L;NMI;OAS2;OAS3;OASL;OGFR;PARP10;PARP14;PARP9;PDK1;PSMB8;PSMB8-AS1;PSME1;PSME2;SAMD9L;SAMHD1;SERPING…
Baseline	LMOD1-KD	Down-regulated	TRANSFAC	M03862	4.4	0.0568	YBX1 (directAnnotation).	NFYC; PBX3 (inferredBy_MotifSimilarity).	156	ABCA9;ADAMTSL1;ADCK2;AGFG2;ALDH1A3;ALDH6A1;ARPC1A;ASF1B;ASPM;ATP6AP2;ATP9A;AURKA;BEST1;BLM;C16orf95;C21orf58;CAB39L;CCDC159;CCNB2;CCNF;CDC25B;CDC25C;CDCA2;CDK1;CDKN3;CENPA;CENPI;CENPM;CETN3;CHAC1;CHKB;CIART;CIT;CKAP2L;CKS1B;CLSPN;COL14A1;CREB3L4;CSPP1;CXCL12;DCAF11;DDIAS;DLGAP5;E2F1;E2F8;ECT2;EMC9;ETF1;EZH2;FAM111B;FAM72B;FAM72C;FAM72D;FAM83D;FGD4;FGGY;FLJ20021;FLNA;FUZ;G3BP1;GALNT7;GCDH;GLO1;GNE…
Baseline	LMOD1-KD	Down-regulated	TRANSFAC	M04905	4.38	0.0567	E2F4 (directAnnotation).		246	ABHD16B;ACER2;ANLN;ARHGAP11A;ARHGEF39;ARPIN;ASF1B;ATAD2;ATF5;AURKB;BCL2L1;BDH1;BIRC5;BORA;BRCA2;BRIP1;BRWD1;BTAF1;BTBD8;BUB1;BUB1B;C21orf58;C9orf72;CADPS2;CBLN3;CBX1;CBX6;CCDC171;CCDC85C;CCNB2;CCNF;CDC20;CDC25C;CDC45;CDCA4;CDCA5;CDCA8;CDK1;CDKN2C;CDKN2D;CDT1;CENPA;CENPE;CENPM;CENPU;CEP55;CEP76;CHAC1;CHMP2B;CIT;CKAP2;CKAP2L;CLOCK;CNKSR3;CNOT10;CSNK2A1;DCK;DCXR;DDB1;DDIAS;DEPDC1;DEPDC1B;DHFR;DIS3L;…
Baseline	LMOD1-KD	Down-regulated	TRANSFAC	M03805	4.29	0.0561	YBX1 (directAnnotation).		162	ABCB6;ACBD4;ADAMTS15;AGFG2;ALDH6A1;APLP2;ARL6IP1;ARNT2;ASF1B;ASPM;ATAD2;ATP6V1C1;AURKB;BEST1;BLM;BTBD8;BUB1;C16orf95;C21orf58;CACFD1;CAMK4;CARD9;CCDC77;CCHCR1;CCNB2;CCNF;CDC25C;CDC45;CDCA2;CDCA8;CDK1;CDKN2D;CDKN3;CENPA;CENPF;CENPI;CENPM;CETN3;CHAC1;CHKB;CIART;CIT;CKAP2;CKS1B;CLSPN;COL4A5;CTNND1;CXCL12;DBP;DCAF11;DDIAS;DIAPH3;DLGAP5;E2F8;ECT2;EMC9;ERCC6L;ESCO2;ETF1;EZH2;FAM111B;FAM72B;FAM72C;FAM72…
Baseline	LMOD1-KD	Down-regulated	TRANSFAC	M00430	3.68	0.0523	E2F1 (directAnnotation).		312	ABCA3;ACE;ADAMTS15;ADARB1;AGFG2;ALDH1A3;ANKFY1;ARHGAP20;ARPC1A;ASF1B;ASNS;ASPM;ATAD2;ATL3;ATP9A;BLM;BLOC1S6;BORA;BRCA1;BRIP1;BTAF1;BUB1;BUB1B;C11orf80;C1orf112;C21orf58;C5orf22;C9orf72;CACNG6;CBFB;CBLN3;CBX2;CCDC14;CCDC171;CCDC77;CCHCR1;CCNB1;CCNF;CDC25B;CDC25C;CDC45;CDCA8;CDH10;CDK1;CDKN1C;CDKN2C;CDKN2D;CDT1;CENPA;CENPH;CENPM;CENPU;CEP70;CEP97;CETN3;CHEK1;CINP;CIT;CKS1B;CLSPN;COL4A5;CRK;CSF1;CSR…
Baseline	LMOD1-KD	Down-regulated	TRANSFAC	M02089	3.67	0.0522	E2F3 (directAnnotation).		359	ABCA5;ABCC3;ABHD4;ACBD4;ACER3;ACOXL;ADAM10;ADAMTS12;AGBL5;ALDH9A1;ALDOC;ALG10;ALG10B;ALG6;ANAPC16;ANK3;ANLN;APLP1;APLP2;APPL1;ARHGAP20;ARIH2OS;ARPIN;ASF1B;ASNS;ATAD2;ATF5;ATL3;ATRIP;B3GALNT1;BIRC5;BLM;BRCA1;BRIP1;BTBD8;BZW1;C1orf74;C9orf72;CACFD1;CADPS2;CAMK4;CBLN3;CBR3;CBX6;CCDC138;CCDC14;CCDC15;CCDC171;CCDC77;CCDC85C;CCHCR1;CCNA2;CCSAP;CDC45;CDC7;CDCA4;CDK1;CDKN2C;CDKN2D;CDKN3;CDT1;CENPE;CENPF;…
Baseline	LMOD1-KD	Down-regulated	TRANSFAC	M12586	3.64	0.052	MYBL2 (directAnnotation).		243	ACER2;ACTG2;ALDH9A1;ANK1;ANLN;APLP2;ARHGAP11A;ARHGEF39;ARIH2OS;ATAD2;ATF5;AURKB;BCL2L1;BDH1;BIRC5;BMP4;BORA;BRCA2;BRIP1;BRWD1;BTAF1;BUB1B;C1orf112;C21orf58;C22orf46;C9orf72;CADPS2;CBX1;CBX6;CCDC171;CCDC85C;CCND2;CCNF;CDC25C;CDC45;CDCA4;CDCA8;CDK1;CDKN2C;CDKN2D;CDT1;CENPA;CENPE;CENPF;CENPM;CENPU;CEP55;CEP70;CEP76;CIT;CKAP2;CKAP2L;CKS1B;CLOCK;CNKSR3;CNOT10;CSNK2A1;CXorf38;DCK;DCXR;DDB1;DDIAS;DEPDC1…
Baseline	LMOD1-KD	Down-regulated	TRANSFAC	M00938	3.57	0.0516	E2F1 (directAnnotation).	E2F2; E2F3; E2F4; E2F5; E2F6; E2F7 (inferredBy_MotifSimilarity).	178	AGFG2;ALDH6A1;ALG10B;ANK1;ANKFY1;ARHGAP11A;ARHGAP20;ARIH2OS;ATAD2;ATP6V1C1;BCL2L1;BRCA1;BZW1;C11orf80;C16orf95;C5;C5orf22;CACNG6;CBX2;CCDC15;CCHCR1;CCNF;CDC25B;CDC7;CDK1;CENPH;CENPI;CENPM;CENPU;CETN3;CHEK1;CKS1B;COL14A1;COLEC12;CTDSP1;CTDSPL2;CTSH;DDIAS;DIS3L;DNAJC9;E2F1;E2F8;ESCO2;ESPL1;ESYT1;ETF1;EXOSC9;FAM102B;FAM111B;FOXRED1;FUZ;GAMT;GLO1;GNB4;HAUS5;HCFC1R1;HCG11;HDAC6;HELLS;HES1;HEY1;HIPK2;H…
Baseline	LMOD1-KD	Down-regulated	TRANSFAC	M00687	3.49	0.0511	NFYC (directAnnotation). NFYA (inferredBy_Orthology).		159	ACBD4;ADAMTSL1;AGFG2;AJUBA;ALDH1A3;ALDH6A1;ASF1B;ASPM;ATAD2;BEST1;C16orf95;C21orf58;C6orf62;CACFD1;CCDC159;CCNB1;CCNB2;CCNF;CDCA2;CDCA3;CDCA8;CDK1;CDKN3;CENPI;CENPK;CENPM;CIART;CKAP2;CKAP2L;CKS1B;CLOCK;CNOT10;COL3A1;COL4A5;COPS4;CTDSPL2;CXCL12;DBP;DCAF11;DDIAS;DHRS3;EMC9;ETF1;FAM111B;FAM117B;FAM72B;FAM72C;FAM72D;FAM83D;FANCM;FLJ20021;G3BP1;GALT;GCNT2;GNE;GPR89A;GPR89B;HAUS5;HES1;HEY1;HINT2;HLA-F;…
Baseline	LMOD1-KD	Down-regulated	TRANSFAC	M00803	3.3	0.0499	TFDP1 (directAnnotation).		359	ABCA5;ABCC3;ABHD4;ACER3;ACOXL;ADAM10;ADI1;ALDH9A1;ALG10;ALG10B;ALG6;AMIGO1;ANAPC16;ANK3;ANKFY1;ANLN;APLP1;APLP2;APPL1;ARHGAP20;ARHGAP29;ARHGEF39;ARIH2OS;ARPC1A;ARPIN;ASF1B;ASNS;ASPM;ATAD2;ATF5;ATP9A;ATRIP;B3GALNT1;BCKDHA;BCL2L1;BDH1;BIRC5;BLM;BLOC1S5;BRCA2;BRIP1;BTAF1;BTBD8;C1orf74;C9orf72;CADPS2;CBLN3;CBR3;CBX1;CBX6;CCDC117;CCDC138;CCDC14;CCDC15;CCDC171;CCDC77;CCDC85C;CCHCR1;CCNA2;CCSAP;CDC25C;C…
Baseline	LMOD1-KD	Down-regulated	TRANSFAC	M04877	3.18	0.0491	GTF3C2 (directAnnotation).		276	ABCA3;ABHD16B;ADAM10;ADI1;ANK3;ANLN;APPL1;ARHGEF39;ARNT2;ARPIN;ATAD2;ATF5;ATRIP;BARD1;BCL2L1;BIRC5;BLOC1S6;BORA;BRCA1;BRWD1;BTAF1;BTBD8;BUB1;BUB1B;BZW1;C16orf95;C21orf58;C9orf72;CA9;CADPS2;CBX1;CCDC171;CCDC77;CCDC85C;CCNF;CCSAP;CDC20;CDC25C;CDCA4;CDCA5;CDCA8;CDKN2C;CENPA;CENPE;CENPU;CEP55;CEP97;CETN3;CHAF1B;CHEK1;CHTF18;CIART;CKAP2;CKAP2L;CNOT10;COG8;COL4A5;CPT1C;CTDSP1;CTDSPL2;DCHS1;DCK;DDB1;DDI…
Baseline	LMOD1-KD	Down-regulated	TRANSFAC	M05799	3.14	0.0489	ZNF605 (directAnnotation).		56	ACER2;ACYP2;ADAMTS12;APLP2;ATF5;AURKB;BRCA1;CCDC117;CCDC15;CCDC159;CCND2;CDT1;CKAP2;CSNK2A1;DEPTOR;DIS3L;FAM102B;FBXL19-AS1;FENDRR;FES;GALNT7;GAS1;GATA2-AS1;HIPK3;IL17RD;IQGAP3;KANTR;KCNK2;KDM7A;KIAA0100;KIF23;KPNA2;KRBA2;LIMS2;LMNB1;MAD2L2;MITF;NRARP;NT5C3A;OSGIN1;PER2;POLQ;RASA2;RRM1;SHISA3;SIK2;SPDL1;STMN1;SYNGR1;SYNM;TMEM17;TMEM170A;UBE2W;WDR5;ZNF48;ZSCAN26
Baseline	LMOD1-KD	Down-regulated	TRANSFAC	M04817	3.03	0.0482	ZBTB33 (directAnnotation).		330	ABHD4;ACBD4;ADAM10;ADAMTS12;AGFG2;ALDH9A1;ALDOC;ALG10;ANK3;ANKFY1;APLP1;APLP2;APPL1;ARHGAP20;ARHGAP29;ARIH2OS;ARNT2;ARPIN;ATAD2;ATP6V1C1;ATRIP;B3GALNT1;BCL2L1;BIRC5;BLM;BRCA1;BRCA2;BRIP1;BTBD8;BZW1;C1orf74;C5;C9orf72;CADPS2;CAMK2N2;CASP6;CBR3;CBX6;CCDC117;CCDC15;CCDC171;CCDC77;CCHCR1;CCNA2;CCSAP;CDC25B;CDC7;CDCA4;CDK1;CDKN2C;CDKN3;CDT1;CENPA;CENPE;CENPH;CENPI;CEP55;CEP97;CETN3;CHAF1B;CIART;CIT;CL…
Baseline	LMOD1-KD	Down-regulated	TRANSFAC	M00803	3.3	0.0499	E2F1		359	ABCA5;ABCC3;ABHD4;ACER3;ACOXL;ADAM10;ADI1;ALDH9A1;ALG10;ALG10B;ALG6;AMIGO1;ANAPC16;ANK3;ANKFY1;ANLN;APLP1;APLP2;APPL1;ARHGAP20;ARHGAP29;ARHGEF39;ARIH2OS;ARPC1A;ARPIN;ASF1B;ASNS;ASPM;ATAD2;ATF5;ATP9A;ATRIP;B3GALNT1;BCKDHA;BCL2L1;BDH1;BIRC5;BLM;BLOC1S5;BRCA2;BRIP1;BTAF1;BTBD8;C1orf74;C9orf72;CADPS2;CBLN3;CBR3;CBX1;CBX6;CCDC117;CCDC138;CCDC14;CCDC15;CCDC171;CCDC77;CCDC85C;CCHCR1;CCNA2;CCSAP;CDC25C;C…
Baseline	LMOD1-KD	Down-regulated	TRANSFAC	M00803	3.3	0.0499	E2F3		359	ABCA5;ABCC3;ABHD4;ACER3;ACOXL;ADAM10;ADI1;ALDH9A1;ALG10;ALG10B;ALG6;AMIGO1;ANAPC16;ANK3;ANKFY1;ANLN;APLP1;APLP2;APPL1;ARHGAP20;ARHGAP29;ARHGEF39;ARIH2OS;ARPC1A;ARPIN;ASF1B;ASNS;ASPM;ATAD2;ATF5;ATP9A;ATRIP;B3GALNT1;BCKDHA;BCL2L1;BDH1;BIRC5;BLM;BLOC1S5;BRCA2;BRIP1;BTAF1;BTBD8;C1orf74;C9orf72;CADPS2;CBLN3;CBR3;CBX1;CBX6;CCDC117;CCDC138;CCDC14;CCDC15;CCDC171;CCDC77;CCDC85C;CCHCR1;CCNA2;CCSAP;CDC25C;C…
Baseline	LMOD1-KD	Down-regulated	TRANSFAC	M00803	3.3	0.0499	E2F4		359	ABCA5;ABCC3;ABHD4;ACER3;ACOXL;ADAM10;ADI1;ALDH9A1;ALG10;ALG10B;ALG6;AMIGO1;ANAPC16;ANK3;ANKFY1;ANLN;APLP1;APLP2;APPL1;ARHGAP20;ARHGAP29;ARHGEF39;ARIH2OS;ARPC1A;ARPIN;ASF1B;ASNS;ASPM;ATAD2;ATF5;ATP9A;ATRIP;B3GALNT1;BCKDHA;BCL2L1;BDH1;BIRC5;BLM;BLOC1S5;BRCA2;BRIP1;BTAF1;BTBD8;C1orf74;C9orf72;CADPS2;CBLN3;CBR3;CBX1;CBX6;CCDC117;CCDC138;CCDC14;CCDC15;CCDC171;CCDC77;CCDC85C;CCHCR1;CCNA2;CCSAP;CDC25C;C…
Baseline	LMOD1-KD	Up-regulated	TRANSFAC	M00619	3.31	0.0535	ALX4 (directAnnotation).		56	ABCC5;AGO3;BID;BLCAP;C19orf12;C1GALT1;C2orf69;CDCP1;CTSC;DENND5B;DRAM1;DZANK1;EDNRB;FLVCR1;GCH1;GHR;HPSE;HSD11B1;IL1B;IL36B;ISG20;JARID2;KCNE1;KCNQ3;KRT10;LCOR;LINC00511;MID1;NEDD4;NID2;OCLN;P2RY6;PDE4D;PHACTR1;PPARG;PTPRD;PTPRJ;PUDP;RASGRP1;RN7SL2;RNF38;S1PR3;SATB2;SEMA4C;SH2D2A;SLC16A4;SLC22A15;SLC6A15;STEAP2;STRIP2;TCF7;TUBB3;WNT2;WNT5A;WNT7B;XDH
Baseline	LMOD1-KD	Up-regulated	TRANSFAC	M04860	3.22	0.053	RXRA (directAnnotation).		136	ADAMTS3;ADORA2A;AGO3;AKAP6;ANO3;ANXA1;ARL4A;ARMCX5-GPRASP2;ATP8B2;BAALC;BCL2A1;BDKRB1;BTN2A1;C3AR1;CASP4;CASP7;CCL5;CD274;CD93;CDKL1;CLCF1;CMPK2;CSF1R;CTSC;DCLK1;DCUN1D3;DDX3Y;DDX58;DDX60L;DTX3L;DUSP5;EBF2;EGFR;EMILIN2;ESR1;FABP3;FGF5;FMR1;GEM;GHR;GPR161;HSD11B1;ICAM1;IFI44L;IFIH1;IFIT2;IFIT3;IFIT5;IGF1R;IKZF2;IL11;IL15;IL18R1;IL1RAP;IL1RN;IL6;INPP5F;KBTBD8;KCNJ15;KCNK6;KCNMB3;KIAA1217;KLHL42;LAY…
Baseline	LMOD1-KD	Up-regulated	TRANSFAC	M07323	3	0.0517	IRF4 (directAnnotation).	STAT1; STAT2 (inferredBy_MotifSimilarity).	193	ADAMTS18;ADAMTS3;ADORA2A;AGO3;ANXA1;APCDD1L;ARHGAP31;ARID3B;ARL4A;ATP8B2;BATF2;BCL2A1;C11orf87;C12orf56;CA13;CASC15;CD274;CD93;CDKN2B;CLDN14;CMPK2;CREM;CSF1R;CXCL5;DAW1;DCUN1D3;DDX10;DDX58;DDX60L;DENND5B;DTX3L;DUSP2;EDEM1;EIF2AK2;ELOVL6;EPB41L3;EPHA4;EPSTI1;ERMN;ESR1;EVI5;F2RL2;FAM126B;FGF5;FLVCR2;FMR1;FNDC3A;GALNT4;GBP1;GEM;GLDC;GNG5;GPAT3;GPR161;HMGCS1;HSD11B1;IFI44;IFI44L;IFI6;IFIH1;IFIT1;IFIT…
Baseline	LOXL1-KD	Down-regulated	TRANSFAC	M05563	4.27	0.0786	ZNF691 (directAnnotation).	ZNF316 (inferredBy_MotifSimilarity).	46	ABCC1;ARHGAP21;AZIN2;BFAR;C16orf95;CBLN2;CHCHD10;CHST2;CREG2;DNAJA4;DOT1L;DZIP1;EPB41L5;FKBP9P1;FOXK2;FOXQ1;FZD8;HES1;ICOSLG;IL1RN;ITGAX;KCNC4;LIPG;LRP12;MAFB;MAST4;MDFIC;MTMR4;NCALD;NFATC2;PTGFR;RASSF5;RNGTT;RSPRY1;S1PR1;SEC14L1;SEMA5A;SIM2;SLC25A12;SRGAP2C;SUOX;TFRC;TMEM59L;TNFRSF19;TNS3;ZBED3
Baseline	LOXL1-KD	Down-regulated	TRANSFAC	M08883	3.32	0.0684	FOXM1 (directAnnotation).		59	AADACP1;ABCC3;AMACR;ANK1;ANKH;ARHGAP21;ARHGAP39;ARHGAP6;ASNS;ATF5;AZIN2;BRI3BP;C3orf80;CBLN2;CBX6;CLK3;CXCL12;CYP1B1;CYP2B7P;DENND6A;EDNRB;EPB41L5;FBXL7;FENDRR;FGF16;FNDC3B;GSE1;HES1;ICA1L;IQSEC1;KDR;LOXL1;MAST4;MEN1;NCALD;NEK7;NFATC2;NME4;NR1D2;OSR2;PRKCH;RBMS1;RNF152;SAMD11;SBF2;SDC1;SERPINB6;SIM2;SKP1;SLC25A12;SLC35E2B;TBC1D1;TBC1D2B;TFRC;TOP2A;TXLNB;ULBP1;UQCC3;ZFYVE9
Baseline	LOXL1-KD	Down-regulated	TRANSFAC	M00630	3.09	0.0659	FOXM1 (directAnnotation).		65	ABCC3;AGTR1;AHNAK2;AMACR;ANK1;ANKH;ANKRD13B;ARHGAP6;ATF5;AZIN2;BAALC;BRI3BP;C16orf95;C9orf64;CBX2;CBX6;CHP1;CHST2;CREB3L2;CSGALNACT1;DCLK3;DIO2;EBF2;ELK3;EPB41L5;FBXL7;FGF16;FKBP9P1;FNDC3B;GLI1;GORASP1;GRB14;HEY1;HEY2;HPSE;ICA1L;ID2;IQSEC1;KDR;KIF3C;MDFIC;NCALD;NFATC2;NME4;NUTF2;PCDHGC5;PKN3;PODN;PRAF2;PRR16;PTGFR;RASD1;RNF144A;ROR1-AS1;SDC1;SEMA6D;SLC16A9;SLC25A12;SLC7A8;TBC1D2B;TFRC;TRPV4;USP51…
Baseline	LOXL1-KD	Down-regulated	TRANSFAC	M07437	3.09	0.0659	ZBTB2 (directAnnotation).		25	AGTR1;ARHGAP39;ASNS;ATF5;B4GALT1;CLK3;EBF2;EDNRB;FKBP9P1;GLI1;GPX1;HPSE;IL36RN;JAM2;LIPG;LYRM4-AS1;MAB21L2;MCM3;NMNAT2;PDE2A;S1PR1;SDC1;SEMA6C;SRGAP2C;TTLL11
Baseline	LOXL1-KD	Down-regulated	TRANSFAC	M07457	3.08	0.0658	HOXA9 (directAnnotation).		42	ANKH;ARHGAP21;ASNS;AZIN2;BFAR;BRI3BP;C9orf64;CBLN2;CBX6;CSGALNACT1;DENND6A;EDNRB;EPB41L5;FBXL7;FENDRR;FGF16;FNDC3B;GSE1;ICA1L;IQSEC1;ISCA1;KDR;LOXL1;NCALD;NEK7;NR1D2;OSR2;PRKCH;PTGFR;RASD1;RNF44;SDC1;SLC25A12;SLC25A21;SLC35E2B;SLC4A11;TBC1D2B;TFRC;TRPV4;VASH2;ZCCHC3;ZFYVE9
Baseline	LOXL1-KD	Down-regulated	TRANSFAC	M06448	3.03	0.0652	ZNF808 (directAnnotation).		18	ADM2;ANKRD13B;ARHGAP21;ARHGAP6;BAALC;CBX6;CHCHD10;GSE1;HES1;ICA1L;LIPG;NGEF;NME4;NUTF2;PIK3R3;PRKCH;RNF44;SEMA6D
Baseline	LOXL1-KD	Up-regulated	TRANSFAC	M01212	4.26	0.0856	STAT1 (directAnnotation).	STAT3 (inferredBy_MotifSimilarity).	20	CD274;DENND5B;DRAM1;ERRFI1;F3;KIAA0040;MIR193BHG;MX1;PDGFB;PPP1R13L;PTPRE;RHOB;SLC16A3;SPAG4;SPINT2;SSTR1;SYTL2;TBC1D30;TDRP;VPS4B
Baseline	LOXL1-KD	Up-regulated	TRANSFAC	M00493	3.45	0.0761	STAT5A (directAnnotation).	STAT6 (inferredBy_MotifSimilarity).	42	AK4;ALG10B;ANKRD52;ARHGEF37;CCDC81;CPED1;CSGALNACT2;CXADR;CXCL5;DDAH1;DOK5;DRAM1;ERRFI1;F3;FGF5;GADD45B;GDF5;GNPNAT1;GPR146;HIF3A;HIPK3;IL17RD;KBTBD8;MIR193BHG;MX1;NEDD4;NR4A1;NUDT18;PLSCR4;PTPRE;RASA2;RBM24;RNF38;SPINT2;TBC1D30;TDRP;TGIF2;TRIM58;UGCG;UHMK1;ZBED9;ZNF367
Baseline	LOXL1-KD	Up-regulated	TRANSFAC	M03803	3.44	0.0759	SOX17 (directAnnotation).		28	AKIRIN1;ARHGEF37;CCDC68;CELF2;DCUN1D3;DDX3Y;DENND5B;DUSP8;ELL2;GDF5;GRB2;HIPK3;HTATIP2;IL17RD;KCNQ3;KLF5;NEDD4L;PIM1;PLSCR4;PPFIA4;RBM24;RNF38;SYTL2;TCAF2;TGIF2;TGM2;ZNF367;ZNF678
Baseline	LOXL1-KD	Up-regulated	TRANSFAC	M03854	3.33	0.0747	SRY (directAnnotation).		52	AK4;AKIRIN1;ARHGEF37;CCDC68;CELF2;DCLK1;DCUN1D3;DDAH1;DDX3Y;DENND5B;DUSP8;EDN1;ELL2;FGF11;FILIP1L;GDF5;GNPNAT1;GPR146;GRB2;HIPK3;HOXA5;HTATIP2;IFIH1;IL17RD;IL1RAP;ITGB8;KCNQ3;KLF5;MGAM;NEDD4L;NOG;NR4A1;NUDT18;OAS2;PIM1;PLSCR4;PPFIA4;PTPRR;RBM24;RHOB;RNF38;SLC16A3;SYTL2;TBC1D30;TCAF2;TGIF2;TGM2;UGCG;VPS4B;ZNF281;ZNF367;ZNF678
Baseline	LOXL1-KD	Up-regulated	TRANSFAC	M01081	3.31	0.0744	ZNF628 (directAnnotation).		22	ADGRG6;AKIRIN1;ASB2;DCLK1;DDX3Y;F3;FGF1;FGF11;GPR146;IFIT1;IL1RAP;NEDD4;NEDD9;NR4A1;PFKFB4;PTPRR;SLC16A3;SLC2A1;SYTL2;TGIF2;VPS4B;ZNF681
Baseline	LOXL1-KD	Up-regulated	TRANSFAC	M07323	3.21	0.0731	IRF4 (directAnnotation).	STAT1; STAT2 (inferredBy_MotifSimilarity).	45	AK4;ALDH1A1;ALG10B;ARHGEF37;ASB2;CA13;CD274;CXCL5;DCUN1D3;DENND5B;DOK5;EDN1;EPSTI1;FGF5;GADD45B;GDF5;GPR146;HIPK3;IFI44L;IFIH1;IFIT1;IL1RAP;KCNQ3;MX1;MX2;NEDD4;NEDD9;NR4A1;OAS2;PIM1;PLSCR4;PTX3;RBM24;RHOB;RNF38;RSPO3;SP140;TBC1D30;TCAF2;TDRD7;TDRP;TFEC;TGIF2;TNFSF15;ZNF367
Baseline	LOXL1-KD	Up-regulated	TRANSFAC	M08882	3.17	0.0727	FOXC2 (directAnnotation).		45	AK4;ANKRD33B;ASB2;CCDC68;CCDC85A;CELF2;DCLK1;DCUN1D3;DDX3Y;DENND5B;ELL2;FGF11;GADD45B;GAN;HIPK3;IFIH1;IL17RD;ITGB8;KCNQ3;KRT80;MX2;MYPN;NEDD4;NEDD4L;NEDD9;NR4A1;NUP58;OAS1;OTUD6B;PFKFB4;PIM1;PPP2R1B;PTPRE;RHOB;RNF38;SLC16A3;SPINT2;TCAF2;TDRD7;TFEC;UGCG;UHMK1;VPS4B;ZNF367;ZNF678
Baseline	LOXL1-KD	Up-regulated	TRANSFAC	M01016	3.14	0.0723	SOX17 (directAnnotation).		24	AKIRIN1;ALDH1A1;CELF2;CNN1;DDX3Y;DENND5B;EDN1;FILIP1L;GNPNAT1;HTATIP2;KCNQ3;KLF5;MGAM;MICALL1;NEDD4L;NR4A1;NUDT18;PFKFB4;PIM1;RBM24;RNF38;TBC1D30;TFEC;ZNF367
Baseline	LOXL1-KD	Up-regulated	TRANSFAC	M03849	3.11	0.072	SOX4 (directAnnotation).		54	AK4;AKIRIN1;ARHGEF37;C3orf52;CCDC68;CELF2;CSGALNACT2;DCLK1;DCUN1D3;DDAH1;DENND5B;DUSP8;ELL2;EPSTI1;F3;FGF11;FGF5;FILIP1L;GADD45B;GAN;GBP1;GNPNAT1;GRB2;HIPK3;HTATIP2;IFIH1;IGIP;IL17RD;ITGB8;KCNQ3;KLF5;NEDD4;NEDD4L;NR4A1;NUDT18;OTUD6B;PIM1;PLSCR4;PTPRR;RBM24;RHOB;RNF38;SLC16A3;SYTL2;TBC1D30;TCAF2;TDRP;TGIF2;UGCG;UHMK1;VPS4B;ZNF281;ZNF367;ZNF678
Baseline	LOXL1-KD	Up-regulated	TRANSFAC	M06529	3.03	0.0711	ZNF596 (directAnnotation).		19	AK4;ALOX5AP;ASB2;C3orf52;CA13;CD274;CPA4;CXADR;DRAM1;F3;FGF5;GPR146;KBTBD8;KIAA0040;PRELID2;TGIF2;THAP9-AS1;TTN;TUBB2A
Baseline	LRP1-KD	Down-regulated	TRANSFAC	M05935	3.99	0.0927	ZNF382 (directAnnotation).		9	BSCL2;DIO2;HEY1;MTUS1;PDXP;POM121;PPFIBP1;TGFB3;ZNF503
Baseline	LRP1-KD	Down-regulated	TRANSFAC	M05836	3.64	0.0871	ZNF572 (directAnnotation).		12	CDH18;DNAL4;GPBP1;HEY1;MAP2K6;MTUS1;PDGFD;PDXP;POM121;TMEM119;TOB1;ZNF83
Baseline	LRP1-KD	Down-regulated	TRANSFAC	M05697	3.34	0.0824	ZNF235 (directAnnotation).		29	BACH1;BBS1;BMF;BSCL2;BTBD19;CBX2;CDH18;CXCR4;FAXDC2;FGL2;GAS1;GPAT3;KAZALD1;KBTBD11-OT1;KLHL38;MAB21L2;MAP2K6;NDRG4;NIPA2;PDGFD;PRDM6;PTGS2;SAMD11;SFXN1;TFB1M;TMPO-AS1;TOB1;VASH2;ZNF83
Baseline	LRP1-KD	Down-regulated	TRANSFAC	M07294	3.28	0.0815	KLF8 (directAnnotation).		11	BACH1;BSCL2;DIO2;MAP2K6;MTUS1;NDRG4;PRR16;SAMD11;SESN3;TM7SF2;ZNF503
Baseline	LRP1-KD	Down-regulated	TRANSFAC	M06004	3.27	0.0815	ZNF175 (directAnnotation).		8	DIO2;FGF16;GABRE;GPBP1;MAP2K6;METTL7A;MGP;ZNF503
Baseline	LRP1-KD	Down-regulated	TRANSFAC	M01797	3.25	0.0811	SIRT6 (directAnnotation).		10	BACH1;CDH18;DIO2;FAXDC2;KCND2;MAB21L2;PDGFD;SESN3;TGFB3;VWA5A
Baseline	LRP1-KD	Down-regulated	TRANSFAC	M06408	3.21	0.0805	ZSCAN30 (directAnnotation).		7	BACH1;CBX2;CDH18;DIO2;GPAT3;KCND2;MAP2K6
Baseline	LRP1-KD	Down-regulated	TRANSFAC	M06214	3.1	0.0786	ZNF33B (directAnnotation).		17	BACH1;CBX2;CXCR4;DDIT4L;DIO2;FAXDC2;GPAT3;GPBP1;IFIT1;IGSF10;MAP2K6;MTUS1;PRR16;THAP8;TM7SF2;TMEM119;ZNF83
Baseline	LRP1-KD	Down-regulated	TRANSFAC	M05585	3.09	0.0786	HIC2 (directAnnotation).		9	DNAL4;GABRE;GPAT3;IFIT1;LRP1;MAB21L2;PDXP;SLC25A42;SUCNR1
Baseline	LRP1-KD	Down-regulated	TRANSFAC	M06410	3.06	0.0781	ZNF497 (directAnnotation).		15	BACH1;CBX2;CXCR4;DIO2;GPAT3;GPBP1;MAB21L2;MAP2K6;MGP;MTUS1;PTGS2;SAMD11;TMPO-AS1;TRPA1;ZNF503
Baseline	LRP1-KD	Down-regulated	TRANSFAC	M05978	3.05	0.078	ZNF230 (directAnnotation).		9	ELN;GPBP1;KAZALD1;LRP1;METTL7A;POM121;PRR16;SLC6A6;TMPO-AS1
Baseline	LRP1-KD	Down-regulated	TRANSFAC	M06184	3.02	0.0775	ZNF85 (directAnnotation).		11	BTBD19;CBX2;CXCR4;DNER;FAXDC2;GPBP1;NDRG4;PPFIBP1;TMEM119;TOB1;ZNF83
Baseline	LRP1-KD	Up-regulated	TRANSFAC	M06676	4.14	0.104	ZNF665 (directAnnotation).		8	BRWD3;CLDN1;LINC00702;LINC01483;PAPPA;RBM24;SLC7A14;TM6SF1
Baseline	LRP1-KD	Up-regulated	TRANSFAC	M00744	3.86	0.0993	POU1F1 (directAnnotation).		11	CBLN2;CDK17;CLDN1;HBEGF;IL1B;PAPPA-AS1;SATB2;TAGLN3;VPS36;VPS4B;ZNF138
Baseline	LRP1-KD	Up-regulated	TRANSFAC	M05777	3.29	0.0898	ZNF774 (directAnnotation).		12	CBLN2;CD93;CERS1;DESI2;HDAC9;PTX3;RBM24;SLC30A1;SLF2;TAGLN3;ZBTB20;ZPLD1
Baseline	LRP1-KD	Up-regulated	TRANSFAC	M05806	3.1	0.0866	ZNF529 (directAnnotation).		10	HDAC9;HMOX1;IGIP;NEDD4;PDCD1LG2;RAB11FIP2;RAB3B;SATB2;SLC16A6;ZBTB20
Baseline	LRP1-KD	Up-regulated	TRANSFAC	M06296	3.01	0.0849	ZNF568 (directAnnotation).		7	HDAC9;IL1B;IL1RAP;IQCH-AS1;LINC01483;PAPPA;SNTB1
Baseline	MFGE8-KD	Down-regulated	TRANSFAC	M01122	3.38	0.0672	ZNF219 (directAnnotation).		55	AKT2;CABLES1;CACNG8;CBX6;CXCL5;DIO2;EFNB3;ELN;ERG;FNTB;GDF5;GGACT;GLDC;GPR162;HAS1;IGFBP3;KCNAB1;KCNE4;LAPTM4A;LMNB1;MAFB;MCTP2;MEMO1;MEX3A;MPZ;MSI2;MSL3;MUC1;NOTUM;NR4A3;NREP;ODF3B;PALMD;PDK4;PLEKHA6;PRKCE;PRR16;PUS1;RASD1;RASSF2;RASSF9;RHOU;RMND5A;SALL1;SCN1B;SDHC;SMAD1;SOCS2;SSBP4;TGFB3;TRPA1;TSC22D3;TYRP1;WNT3;YPEL4
Baseline	MFGE8-KD	Down-regulated	TRANSFAC	M02015	3.22	0.0656	FOXA3 (directAnnotation).		66	AKT2;ARHGAP39;B3GALT5;BAG3;BCL10;BDKRB2;BMP4;C6orf141;CA11;CABLES1;CACNG8;CBX6;CDK8;COLEC10;DCLK1;DNMT3B;ENC1;ERG;FCMR;FIBCD1;FOXF1;FOXRED2;GAB3;GAS1;GGACT;HINT3;IL1RN;JAM2;KALRN;KAZALD1;LMNB1;LYN;MEMO1;MFSD14C;MSH2;MYO1C;NAA35;NFIA;NR4A1;NREP;NRSN2-AS1;ODF3B;PALMD;PDGFD;PDK4;PERP;PRKCH;PRKD1;RMND5A;RNF122;RWDD3;SALL1;SARM1;SMAD1;SOCS2;STARD7;TMTC2;TSHZ2;TTL;TXLNB;UST;VANGL2;VWA5A;WRAP73;ZDHHC9;Z…
Baseline	MFGE8-KD	Down-regulated	TRANSFAC	M06208	3.17	0.0651	ZNF460 (directAnnotation).		100	ABCC1;ACTC1;AGO1;AKT2;ARRB1;BAG3;BMF;C1RL;C6orf141;CABLES1;CACFD1;CACNG8;CARM1;CBX6;CD276;CEMIP;CEND1;CXCL1;CXCL2;CXCL5;DFFB;DIO2;DNMT3B;ELN;ERG;FAIM2;FAM117B;FEM1C;FNTB;FOXRED2;GDF5;GGACT;GIPC1;GLDC;GLI3;GPC2;GPR162;HAS1;HEY1;HIF3A;HPD;IGFBP3;IL11;KCNAB1;KCNE4;KCNK2;LAPTM4A;MAFB;MCTP2;MEMO1;MEX3A;MPZ;MSI2;MSL3;MUC1;NAA35;NFIA;NOTUM;NPTX1;NR4A1;NR4A3;NREP;NRSN2-AS1;ORAI2;PALMD;PDK4;PLEKHA6;POU2F2…
Baseline	MFGE8-KD	Down-regulated	TRANSFAC	M07061	3.01	0.0635	POU4F3 (directAnnotation).		101	ABCC1;ADAMTS18;AKT2;ANKRD52;ASB6;B3GALT5;BDKRB2;BMP4;C6orf141;CACFD1;CACNG8;CARM1;CBX6;CCNG2;CCP110;CDK8;CEMIP;CERK;CPEB1;CSDC2;CXCL5;EPN2;ESD;FAIM2;FAM104A;FAM117B;FIBCD1;FOXRED2;FZD1;GAB3;GAS1;GDF5;GLDC;GTDC1;IMPA2;KALRN;KCND2;KCNJ2-AS1;KCTD15;LINC01011;LMNB1;LUZP2;LYN;MEIS1;MEMO1;MFGE8;MFHAS1;MFSD14C;MPZ;MSL3;MUC1;MYO1C;N4BP2L1;NAA35;NOTUM;NR4A1;NREP;ODF3B;PCSK4;PDGFD;PERP;PLEKHA6;PRKCH;PRKD1;…
Baseline	MFGE8-KD	Up-regulated	TRANSFAC	M04624	3.62	0.073	PAX4 (directAnnotation).		35	CD93;CLDN1;DDAH1;DENND5B;DESI2;DIRAS1;ECM2;EPB41L4B;FOXP2;HDAC9;HHIP;KCNS3;KIRREL3;LRRC8B;MAMDC2;MET;MPP7;NEDD4;NEDD9;NSG1;P2RY6;PAPPA;PI15;PRKAR1B;RBM24;SEC24A;SESN1;SLC22A5;SNTB1;STMN3;TDRKH;TIE1;VPS4B;ZNF367;ZNF678
Baseline	MFGE8-KD	Up-regulated	TRANSFAC	M02280	3.49	0.0716	JUN (directAnnotation).		34	ABHD5;ADAM19;ALS2CL;CA9;COL17A1;CPA4;CSGALNACT2;DDX3Y;DENND1B;DENND5B;DIRAS1;FGF1;GNPNAT1;HDAC9;ICAM1;IL1RAP;LRRC8B;MET;NEDD4;NRP2;PAPPA;PDCD1LG2;PI15;RAB3B;RGS20;SEC24A;SERTM1;SLF2;SOCS1;STARD8;TGFA;TNFSF15;TRIM16L;XDH
Baseline	MFGE8-KD	Up-regulated	TRANSFAC	M05412	3.38	0.0703	ZNF579 (directAnnotation).		26	ABHD5;ARHGAP6;CLDN1;DBNDD2;DPY19L3;ENPP1;FGF5;FOXP2;FRMPD4;GXYLT1;HHIP;ITGA3;ITGA6;LCP1;MREG;P2RY2;PDGFB;PRKAR1B;RBM24;SEC24A;SEMA7A;STARD8;STMN3;SUSD5;TIE1;VLDLR
Baseline	MFGE8-KD	Up-regulated	TRANSFAC	M06597	3.33	0.0698	ZNF775 (directAnnotation).		17	CD274;CLDN1;CSGALNACT2;DDAH1;ENPP1;FGF1;ITGA6;NEDD4;PLCE1;PRKAR1B;S1PR1;SERTM1;SLC12A2;SOCS1;SULT1B1;TUBA4A;ZNF367
Baseline	MFGE8-KD	Up-regulated	TRANSFAC	M01228	3.23	0.0686	MAF (directAnnotation).		14	ABHD5;ANKRD1;CPA4;DENND5B;DIRAS1;DPY19L2P1;GNPNAT1;HEY2;PRKAR1B;SERTM1;STARD8;WSCD1;XDH;ZNF185
Baseline	MFGE8-KD	Up-regulated	TRANSFAC	M07422	3.18	0.0682	ASCL1 (directAnnotation).		8	ARHGAP6;CA9;COL17A1;ENOX1;GGT1;PGM3;PRKAR1B;TNFRSF6B
Baseline	MFGE8-KD	Up-regulated	TRANSFAC	M06680	3.12	0.0674	ZNF251 (directAnnotation).		7	CD274;HDAC9;ICAM1;MET;PRKAR1B;RAB3B;STMN3
Baseline	MFGE8-KD	Up-regulated	TRANSFAC	M01239	3.06	0.0668	RELA (directAnnotation).	NFKB1; REL (inferredBy_MotifSimilarity_n_Orthology).	19	ACSS1;AP1S3;ARHGAP22;CD83;CHST11;GDAP1;HDAC9;LCP1;MAMDC2;PLAT;PLCE1;PRKAR1B;RASA2;RRAD;SEC24A;SESN1;TAGLN3;TNFSF15;ZNF678
Baseline	MFGE8-KD	Up-regulated	TRANSFAC	M02865	4.06	0.0779	GMEB1 (inferredBy_Orthology).		18	ALG10;CSGALNACT2;DDX3Y;DENND5B;DIRAS1;EPB41L4B;GRK3;HDAC9;HHIP;KCNS3;KRT18;OTUD6B;PAPPA;PLCE1;S1PR1;SOX17;TDRKH;TGFA
Baseline	MFGE8-KD	Up-regulated	TRANSFAC	M02280	3.49	0.0716	FOS		34	ABHD5;ADAM19;ALS2CL;CA9;COL17A1;CPA4;CSGALNACT2;DDX3Y;DENND1B;DENND5B;DIRAS1;FGF1;GNPNAT1;HDAC9;ICAM1;IL1RAP;LRRC8B;MET;NEDD4;NRP2;PAPPA;PDCD1LG2;PI15;RAB3B;RGS20;SEC24A;SERTM1;SLF2;SOCS1;STARD8;TGFA;TNFSF15;TRIM16L;XDH
Baseline	MFGE8-KD	Up-regulated	TRANSFAC	M05551	3.17	0.068	KLF8 (inferredBy_Orthology).		16	ACSS1;ARHGAP6;CHGB;CPA4;DESI2;FAM217B;FGF1;IL1RAP;KCTD14;KIRREL3;MAMDC2;MYOCD;PRKAR1B;RAG1;TAGLN3;XRN1
Baseline	PDGFD-KD	Down-regulated	TRANSFAC	M03805	5.44	0.0893	YBX1 (directAnnotation).		64	ADIPOR1;ANLN;ARHGAP19;ARL6IP1;ASPH;ASPM;AURKA;AURKB;BIRC3;BLM;CCNB2;CDC25A;CDC25C;CDC45;CDC6;CDCA2;CDCA8;CDK1;CENPA;CENPF;CLSPN;COL10A1;DDIAS;DICER1;ENTPD7;ERCC6L;FAM72A;FAM72B;FAM72C;FAM72D;HJURP;HMGB2;HMMR;IGFL3;IL6;ISCA2;KIF14;KIF18B;KIF20B;KIF23;LBH;LBR;LIN52;LIPG;LMAN1;LMLN;LRP2BP;MTFR2;MYOCD;PROSER3;RMND5A;SCML1;SLC46A3;SPC24;ST3GAL5;STARD4;TNIP3;TP53INP2;TROAP;TXNIP;USP46;VCAM1;ZNF519;ZWINT
Baseline	PDGFD-KD	Down-regulated	TRANSFAC	M03862	4.96	0.0841	YBX1 (directAnnotation).	NFYC; PBX3 (inferredBy_MotifSimilarity).	77	AGPAT1;AMER1;ARHGAP19;ASPM;AURKA;AURKB;BLM;C4orf46;CCNB2;CDC25A;CDC25C;CDC45;CDC6;CDCA2;CDCA8;CDK1;CENPA;CENPF;CENPK;CLSPN;CPD;DCLK3;DDIAS;DNMT3B;DUSP16;ENOX2;ENTPD7;ERCC6L;ESPL1;FAM72A;FAM72B;FAM72C;FAM72D;FERMT2;HJURP;HMGB2;HMMR;IFIT1;IL18BP;IQCC;ISCA2;KIF14;KIF18B;KIF20B;KIF4A;LATS2;LBR;LIFR;LIN52;LIPG;LMAN1;LMLN;LYPLA1;MCM10;MEF2A;MTFR2;MYOCD;NEMP1;PARP1;PLEKHA8;PLK1;PPARA;PROSER3;RAD54L;RMND…
Baseline	PDGFD-KD	Down-regulated	TRANSFAC	M00687	4.19	0.0757	NFYC (directAnnotation). NFYA (inferredBy_Orthology).		73	ADIPOR1;AGPAT1;AK4;AMER1;ARL6IP1;ASPM;AURKA;BLM;C4orf46;CCDC134;CCNB2;CDC25A;CDC6;CDCA2;CDCA8;CDK1;CENPA;CENPK;CEP97;DDIAS;DICER1;DNMT3B;DUSP16;ENTPD7;ESPL1;FAM72A;FAM72B;FAM72C;FAM72D;GNG5;GRAMD1B;GTSE1;HMGB2;IFIT1;IGFL3;IL11;IL18BP;IL21R;ISCA2;ITGB8;KIF14;KIF18B;KIF20B;LIN52;LMAN1;LRP2BP;LYPLA1;MCM10;MTFR2;MYOCD;NEMP1;NUSAP1;OIP5;PARP1;PLK1;PPARA;PROSER3;QTRT2;RAD54L;RMND5A;RRM2;SERINC3;SLC46A3…
Baseline	PDGFD-KD	Down-regulated	TRANSFAC	M05464	3.79	0.0713	SALL1 (directAnnotation).		27	ADAMTS18;ASPH;AURKB;CENPH;DDIAS;ELMOD1;F3;FANCD2;FERMT2;FNDC3A;HMGB2;IL11;ITGB8;LMLN;LYPLA1;MSRB3;MYOCD;PAWR;POLR2J2;PRKAA1;PTGS2;RAD54L;RN7SL2;STK38L;TM2D1;TTK;TXNIP
Baseline	PDGFD-KD	Down-regulated	TRANSFAC	M01199	3.68	0.0701	TRIM28 (directAnnotation).		65	ADIPOR1;AK4;ANGPT1;ANLN;ARHGAP19;C4orf46;CBFB;CCNB2;CDC25C;CDCA8;CDK1;CENPE;CENPF;CEP97;CPD;DDIAS;DEPDC1;DEPDC1B;DICER1;DNMT3B;DUSP16;E2F5;EPSTI1;ESPL1;FAM72A;FNDC3A;GNA13;GRAMD1B;HMGB2;IL11;IQGAP3;KHNYN;KIF23;LATS2;LINC01503;LMNB1;LSM11;LYPLA1;MAT2B;MEF2A;MKI67;MSRB3;MYOCD;OIP5;PARP1;PAWR;PDGFD;PLK1;PLK4;PTBP3;RAD54L;RASD2;RBM47;RECK;RMND5A;RNF144A;RTKN2;SCML1;SEMA3C;SERINC3;SLC46A3;ST6GAL2;TM2D…
Baseline	PDGFD-KD	Down-regulated	TRANSFAC	M04905	3.58	0.0691	E2F4 (directAnnotation).		79	AK4;AMER1;ANLN;ARHGAP11A;AURKB;BTBD19;CCDC134;CCL7;CCNB2;CDC25C;CDC45;CDCA8;CDK1;CENPA;CENPE;CENPF;CLDN12;CPD;CSRP2;CXCL2;DDIAS;DEPDC1;DEPDC1B;DICER1;DNMT3B;DOCK2;DUSP16;E2F5;ENOX2;ERCC6L;ESPL1;F3;FAM72A;FAM72B;FAM72C;FAM72D;FNDC3A;GAS1;GEN1;GNA13;HAS1;HJURP;HMGB2;HMMR;IPO8;IQGAP3;KIF14;KIF15;KIF18B;KIF20B;KIF23;KIF2C;KIF4A;KIFC1;LBR;LIPG;LMNB1;MAT2B;MKI67;NCAPH;NEIL3;NEMP1;OIP5;PLK1;PLK4;POLQ;PS…
Baseline	PDGFD-KD	Down-regulated	TRANSFAC	M00803	3.58	0.069	TFDP1 (directAnnotation).		53	ADIPOR1;AK4;ANGPT1;ANLN;ARHGAP19;ASPH;BLM;CDK1;CENPE;CENPF;CENPH;CPD;DEPDC1B;DICER1;DUSP16;EPSTI1;ERCC6L;ESPL1;F3;FNDC3A;GNG5;HAS1;HMGB2;IGF1R;LATS2;LBR;LINC01503;LMAN1;LMNB1;LSM11;LYPLA1;MAT2B;NEIL3;NEMP1;PAWR;PDGFD;PLEKHA8;PLK1;PLK4;PTBP3;RAD54L;RBM47;RNF144A;RTKN2;SERINC3;SLC2A3;ST3GAL5;STEAP2;TMEM170A;TMPO-AS1;TRPA1;ZNF519;ZWINT
Baseline	PDGFD-KD	Down-regulated	TRANSFAC	M04916	3.54	0.0686	TAF1 (directAnnotation).		77	ADAMTS18;ADIPOR1;AGPAT1;AK4;ANGPT1;ANLN;ARHGAP19;ASPM;CDC25C;CDC6;CDK1;CENPA;CENPE;CNIH4;CPD;DEPDC1;DEPDC1B;DICER1;DUSP16;E2F5;ENOX2;EPSTI1;ERCC6L;ESPL1;FAM110B;FAM72B;FNDC3A;GEN1;GNG5;HAS1;HMGB2;IGF1R;IQGAP3;LATS2;LIFR;LINC01503;LMAN1;LMNB1;LSM11;LYN;LYPLA1;MAT2B;MCM10;MYOCD;NEIL3;PAWR;PBK;PDGFD;PLEKHA8;PLK1;PLK4;PRKAA1;PTGS2;RBM47;RECK;RNF144A;RNF150;RORA;RTKN2;SEMA3C;SERINC3;SLC2A3;SLC46A3;ST3…
Baseline	PDGFD-KD	Down-regulated	TRANSFAC	M06594	3.44	0.0675	ZNF668 (directAnnotation).		27	ADIPOR1;AK4;ARHGAP19;ARL6IP1;AURKA;CDC25A;CDC45;CLDN12;DNMT3B;ENOX2;FAM72A;FAM72B;FAM72C;FAM72D;GALNT11;HMGB2;LIN52;LMLN;MCM10;NEMP1;PTGS2;RBM47;RMND5A;RORA;SCML1;STK38L;WNT5A
Baseline	PDGFD-KD	Down-regulated	TRANSFAC	M00209	3.42	0.0673	NFYC (directAnnotation).	FOXI1 (inferredBy_MotifSimilarity).	76	AGPAT1;AMER1;ARHGAP11A;ARHGAP19;ARL6IP1;ASPH;ASPM;AURKA;BLM;CCNB2;CDC25A;CDC25C;CDC6;CDCA2;CDCA8;CDK1;CENPA;CENPE;CENPF;CLSPN;DICER1;DUSP16;ESPL1;FAM72A;FAM72B;FAM72C;FAM72D;GAS1;GRAMD1B;HJURP;HMGB2;IFIT1;IGFL3;IL6;ISCA2;KIF14;KIF18B;KIF23;KIF4A;LATS2;LIFR;LIN52;LIPG;LRP2BP;MAT2B;MCM10;MSC;MTFR2;MYOCD;PARP1;PLEKHA8;PLK1;PLK4;POLQ;PPARA;PROSER3;PSRC1;RBM47;RMND5A;SCML1;SLC46A3;SNX25;ST3GAL5;STARD4…
Baseline	PDGFD-KD	Down-regulated	TRANSFAC	M05976	3.19	0.0647	ZNF223 (directAnnotation).		19	ARHGAP11A;ARHGAP19;CENPH;DNMT3B;ENOX2;ERO1A;IQCC;LIFR;MSRB3;NEMP1;PAWR;PLK4;POLR2J2;PTGS2;RBM47;RORA;SCML1;TDG;WNT5A
Baseline	PDGFD-KD	Down-regulated	TRANSFAC	M02089	3.15	0.0643	E2F3 (directAnnotation).		55	ADIPOR1;AGPAT1;ANGPT1;ANLN;ARHGAP19;ASPH;BLM;CDC45;CDK1;CENPE;CENPF;CENPH;CLSPN;COL7A1;CPD;CSRP2;CXCL2;DEPDC1B;DICER1;EPSTI1;ESPL1;F3;FNDC3A;GNG5;HAS1;HERPUD2;HMGB2;IGF1R;KIFC1;LATS2;LBR;LMAN1;LMNB1;LSM11;LYPLA1;MAT2B;NEIL3;NEMP1;PAWR;PDGFD;PLK4;POLQ;PRKAA1;RAD54L;RNF144A;RTKN2;SCML1;SERINC3;SLC2A3;ST3GAL5;STEAP2;TM2D1;TMEM170A;ZNF519;ZWINT
Baseline	PDGFD-KD	Down-regulated	TRANSFAC	M05582	3.95	0.0731	ZNF426 (inferredBy_Orthology).		16	ARL6IP1;CBFB;CDC25C;E2F5;FAM110B;FAM72A;FAM72B;FAM72C;FAM72D;IQCC;MYCBP;OTULIN;PBK;PTBP3;RBM47;RORA
Baseline	PDGFD-KD	Down-regulated	TRANSFAC	M00803	3.58	0.069	E2F1		53	ADIPOR1;AK4;ANGPT1;ANLN;ARHGAP19;ASPH;BLM;CDK1;CENPE;CENPF;CENPH;CPD;DEPDC1B;DICER1;DUSP16;EPSTI1;ERCC6L;ESPL1;F3;FNDC3A;GNG5;HAS1;HMGB2;IGF1R;LATS2;LBR;LINC01503;LMAN1;LMNB1;LSM11;LYPLA1;MAT2B;NEIL3;NEMP1;PAWR;PDGFD;PLEKHA8;PLK1;PLK4;PTBP3;RAD54L;RBM47;RNF144A;RTKN2;SERINC3;SLC2A3;ST3GAL5;STEAP2;TMEM170A;TMPO-AS1;TRPA1;ZNF519;ZWINT
Baseline	PDGFD-KD	Down-regulated	TRANSFAC	M00803	3.58	0.069	E2F3		53	ADIPOR1;AK4;ANGPT1;ANLN;ARHGAP19;ASPH;BLM;CDK1;CENPE;CENPF;CENPH;CPD;DEPDC1B;DICER1;DUSP16;EPSTI1;ERCC6L;ESPL1;F3;FNDC3A;GNG5;HAS1;HMGB2;IGF1R;LATS2;LBR;LINC01503;LMAN1;LMNB1;LSM11;LYPLA1;MAT2B;NEIL3;NEMP1;PAWR;PDGFD;PLEKHA8;PLK1;PLK4;PTBP3;RAD54L;RBM47;RNF144A;RTKN2;SERINC3;SLC2A3;ST3GAL5;STEAP2;TMEM170A;TMPO-AS1;TRPA1;ZNF519;ZWINT
Baseline	PDGFD-KD	Down-regulated	TRANSFAC	M00803	3.58	0.069	E2F4		53	ADIPOR1;AK4;ANGPT1;ANLN;ARHGAP19;ASPH;BLM;CDK1;CENPE;CENPF;CENPH;CPD;DEPDC1B;DICER1;DUSP16;EPSTI1;ERCC6L;ESPL1;F3;FNDC3A;GNG5;HAS1;HMGB2;IGF1R;LATS2;LBR;LINC01503;LMAN1;LMNB1;LSM11;LYPLA1;MAT2B;NEIL3;NEMP1;PAWR;PDGFD;PLEKHA8;PLK1;PLK4;PTBP3;RAD54L;RBM47;RNF144A;RTKN2;SERINC3;SLC2A3;ST3GAL5;STEAP2;TMEM170A;TMPO-AS1;TRPA1;ZNF519;ZWINT
Baseline	PDGFD-KD	Down-regulated	TRANSFAC	M00209	3.42	0.0673	NFYA	FOXI1 (inferredBy_MotifSimilarity).	76	AGPAT1;AMER1;ARHGAP11A;ARHGAP19;ARL6IP1;ASPH;ASPM;AURKA;BLM;CCNB2;CDC25A;CDC25C;CDC6;CDCA2;CDCA8;CDK1;CENPA;CENPE;CENPF;CLSPN;DICER1;DUSP16;ESPL1;FAM72A;FAM72B;FAM72C;FAM72D;GAS1;GRAMD1B;HJURP;HMGB2;IFIT1;IGFL3;IL6;ISCA2;KIF14;KIF18B;KIF23;KIF4A;LATS2;LIFR;LIN52;LIPG;LRP2BP;MAT2B;MCM10;MSC;MTFR2;MYOCD;PARP1;PLEKHA8;PLK1;PLK4;POLQ;PPARA;PROSER3;PSRC1;RBM47;RMND5A;SCML1;SLC46A3;SNX25;ST3GAL5;STARD4…
Baseline	PDGFD-KD	Down-regulated	TRANSFAC	M00209	3.42	0.0673	NFYB	FOXI1 (inferredBy_MotifSimilarity).	76	AGPAT1;AMER1;ARHGAP11A;ARHGAP19;ARL6IP1;ASPH;ASPM;AURKA;BLM;CCNB2;CDC25A;CDC25C;CDC6;CDCA2;CDCA8;CDK1;CENPA;CENPE;CENPF;CLSPN;DICER1;DUSP16;ESPL1;FAM72A;FAM72B;FAM72C;FAM72D;GAS1;GRAMD1B;HJURP;HMGB2;IFIT1;IGFL3;IL6;ISCA2;KIF14;KIF18B;KIF23;KIF4A;LATS2;LIFR;LIN52;LIPG;LRP2BP;MAT2B;MCM10;MSC;MTFR2;MYOCD;PARP1;PLEKHA8;PLK1;PLK4;POLQ;PPARA;PROSER3;PSRC1;RBM47;RMND5A;SCML1;SLC46A3;SNX25;ST3GAL5;STARD4…
Baseline	PDGFD-KD	Up-regulated	TRANSFAC	M07397	4.35	0.101	ZNF148 (directAnnotation).	SP1 (inferredBy_MotifSimilarity). MAZ; ZBTB17 (inferredBy_MotifSimilarity_n_Orthology).	12	CACFD1;CRYAB;DOK5;FOLR3;GAP43;GNPNAT1;GRIN2A;NCALD;NET1;RASSF2;RBM24;TIE1
Baseline	PDGFD-KD	Up-regulated	TRANSFAC	M06520	4.01	0.0957	ZNF721 (directAnnotation).		9	EPHA7;ESM1;FAM124A;GAP43;GDF5;GRIN2A;NEFL;RASSF2;SLC7A14
Baseline	PDGFD-KD	Up-regulated	TRANSFAC	M12698	3.73	0.0914	ZNF227 (directAnnotation).		9	EPHA7;FOLR3;GAP43;GNPNAT1;GRIN2A;NCALD;NET1;OPRL1;SLC7A14
Baseline	PDGFD-KD	Up-regulated	TRANSFAC	M01303	3.56	0.0887	SP1 (directAnnotation).	SP3 (inferredBy_MotifSimilarity).	27	C12orf56;CACFD1;CRYAB;DCHS1;DESI2;EDNRB;EGR3;EPHA7;ETNK2;GAP43;GDF5;GNPNAT1;HMOX1;IL17RD;INPP5A;KCND1;MRAP2;MTUS1;NCALD;NET1;OPRL1;RASSF2;RBM24;TIE1;TLE2;TMEFF1;ZNF367
Baseline	PDGFD-KD	Up-regulated	TRANSFAC	M01122	3.44	0.0869	ZNF219 (directAnnotation).		9	CRYAB;EDNRB;EGR3;GAP43;NCALD;NET1;RASSF2;STMN3;TIE1
Baseline	PDGFD-KD	Up-regulated	TRANSFAC	M05482	3.35	0.0855	ZNF202 (directAnnotation).		30	APBA1;CFAP46;CRYAB;CYS1;DENND2A;DRAM1;EDNRB;EGR3;ELFN1;ELFN2;EPHA7;FOLR3;GAP43;GPM6B;GPR137C;HR;KCND1;KIAA0040;KRT19;MALL;MTUS1;NEDD4;NEFL;RASSF2;SENP3-EIF4A1;SERPINB2;SLC14A1;THAP9-AS1;TIE1;VPS4B
Baseline	PDGFD-KD	Up-regulated	TRANSFAC	M06072	3.34	0.0854	ZNF623 (directAnnotation).		6	APBA1;GRIN2A;HR;MALL;SLC14A1;TLE2
Baseline	PDGFD-KD	Up-regulated	TRANSFAC	M09738	3.23	0.0836	ZNF511 (directAnnotation).		9	DOK5;FOLR3;GAP43;KCND1;NCALD;OPRL1;RASSF2;S1PR1;SLC7A14
Baseline	PDGFD-KD	Up-regulated	TRANSFAC	M06752	3.15	0.0824	ZNF337 (directAnnotation).		8	CACFD1;CRYAB;FOLR3;KCND1;LRRC2;MALL;MRAP2;STMN3
Baseline	PDGFD-KD	Up-regulated	TRANSFAC	M05630	3.12	0.082	ZNF785 (directAnnotation).		9	CFAP46;CORO2A;CSGALNACT2;ELFN2;GRIN2A;KCND1;KCNN4;NCALD;TMEM132B
Baseline	PDGFD-KD	Up-regulated	TRANSFAC	M02281	3.08	0.0813	SP1 (directAnnotation).	KLF10; KLF13; KLF9; ZBTB17 (inferredBy_MotifSimilarity). MAZ; SP5 (inferredBy_MotifSimilarity_n_Orthology).	23	BAALC;CRYAB;DKK2;DOK5;EGR3;EPHA7;ETNK2;FOLR3;GAP43;GDF5;GNPNAT1;GPM6B;GPR137C;GRIN2A;KCND1;NCALD;NET1;OPRL1;RASSF2;RBM24;SLC7A14;STMN3;TIE1
Baseline	PDGFD-KD	Up-regulated	TRANSFAC	M05804	3.6	0.0894	ZBTB41 (inferredBy_Orthology).		25	CD93;DOK5;EGR3;ELFN1;ELFN2;EPHA7;ESM1;ETNK2;FOLR3;GAP43;GDF5;GPM6B;GPR137C;GRIN2A;KCND1;KRT19;MALL;MTUS1;NEFL;RASSF2;S1PR1;STMN3;TIE1;ZNF367;ZNF467
Baseline	PDGFD-KD	Up-regulated	TRANSFAC	M02911	3.06	0.081	SOX7 (inferredBy_Orthology).		33	BAALC;C12orf56;CACFD1;CELSR1;CSGALNACT2;CYS1;EDNRB;EGR3;EVA1C;GDF5;GNPNAT1;GPR137C;IL17RD;KLF6;MALL;MRAP2;MTUS1;NCALD;NEDD4;OPRL1;RASD1;RASSF2;RBM24;SENP3-EIF4A1;SLC16A6;SLC7A14;SYNGR1;TDRD7;TIE1;TLE2;TMEM132B;VPS4B;ZNF367
Baseline	RBPMS2-KD	Down-regulated	TRANSFAC	M03805	8.14	0.102	YBX1 (directAnnotation).		99	ACBD4;ACTR1A;ADAMTS15;ADAMTS4;AGPAT5;ASF1B;ASPM;AURKA;AURKB;BCL7B;BLM;BRCA1;BUB1;C21orf58;CCNB2;CCNF;CDC45;CDC6;CDCA2;CDCA8;CDK1;CENPA;CENPF;CENPI;CENPM;CIT;CKAP2L;CLSPN;CTBP2;CTNNBIP1;DDIAS;DLGAP5;EHF;ERCC6L;ESCO2;EVI2A;EZH2;FAM111B;FOXRED2;FUCA1;GOLPH3L;GRK6;HEY1;HJURP;HLA-F;HMMR;HNRNPA1;ID4;INCENP;KCTD7;KIF14;KIF18B;KIF20B;KIF21B;KIF24;LAMC2;LBR;LIN52;LMLN;LSM14B;MED30;MLEC;MTFR2;NADK2;NANOS1;…
Baseline	RBPMS2-KD	Down-regulated	TRANSFAC	M03862	6.46	0.0868	YBX1 (directAnnotation).	NFYC; PBX3 (inferredBy_MotifSimilarity).	110	ADAMTS15;ADAMTS4;AGPAT5;AHNAK;APOL4;ASF1B;ASPM;AURKA;AURKB;BCL6B;BCL7B;BLM;BRIP1;BUB1;C21orf58;CAPN10;CBX2;CCNB2;CCNF;CDC20;CDC45;CDC6;CDCA2;CDCA8;CDK1;CENPA;CENPF;CENPI;CENPK;CENPM;CIT;CKAP2L;CLSPN;CTBP2;CTNNBIP1;DDIAS;DLGAP5;DNMT3B;E2F1;EHF;ELOVL5;EMB;ERCC6L;ESCO2;EZH2;FAM111B;FAM83D;FOXRED2;GOLPH3L;GRK6;HEY1;HJURP;HLA-F;HMG20A;HMMR;HNRNPA1;ID4;INCENP;KCNAB1;KCTD7;KIF14;KIF18A;KIF18B;KIF20B;KIF…
Baseline	RBPMS2-KD	Down-regulated	TRANSFAC	M04905	5.72	0.0801	E2F4 (directAnnotation).		126	ACSL5;ADCY4;ANKRD35;APOL4;ARHGDIB;ARHGEF39;ASF1B;AURKB;BRIP1;BUB1;BUB1B;C12orf4;C21orf58;CCNB2;CCNF;CDC20;CDC45;CDCA5;CDCA8;CDK1;CDKN2C;CDT1;CENPA;CENPE;CENPF;CENPM;CEP55;CEP72;CHST11;CIT;CKAP2L;CTBP2;DDIAS;DEPDC1;DEPDC1B;DHFR;DLGAP5;DNA2;DNMT3B;DOCK2;DOT1L;EMCN;ERCC6L;ESCO2;EVI2A;EXO1;EZH2;FAM83D;FOXRED2;GALC;GRK6;GTF2F2;HAUS8;HEY1;HJURP;HMMR;HNRNPA1;INCENP;IPMK;KIF11;KIF14;KIF15;KIF18A;KIF18B;K…
Baseline	RBPMS2-KD	Down-regulated	TRANSFAC	M00209	5.57	0.0787	NFYC (directAnnotation).	FOXI1 (inferredBy_MotifSimilarity).	109	ACBD4;ADAMTS4;AGPAT5;AHNAK;ASF1B;ASPM;AURKA;BCL7B;BLM;BRCA1;BUB1;C21orf58;CA5B;CCNB2;CCNF;CDC6;CDCA2;CDCA8;CDK1;CENPA;CENPE;CENPF;CENPI;CENPM;CEP55;CIT;CKAP2L;CLSPN;CTBP2;CTNNBIP1;DDIAS;EHF;ELOVL5;EMB;EPHA7;FAM111B;FAM83D;FOXRED2;FRK;GOLPH3L;GRAMD1B;GRK6;HEY1;HJURP;HLA-F;HMG20A;HMMR;HNRNPA1;ID4;INCENP;KCNAB1;KCTD7;KIF14;KIF18A;KIF18B;KIF24;KIF4A;LAMC2;LETMD1;LIN52;LMLN;MCM10;MED30;MLEC;MPZL3;MTFR…
Baseline	RBPMS2-KD	Down-regulated	TRANSFAC	M04880	5.16	0.0751	TBP (directAnnotation).		110	ACBD4;AGPAT5;ANKRD35;ARHGDIB;ASF1B;AURKA;AURKB;BCL7B;BLM;BRCA1;BUB1;BUB1B;C1QTNF5;C21orf58;CAPN10;CBX2;CCNB2;CCNF;CDC45;CDC6;CDC7;CDCA2;CDCA8;CDK1;CENPA;CENPM;CIT;CKAP2L;CTBP2;CTNNBIP1;DDIAS;DEPDC1B;DLGAP5;DNAJC12;DOCK2;E2F1;EHF;ELOVL5;ESCO2;EZH2;FAM111B;FOXRED2;GCH1;GOLPH3L;GRK6;HAPLN3;HELLS;HEY1;HMMR;HNRNPA1;ID4;KCTD7;KIF14;KIF18B;KIF21B;KIF24;LBR;LETMD1;LIN52;LMLN;LMNB1;LPIN2;MED30;MKI67;MLEC;…
Baseline	RBPMS2-KD	Down-regulated	TRANSFAC	M00687	4.77	0.0716	NFYC (directAnnotation). NFYA (inferredBy_Orthology).		106	ACBD4;ADAMTS4;AGPAT5;ARHGDIB;ASF1B;ASPM;AURKA;BCL7B;BLM;C21orf58;CA5B;CCNB2;CCNF;CDC6;CDC7;CDCA2;CDCA8;CDK1;CENPA;CENPI;CENPK;CENPM;CEP55;CKAP2L;CTBP2;DDIAS;DLGAP5;DNAJC12;DNMT3B;EHF;ELOVL5;FAM111B;FAM83D;GALNT12;GOLPH3L;GRAMD1B;GRK6;GTF2F2;GTSE1;HEY1;HLA-F;HMG20A;HNRNPA1;ID4;KCNK2;KCTD7;KIF14;KIF18A;KIF18B;KIF20B;KIF24;LETMD1;LIN52;MAD2L1BP;MBOAT1;MCM10;MCTP1;MLEC;MMP19;MPZL3;MTFR2;NADK2;NANOS1;…
Baseline	RBPMS2-KD	Down-regulated	TRANSFAC	M00430	4.32	0.0675	E2F1 (directAnnotation).		99	ADAMTS15;ASF1B;ASPM;AUNIP;BLM;BRCA1;BRIP1;BUB1;BUB1B;C12orf4;C1QTNF5;C21orf58;CARD8-AS1;CBX2;CCDC74B;CCNF;CDC45;CDC6;CDCA7L;CDCA8;CDK1;CDKN2C;CDT1;CENPA;CENPM;CHEK1;CIT;CLSPN;CTBP2;CTNNBIP1;DCHS1;DDIAS;E2F1;EHHADH;EMB;ERCC6L;EXO1;EZH2;FAM111B;FKBP9;GOLPH3L;GRAMD1B;GTSE1;HELLS;HEY1;HNRNPA1;KCNAB1;KIF15;KIF20A;KIF21B;KIF4A;LMLN;LMNB1;MAD2L1;MBOAT1;MCM10;MCM2;MCM4;MPZL3;NDC80;NEIL3;NFU1;NUDT3;NUF2;N…
Baseline	RBPMS2-KD	Down-regulated	TRANSFAC	M12586	4.12	0.0657	MYBL2 (directAnnotation).		123	ACSL5;ADCY4;ANKRD35;ARHGDIB;ARHGEF39;ASF1B;AURKB;BRIP1;BUB1B;C12orf4;C16orf74;C21orf58;CA5B;CCNB2;CCNF;CDC20;CDC45;CDCA8;CDK1;CDKN2C;CDT1;CENPA;CENPE;CENPF;CENPM;CEP55;CEP72;CHST11;CIT;CKAP2L;CTBP2;DDIAS;DDX11;DEPDC1;DEPDC1B;DHFR;DLGAP5;DNA2;DNMT3B;DOCK2;DOT1L;EHF;EMCN;ERCC6L;ESCO2;EVI2A;EXO1;EZH2;FAM83D;FKBP9;FOXRED2;HAUS8;HJURP;HMMR;HNRNPA1;INCENP;KCNAB1;KCNK2;KIF11;KIF14;KIF15;KIF18A;KIF18B;KI…
Baseline	RBPMS2-KD	Down-regulated	TRANSFAC	M07476	4.06	0.0651	LHX8 (directAnnotation).		88	ACBD4;ADAMTS4;AGPAT5;ANKRD35;ARHGDIB;ASF1B;ASPM;AURKA;BCL7B;BLM;BRCA1;BUB1;C21orf58;CBX2;CCNF;CDC45;CDC6;CDC7;CDCA2;CDCA8;CENPE;CENPF;CENPI;CENPM;CIT;CKAP2L;CLGN;CLSPN;DDIAS;DEPDC1B;DLGAP5;DOCK2;ELOVL5;EMB;ESCO2;EZH2;FAM111B;GOLPH3L;GRK6;HAPLN3;HELLS;HEY1;HJURP;HLA-F;HMG20A;HMMR;HNRNPA1;HPSE;ID4;KCNAB1;KCNK2;KCTD7;KIF14;KIF18B;KIF24;KIFC1;LETMD1;LIN52;MED30;MLEC;MTFR2;NADK2;NANOS1;NOX4;ORC6;PASK;…
Baseline	RBPMS2-KD	Down-regulated	TRANSFAC	M02090	3.92	0.0639	E2F4 (directAnnotation).		27	BCL7B;CDC7;CDCA5;CDCA7L;CDK1;CTBP2;DDIAS;E2F1;EZH2;FAM111B;HELLS;KCNK2;LMNB1;LPIN2;MCTP1;MLEC;NADK2;PABPC5;SLC45A3;SPC24;SYNE2;TBC1D7;TMEM164;TP53I11;UHRF1;XRCC2;ZNF74
Baseline	RBPMS2-KD	Down-regulated	TRANSFAC	M04886	3.72	0.0621	ETS1 (directAnnotation).		83	ASPM;BCL7B;BLM;CAPN10;CBX2;CCDC149;CCNB2;CDC20;CDC45;CDC6;CDCA7L;CDK1;CDKN2C;CDT1;CENPA;CENPF;CEP55;CNPY4;DDIAS;DDX11;DLGAP5;ESCO2;EZH2;FLII;FOXRED2;GALC;HELLS;HNRNPA1;HNRNPA1P10;ID4;KCNK2;KIF14;KIF20A;KIF20B;KIF24;KIF2C;KIFC1;LBR;LRRC3;LSM14B;MAD2L1BP;MPZL3;MTFR2;NCAPH;NEIL3;NFU1;NHSL1;NOX4;NTSR1;NUSAP1;ORC1;PARPBP;PASK;PHACTR1;PKN3;POLA2;POLE2;PRC1;PROSER1;PTPRD-AS1;RBPMS2;RFC3;RNASEH2A;SGO2;SH…
Baseline	RBPMS2-KD	Down-regulated	TRANSFAC	M06902	3.29	0.0582	ZNF611 (directAnnotation).		16	AURKB;C16orf74;CDKN2C;CDT1;CENPA;HNRNPA1P10;LBR;PABPC5;SDC1;SLC35E2B;SORT1;TBC1D14;TGFB3;TOP1;TOR1B;TRPA1
Baseline	RBPMS2-KD	Down-regulated	TRANSFAC	M00209	5.57	0.0787	NFYA	FOXI1 (inferredBy_MotifSimilarity).	109	ACBD4;ADAMTS4;AGPAT5;AHNAK;ASF1B;ASPM;AURKA;BCL7B;BLM;BRCA1;BUB1;C21orf58;CA5B;CCNB2;CCNF;CDC6;CDCA2;CDCA8;CDK1;CENPA;CENPE;CENPF;CENPI;CENPM;CEP55;CIT;CKAP2L;CLSPN;CTBP2;CTNNBIP1;DDIAS;EHF;ELOVL5;EMB;EPHA7;FAM111B;FAM83D;FOXRED2;FRK;GOLPH3L;GRAMD1B;GRK6;HEY1;HJURP;HLA-F;HMG20A;HMMR;HNRNPA1;ID4;INCENP;KCNAB1;KCTD7;KIF14;KIF18A;KIF18B;KIF24;KIF4A;LAMC2;LETMD1;LIN52;LMLN;MCM10;MED30;MLEC;MPZL3;MTFR…
Baseline	RBPMS2-KD	Down-regulated	TRANSFAC	M00209	5.57	0.0787	NFYB	FOXI1 (inferredBy_MotifSimilarity).	109	ACBD4;ADAMTS4;AGPAT5;AHNAK;ASF1B;ASPM;AURKA;BCL7B;BLM;BRCA1;BUB1;C21orf58;CA5B;CCNB2;CCNF;CDC6;CDCA2;CDCA8;CDK1;CENPA;CENPE;CENPF;CENPI;CENPM;CEP55;CIT;CKAP2L;CLSPN;CTBP2;CTNNBIP1;DDIAS;EHF;ELOVL5;EMB;EPHA7;FAM111B;FAM83D;FOXRED2;FRK;GOLPH3L;GRAMD1B;GRK6;HEY1;HJURP;HLA-F;HMG20A;HMMR;HNRNPA1;ID4;INCENP;KCNAB1;KCTD7;KIF14;KIF18A;KIF18B;KIF24;KIF4A;LAMC2;LETMD1;LIN52;LMLN;MCM10;MED30;MLEC;MPZL3;MTFR…
Baseline	RBPMS2-KD	Up-regulated	TRANSFAC	M06782	4.6	0.0994	ZNF225 (directAnnotation).		28	ADAM12;ADAMTS16;CREB5;DDX3Y;DENND5B;DTNA;GDNF;GPCPD1;GUCY1A2;IL1B;KRTAP2-3;KRTAP7-1;LCOR;MAP3K7CL;MAP4K3;MYOCD;NIPAL1;PAPPA-AS1;PGM3;PSTPIP2;RGS20;SESN1;SGMS2;SLC22A5;TNIK;TXK;WNT5B;ZBTB20
Baseline	RBPMS2-KD	Up-regulated	TRANSFAC	M02113	3.88	0.0898	POU2AF1 (directAnnotation).		20	CAMK2N1;GDNF;IL1B;ISLR2;LCOR;MEOX1;MIR210HG;NEDD4;PIM1;PPARG;RASA2;RGS20;SATB2;SEMA6D;SERPINA9;SESN1;SLC7A2;TNFSF15;VPS36;ZNF138
Baseline	RBPMS2-KD	Up-regulated	TRANSFAC	M01151	3.72	0.0877	DMRTC2 (directAnnotation).		31	AMPD3;ATF3;AXIN2;CDKN1A;CHIC1;CLDN1;CREB5;DCUN1D3;DDX3Y;DENND5B;DTNA;F3;GNPNAT1;LCOR;LIFR;NEDD4;PDE1C;PIM1;PPARG;PSTPIP2;RBM24;RNF38;RSAD2;SATB2;SEMA6D;SERPINB2;SLC7A2;STK17B;VPS36;WNT5B;ZBTB20
Baseline	RBPMS2-KD	Up-regulated	TRANSFAC	M03813	3.41	0.0836	POU3F3 (directAnnotation).		24	AXIN2;BAALC;CDKN1A;CLDN1;DENND5B;F3;FOXD1;GNPNAT1;HBEGF;HOXA5;LCOR;NEDD4;PLEK2;PPARG;RASA2;RBM24;RNF38;SEMA6D;SESN1;SGK3;SLC16A12;SLC7A2;VPS36;ZNF281
Baseline	RBPMS2-KD	Up-regulated	TRANSFAC	M00744	3.07	0.079	POU1F1 (directAnnotation).		10	CDKN1A;CLDN1;DENND5B;FLRT3;HBEGF;IL1B;LCOR;SATB2;VPS36;VPS4B
Baseline	RBPMS2-KD	Up-regulated	TRANSFAC	M06822	3.16	0.0802	ZNF532 (inferredBy_Orthology).		27	ATF3;CCL20;CDA;CDKN1A;CELF2;CRABP2;CREB5;F3;GPCPD1;IGF2;IGIP;LCOR;LONRF1;LRIG3;MYRF;NUP58;PDE1C;PSTPIP2;SDHAP1;SERPINB2;SESN1;SLC7A2;SPRY2;TMEFF1;TXK;YOD1;ZBTB20
Baseline	TIMP2-KD	Down-regulated	TRANSFAC	M00209	5.16	0.105	NFYC (directAnnotation).	FOXI1 (inferredBy_MotifSimilarity).	16	CDC25C;CDKN3;FAM72D;KCTD9;PIGA;POLQ;PRR11;SHH;TROAP;ZNF519;ZNF714;ZNF718;ZNF736;ZNF91;ZNF92;ZNF93
Baseline	TIMP2-KD	Down-regulated	TRANSFAC	M07476	4.11	0.089	LHX8 (directAnnotation).		10	CDKN3;KCTD9;PIGA;SHH;TROAP;ZNF519;ZNF714;ZNF736;ZNF92;ZNF93
Baseline	TIMP2-KD	Down-regulated	TRANSFAC	M03825	4.09	0.0886	GFI1B (directAnnotation).		22	ADAMTS12;AKAP7;BIRC5;CARMIL2;CCDC180;F2R;FABP3;HGF;KCTD9;PIGA;PLSCR4;POLQ;PRRT2;SHH;SUSD5;ZNF519;ZNF614;ZNF714;ZNF736;ZNF91;ZNF92;ZNF93
Baseline	TIMP2-KD	Down-regulated	TRANSFAC	M06444	4.04	0.088	ZNF557 (directAnnotation).		18	ADAMTS12;AKAP7;CCDC126;CCDC180;CDC25C;EEA1;HERC2P2;HERC2P3;KCTD9;PLSCR4;PTBP2;SAMD11;SENP7;SNHG12;TCF7;TROAP;ZNF519;ZNF614
Baseline	TIMP2-KD	Down-regulated	TRANSFAC	M06234	3.54	0.0804	ZNF91 (directAnnotation).		10	ASPM;CARMIL2;CPEB1;FAM72D;HERC2P2;HERC2P3;HIP1;IREB2;MXD3;SHH
Baseline	TIMP2-KD	Down-regulated	TRANSFAC	M09766	3.42	0.0785	ZNF592 (directAnnotation).		7	ADAMTS12;CALCRL;CDC25C;LPP;POLQ;PRRT2;SLC1A1
Baseline	TIMP2-KD	Down-regulated	TRANSFAC	M06762	3.39	0.078	ZNF222 (directAnnotation).		15	ADAMTS12;AKAP7;ASPM;CCDC126;DEPDC1;EDNRB;F2R;FABP3;HGF;LPP;NPTX1;PIGA;PRKAR2B;SNRNP27;TROAP
Baseline	TIMP2-KD	Down-regulated	TRANSFAC	M00687	3.34	0.0774	NFYC (directAnnotation). NFYA (inferredBy_Orthology).		6	ASPM;CDKN3;FAM72D;KCTD9;ZNF519;ZNF92
Baseline	TIMP2-KD	Down-regulated	TRANSFAC	M07297	3.31	0.0769	MAZ (directAnnotation).		12	ADAMTS12;CCDC180;CDC25C;GPX3;HGF;KCTD9;LPP;PRRT2;SENP7;SHH;SUSD5;TMTC2
Baseline	TIMP2-KD	Down-regulated	TRANSFAC	M06861	3.2	0.0751	ZNF484 (directAnnotation).		7	ADAMTS12;CCDC180;IREB2;LPP;SEMA6D;SENP7;TNFRSF10B
Baseline	TIMP2-KD	Down-regulated	TRANSFAC	M06085	3.18	0.0748	ZNF26 (directAnnotation).		7	ADAMTS12;ASPM;LBR;PTBP2;SNRNP27;TROAP;ZNF736
Baseline	TIMP2-KD	Down-regulated	TRANSFAC	M01826	3.16	0.0745	PITX1 (directAnnotation).		5	CCDC180;CXCL1;LBR;PRKAR2B;SMAD9
Baseline	TIMP2-KD	Down-regulated	TRANSFAC	M08901	3.1	0.0737	TCF7L1 (directAnnotation).		9	ADAMTS12;CCND1;F2R;LBR;NPTX1;PLSCR4;PRKAR2B;PTBP2;SEMA6D
Baseline	TIMP2-KD	Down-regulated	TRANSFAC	M12598	3.07	0.0732	E2F3 (directAnnotation).		9	CXCL2;HGF;KCTD9;KITLG;LPP;POLQ;PRRT2;TMTC2;ZNF718
Baseline	TIMP2-KD	Down-regulated	TRANSFAC	M09727	3.03	0.0726	DDX20 (directAnnotation).	MAZ (inferredBy_MotifSimilarity).	8	ADAMTS12;CDC25C;HGF;LPP;PLSCR4;PRRT2;SLC1A1;TMTC2
Baseline	TIMP2-KD	Down-regulated	TRANSFAC	M07111	5.43	0.109	MEIS1 (inferredBy_Orthology).		24	ADAMTS12;CARMIL2;CDC25C;EEA1;F2R;FAM72D;HGF;HIP1;MFSD8;OLFM1;PLSCR4;POLQ;PRKAR2B;PTBP2;SEMA6D;SMAD9;SUSD5;ZNF519;ZNF714;ZNF718;ZNF736;ZNF91;ZNF92;ZNF93
Baseline	TIMP2-KD	Down-regulated	TRANSFAC	M00209	5.16	0.105	NFYA	FOXI1 (inferredBy_MotifSimilarity).	16	CDC25C;CDKN3;FAM72D;KCTD9;PIGA;POLQ;PRR11;SHH;TROAP;ZNF519;ZNF714;ZNF718;ZNF736;ZNF91;ZNF92;ZNF93
Baseline	TIMP2-KD	Down-regulated	TRANSFAC	M00209	5.16	0.105	NFYB	FOXI1 (inferredBy_MotifSimilarity).	16	CDC25C;CDKN3;FAM72D;KCTD9;PIGA;POLQ;PRR11;SHH;TROAP;ZNF519;ZNF714;ZNF718;ZNF736;ZNF91;ZNF92;ZNF93
Baseline	TIMP2-KD	Down-regulated	TRANSFAC	M05538	3.39	0.0781	ZNF536 (inferredBy_Orthology).		7	CARMIL2;CDC25C;MFSD8;MXD3;NPIPA7;SENP7;SNRNP27
Baseline	TIMP2-KD	Down-regulated	TRANSFAC	M00278	3.29	0.0766	GATA1		9	AKAP7;ASPM;EDNRB;HERC2P2;HERC2P3;KCTD9;LBR;NPTX1;PTBP2
Baseline	TIMP2-KD	Down-regulated	TRANSFAC	M00278	3.29	0.0766	LDB1		9	AKAP7;ASPM;EDNRB;HERC2P2;HERC2P3;KCTD9;LBR;NPTX1;PTBP2
Baseline	TIMP2-KD	Down-regulated	TRANSFAC	M00278	3.29	0.0766	LMO2		9	AKAP7;ASPM;EDNRB;HERC2P2;HERC2P3;KCTD9;LBR;NPTX1;PTBP2
Baseline	TIMP2-KD	Down-regulated	TRANSFAC	M00278	3.29	0.0766	TAL1		9	AKAP7;ASPM;EDNRB;HERC2P2;HERC2P3;KCTD9;LBR;NPTX1;PTBP2
Baseline	TIMP2-KD	Down-regulated	TRANSFAC	M00278	3.29	0.0766	TCF3 (inferredBy_Orthology).		9	AKAP7;ASPM;EDNRB;HERC2P2;HERC2P3;KCTD9;LBR;NPTX1;PTBP2
Baseline	TIMP2-KD	Up-regulated	TRANSFAC	M05671	5.14	0.134	ZNF25 (directAnnotation).		23	ANKRD1;AOX1;CD163L1;CHD7;CMPK2;F11R;FGF1;GDNF;HMOX1;IL1RN;MX1;OAS2;OAS3;PDE1C;PRR15;PUDP;RBM47;RUNX1T1;SESN2;TFEC;TLR1;TXNIP;USP18
Baseline	TIMP2-KD	Up-regulated	TRANSFAC	M00687	3.95	0.111	NFYC (directAnnotation). NFYA (inferredBy_Orthology).		10	CELF2;CHD7;DNAJC12;F11R;GDNF;LMBR1L;MYOCD;PPP1R3B;SESN2;TXNIP
Baseline	TIMP2-KD	Up-regulated	TRANSFAC	M06148	3.95	0.111	ZNF41 (directAnnotation).		11	CHD7;GSTO2;HMOX1;IFITM1;KCTD4;KIF26B;LMBR1L;PDE1C;RUNX1T1;TLR1;XAF1
Baseline	TIMP2-KD	Up-regulated	TRANSFAC	M06508	3.85	0.109	ZNF114 (directAnnotation).		7	ANKRD52;EPSTI1;F11R;LMCD1;MYOCD;PRDM1;TRIM6
Baseline	TIMP2-KD	Up-regulated	TRANSFAC	M06069	3.62	0.105	ZNF253 (directAnnotation).		9	ACTG2;FGF1;IL1RN;MGAM;PPP1R3B;PRDM1;RBM47;RUNX1T1;USP18
Baseline	TIMP2-KD	Up-regulated	TRANSFAC	M06073	3.46	0.101	ZNF749 (directAnnotation).		14	CELF2;F11R;FGF1;GDNF;GSTO2;IFI44L;IFITM1;MX2;PPP1R3B;RBM47;TFEC;TLR1;TUFT1;XAF1
Baseline	TIMP2-KD	Up-regulated	TRANSFAC	M05350	3.45	0.101	ZNF146 (directAnnotation).		18	ACTG2;CD163L1;EPSTI1;FBXO32;FGF1;GSTO2;HMOX1;KCTD4;KIF26B;LMBR1L;LMCD1;MX1;PAG1;PDE1C;TFEC;TRIM6;TXNIP;XAF1
Baseline	TIMP2-KD	Up-regulated	TRANSFAC	M05506	3.41	0.101	ZSCAN16 (directAnnotation).		6	CHD7;FBXO32;OAS3;PRDM1;RUNX1T1;TBC1D2
Baseline	TIMP2-KD	Up-regulated	TRANSFAC	M08802	3.31	0.0985	MLXIPL (directAnnotation).		9	C3AR1;CELF2;DNAJC12;GDNF;GSTO2;IL1RN;RUNX1T1;THSD1;TXNIP
Baseline	TIMP2-KD	Up-regulated	TRANSFAC	M06748	3.26	0.0976	ZNF337 (directAnnotation).		11	CELF2;FGF1;MX1;PDE1C;PPP1R3B;PRDM1;RUNX1T1;SESN2;TRIM6;TUFT1;TXNIP
Baseline	TIMP2-KD	Up-regulated	TRANSFAC	M06271	3.25	0.0974	ZNF284 (directAnnotation).		9	CHD7;CMPK2;GSTO2;HERC6;KIF26B;MYOCD;PDE1C;TMEM144;TXNIP
Baseline	TIMP2-KD	Up-regulated	TRANSFAC	M06782	3.13	0.095	ZNF225 (directAnnotation).		11	CALB2;FBXO32;FGF1;GDNF;IFI6;IL1RN;MYOCD;PAG1;PPP1R3B;PRR15;TRIM6
Baseline	TIMP2-KD	Up-regulated	TRANSFAC	M06146	3.1	0.0946	ZNF45 (directAnnotation).		7	CELF2;CMPK2;LMBR1L;PDE1C;TMEM144;TUFT1;TXNIP
Baseline	TIMP2-KD	Up-regulated	TRANSFAC	M05576	3.08	0.0941	ZFP92 (directAnnotation).		7	CLDN1;CMPK2;EPSTI1;OGN;RUNX1T1;TXNIP;USP18
Baseline	Stimulation by TNF	Down-regulated	TRANSFAC	M02023	4.01	0.0787	MAZ (directAnnotation).		63	ADAMTS15;ADGRG1;ADGRL1;ANGPT1;ANK3;ARHGAP20;CCDC85A;CD248;CDH10;CDH6;CELF2;DKK2;EPHB6;ETV1;FGF14;FGF16;GABBR2;GAL3ST4;GAP43;GHR;GPER1;HGF;HHIP;INPP5D;ISLR2;ITGA10;KCNQ5;KCTD12;KLHL4;KRT19;LYPD1;MEF2C;MEX3A;MGARP;MLLT3;MTUS1;MXRA8;NOX5;NPTX1;NR2F2;NYNRIN;OLFML3;PAK3;PDGFD;PTGS1;RASSF2;SALL2;SCN9A;SDSL;SETBP1;SGIP1;SLC12A8;SLC14A1;SPEG;STMN3;STRA6;SYT1;TCF7;TMEM35A;VCAN;ZBTB37;ZNF385D;ZNF703
Baseline	Stimulation by TNF	Down-regulated	TRANSFAC	M01733	3.88	0.0773	MZF1 (directAnnotation).		38	ANK3;BEND6;COLEC12;CRABP2;DEPTOR;GMPR;GPER1;ITGA10;KAZALD1;KCNQ5;KCTD12;LYPD1;MALL;MEF2C;MEX3A;MFAP3L;MGARP;MLLT3;MRAP2;MXRA8;NR2F2;NYNRIN;PAK3;PCDH10;PFAS;PIK3C2B;PTPRB;RASSF2;SALL2;SCN9A;SGIP1;STRA6;TMEM119;TMEM35A;VCAN;VWA5A;ZBTB37;ZSCAN31
Baseline	Stimulation by TNF	Down-regulated	TRANSFAC	M09727	3.87	0.0772	DDX20 (directAnnotation).	MAZ (inferredBy_MotifSimilarity).	42	ADGRG1;ANK3;C1QTNF6;CELF2;DKK2;EDNRA;EPHB6;FGF14;FOXC2;GAP43;HGF;HHIP;ISLR;ITGA10;LNX1;LRFN4;LYPD1;MALL;MEF2C;MGARP;NHSL2;NOX5;NR2F2;NYNRIN;OLFML3;PAK3;PC;PLXDC2;PTGS1;RASSF2;SALL2;SDC1;SETBP1;SLC12A8;SNCG;SPEG;STRA6;SYT1;THBD;TMEM35A;ZBTB37;ZNF385D
Baseline	Stimulation by TNF	Down-regulated	TRANSFAC	M00083	3.81	0.0765	MZF1 (directAnnotation).		81	ABCB9;ADAMTS15;ADGRG1;AK5;ANK3;ANKRD44;BAIAP2L1;BEND6;CCDC85A;CDH10;CLYBL;COLEC12;CRABP2;DKK2;ETV1;FGF14;GALM;GAP43;GMPR;GPER1;HGF;HHIP;HSD3B7;INPP5D;ISLR2;ITGA10;KAZALD1;KCTD12;KRT19;LINC01605;LRFN4;LYPD1;MALL;MEF2C;MEX3A;MFAP3L;MGARP;MGP;MLLT3;MMRN2;MRGPRF;MTUS1;MXRA8;NR2F2;NYNRIN;OLFML3;PAK3;PC;PCDH10;PDGFD;PFAS;PLXNA4;PODN;PTGS1;PTPRB;RASSF2;RASSF9;SALL2;SCN9A;SESN3;SGIP1;SLC14A1;SNCG;SPEG;ST…
Baseline	Stimulation by TNF	Down-regulated	TRANSFAC	M01118	3.59	0.0741	WT1 (directAnnotation).	SREBF2; YY1 (inferredBy_MotifSimilarity).	34	ABCB9;ANGPT1;ARHGAP20;CD248;CDH10;CDH6;CELF2;EPHB6;FGF14;GAP43;GDF5;GPER1;HGF;HHIP;ISLR2;ITGA10;KAZALD1;KLHL13;MEF2C;MEX3A;MGARP;MLLT3;MXRA8;NYNRIN;OXTR;PHKA1;RASSF2;SDC1;SETBP1;ST3GAL5;STRA6;TMEM182;ZBTB37;ZNF385D
Baseline	Stimulation by TNF	Down-regulated	TRANSFAC	M01104	3.54	0.0734	OVOL2 (directAnnotation).		17	CDH6;CELF2;CRABP2;GAP43;GDF5;GPER1;HGF;ITGA10;KLHL13;LINC01605;MEF2C;MEX3A;NYNRIN;SETBP1;SLC14A1;ST3GAL5;ZBTB37
Baseline	Stimulation by TNF	Down-regulated	TRANSFAC	M05800	3.49	0.0729	ZNF605 (directAnnotation).		21	ABCB9;AK5;AKR1B10;EFR3B;FGF14;FGF16;GHR;HES2;HMCN1;KRT19;LMO7;LNX1;NES;PC;PCDH10;PTGS1;SGIP1;STAC;TMEM119;TMEM35A;VIPR1
Baseline	Stimulation by TNF	Down-regulated	TRANSFAC	M07261	3.43	0.0722	KLF2 (directAnnotation).		29	ARHGAP20;CD248;CDH10;CELF2;EPHB6;ETV1;FGF14;GAP43;GPER1;HGF;HSD3B7;ISLR2;ITGA10;MALL;MEF2C;MEX3A;MGARP;MLLT3;MXRA8;NYNRIN;OLFML3;PTGS1;RASSF2;SALL2;SETBP1;STMN3;STRA6;ZBTB37;ZNF385D
Baseline	Stimulation by TNF	Down-regulated	TRANSFAC	M06386	3.31	0.0709	ZNF836 (directAnnotation).		13	ABCA6;AHNAK2;ASTN2;FGF14;ISLR;KCNQ5;LINC01605;NOX5;NR2F2;PAK3;SLC12A8;ST3GAL5;ZSCAN31
Baseline	Stimulation by TNF	Down-regulated	TRANSFAC	M07361	3.3	0.0708	MZF1 (directAnnotation).		36	ANK3;BEND6;CDH10;COLEC12;CRABP2;ETV1;FGF14;GAP43;GMPR;GPER1;HHIP;ITGA10;KAZALD1;KRT19;LYPD1;MALL;MEF2C;MEX3A;MGP;MLLT3;MRGPRF;MXRA8;NR2F2;NYNRIN;PAK3;PCDH10;PFAS;PTGS1;RASSF2;SALL2;SGIP1;STRA6;TMEM119;TMEM35A;VCAN;ZBTB37
Baseline	Stimulation by TNF	Down-regulated	TRANSFAC	M07297	3.29	0.0707	MAZ (directAnnotation).		60	ABCB9;ADAMTS15;ADGRG1;ANGPT1;ANK3;ARL4C;C1QTNF6;CDH10;CDH6;CELF2;CNTNAP3B;CPNE7;DYSF;EPHB6;FGF14;GAP43;GDF5;GMPR;GPER1;HGF;HHIP;INPP5D;ISLR;ISLR2;KLHL13;KRT19;LINC01605;LMO7;LYPD1;MEF2C;MEX3A;MGARP;MLLT3;MXRA8;NOX5;NR2F2;NYNRIN;OLFML3;OXTR;PAK3;PCDH9;PLVAP;PODN;PTGS1;RASSF2;SALL2;SCN9A;SETBP1;SGIP1;SPEG;ST3GAL5;STMN3;STRA6;THBD;TMEM35A;TNXB;VAT1L;VCAN;ZBTB37;ZNF385D
Baseline	Stimulation by TNF	Down-regulated	TRANSFAC	M04855	3.27	0.0705	IRF4 (directAnnotation).		30	ADGRG1;AK5;BRF1;DEPTOR;ETV1;FAT4;FOXC2;HEY2;HGF;HS6ST3;ISLR;LRFN4;MALL;MBP;MEF2C;MGARP;MTUS1;MYB;NPR3;OLFML3;PLCD3;PSG5;RASSF2;SALL2;SLC12A8;SOX9;ST3GAL5;STRA6;ZFP90;ZSCAN31
Baseline	Stimulation by TNF	Down-regulated	TRANSFAC	M01303	3.25	0.0702	SP1 (directAnnotation).	SP3 (inferredBy_MotifSimilarity).	14	ABCB9;CDH10;CELF2;GAP43;GDF5;MEF2C;MEX3A;MTUS1;NYNRIN;RASSF2;SDC1;ST3GAL5;ZBTB37;ZNF385D
Baseline	Stimulation by TNF	Down-regulated	TRANSFAC	M07431	3.24	0.0701	SOX11 (directAnnotation).		19	ABCA6;ABCA9;ATP2A3;CELF2;DYSF;EFR3B;IL17RD;KIF26B;LNX1;MYB;NHSL2;NPR3;NR2F2;SCG2;SGIP1;THBD;TOX;VWA5A;ZFP90
Baseline	Stimulation by TNF	Down-regulated	TRANSFAC	M07397	3.24	0.0701	ZNF148 (directAnnotation).	SP1 (inferredBy_MotifSimilarity). MAZ; ZBTB17 (inferredBy_MotifSimilarity_n_Orthology).	49	ABCB9;ADGRG1;ANGPT1;C1QTNF6;CD248;CDH10;CDH6;CELF2;EPHB6;ETV1;FGF14;GAP43;GDF5;GMPR;GPER1;HGF;HHIP;HOXA-AS2;IL17RD;INPP5D;ITGA10;KLHL4;KRT18;KRT19;LYPD1;MEF2C;MEX3A;MGARP;MXRA8;NOX5;NR2F2;NYNRIN;OLFML3;PAK3;RASSF2;RASSF9;SALL2;SCN9A;SDC1;SESN3;SETBP1;SGIP1;SLC14A1;ST3GAL5;STRA6;SYT1;TCF7;ZBTB37;ZNF385D
Baseline	Stimulation by TNF	Down-regulated	TRANSFAC	M07040	3.21	0.0698	KLF4 (directAnnotation).		43	ABCB9;ADGRG1;ANGPT1;CD248;CDH10;CDH6;CELF2;COLEC12;EPHB6;FGF14;GAP43;GPER1;HGF;HHIP;ISLR;ISLR2;ITGA10;KCNQ5;KLHL4;KRT19;LINC01605;LRFN4;LYPD1;MALL;MEF2C;MEX3A;MXRA8;NR2F2;NYNRIN;OLFML3;PC;RASSF2;RNF144A;SALL2;SETBP1;SLC12A8;SNCG;SPEG;STRA6;THBD;TMEM35A;ZBTB37;ZNF385D
Baseline	Stimulation by TNF	Down-regulated	TRANSFAC	M03847	3.1	0.0686	SOX15 (directAnnotation).		67	ABCA9;ADGRG1;ADGRL1;ANKRD44;ARL4C;ASTN2;ATP2A3;CELF2;DKK2;DYSF;EFR3B;EPHB6;ETV1;FOXC2;GAL3ST4;GALNT10;GHR;HHIP;HMCN1;IGSF10;IL17RD;INPP5D;ISLR2;ITGA10;KCNN4;KIF26B;KLHL13;KLHL4;LMO7;LNX1;LYPD1;MEST;MFAP3L;MTUS1;MYB;NECTIN1;NHSL2;NPR3;NR2F2;PAK3;PCDH18;PDGFD;PHEX;PHKA1;PLAT;PLXNA4;PTGS1;PTPRB;SCN9A;SDC1;SDSL;SESN3;SETBP1;SLC14A1;SLC4A3;SNAI1;SPEG;ST3GAL5;STRA6;SYT1;SYT14;THBD;TMEM35A;TNFAIP8L3;TNX…
Baseline	Stimulation by TNF	Down-regulated	TRANSFAC	M00632	3.06	0.0681	GATA4 (directAnnotation).		19	ANK3;ATP2A3;EPHB6;FAT4;GAL3ST4;GHR;LINC01605;MAB21L2;MEST;MYB;NHSL2;NR2F2;PTGS1;PTPRB;ROR1;SDC1;ST3GAL5;THBD;ZNF385D
Baseline	Stimulation by TNF	Down-regulated	TRANSFAC	M02844	3.23	0.07	BCL6B (inferredBy_Orthology).		22	ANGPT1;CDH10;CELF2;COLEC12;DEPTOR;EPHB6;ETV1;GAP43;KRT19;MEF2C;MGARP;MRGPRF;MXRA8;NOX5;NYNRIN;RASSF2;SALL2;STRA6;TMEM182;TMEM200A;ZBTB37;ZNF385D
Baseline	Stimulation by TNF	Down-regulated	TRANSFAC	M06497	3.12	0.0688	ZNF770 (inferredBy_Orthology).		55	AADAT;ADGRL1;ARHGAP20;ASTN2;CCDC85A;CELF2;CPNE7;CRABP2;DEPTOR;EPHB6;ETV1;FGF14;GAP43;GDF5;GPER1;HEY2;HGF;HHIP;HSD3B7;INPP5D;ISLR2;ITGA6;KCTD12;KLHL13;LINC01605;LYPD1;MALL;MEF2C;MEST;MEX3A;MGARP;MMRN2;MRAP2;MRGPRF;NYNRIN;OLFML3;OXTR;PFAS;PLVAP;PODN;PTGS1;PTPRB;RASSF2;SCN9A;SDC1;SESN3;SGIP1;SLC12A8;SNCG;ST3GAL5;STMN3;SYT1;TMEM182;VWA5A;ZBTB37
Baseline	Stimulation by TNF	Up-regulated	TRANSFAC	M01239	7.11	0.109	RELA (directAnnotation).	NFKB1; REL (inferredBy_MotifSimilarity_n_Orthology).	46	ANKK1;BIRC3;CCL20;CCL5;CD83;CFLAR;CSF2;CXCL1;CXCL2;CXCL3;CXCL5;CXCL6;CYP27B1;DRAM1;ELF3;GBP4;GNA15;GPR68;HDAC9;IFIH1;IL32;IRF7;LINC00944;LRRC15;MAP3K8;NEDD4L;NFKB1;NFKB2;NFKBIA;NFKBIZ;OAS3;PID1;RCAN1;RELB;RIPK2;RRAD;SAMD4A;SELE;SERPINB7;SLITRK4;STEAP2;SYTL3;TNFAIP3;TNIP1;USP54;VCAM1
Baseline	Stimulation by TNF	Up-regulated	TRANSFAC	M01224	5.83	0.0963	RELA (directAnnotation).	OVOL2 (inferredBy_MotifSimilarity).	42	ANKK1;BIRC3;CCL20;CCL5;CD83;CFLAR;CPED1;CXCL1;CXCL2;CXCL3;CXCL6;CXCL8;CYP27B1;ELOVL7;FRY;HDAC9;IFIT2;IL1B;IL32;IL6;IRF1;LINC00944;MAP3K8;NFKB1;NFKB2;NFKBIA;NFKBIZ;NINJ1;NR4A2;OAS3;OSGIN2;PID1;RCAN1;RIPK2;SELE;SERPINB7;TMEM217;TNFAIP2;TNIP1;TNIP3;USP54;VCAM1
Baseline	Stimulation by TNF	Up-regulated	TRANSFAC	M04706	5.22	0.0901	RELA (directAnnotation).		71	AMIGO2;AMPD3;ANKK1;BCL2A1;BIRC3;C1QTNF1;CCL2;CCL5;CD83;CFLAR;CXCL1;CXCL2;CXCL3;CXCL5;CXCL6;CXCL8;CYP27B1;DRAM1;EHF;ELF3;EPSTI1;FRY;GBP1;HDAC9;HLA-F;IER3;IFIH1;IL15;IL32;IL36RN;IL4I1;IRF1;LINC00944;MAFF;MAP3K8;MX1;NFKB1;NFKB2;NFKBIA;NFKBIZ;NR4A2;NUAK2;OAS3;OGFRL1;PDE4B;PDZRN3;PID1;PLPP3;PTGS2;RAPGEF5;RCAN1;RELB;RND1;RRAD;SELE;SERPINB7;SLC11A2;SLC41A2;SLITRK4;STX11;TNC;TNFAIP2;TNFAIP3;TNFAIP8;TNIP1…
Baseline	Stimulation by TNF	Up-regulated	TRANSFAC	M00051	4.79	0.0856	NFKB1 (directAnnotation).		29	BIRC3;CCL5;CD83;CXCL2;DRAM1;EHF;ELF3;IL4I1;LIF;LINC00944;MAP3K8;MYOCD;NFKB1;NFKB2;NFKBIA;NFKBIZ;OAS2;OSBP2;PTGS2;RELB;RND1;RRAD;SELE;SERPINB7;STX11;TNFAIP3;TNIP1;TNIP3;VCAM1
Baseline	Stimulation by TNF	Up-regulated	TRANSFAC	M08891	4.61	0.0837	RELA (directAnnotation).	NFKB1 (inferredBy_MotifSimilarity). REL (inferredBy_MotifSimilarity_n_Orthology).	100	ANKK1;ARID3A;ATF3;BIRC3;C1QTNF1;CACNA2D3;CCL20;CCL5;CCL7;CD83;CFLAR;CLDN14;CMPK2;COL10A1;CSF2;CXCL1;CXCL2;CXCL3;CXCL5;CXCL6;CXCL8;CYP27B1;DDX60;DRAM1;EHF;ELF3;ELOVL7;FICD;FRY;GBP2;GBP4;GNA15;GPR68;HAS3;HDAC9;HLA-F;IFIH1;IFITM1;IL15;IL32;IL36RN;IL4I1;IL6;KDM7A;LINC00944;LINC01483;LRRC15;MAP3K8;NFKB1;NFKB2;NFKBIA;NFKBIZ;NINJ1;NR4A2;NR4A3;NTN1;OAS3;OGFRL1;OSBP2;OSGIN2;P3H2;PARP14;PDE2A;PDE4B;PID1;PP…
Baseline	Stimulation by TNF	Up-regulated	TRANSFAC	M00208	4.48	0.0824	RELA (directAnnotation).		39	ANKK1;CCL20;CCL5;CCL7;CD83;CXCL1;CXCL2;CXCL3;CXCL5;CXCL6;EHF;GBP4;GPR68;HAS3;HLA-F;IFIH1;IFITM1;IL32;IL36RN;IL4I1;IL6;LINC00944;NFKB1;NFKB2;NFKBIA;NFKBIZ;NR4A2;OAS3;PID1;RRAD;SELE;SERPINB7;TM4SF1;TNFAIP2;TNFAIP3;TNFAIP8;TNIP1;TNIP3;VCAM1
Baseline	Stimulation by TNF	Up-regulated	TRANSFAC	M04816	4.21	0.0797	BCL3 (directAnnotation).		67	AMPD3;ANKK1;BIRC3;C11orf96;C15orf48;C1QTNF1;CBLN2;CCL20;CD83;CFLAR;CPED1;CXCL1;CXCL2;CXCL3;CXCL5;CXCL6;CYP27B1;DNAJB9;FICD;FRY;GNA15;HDAC9;HEPHL1;HLA-F;HSD11B1;IL32;IL4I1;INHBA;IRF1;KCNJ15;LINC00944;MAFF;MAP3K8;MX1;MYOCD;NECTIN3;NEDD4L;NFKB1;NFKB2;NFKBIA;NFKBIE;NFKBIZ;NR4A2;NRG1;NUDT6;OAS2;OAS3;PDE2A;PID1;PRDM1;PRG2;RELB;RIPK2;RND1;SELE;SERPINB10;SLC11A2;SLC15A3;SLC25A37;ST3GAL1;STX11;TLR2;TNIP1;…
Baseline	Stimulation by TNF	Up-regulated	TRANSFAC	M04860	3.03	0.0675	RXRA (directAnnotation).		105	ACSL5;ADAM8;ADORA2A;AMPD3;APOL1;APOL6;ARID3A;ATF3;BCL2A1;BIRC3;BTG3;BTN3A1;C1QTNF1;CCL2;CCL5;CCL7;CD274;CFLAR;CLCF1;CMPK2;COL8A1;DAZL;DDX60;DTNA;DTX4;EHF;EPSTI1;FICD;FRY;G0S2;GBP4;GDNF;HAS3;HDAC9;HELZ2;HLA-F;HSD11B1;ICAM1;IFI44L;IFIH1;IFIT1;IFIT2;IFIT3;IFITM1;IKZF2;IL11;IL15;IL1RN;IL4I1;IL6;KCNJ15;KCNK1;LINC01483;MAP3K8;MGAT4C;MX1;MX2;NCALD;NECTIN3;NFKB2;NFKBIA;NRCAM;NRG1;NTN1;OSBP2;PDE4B;PDZRN3;…
Baseline	Stimulation by TNF	Up-regulated	TRANSFAC	M00208	4.48	0.0824	NFKB1		39	ANKK1;CCL20;CCL5;CCL7;CD83;CXCL1;CXCL2;CXCL3;CXCL5;CXCL6;EHF;GBP4;GPR68;HAS3;HLA-F;IFIH1;IFITM1;IL32;IL36RN;IL4I1;IL6;LINC00944;NFKB1;NFKB2;NFKBIA;NFKBIZ;NR4A2;OAS3;PID1;RRAD;SELE;SERPINB7;TM4SF1;TNFAIP2;TNFAIP3;TNFAIP8;TNIP1;TNIP3;VCAM1
Baseline	Stimulation by TNF	Up-regulated	TRANSFAC	M09720	3.85	0.0759	RELA (inferredBy_Orthology).	CEBPA (inferredBy_MotifSimilarity_n_Orthology).	111	ACSL5;ADM;AKR1B1;ALOXE3;ANKK1;APOL3;ATF3;BIRC3;BTG3;C11orf96;C15orf48;C1QTNF1;C6orf58;CCL2;CCL20;CCL5;COL8A1;CPED1;CSF2;CSF3;CXCL1;CXCL2;CXCL3;CXCL5;CXCL6;CXCL8;CYP27B1;DAZL;DCLK3;EHF;ELF3;ELOVL7;ERAP1;EREG;FRY;G0S2;GBP1;GBP2;GBP4;GDNF;GPR68;HAS3;HDAC9;HLA-F;IER3;IFIH1;IL15RA;IL1A;IL32;IL36RN;IL4I1;IL6;IL7R;INHBA;KCNK1;LIF;LINC00944;LINC01483;MAFF;MID1;MYOCD;NECTIN3;NEDD4L;NFKB1;NFKB2;NFKBIA;NFKB…
Baseline	TNS1-KD	Down-regulated	TRANSFAC	M06163	3.4	0.053	ZNF121 (directAnnotation).		106	AACS;ACOT7;ADAMTS10;AKAP12;APLP2;ARID1A;ATP23;ATXN7;B3GALT4;BEND7;BICD2;C1QTNF5;C5orf24;CASK;CCDC40;CCNJL;CDK16;CDK5R1;CEP170;CLCF1;COX6A1;CPEB1;CXCL3;DCAKD;DGKI;DLGAP1;DSE;E2F3;EDNRB;ELOVL1;ERO1B;ETF1;EVA1A;FAM102B;FKBP14;FST;GALNT7;GSPT1;HAPLN3;HEG1;HNRNPUL1;HSPD1;HTRA3;ITGB5;KCNJ15;KHNYN;KIAA1549;KLHDC1;KLHL8;LIMA1;LIMS1;LITAF;LUZP1;MAP2;MIR22HG;MSMO1;MTFR1L;MTMR6;NCAPD2;NECTIN3;NT5DC2;NUDT6;O…
Baseline	TNS1-KD	Down-regulated	TRANSFAC	M01199	3.22	0.0518	TRIM28 (directAnnotation).		165	AACS;ABCF2;ACOT7;ACTG2;ADAM19;ADAMTS10;ANTXR1;AP1G2;ARF4;ARHGAP12;ARHGAP20;ARID1A;ARNTL2;ATXN7;AZIN2;B3GALT4;BDNF;BMI1;BMP6;BMPR1B;C5orf24;CCDC85A;CD24;CDC16;CDK17;CDK2AP1;CEP55;CHMP2B;CHN1;CXCR4;DAB2IP;DCHS1;DLC1;DLGAP1;DMTN;DOK6;DUSP16;E2F3;EDA2R;EFNB3;ERO1B;ETF1;ETFBKMT;ETS1;ETV1;EVA1A;FAM102B;FBXO41;FOXF2;FOXO4;GBGT1;GEMIN7;GLS;GPAT3;GPR68;GRAMD1B;GTDC1;HBEGF;HEG1;HEXB;HIPK3;HNRNPUL1;HSPA12A;…
Baseline	TNS1-KD	Down-regulated	TRANSFAC	M03851	3.06	0.0508	SPIB (directAnnotation).		53	ATP8B4;BAZ2A;BNC2;CDK14;CHN1;CLOCK;DIO2;DLGAP1;EGLN1;EHBP1;ERI2;ETF1;EYA4;FAM102B;GAB2;GPAT3;HOXB2;ITPRIP;KCNK6;KLHL5;LPP;ME2;MEF2A;NFATC2;NLGN1;NUAK1;OPN3;PATL1;PCDHGA6;PCDHGB2;PDCD4;PDE4B;PELI2;PLSCR4;PTGS2;PTPRB;PTPRE;RAB6A;RASSF3;RPL17-C18orf32;SCX;SLC1A1;SLC39A8;SLFN11;SLITRK4;SPATA13;SULF2;TET3;TMEM59;TMTC4;USP28;VASP;ZFP91
Baseline	TNS1-KD	Down-regulated	TRANSFAC	M06035	3.01	0.0505	ZNF749 (directAnnotation).		58	ACTG2;ADGRD1;ANGPTL2;APLP2;ARNTL2;ARSI;ATP11A;BEND6;CDK14;CHN1;CLDN12;COL12A1;DAPK1;DCAKD;DST;DUSP16;FKBP14;FMNL3;FOXF2;GALNT7;GREM1;HES1;HEY1;HIPK3;HIVEP1;LHFPL2;LIMA1;LINC00467;LMAN1;NCAPD2;NFATC2;NUDCD2;PCGF2;PERP;PTPN11;QSER1;RANBP9;RHOBTB1;RNF111;RSPO3;RUFY2;SCARA3;SCYL2;SERINC5;SETD5;SIM2;SKP2;STAM2;STON1;TMEM184B;TMEM38B;TMOD1;TRAF7;UBE2J1;VASH2;ZNF219;ZNF664;ZSCAN5A
Baseline	TNS1-KD	Down-regulated	TRANSFAC	M02885	3.18	0.0516	MYF6 (inferredBy_Orthology).		121	ADAMTS10;APLP2;ARHGAP20;ARHGDIB;ARHGEF9;ATP6AP2;BNC2;C14orf28;C1QTNF5;CAV2;CFAP58;CHN1;CLDN1;CLEC14A;CTHRC1;CXCR4;CYP2S1;DCAKD;DLC1;DMTN;EFS;EHBP1;ENAH;ETFBKMT;ETS1;FAM102B;FGF16;FRK;FZD4;GAS1;GNAQ;GPN1;GPR137B;GSTA4;HAPLN3;HAS1;HEXB;HEY1;HIPK3;KATNAL2;KRCC1;LIMS1;LINC01278;LITAF;LPAR6;LRFN5;MAP2;MEIS3;MEOX1;MLXIP;MTMR6;NHLRC2;NOX4;NRXN3;NTNG2;NYNRIN;OAZ1;OPN3;P2RY6;PABPC5;PALLD;PCDHGA1;PCDHGA10;…
Baseline	TNS1-KD	Up-regulated	TRANSFAC	M00377	3.38	0.064	PAX4 (directAnnotation).	CDX2; HDX; NKX3-2; POU2F2; TBP (inferredBy_MotifSimilarity).	31	AADAT;AKAP1;ARID3A;BAIAP2L2;BDH1;CBWD3;CD83;DCUN1D3;DPY19L2P2;DUSP2;FAM78A;GDF5;GINS2;HDAC9;KAT2B;KBTBD6;LMNB1;N4BP3;NIPA1;OIP5-AS1;PLIN2;PPIF;RASSF7;SLC29A1;STARD8;STXBP6;THAP8;TNFRSF1B;TNIK;XRN1;ZNF367
Baseline	TNS1-KD	Up-regulated	TRANSFAC	M06782	3.23	0.0625	ZNF225 (directAnnotation).		24	AADAT;ARID3A;BIRC3;CBLN2;CBWD3;CXADR;DDX41;FGF1;GKAP1;IGF2BP3;IL1RN;KCNQ3;KLHL38;MEST;NIPAL1;PAPPA-AS1;PPIF;SAPCD2;SDC1;SLC16A3;TNIK;TYMS;WFDC21P;ZNF367
Baseline	TNS1-KD	Up-regulated	TRANSFAC	M00976	3.22	0.0624	HIF1A (directAnnotation).		69	AADAT;ABCB10;AGAP1;ALOXE3;AMDHD2;ANKRD37;APLN;ARL5B;BNIP3;CBWD3;CCDC125;CCL28;CCNA1;CDCA7;DHRS13;DPY19L2P2;ENO2;FAM162A;FDX1;FN3K;FOXRED2;FRMPD4;GKAP1;GNPDA1;GPR146;HAGHL;HDAC9;HPS3;IGF2BP3;KAT2B;KCNQ3;LMNB1;LYPD1;M6PR;MAMSTR;NIM1K;NIPAL1;NME1-NME2;OTUD6B;PDSS1;PLD6;PLIN2;POLA1;POM121;RAB3A;RAD51AP1;RIPK4;RRM2;SCML2;SGO1;SH3D21;SLC16A3;SMC2;SMG9;SMIM10;SMYD3;SNHG4;SOST;SPATS2L;SPRY1;STMN1;SYT7;TD…
Baseline	TNS1-KD	Up-regulated	TRANSFAC	M06533	3.16	0.0618	ZNF563 (directAnnotation).		21	ADAMTS15;AKAP1;ANAPC13;ARHGEF26;ARID3A;DHODH;DUSP4;FAM111B;HDAC9;HPS3;LMNB1;MEST;NIPA1;NR3C2;PRKCZ;SAMHD1;SLC16A3;SLC22A18;STARD8;STMN1;TEAD4
Baseline	TNS1-KD	Up-regulated	TRANSFAC	M07457	3.03	0.0606	HOXA9 (directAnnotation).		94	AADAT;ACBD7;ADAMTS15;ADAMTS18;AKAP1;ARID3A;BAIAP2L2;BDH1;C1orf109;CA9;CBLN2;CBWD3;CD83;CDC20;CDC45;CDKN2C;CELF2;CERS1;CLUH;CNKSR3;CSGALNACT2;DCUN1D3;DDX41;DPY19L2P2;DUSP4;FABP5;FAM162A;FAM78A;FDX1;GALE;GDF5;GINS2;GKAP1;GNPDA1;GPT2;HDAC9;HPS3;HSPA4L;KAT2B;KBTBD6;KCNQ3;KDR;LMNB1;MAMSTR;MCCC1;MEST;MPP1;MYB;N4BP3;NF2;NIPA1;NPTX1;NRAS;OIP5-AS1;OSR2;OTUD6B;PAPPA;PDK1;PLIN2;PPFIA4;PPIF;PRKCZ;RASSF7;SCML…
Baseline	TNS1-KD	Up-regulated	TRANSFAC	M08822	3.01	0.0604	MSX1 (directAnnotation).		57	AADAT;ACBD7;AKAP1;ALDH1A3;APAF1;ARID3A;BDH1;CBWD3;CD83;CDKN2C;CELF2;COMTD1;DBF4B;DPY19L2P2;DUSP4;EFNA3;FABP5;FAM111B;FAM162A;FDX1;GALE;GINS2;GNPDA1;HSPA4L;KAT2B;KCNQ3;KDR;KRT18;LMNB1;MEST;MYB;N4BP3;NAV2;NIPA1;PAFAH1B3;PDK1;PLIN2;PPFIA4;PPIF;RASA2;RNF144B;SAPCD2;SEMA4B;SLC16A3;SLC25A30;SLC29A1;SOST;STARD8;STMN1;STXBP6;TCAF2;TDRD7;TNFRSF1B;TRIM7;VLDLR;ZNF367;ZNF395
Baseline	TNS1-KD	Up-regulated	TRANSFAC	M00976	3.22	0.0624	AHR		69	AADAT;ABCB10;AGAP1;ALOXE3;AMDHD2;ANKRD37;APLN;ARL5B;BNIP3;CBWD3;CCDC125;CCL28;CCNA1;CDCA7;DHRS13;DPY19L2P2;ENO2;FAM162A;FDX1;FN3K;FOXRED2;FRMPD4;GKAP1;GNPDA1;GPR146;HAGHL;HDAC9;HPS3;IGF2BP3;KAT2B;KCNQ3;LMNB1;LYPD1;M6PR;MAMSTR;NIM1K;NIPAL1;NME1-NME2;OTUD6B;PDSS1;PLD6;PLIN2;POLA1;POM121;RAB3A;RAD51AP1;RIPK4;RRM2;SCML2;SGO1;SH3D21;SLC16A3;SMC2;SMG9;SMIM10;SMYD3;SNHG4;SOST;SPATS2L;SPRY1;STMN1;SYT7;TD…
Baseline	TNS1-KD	Up-regulated	TRANSFAC	M00976	3.22	0.0624	ARNT		69	AADAT;ABCB10;AGAP1;ALOXE3;AMDHD2;ANKRD37;APLN;ARL5B;BNIP3;CBWD3;CCDC125;CCL28;CCNA1;CDCA7;DHRS13;DPY19L2P2;ENO2;FAM162A;FDX1;FN3K;FOXRED2;FRMPD4;GKAP1;GNPDA1;GPR146;HAGHL;HDAC9;HPS3;IGF2BP3;KAT2B;KCNQ3;LMNB1;LYPD1;M6PR;MAMSTR;NIM1K;NIPAL1;NME1-NME2;OTUD6B;PDSS1;PLD6;PLIN2;POLA1;POM121;RAB3A;RAD51AP1;RIPK4;RRM2;SCML2;SGO1;SH3D21;SLC16A3;SMC2;SMG9;SMIM10;SMYD3;SNHG4;SOST;SPATS2L;SPRY1;STMN1;SYT7;TD…
Baseline	TNS1-KD	Up-regulated	TRANSFAC	M00976	3.22	0.0624	ARNT2		69	AADAT;ABCB10;AGAP1;ALOXE3;AMDHD2;ANKRD37;APLN;ARL5B;BNIP3;CBWD3;CCDC125;CCL28;CCNA1;CDCA7;DHRS13;DPY19L2P2;ENO2;FAM162A;FDX1;FN3K;FOXRED2;FRMPD4;GKAP1;GNPDA1;GPR146;HAGHL;HDAC9;HPS3;IGF2BP3;KAT2B;KCNQ3;LMNB1;LYPD1;M6PR;MAMSTR;NIM1K;NIPAL1;NME1-NME2;OTUD6B;PDSS1;PLD6;PLIN2;POLA1;POM121;RAB3A;RAD51AP1;RIPK4;RRM2;SCML2;SGO1;SH3D21;SLC16A3;SMC2;SMG9;SMIM10;SMYD3;SNHG4;SOST;SPATS2L;SPRY1;STMN1;SYT7;TD…
Cholesterol	ADAMTS7-KD	Down-regulated	TRANSFAC	M05464	3.56	0.0548	SALL1 (directAnnotation).		51	AHI1;ANO6;ARFGAP3;CAPZA2;CENPH;DCP1A;DIP2C;DLEU2;DPYSL3;ELMOD1;HHIP;HMGB2;IL11;IRF2;ITGB8;KDM1B;KIAA0232;LARP7;LMLN;MAD2L1;MYB;NEK1;NR4A1;NRG1;NUBP1;OSBP2;PCNX4;PMAIP1;PTGS2;PTMS;RAD54L;RDH10;SATB1;SCARA3;SESN1;SGO2;SKIL;SLC7A2;SOX9;STIL;STRA6;TEX30;THY1;TNS2;TRABD2A;TRIM8;TSPYL2;TTK;UHRF1;VWA8;ZFP69B
Cholesterol	ADAMTS7-KD	Down-regulated	TRANSFAC	M06883	3.07	0.0517	ZNF600 (directAnnotation).		102	ACLY;AKAP7;AMD1;AMMECR1L;AMOTL2;ANO6;APOLD1;ARID1A;C18orf25;C8orf88;CCNB2;CDKN2C;CENPI;CHST6;COL15A1;COX20;CRABP2;CSF1;DEK;DHX40;DIXDC1;DLGAP1;DNAJB9;DRP2;DYSF;ERC1;F2RL1;FADS2;FAIM2;FAM72D;FCHSD2;FENDRR;FGFR1OP2;FIBIN;FLOT1;FOXN3;FRMD4A;FRYL;GINS2;GREM1;GRK5;HAS3;HERC3;HEY2;HIF3A;HPS3;ICAM1;ITGB3;KCNG1;KDM1B;KIF2C;LDB2;LMAN1;LOXL2;MAML2;MAMLD1;MCF2L2;MRPL42;MTFR2;MTSS1;MYBL2;NEK1;NHEJ1;NNT;NRG1;…
Cholesterol	ADAMTS7-KD	Down-regulated	TRANSFAC	M01199	3.03	0.0515	TRIM28 (directAnnotation).		59	ADGRL2;APOLD1;ATXN7;BEX1;C12orf29;CACNG8;CAMTA1;CAPRIN2;CD24;CDC14A;CENPF;CENPN;CENPV;CLDND1;CMSS1;CNEP1R1;DLC1;DYSF;ERRFI1;FBXL7;FOXN3;GBGT1;GJC1;GNA13;HPS3;IDS;IL11;INPP5F;ITGB3;KAT2B;LMNB1;LYPLA1;MAMLD1;MAP1B;MAPK8IP3;MEIS2;NARF;NCBP2;NCOA6;NNT;NRG1;PRIM1;PTTG1;RARRES1;SALL1;SESN1;SFRP4;SHH;SLC17A5;SPC25;SPCS3;SSPN;SV2A;TRABD2A;TRERF1;TUBA1B;TXNRD1;XRCC2;ZFP69B
Cholesterol	ADAMTS7-KD	Up-regulated	TRANSFAC	M07323	3.41	0.0551	IRF4 (directAnnotation).	STAT1; STAT2 (inferredBy_MotifSimilarity).	45	ANKEF1;BDH1;CARD9;CDKN1B;CDKN1C;CMPK2;COMMD5;DDX58;FAM13B;GAS6;HAPLN3;HHAT;IFIH1;IFIT1;IFIT2;IFIT3;ISG15;KIAA0895;LINC01358;LYNX1;MAP3K1;MAP7;MIR155HG;MTF2;NOD1;NTN1;OAS2;OAS3;PAIP2B;PIGV;PIK3R3;PTGFR;PTPRD;RMND5A;RNF38;RSAD2;SLC22A3;SLC25A15;SLC41A3;SPATA17;TNFSF10;TYMSOS;ZCCHC3;ZNF287;ZNF652
Cholesterol	ADAMTS7-KD	Up-regulated	TRANSFAC	M02910	3.12	0.053	SOX5 (inferredBy_Orthology).		123	ACP6;ADA;ADORA2A;ANKEF1;ANKRD46;ANKRD52;ARHGAP22;ARHGAP44;ARNT2;ARRDC4;BCL11A;BDH1;BLMH;CALB2;CCDC170;CCNJL;CD83;CDKN1B;CDKN1C;CHD7;CLDN1;CYS1;DAAM2;DDI2;DGAT2;DPY19L2P2;DTX4;DUSP3;EIF4EBP2;F3;FAM219B;FAM50B;FBXW4;FDXR;FGF11;FIBCD1;GAN;GAS6;GLRB;GNPDA1;HENMT1;HHAT;HIPK3;HSPA4L;HTR7;IGFBP2;IL1RAP;ILVBL;KBTBD11;KCNS3;KIAA0895;KPTN;LBH;LINC01003;LRP5;LRRC4;LSM11;LYNX1;LYRM9;MAP6D1;MATN2;MRS2;MTG1;NA…
Cholesterol	ALDH2-KD	Down-regulated	TRANSFAC	M04905	4.7	0.0678	E2F4 (directAnnotation).		228	ACSF2;ADAMTS10;AFMID;AKAP5;ALMS1;ANLN;AP4E1;ARHGAP11A;ARHGEF39;ARHGEF7;ASF1B;ATAD2;ATAD5;AURKB;BIRC5;BORA;BRCA2;BRI3BP;BRIP1;BUB1;BUB1B;C18orf54;C21orf58;CANT1;CAPG;CARMIL2;CAV1;CBX6;CCDC18;CCDC68;CCNB2;CCNF;CCT2;CDC20;CDC25C;CDC45;CDCA5;CDCA7;CDCA8;CDK1;CDK6;CDKN2C;CDT1;CENPA;CENPE;CENPM;CENPO;CENPU;CEP55;CIT;CKAP2;CKAP2L;CKAP5;CKS2;CLP1;CORO1A;CPOX;CRIP1;DBF4B;DDIAS;DEK;DEPDC1;DEPDC1B;DHFR;DIXD…
Cholesterol	ALDH2-KD	Down-regulated	TRANSFAC	M03805	4.61	0.0671	YBX1 (directAnnotation).		139	ADD1;AGPAT5;ALDH2;ARHGAP18;ARHGAP33;ARHGEF7;ARNT2;ARRB2;ARVCF;ASF1B;ASPM;ATAD2;ATP6V1C1;AURKB;BCAM;BLM;BUB1;C21orf58;CAMK4;CCDC61;CCNB2;CCNF;CCT2;CDC25C;CDC45;CDC6;CDCA2;CDCA8;CDK1;CDKN3;CENPA;CENPF;CENPI;CENPM;CIART;CIT;CKAP2;CKB;CKS1B;CKS2;CLSPN;CRELD2;CXCL12;DBI;DDIAS;DDX39A;DIAPH3;DIXDC1;DLGAP5;E2F8;ECT2;EPHB3;ERCC6L;ESCO2;EZH2;FAM111B;FAM149A;FAM161A;FAM72A;FAM72B;FAM72C;FBXO5;FER;FGF11;FKBP…
Cholesterol	ALDH2-KD	Down-regulated	TRANSFAC	M12586	4.56	0.0668	MYBL2 (directAnnotation).		254	ACSF2;ACTG2;ADAMTS10;AKAP5;ALDH1B1;ALMS1;ANK3;ANLN;AP4E1;AP4S1;ARHGAP11A;ARHGEF39;ARHGEF7;ARNT2;ASF1B;ATAD2;ATAD3B;ATAD5;AURKB;BIRC5;BORA;BRCA2;BRI3BP;BRIP1;BUB1B;C18orf54;C21orf58;CANT1;CAPG;CARMIL2;CBX6;CCDC34;CCDC68;CCNB2;CCNF;CCNJL;CDC20;CDC25C;CDC45;CDCA7;CDCA8;CDH24;CDK1;CDK15;CDK6;CDKL1;CDKN2C;CDKN3;CDT1;CENPA;CENPE;CENPF;CENPM;CENPO;CENPU;CEP55;CEP97;CIT;CKAP2;CKAP2L;CKAP5;CKS1B;CKS2;CLP1…
Cholesterol	ALDH2-KD	Down-regulated	TRANSFAC	M03862	4.48	0.0662	YBX1 (directAnnotation).	NFYC; PBX3 (inferredBy_MotifSimilarity).	225	ABCA9;ADD1;AGPAT5;AHNAK;ALDH1B1;ANK3;ARHGAP33;ARHGEF7;ARNT2;ARVCF;ASF1B;ASPM;ATAD2;ATAD3B;AURKA;AURKB;BLM;BORCS8-MEF2B;BRIP1;BUB1;C21orf58;CBX2;CCDC61;CCDC68;CCNB1;CCNB2;CCNF;CDC20;CDC25C;CDC45;CDC6;CDCA2;CDCA8;CDK1;CDKL1;CDKN3;CENPA;CENPF;CENPI;CENPK;CENPM;CENPU;CEP55;CEP97;CHTF18;CIART;CIT;CKAP2;CKAP2L;CKAP5;CKB;CKS1B;CKS2;CLSPN;CNIH2;CNN1;CNTD1;COL22A1;COL5A3;CXCL12;CYB5RL;DBI;DDIAS;DDX39A;DEK…
Cholesterol	ALDH2-KD	Down-regulated	TRANSFAC	M02115	4.11	0.0633	PRRX2 (directAnnotation).		166	ACSF2;ADAMTS10;AFMID;AK5;AKAP5;ALDH1B1;ALMS1;ANK3;ANKRD33B;ANLN;ARHGAP18;ARNT2;ATAD2;ATAD3B;AZIN1;AZIN2;BAALC;BRI3BP;BRIP1;C18orf54;CBX6;CCDC138;CCDC170;CCDC68;CCNA2;CCNE2;CCSAP;CCT2;CDK1;CDK6;CDKN2C;CDT1;CENPE;CENPI;CENPO;CENPP;CIT;CKAP2L;CNOT11;COL7A1;CRMP1;DAZAP2;DEK;DENND2A;DGKD;DLEU2;DNA2;DPYSL3;E2F8;ECT2;ENC1;ENPP1;EPB41L3;EPHB1;EPN2;ERCC6L;ESCO2;EZH2;FAM149A;FAM72B;FANCC;FAXC;FBXO36;FBXO5;…
Cholesterol	ALDH2-KD	Down-regulated	TRANSFAC	M04817	3.53	0.0589	ZBTB33 (directAnnotation).		210	ACSF2;ADAMTS10;AKAP5;ALDH2;ALDOC;ALMS1;ANK3;AP4E1;APLP1;ARHGAP18;ARHGAP20;ARHGAP29;ARHGAP33;ARHGEF26;ARHGEF7;ARNT2;ATAD5;ATP2A3;ATP6V1C1;AUNIP;AZIN1;AZIN2;BIRC5;BLM;BRCA1;BRCA2;BRIP1;BZW1;C18orf54;C5;C6orf89;CANT1;CBR3;CBX6;CCDC34;CCDC61;CCDC68;CCNA2;CCT2;CDC7;CDK1;CDT1;CENPE;CENPH;CENPI;CEP55;CEP97;CHAF1B;CHRNA5;CIART;CIT;CLP1;COL5A3;CREG2;CRMP1;DAZAP2;DCHS1;DDX60;DEK;DEPDC1B;DERA;DIAPH3;DNA2;DO…
Cholesterol	ALDH2-KD	Down-regulated	TRANSFAC	M00803	3.35	0.0575	TFDP1 (directAnnotation).		235	ACOX3;ACSF2;ADAMTS10;AKAP5;ALDH1B1;ALDH2;ALMS1;ANK3;ANLN;AP4E1;APLP1;ARHGAP20;ARHGAP29;ARHGAP33;ARHGEF26;ARHGEF39;ARRB2;ASAH1;ASF1B;ASPM;ATAD2;ATAD5;ATP2A3;AUNIP;AZIN1;AZIN2;BCKDHA;BIRC5;BLM;BLOC1S5;BRCA2;BRI3BP;BRIP1;CANT1;CAPG;CAV1;CBR3;CBX6;CCDC138;CCDC170;CCDC34;CCDC68;CCNA2;CCSAP;CCT2;CDC25C;CDC45;CDC7;CDCA7;CDK1;CDK6;CDKN2C;CDT1;CENPE;CENPF;CENPH;CENPI;CENPM;CEP55;CHAF1B;CHRNA5;CHST1;CIT;CN…
Cholesterol	ALDH2-KD	Down-regulated	TRANSFAC	M04880	3.31	0.0572	TBP (directAnnotation).		77	ADD1;AGPAT5;ANK3;ARHGAP33;ARRB2;ARVCF;AURKA;AURKB;BLM;CCDC61;CCNB2;CCT2;CDC45;CDC6;CDC7;CDCA2;CDCA3;CDCA8;CENPM;CNTD1;CRELD2;CXCL12;DBI;DCLRE1B;DDIAS;DDX60;DIRAS1;DLGAP5;E2F8;ESCO2;EZH2;FAM111B;FAM161A;GNAZ;HMMR;KCNMB4;KIF14;KIF18B;KIF24;KPNA2;LMOD1;MCM3;MKI67;MNS1;MTFR2;NACAD;NCOA6;NEDD4L;NTN1;PARD6G;PARP1;PCDH18;PCYOX1L;PDGFRB;PHF19;PM20D2;PPP4R4;PTPRK;RBM4;RECQL;SHMT1;SPC25;STIL;STPG1;TACC3;TG…
Cholesterol	ALDH2-KD	Down-regulated	TRANSFAC	M00938	3.26	0.0568	E2F1 (directAnnotation).	E2F2; E2F3; E2F4; E2F5; E2F6; E2F7 (inferredBy_MotifSimilarity).	224	ADAMTS10;ALDH1B1;AP4E1;APLP1;ARHGAP11A;ARHGAP20;ARHGAP29;ARHGAP33;ARHGEF7;ARNT2;ASAH1;ASF1B;ATAD2;ATAD5;ATP6V1C1;AUNIP;BRCA1;BZW1;C14orf132;C5;C6orf89;CAMK4;CAV1;CBX2;CCDC68;CCNB1;CCNB2;CCNF;CCT2;CDC25C;CDC6;CDC7;CDCA7;CDK1;CDK6;CDT1;CENPH;CENPI;CENPM;CENPQ;CENPU;CGNL1;CHRNA5;CKB;CKS1B;COL22A1;COL5A3;CRMP1;CYP26B1;DAZAP2;DCHS1;DDIAS;DDX39A;DEK;DENND2A;DERA;DIAPH3;DNAJC3;DOCK2;DOK5;DPYSL3;DPYSL4;E…
Cholesterol	ALDH2-KD	Down-regulated	TRANSFAC	M00803	3.35	0.0575	E2F1		235	ACOX3;ACSF2;ADAMTS10;AKAP5;ALDH1B1;ALDH2;ALMS1;ANK3;ANLN;AP4E1;APLP1;ARHGAP20;ARHGAP29;ARHGAP33;ARHGEF26;ARHGEF39;ARRB2;ASAH1;ASF1B;ASPM;ATAD2;ATAD5;ATP2A3;AUNIP;AZIN1;AZIN2;BCKDHA;BIRC5;BLM;BLOC1S5;BRCA2;BRI3BP;BRIP1;CANT1;CAPG;CAV1;CBR3;CBX6;CCDC138;CCDC170;CCDC34;CCDC68;CCNA2;CCSAP;CCT2;CDC25C;CDC45;CDC7;CDCA7;CDK1;CDK6;CDKN2C;CDT1;CENPE;CENPF;CENPH;CENPI;CENPM;CEP55;CHAF1B;CHRNA5;CHST1;CIT;CN…
Cholesterol	ALDH2-KD	Down-regulated	TRANSFAC	M00803	3.35	0.0575	E2F3		235	ACOX3;ACSF2;ADAMTS10;AKAP5;ALDH1B1;ALDH2;ALMS1;ANK3;ANLN;AP4E1;APLP1;ARHGAP20;ARHGAP29;ARHGAP33;ARHGEF26;ARHGEF39;ARRB2;ASAH1;ASF1B;ASPM;ATAD2;ATAD5;ATP2A3;AUNIP;AZIN1;AZIN2;BCKDHA;BIRC5;BLM;BLOC1S5;BRCA2;BRI3BP;BRIP1;CANT1;CAPG;CAV1;CBR3;CBX6;CCDC138;CCDC170;CCDC34;CCDC68;CCNA2;CCSAP;CCT2;CDC25C;CDC45;CDC7;CDCA7;CDK1;CDK6;CDKN2C;CDT1;CENPE;CENPF;CENPH;CENPI;CENPM;CEP55;CHAF1B;CHRNA5;CHST1;CIT;CN…
Cholesterol	ALDH2-KD	Down-regulated	TRANSFAC	M00803	3.35	0.0575	E2F4		235	ACOX3;ACSF2;ADAMTS10;AKAP5;ALDH1B1;ALDH2;ALMS1;ANK3;ANLN;AP4E1;APLP1;ARHGAP20;ARHGAP29;ARHGAP33;ARHGEF26;ARHGEF39;ARRB2;ASAH1;ASF1B;ASPM;ATAD2;ATAD5;ATP2A3;AUNIP;AZIN1;AZIN2;BCKDHA;BIRC5;BLM;BLOC1S5;BRCA2;BRI3BP;BRIP1;CANT1;CAPG;CAV1;CBR3;CBX6;CCDC138;CCDC170;CCDC34;CCDC68;CCNA2;CCSAP;CCT2;CDC25C;CDC45;CDC7;CDCA7;CDK1;CDK6;CDKN2C;CDT1;CENPE;CENPF;CENPH;CENPI;CENPM;CEP55;CHAF1B;CHRNA5;CHST1;CIT;CN…
Cholesterol	ALDH2-KD	Up-regulated	TRANSFAC	M05610	3.45	0.0566	YY2 (directAnnotation).		22	CD163L1;CLEC2B;CYP3A7;DICER1;DUSP1;EBF2;ESR1;G0S2;HOTAIRM1;HOXA1;IL7R;KAZN;LINC00632;MPZL3;MSRA;PAQR3;RPS29;SLC22A15;SLC7A11;SLCO2B1;SPRR2E;ZNF385D
Cholesterol	ALDH2-KD	Up-regulated	TRANSFAC	M05916	3.44	0.0566	ZNF407 (directAnnotation).		115	ADAMTS3;ADAMTS5;ADGRF4;ADHFE1;ANGPTL2;BIRC3;C1orf53;C1orf56;C22orf23;C6orf226;CDH4;CDKN1A;CHST2;CLEC14A;CSGALNACT1;CSGALNACT2;DCP2;DCUN1D3;DGAT2;DICER1;DNAJC16;DPM3;DYSF;EBF2;EDNRB;EFNA5;EHF;ENKUR;ENTPD7;ESR1;F11R;FAM167A;FBXL19-AS1;FBXO39;FLRT3;GDF15;GDNF;GGACT;GNAL;GPAT3;GPR150;GRAMD1B;HTATIP2;ID4;IGIP;IL1A;IL1B;IL1RAP;IL24;KCND2;KCNJ15;LAPTM5;LINC-PINT;LINC00632;LONRF2;MAP7;MCTP1;MMP10;NCF2;ND…
Cholesterol	ALDH2-KD	Up-regulated	TRANSFAC	M04780	3.41	0.0563	MAFF (directAnnotation).		41	AGTRAP;ARHGAP5-AS1;ARIH2OS;CDKN1A;CELF2;CSGALNACT1;EDNRB;FAM167A;FLRT3;GLRX;GPAT3;HPSE;HTATIP2;KYNU;LBX2;LINC-PINT;LINC01503;LUCAT1;MAP7;MME;NHLRC3;NRG1;PALMD;PAQR3;PARM1;PDE4B;PPP1R3C;RAG1;RBPMS-AS1;SELL;SESN1;SLC22A15;SLC30A7;SLC39A8;SLC7A11;SLCO2B1;SMPDL3A;SSU72;TNFSF15;TNFSF18;YOD1
Cholesterol	ALDH2-KD	Up-regulated	TRANSFAC	M05966	3.16	0.0544	ZFP14 (directAnnotation).		31	ARHGAP5-AS1;CARF;CELF2;CLEC14A;CTC-338M12.4;DCUN1D3;DICER1;DPM3;ECSCR;F11R;FAM167A;FLRT2;GABARAPL1;GDNF;GNAL;HTATIP2;LINC00622;LINC00632;NPAS3;NRG1;PDE4B;PRR15;PTHLH;SESN1;SGK1;SGK3;SH3BGR;SHC4;SMIM4;TNFRSF11B;ZNF385D
Cholesterol	C1S-KD	Down-regulated	TRANSFAC	M03862	4.28	0.068	YBX1 (directAnnotation).	NFYC; PBX3 (inferredBy_MotifSimilarity).	46	ALDH1A3;ARHGAP19;ARHGAP26;ASF1B;ASPM;BLM;CALD1;CCDC125;CDC6;CENPA;CENPI;CIT;CKAP2L;CLSPN;DCAF11;DHCR24;ENTPD7;FAM111B;FAM72C;FAM76B;IBTK;KCNN4;KIF14;KIF18B;MCM10;MRM1;MTR;NFATC2IP;ORC6;PAN2;PCNT;PRR11;RCC2;RNF26;SAPCD2;SFRP1;SHTN1;SLC25A35;SLC26A2;SNAI3-AS1;TMTC4;TOP2A;TROAP;UBE2F;UMAD1;ZWINT
Cholesterol	C1S-KD	Down-regulated	TRANSFAC	M00687	3.93	0.0648	NFYC (directAnnotation). NFYA (inferredBy_Orthology).		75	ABCC9;ACSS1;ADAMTS6;ALDH1A3;AP3D1;ASF1B;ASPM;BLM;C18orf54;C4orf46;CALD1;CCDC125;CDC6;CENPA;CENPI;CENPK;CEP55;CKAP2L;CNOT6;DCAF11;DHCR24;ENTPD7;EPS15;FAM111B;FAM199X;FAM72C;FAM76B;GLTP;GNG5;GPR180;GTSE1;IBTK;IMPA2;ISLR2;KCTD2;KIF14;KIF18B;KIF20B;MCM10;MMD;MTR;NFATC2IP;ORC6;OSTM1;PAK3;PAN2;PAQR4;PCNT;PDIK1L;PHF19;PPIP5K1;PSMC3IP;PTPDC1;RCC2;RFFL;RNF26;SAPCD2;SEMA4F;SFRP1;SHTN1;SLC25A35;SNAI3-AS1;ST…
Cholesterol	C1S-KD	Down-regulated	TRANSFAC	M02089	3.83	0.0639	E2F3 (directAnnotation).		25	ARHGAP19;AUH;AXL;CEP55;CIT;COMTD1;DCAF11;DHFR;EZR;GNG5;GPR180;LBR;LMNB1;NCR3LG1;PLK4;PRRG1;RCC2;RTKN2;SWSAP1;TMCC3;TPBG;WSB2;ZNF71;ZNF83;ZWINT
Cholesterol	C1S-KD	Down-regulated	TRANSFAC	M04817	3.76	0.0633	ZBTB33 (directAnnotation).		45	AP4E1;ARHGAP19;ARPIN;ASPH;AUH;AXL;BLM;CENPI;CEP55;COMTD1;COX11;DCAF11;DCK;DHCR24;EIF4A3;EZR;GPM6B;IMPA2;ITGA6;LBR;LMNB1;MOB1A;NCR3LG1;NMD3;PLK4;POLQ;PRIM1;PRRG1;PSMD5;RCC1L;RCC2;RTKN2;SFRP1;SFXN1;SLC26A2;SNAPC3;TMCC3;TMEM97;TMPO-AS1;TPBG;UMAD1;WSB2;YWHAH;ZNF45;ZNF71
Cholesterol	C1S-KD	Down-regulated	TRANSFAC	M07419	3.66	0.0624	FOXP3 (directAnnotation).		72	ACER2;ACO1;ADAMTS6;AP4E1;ASPH;ATXN1L;AXL;B4GALNT1;BUB1;C18orf54;C1S;CAV1;CCDC125;CENPA;CENPE;CEP55;CNOT6;CYB561D1;DAGLA;DCAF11;DCLRE1B;DHFR;EGFR;EN1;EXTL2;EZR;FAM104A;FOLR3;FOXM1;GINS1;GNG5;GPR180;KRT15;LBR;LMNB1;MAP4K4;MCM10;MEG3;NATD1;NF1;PAK3;PAN2;PCBP1;PCBP1-AS1;PLK4;PPP1CB;PSMC3IP;PTPN21;RBM38;RCC2;RTKN2;SFRP1;SHTN1;SIGLEC15;SLC25A35;SLC26A2;SMARCE1;SNAPC3;STMN1;TBX2-AS1;TMEM97;TMPO-AS1;TMTC…
Cholesterol	C1S-KD	Down-regulated	TRANSFAC	M03805	3.3	0.0592	YBX1 (directAnnotation).		40	AP3D1;ARHGAP26;ASF1B;ASPH;ASPM;BLM;BUB1;CALD1;CDC6;CENPA;CENPI;CIT;CLSPN;DCAF11;DDX39A;FAM111B;FAM72C;KIF14;KIF18B;KIF20B;LBR;MPP4;MTOR;ORC6;PAN2;PCNT;PPIP5K1;PTPDC1;S100A3;SAPCD2;SEMA4F;SNAI3-AS1;SPC24;TMEM97;TNFRSF10B;TOP2A;TROAP;UBE2F;UMAD1;VEZT
Cholesterol	C1S-KD	Down-regulated	TRANSFAC	M01108	3.2	0.0582	HOXA7 (directAnnotation).		21	ANXA6;ASPM;AUH;BCKDHA;CLSPN;CXCL1;DDX39A;GAS2L3;MTR;NF1;ORC6;PCNT;PHF19;PRR11;S100A3;TIMELESS;TNFRSF11A;TOP2A;UBLCP1;XRN2;ZNF469
Cholesterol	C1S-KD	Down-regulated	TRANSFAC	M01211	3.19	0.0581	PARP1 (directAnnotation).		50	ACER2;ANGEL1;ANXA6;ASPH;AUH;B4GALNT1;C18orf54;CALD1;CCNI;CEP55;CKAP2L;CYB561D1;DAGLA;DCK;DNAJC14;EGFR;EZR;FAM76B;GINS1;GPD1L;GPR180;ITGA5;LBR;LMNB1;MAP4K4;MEG3;NATD1;NF1;NTSR1;OSTM1;PAN2;PCBP1;PCBP1-AS1;PGK1;PHF19;PPP1CB;PPP1R11;PRRG1;PTPN21;RCC2;SIGLEC15;SMARCE1;STMN1;TMPO-AS1;TRPC1;UAP1;UBE2F;UTP18;ZC3H6;ZNF45
Cholesterol	C1S-KD	Down-regulated	TRANSFAC	M01212	3.13	0.0576	STAT1 (directAnnotation).	STAT3 (inferredBy_MotifSimilarity).	17	ACER2;B4GALNT1;C1S;CNOT6;COL7A1;CYB561D1;CYB5R4;EZR;GPD1L;ISLR2;LBR;LMNB1;PGK1;PPP1CB;PTPN21;UBE2F;ZC3H6
Cholesterol	C1S-KD	Down-regulated	TRANSFAC	M07319	3.09	0.0572	FOXD3 (directAnnotation).		21	B4GALNT1;EGFR;EXTL2;EZR;LBR;LMNB1;MAP4K4;NATD1;NF1;PCBP1;PCBP1-AS1;PPP1CB;PTPN21;SMARCE1;STMN1;TMPO-AS1;UBE2F;XRN2;ZC3H6;ZNF45;ZWINT
Cholesterol	C1S-KD	Up-regulated	TRANSFAC	M06939	3.1	0.0639	ZBTB11 (directAnnotation).		40	ADAM33;ADAP1;AGMAT;CERS1;CLDN1;CYS1;DGAT2;DISP2;FAM131C;FGF11;FLVCR2;GALNT9;GDAP1;GRIN2D;GUCY1A2;HTATIP2;INA;ITGA10;ITGB8;LMOD1;NDNF;NIM1K;NPTXR;OLFM2;PFKFB4;PNMA6A;PODXL2;PPFIA3;PRDM1;SHISA3;SHROOM2;SPON2;TM6SF2;TMTC1;TRABD2A;TREM1;TRPC4;ZBTB20;ZNF334;ZSWIM4
Cholesterol	C1S-KD	Up-regulated	TRANSFAC	M06076	3.1	0.0638	ZNF814 (directAnnotation).		31	ABLIM1;ACTG2;ADAMTS3;ADAP1;C1orf198;C1QTNF5;CABLES1;CEL;CLCN4;DPY19L2P2;GAREM2;GPR150;HMGA2;ITGA7;LMOD1;NEFL;NOG;NPR3;OLFM2;PAPPA;PTPRE;RASSF2;RUNX1T1;SCN3B;SCX;TMTC1;TNFRSF10C;TSPY26P;TTBK1;ZHX2;ZNF33B
Cholesterol	COL4A2-KD	Down-regulated	TRANSFAC	M06291	4.22	0.0713	ZNF672 (directAnnotation).		25	AHCYL1;CAMK2N1;CERS1;COL4A2;CRLF1;ECM1;FAM189B;FBXO27;FGL2;FST;IL33;ITGA10;LUM;MPP4;NDRG4;NR4A1;QPRT;RAB2B;SHANK1;SHTN1;STMN1;TLE2;TP53INP2;TTC23;WDR31
Cholesterol	COL4A2-KD	Down-regulated	TRANSFAC	M09727	3.83	0.0673	DDX20 (directAnnotation).	MAZ (inferredBy_MotifSimilarity).	54	ACSS2;ADAMTS5;ADGRD1;APOBEC3G;AXL;BBS1;C1orf54;CASC15;COL4A6;CST1;CTSK;DDAH2;DNASE1L1;ECM1;EFNB3;FAM114A1;FAM189B;FGL2;FOLR3;GLI1;HIBCH;ITGA10;KCNAB1;KCNJ8;LNP1;LXN;MGAT4B;MPP2;NCAM1;NNAT;NR1H3;PDGFRA;PTGS1;PTPN22;PTPRN;RPL17-C18orf32;S100A4;SALL2;SHANK1;SLC24A1;SLC38A1;SLC44A5;SOBP;SPTLC3;STMN1;TBCK;TBKBP1;TLE2;TMEM119;TMEM35A;TP53INP2;TP73-AS1;VAT1L;YPEL4
Cholesterol	COL4A2-KD	Down-regulated	TRANSFAC	M12598	3.56	0.0646	E2F3 (directAnnotation).		17	ACSS2;ANGPTL1;CASC15;CNRIP1;COL4A6;CST1;EFNB3;EIF4EBP2;EVI2A;FBXO27;GLI1;MCTP1;MPP2;PTGS1;SCML1;TP73-AS1;WDR31
Cholesterol	COL4A2-KD	Down-regulated	TRANSFAC	M06353	3.56	0.0646	ZNF782 (directAnnotation).		18	ADAMTS5;ANGPTL1;BUD31;COL4A6;DCN;FAM120AOS;FOLR3;FUOM;GLI1;HACD1;KCNJ8;MICB;PDGFRA;RFX5;SGCD;SPTLC3;TP73-AS1;YPEL4
Cholesterol	COL4A2-KD	Down-regulated	TRANSFAC	M06179	3.5	0.0639	ZNF445 (directAnnotation).		15	ACKR4;CASC15;CDKN1C;EFNB3;HIBCH;IFI30;LXN;METTL7A;MGAT4B;MPP2;PBX1;RFX5;SALL2;TBKBP1;TP53INP2
Cholesterol	COL4A2-KD	Down-regulated	TRANSFAC	M00706	3.48	0.0638	GTF2I (directAnnotation).		27	ADAMTS5;ADGRD1;APOBEC3G;CASC15;CKAP4;COL4A6;CST1;DDAH2;EFNB3;FAM189B;FOLR3;GLI1;HIBCH;HOXB4;IFI30;KCNAB1;KCNJ8;MGAT4B;MPP2;NCAM1;NR1H3;PDGFRA;SLC44A5;SPTLC3;TBCK;TMEM35A;YPEL4
Cholesterol	COL4A2-KD	Down-regulated	TRANSFAC	M07361	3.46	0.0635	MZF1 (directAnnotation).		57	AADAC;ACSF2;ACSS2;ADAMTS5;ADGRD1;AHCYL1;APOBEC3G;C1orf54;CAMK2N1;CASC15;CCDC106;CERS1;CNN1;COL4A2;COL4A6;CST1;CTF1;DCN;EFNB3;FAM171A2;FAM189B;GALM;GLI1;HOXB4;IL33;ITGA10;KCNAB1;KCNJ8;LXN;MDK;MICB;MPP2;MPP4;MRPS28;MYOM1;NDRG4;NR1H3;NR4A2;PDGFRA;PKNOX2;PTGS1;RPL17-C18orf32;S100A4;SALL2;SGCD;SLC44A5;SPTLC3;STMN1;TBCK;TBKBP1;TMEM119;TMEM35A;TMEM59L;TOMM6;TP53INP2;TTC23;YPEL4
Cholesterol	COL4A2-KD	Down-regulated	TRANSFAC	M02023	3.45	0.0634	MAZ (directAnnotation).		41	ACSF2;ADAMTS5;ADGRD1;APOBEC3G;AXL;C1orf54;CAMK2N1;CASC15;CCDC106;CKAP4;CNN1;COL4A6;CRIP1;CST1;CTF1;DDAH2;EFNB3;FAM189B;FOLR3;HIBCH;IFI30;ITGA10;KCNAB1;KCNJ8;LNP1;MPP2;MYOM1;NR1H3;NR4A1;PDGFRA;PKNOX2;PTGS1;PTPRN;SALL2;SLC38A1;SLC44A5;SPTLC3;TBCK;TBKBP1;TMEM35A;YPEL4
Cholesterol	COL4A2-KD	Down-regulated	TRANSFAC	M07277	3.39	0.0629	KLF5 (directAnnotation).		57	ACOX2;ACSS2;ADAMTS5;ANGPTL1;APOBEC3G;AXL;C1orf54;CAMK2N1;CASC15;CKAP4;CNN1;COL4A6;CRIP1;CST1;CTF1;DCN;DDAH2;DNASE1L1;ECM1;EFNB3;EIF4EBP2;EVI2A;FAM114A1;FAM189B;FBXO27;FOLR3;FUOM;GLI1;IFI30;KCNAB1;KCNJ8;LXN;MGAT4B;MICB;MPP2;NDRG4;NEK1;NNAT;NR1H3;NR4A1;PCDH9;PDGFRA;PTGS1;PTPRN;QPRT;RAB8A;SALL2;SCML1;SHANK1;SHTN1;SMIM14;SPTLC3;STMN1;TBCK;TBKBP1;WDR31;YPEL4
Cholesterol	COL4A2-KD	Down-regulated	TRANSFAC	M06374	3.3	0.0619	ZNF626 (directAnnotation).		25	ACSS2;AHCYL1;ANGPTL1;CERS1;CTSK;DNALI1;DZIP1;EFCAB7;EIF4EBP2;FOLR3;GSTA4;IL1RN;KCNAB1;LXN;MDK;MICB;PHYH;PTGS1;PTPN22;QPRT;SLC17A9;SLC38A1;SYTL2;TAF1A;TBCK
Cholesterol	COL4A2-KD	Down-regulated	TRANSFAC	M01778	3.27	0.0616	PLAG1 (directAnnotation).		17	ADAMTS5;AXL;C1orf54;CERS1;CST1;ECM1;EFNB3;FAM120AOS;FUOM;FZD2;GLI1;HOXB4;ITGA10;NR1H3;RAB8A;SLC24A1;TMEM59L
Cholesterol	COL4A2-KD	Down-regulated	TRANSFAC	M05965	3.13	0.0602	ZNF175 (directAnnotation).		12	ADAMTS18;ARSG;CEP126;CTF1;DZIP1;FAM189B;FZD2;METTL7A;NDRG4;PCDH9;PTPN22;SCG2
Cholesterol	COL4A2-KD	Down-regulated	TRANSFAC	M04934	3.1	0.0599	NR2C2 (directAnnotation).		14	ACKR4;CALCRL;CERS1;CKAP4;DDAH2;FAM189B;GALC;MDK;NEK1;NR4A1;RPL23AP7;SLC38A1;STMN1;TAF1A
Cholesterol	COL4A2-KD	Down-regulated	TRANSFAC	M01714	3.06	0.0595	KLF15 (directAnnotation).		57	ACKR4;ADAMTS5;ADGRD1;ANGPTL1;BEX1;C1orf54;CAMK2N1;CASC15;COL4A6;CST1;CTF1;DCN;DDAH2;DNALI1;EFNB3;EIF4EBP2;EVI2A;FAM171A2;FAM189B;FGL2;FOLR3;FUOM;FZD2;GALM;GALNT5;GLI1;IFI30;IL33;KCNAB1;KCNJ8;LNP1;LXN;MPP2;MYOM1;NR1H3;NR4A1;PDGFRA;PKNOX2;PTGS1;RAB2B;S100A4;SALL2;SHANK1;SLC24A1;SLC38A1;SLC44A5;SMIM14;SOBP;SPTLC3;TBCK;TBKBP1;TMEM35A;TP53INP2;TP73-AS1;TTBK2;VAT1L;YPEL4
Cholesterol	COL4A2-KD	Down-regulated	TRANSFAC	M06896	3.19	0.0608	ZFP3 (inferredBy_Orthology).		16	ADGRD1;BUD31;CAMK2N1;COL4A6;CRIP1;ERLEC1;FAM120AOS;FGL2;IL1RN;IL33;MPP2;NNAT;NR1H3;PBX1;SHTN1;TP73-AS1
Cholesterol	CRISPLD2-KD	Down-regulated	TRANSFAC	M07361	4.26	0.0684	MZF1 (directAnnotation).		99	ABAT;ABLIM1;ADAM8;AGAP2-AS1;AHNAK;APOBEC3F;APOBEC3G;ARHGDIB;ARHGEF2;ATP2B4;BAZ2A;BFSP1;BRPF3;C12orf75;C16orf87;C18orf54;C6orf47;CADPS2;CD68;CDH18;CHST1;CIZ1;CORO2B;CRABP2;CREB3L1;CRMP1;DHX40;DIO2;DISC1;DOCK2;DTNA;ELF4;ENPP1;FAIM2;FLT1;FLT3LG;FMNL1;FOXP2;FYN;GALM;GMPR;GPR161;HEY1;HIF3A;HPSE;IGF2BP3;IGFBP5;IL36RN;ITGA3;ITGA4;ITGA5;KCNAB2;KCNJ15;KCNN3;LAPTM5;LHFPL5;LINC00884;MLLT3;MPP4;MPZ;MTMR11;MY…
Cholesterol	CRISPLD2-KD	Down-regulated	TRANSFAC	M01733	4.08	0.067	MZF1 (directAnnotation).		147	ABAT;ABCA4;ABLIM1;ACSL5;ADAM19;ADAM8;ADAMTS4;AFF3;AGAP2-AS1;AHNAK;ALDH3B1;ALPK2;ANXA5;APOBEC3F;APOBEC3G;ARHGEF2;ASS1;ATP2B4;BAZ2A;BFSP1;C12orf75;C16orf74;C16orf87;C18orf54;C6orf47;CACNG8;CADPS2;CD68;CDH18;CIZ1;CORO2B;CPED1;CRABP2;CREB3L1;CRMP1;CYB5R3;DIO2;DISC1;DOCK2;ELF4;EPM2A;EVA1A;FERMT3;FLT3LG;FMN1;FOXP2;FYN;GALM;GBP4;GMPR;GPR161;GPR4;HEY1;HIF3A;HMMR;HPSE;IGFBP5;IL1RN;IL20RB;IL36RN;ITGA3;ITGA…
Cholesterol	CRISPLD2-KD	Down-regulated	TRANSFAC	M04818	3.87	0.0653	IRF4 (directAnnotation).		42	ABLIM1;ADAM19;ARHGDIB;ARHGEF2;ATP2B4;BRPF3;C12orf75;CDK19;DIO2;DISC1;DOCK2;FAM72A;GPR161;IGFBP5;IL36RN;IL4I1;KCNJ15;KCNN3;LAPTM5;LYN;MAP1A;MEIS3;MTMR11;NLGN4Y;NRXN2;OSBP2;PCDH12;PCDHGC5;PCK2;PGM1;PRR29;PSD4;S100A16;SBSN;SLC7A7;STK32B;STRA6;TMEM100;TMEM52B;TNNT1;TPCN1;TPRG1L
Cholesterol	CRISPLD2-KD	Down-regulated	TRANSFAC	M05412	3.12	0.0593	ZNF579 (directAnnotation).		97	AAK1;ABLIM1;ADAM19;ADAM8;AHNAK;ALDH3B1;ANGPTL1;ARHGEF2;ARHGEF40;BAZ2A;C12orf75;C18orf54;CADPS2;CAV1;CCDC184;CDK19;CEND1;CIZ1;COL7A1;CRISPLD2;CRMP1;CTNNBIP1;CYB5R2;DIO2;DISC1;DNAJC22;DOCK2;DTNA;ENPP1;EPHB2;FABP3;FAIM2;FAM228B;FOXP2;GSTO2;HIF3A;HK1;HNRNPF;HSPB7;IL36RN;ITGA3;JAM2;KCNAB2;KCNQ3;KDELR3;LAMP3;LHFPL5;LINC00595;LINC00884;LMLN;LRRC38;ME3;MEF2D;MOB3C;MPZ;MRM1;MYO10;NCOA6;NECAB2;NES;NLGN4Y;N…
Cholesterol	CRISPLD2-KD	Up-regulated	TRANSFAC	M03825	4.02	0.0744	GFI1B (directAnnotation).		53	AGO4;BCL2L11;CACFD1;CCNE1;CEMIP;CERS1;CFAP157;CHKA;CNTNAP3;DENND5B;FAXC;FNIP2;FZD3;GALNT15;GHR;GPR137C;HUNK;IL18R1;IL1RAP;KLF15;LINC00294;MMP24;NEDD4;PANK1;PTPRJ;RASA2;SGK3;SPAG9;TCF4;TNPO1;VMAC;ZBTB20;ZNF100;ZNF107;ZNF138;ZNF141;ZNF253;ZNF254;ZNF267;ZNF273;ZNF43;ZNF493;ZNF512B;ZNF626;ZNF652;ZNF678;ZNF680;ZNF681;ZNF682;ZNF708;ZNF714;ZNF737;ZNF91
Cholesterol	CRISPLD2-KD	Up-regulated	TRANSFAC	M03842	3.65	0.0706	POU3F1 (directAnnotation).	PBX1; POU2F1; POU2F2; POU5F1; YY1 (inferredBy_MotifSimilarity). POU5F1B (inferredBy_MotifSimilarity_n_Orthology).	72	AMER1;APAF1;ARHGAP20;CBLB;CCDC117;CCNE1;CD83;CLDN1;CNTNAP3;CTSC;CXCL12;CYP1B1;DDX3Y;DENND5B;FAM117A;FAXC;FLRT3;FNIP2;FRAT1;FUT4;GAP43;GPD1L;HMGB3;HUNK;IER5L;IL17RD;IL1R1;IPMK;KCTD12;LRRC32;LRRC4;MEX3A;MMAA;MRS2;MTMR12;MTMR9;NCR3LG1;NEDD4;NET1;OIP5-AS1;PCDH9;PDE4B;PDE4D;PPT2;RASA2;RBM38;RNF144A;SATB2;SLC22A5;SMIM11A;SNN;TBC1D8;TCF4;TGIF2;TMEM177;TNRC6C;VPS36;WNT11;ZBTB10;ZBTB20;ZNF100;ZNF107;ZNF13…
Cholesterol	CRISPLD2-KD	Up-regulated	TRANSFAC	M00209	3.57	0.0699	NFYC (directAnnotation).	FOXI1 (inferredBy_MotifSimilarity).	42	ANKRD44;ARL17A;CBLB;CEP85;DUSP8;FAM117A;FRAT2;GAN;HMGB3;ID4;IER5L;IL1RAP;IL24;MRPL50;MTMR12;NET1;NTN1;PAPPA;PDE4D;PSD;SATB2;SORT1;SPAG9;TGIF2;ZNF100;ZNF107;ZNF138;ZNF141;ZNF253;ZNF254;ZNF267;ZNF429;ZNF43;ZNF626;ZNF678;ZNF680;ZNF681;ZNF682;ZNF708;ZNF714;ZNF737;ZNF91
Cholesterol	CRISPLD2-KD	Up-regulated	TRANSFAC	M07476	3.49	0.0691	LHX8 (directAnnotation).		44	ARL17A;BCL2L11;CHKA;CREBRF;DUSP8;FAM117A;FLVCR1;FZD3;GPR137C;GRK3;HMGB3;ID4;IER5L;IL1RAP;KLF15;LIFR;LRRC4;MEX3B;MTMR12;PCDH9;PODXL2;PTPRJ;SATB2;SORT1;TGFBR3;VPS36;ZBTB20;ZFAND4;ZNF107;ZNF138;ZNF141;ZNF253;ZNF254;ZNF267;ZNF273;ZNF281;ZNF43;ZNF626;ZNF678;ZNF680;ZNF682;ZNF714;ZNF737;ZNF91
Cholesterol	CRISPLD2-KD	Up-regulated	TRANSFAC	M06730	3.43	0.0685	ZNF624 (directAnnotation).		20	CTSC;EOGT;GHR;HMGB3;ID4;KCNQ5;MTMR12;PTCH1;TCF4;TOX;ZBTB10;ZNF100;ZNF107;ZNF253;ZNF267;ZNF273;ZNF43;ZNF680;ZNF714;ZNF737
Cholesterol	CRISPLD2-KD	Up-regulated	TRANSFAC	M00162	3.39	0.0681	POU2F1 (directAnnotation).		54	AMER1;ANKRD44;ANKRD46;CCNE1;CD83;CEMIP;CHD7;CLDN1;CNTNAP3;DDX3Y;DENND5B;DKK1;E2F5;FAM50B;FAXC;GPD1L;GRK3;HLTF;HMGB3;HUNK;IL17RD;IL1R1;KAZN;KIF3A;LRRC32;MARCKSL1;MMAA;MRS2;MTMR12;NEDD4;NET1;NTN1;NUP58;OIP5-AS1;PCDH9;PDE4B;PELI1;PSD;RAB6B;RASA2;RBM38;RNF144A;SGK3;SLC22A5;SLC6A8;SNN;TBC1D8;TGFBR3;TMEM132B;WNT11;ZHX2;ZNF138;ZNF267;ZNF680
Cholesterol	CRISPLD2-KD	Up-regulated	TRANSFAC	M02082	3.33	0.0675	ISL2 (directAnnotation).		33	ACKR4;AMER1;ARL5B;CCNE1;CERS1;CREB5;CREBRF;CTXN1;DENND5B;FCHO2;FLVCR1;FNIP2;FUT4;GHR;IL17RD;IL1R1;IPMK;KAZN;KCTD12;KLF15;KLHL28;LRRC32;MRS2;PANK1;PCDH9;PELI1;PLAG1;SLC39A10;TGFBR2;TGIF2;TM7SF2;ZNF285;ZNF737
Cholesterol	CRISPLD2-KD	Up-regulated	TRANSFAC	M00209	3.57	0.0699	NFYA	FOXI1 (inferredBy_MotifSimilarity).	42	ANKRD44;ARL17A;CBLB;CEP85;DUSP8;FAM117A;FRAT2;GAN;HMGB3;ID4;IER5L;IL1RAP;IL24;MRPL50;MTMR12;NET1;NTN1;PAPPA;PDE4D;PSD;SATB2;SORT1;SPAG9;TGIF2;ZNF100;ZNF107;ZNF138;ZNF141;ZNF253;ZNF254;ZNF267;ZNF429;ZNF43;ZNF626;ZNF678;ZNF680;ZNF681;ZNF682;ZNF708;ZNF714;ZNF737;ZNF91
Cholesterol	CRISPLD2-KD	Up-regulated	TRANSFAC	M00209	3.57	0.0699	NFYB	FOXI1 (inferredBy_MotifSimilarity).	42	ANKRD44;ARL17A;CBLB;CEP85;DUSP8;FAM117A;FRAT2;GAN;HMGB3;ID4;IER5L;IL1RAP;IL24;MRPL50;MTMR12;NET1;NTN1;PAPPA;PDE4D;PSD;SATB2;SORT1;SPAG9;TGIF2;ZNF100;ZNF107;ZNF138;ZNF141;ZNF253;ZNF254;ZNF267;ZNF429;ZNF43;ZNF626;ZNF678;ZNF680;ZNF681;ZNF682;ZNF708;ZNF714;ZNF737;ZNF91
Cholesterol	CTTN-KD	Down-regulated	TRANSFAC	M01253	3.81	0.0836	CNOT3 (directAnnotation).		42	ACBD5;ARL6IP1;B3GALNT2;BLM;CEP55;CRLF1;DBT;DEPDC1;DEPDC1B;EIF4EBP2;ELMOD2;FGF16;GTF2H2;HDAC4;JAZF1;LMNB1;LPP;LSM11;MAFB;MIS18A;NKD1;NOTUM;OSTM1;PGF;PHTF2;PLAGL1;PLXNA2;PLXNA4;PRIM1;RMND5A;RNF138;SAPCD2;SHCBP1;SHH;SLC9A6;SMAD9;SOX5;SPIRE1;ST3GAL5;STX2;TCAF2;TMEM245
Cholesterol	CTTN-KD	Down-regulated	TRANSFAC	M07310	3.66	0.0814	SP5 (directAnnotation).		19	CDK6;DBT;EVI2A;HDAC4;HES1;LMNB1;LSM11;MSRB3;OSTM1;PRKAB2;RNF138;SHH;SLC9A6;SMAD9;SOX5;SPIRE1;ST3GAL5;TCAF2;TMEM245
Cholesterol	CTTN-KD	Down-regulated	TRANSFAC	M06400	3.35	0.0772	ZNF497 (directAnnotation).		12	B3GALNT2;C18orf54;C3orf80;ESM1;LONRF1;MSRB3;NECAP2;NOTUM;SAMD8;SMAD9;STAT3;TMEM245
Cholesterol	CTTN-KD	Down-regulated	TRANSFAC	M04799	3.27	0.076	SIN3A (directAnnotation).	REST (inferredBy_MotifSimilarity).	10	BLM;C18orf54;HES1;PLAGL1;PLXNA4;RMND5A;ROCK1;SYT14;TCAF2;TNFSF4
Cholesterol	CTTN-KD	Down-regulated	TRANSFAC	M06214	3.15	0.0743	ZNF33B (directAnnotation).		10	CCDC14;CDK6;CENPH;GPR155;GTF2H2;ITPR1;MYBL2;PCMTD1;SOX5;TNFRSF10B
Cholesterol	CTTN-KD	Down-regulated	TRANSFAC	M04748	3.14	0.0742	GABPA (directAnnotation).		34	ACBD5;BLM;C18orf54;CACNA2D1;CDK6;CENPA;CENPH;EIF4EBP2;GPR155;GTF2H2;HDAC4;ISLR2;LMLN;LMNB1;LPP;MCM10;MIS18A;NOTUM;OSTM1;PHTF2;PLAGL1;RNF138;SAMD8;SAPCD2;SCG2;SERINC5;SHH;SMAD9;SPIRE1;ST3GAL5;STAT3;TCAF2;TNFSF4;XIAP
Cholesterol	CTTN-KD	Down-regulated	TRANSFAC	M06392	3.02	0.0726	ZNF765 (directAnnotation).		6	CACNA2D1;CCDC50;POLR3G;RMND5A;ST3GAL5;STX2
Cholesterol	CTTN-KD	Down-regulated	TRANSFAC	M06818	3.66	0.0815	ZNF592 (inferredBy_Orthology).		7	GTF2H2;HES1;MCM10;PLXNA2;SAPCD2;STAT3;TNFSF4
Cholesterol	CTTN-KD	Down-regulated	TRANSFAC	M05520	3.61	0.0807	E4F1 (inferredBy_Orthology).		9	CCDC14;CDK6;JAZF1;LPP;NKD1;PLXNA2;PRIM1;PRKAB2;TDG
Cholesterol	CTTN-KD	Down-regulated	TRANSFAC	M05341	3.27	0.076	LBX1 (inferredBy_Orthology).		11	C18orf54;CACNA2D1;CDK6;LMNB1;NKD1;PGM2L1;PHTF2;ROCK1;ST3GAL5;TNFRSF10B;ZNF93
Cholesterol	CTTN-KD	Up-regulated	TRANSFAC	M06760	4.65	0.114	ZNF443 (directAnnotation).		6	BMPER;COL11A1;HAS3;OSBP2;SERPINB2;SLC9A3
Cholesterol	CTTN-KD	Up-regulated	TRANSFAC	M06939	3.59	0.0951	ZBTB11 (directAnnotation).		11	BMPER;CLDN1;DGAT2;FLVCR2;GPRC5B;HAS3;NEDD4;PEG10;PIM2;PRR16;TMEM171
Cholesterol	CTTN-KD	Up-regulated	TRANSFAC	M05814	3.47	0.0928	ZNF605 (directAnnotation).		8	ATP8B4;GPR150;GPRC5B;HDAC9;OSBP2;PCSK9;RASL11A;TMEM171
Cholesterol	CTTN-KD	Up-regulated	TRANSFAC	M06061	3.46	0.0927	ZNF253 (directAnnotation).		6	ADAMTS3;HDAC9;NEDD4;PAPPA;PRR16;SNTB1
Cholesterol	CTTN-KD	Up-regulated	TRANSFAC	M05617	3.42	0.092	ZNF500 (directAnnotation).		12	ADAMTS3;ARHGEF4;COL11A1;DGAT2;FLVCR2;GPRC5B;OSBP2;PCSK9;PRR16;PTX3;SLC9A3;TNFRSF1B
Cholesterol	CTTN-KD	Up-regulated	TRANSFAC	M04926	3.42	0.0919	REST (directAnnotation).		9	ADAMTS3;ATP8B4;COL11A1;FCMR;NIPAL1;OSBP2;PIM2;RASL11A;RGS20
Cholesterol	CTTN-KD	Up-regulated	TRANSFAC	M06021	3.39	0.0914	ZNF98 (directAnnotation).		6	ADGRF4;HDAC9;MYOCD;PRR16;SNTB1;ZSWIM5
Cholesterol	CTTN-KD	Up-regulated	TRANSFAC	M06012	3.36	0.0908	ZNF586 (directAnnotation).		8	CLDN1;FABP3;GPRC5B;HAS3;MYOCD;OSBP2;PRR16;SLC43A3
Cholesterol	CTTN-KD	Up-regulated	TRANSFAC	M06917	3.36	0.0908	ZNF236 (directAnnotation).		7	ADGRF4;BEX1;GPRC5B;HDAC9;NEDD4;PCSK9;RGS20
Cholesterol	CTTN-KD	Up-regulated	TRANSFAC	M04631	3.35	0.0906	RREB1 (directAnnotation).		15	ARHGEF4;CELSR3;CLDN1;DGAT2;DKK1;FLVCR2;HAS3;HDAC9;PCSK9;RGS20;SLC14A1;SLC16A9;SLC9A3;SYT7;TNFRSF1B
Cholesterol	CTTN-KD	Up-regulated	TRANSFAC	M06099	3.31	0.09	ZNF14 (directAnnotation).		17	ADAMTS3;ARHGEF4;CSGALNACT2;DGAT2;FCMR;GPR150;HDAC9;KCTD4;MYOCD;NEDD4;NRROS;PAPPA;PCSK9;PRR16;SERPINB2;SLC14A1;SNTB1
Cholesterol	CTTN-KD	Up-regulated	TRANSFAC	M06516	3.12	0.0866	ZNF418 (directAnnotation).		13	BMPER;CYP27A1;DKK1;GPRC5B;HDAC9;NIPAL1;NRROS;OSBP2;PRR16;RASL11A;SLC7A14;SLC9A3;SNTB1
Cholesterol	CTTN-KD	Up-regulated	TRANSFAC	M00291	3.11	0.0863	FOXC1 (directAnnotation).	FOXA2 (inferredBy_MotifSimilarity).	15	BEX1;COL11A1;DGAT2;DKK1;GPR150;HAS3;HDAC9;KDR;NEDD4;PAPPA;PIM2;RAP1GAP2;SLC14A1;SYT7;TMEM171
Cholesterol	CTTN-KD	Up-regulated	TRANSFAC	M05592	3.09	0.086	FIZ1 (directAnnotation).		20	ARHGEF4;BEX1;CLDN1;CSGALNACT2;GPR150;HAS3;HDAC9;HMOX1;NRROS;OSBP2;PEG10;PRR16;RAP1GAP2;RGPD5;RGS20;SERPINB2;SLC16A9;SNTB1;TMEM171;ZSWIM5
Cholesterol	CTTN-KD	Up-regulated	TRANSFAC	M06421	3.04	0.0852	ZNF534 (directAnnotation).		7	ATP8B4;HDAC9;PAPPA;SERPINB2;SLC14A1;SLC16A9;SNTB1
Cholesterol	CTTN-KD	Up-regulated	TRANSFAC	M06251	3.5	0.0935	ZSCAN2 (inferredBy_Orthology).		17	ANXA3;ARHGEF4;ATP8B4;CSGALNACT2;FABP3;FLVCR2;GPR150;HAS3;HDAC9;KRTAP1-5;OSBP2;PAPPA;RASL11A;RGPD5;RGS20;SLC43A3;SNTB1
Cholesterol	CTTN-KD	Up-regulated	TRANSFAC	M02786	3.26	0.089	PLAGL1 (inferredBy_Orthology).		6	BMPER;CLDN1;FLVCR2;HDAC9;NIPAL1;PIM2
Cholesterol	DSTN-KD	Down-regulated	TRANSFAC	M02090	4.17	0.0963	E2F4 (directAnnotation).		13	ARHGAP19;CASP7;CCNE2;EDNRB;ELMOD2;FAM111B;FAM72A;LMNB1;NTN1;STAG3L2;SYNE2;TMEM164;TMEM245
Cholesterol	DSTN-KD	Down-regulated	TRANSFAC	M01973	3.97	0.0932	PLAG1 (directAnnotation).		22	ARHGAP19;CCNE2;CEMIP;CXCL2;CXCL3;DBF4B;DIO2;EFNB3;HSD11B1;IFITM1;IL11;IL6;METTL7A;PKNOX2;PPP1CA;RAB27A;SLC2A3;SLC35A1;SYNE2;TNFSF18;TREM1;ZCCHC24
Cholesterol	DSTN-KD	Down-regulated	TRANSFAC	M00986	3.94	0.0928	CHURC1 (directAnnotation).		13	ARHGAP19;CASP7;CXCL2;CXCL3;DIO2;EDNRB;LMNB1;PBK;PTGS2;SLC35A1;TMEM164;TMEM245;TVP23C
Cholesterol	DSTN-KD	Down-regulated	TRANSFAC	M05770	3.51	0.0862	ZNF77 (directAnnotation).		14	CASP7;CDKN2C;COL8A1;ELN;INSIG1;KDM7A;NEFM;RRM2;RSPO3;SLC11A2;STAT2;SYNE2;TDG;ZCCHC24
Cholesterol	DSTN-KD	Down-regulated	TRANSFAC	M01714	3.48	0.0857	KLF15 (directAnnotation).		13	ARHGAP19;DIO2;EFNB3;ELN;LMNB1;NEFM;PKNOX2;RAB27A;SLC2A3;SYNE2;TMEM94;TVP23C;ZCCHC24
Cholesterol	DSTN-KD	Down-regulated	TRANSFAC	M01279	3.46	0.0855	IRF3 (directAnnotation).		35	AK4;ARHGAP19;CCL7;CCNE2;CDKN2C;CEMIP;COL8A1;CXCL3;DIO2;DUSP16;FAM72A;GAS1;HSD11B1;IL11;IPO9;ISG15;ITGB8;LMNB1;METTL7A;NPR3;NTN1;PPP1CA;PRKAB2;PTGS2;RSPO3;SLC7A2;STAG3L2;SYNE2;TMEM30A;TMEM94;TNFSF18;TREM1;TVP23C;WNT5A;ZCCHC24
Cholesterol	DSTN-KD	Down-regulated	TRANSFAC	M12586	3.46	0.0854	MYBL2 (directAnnotation).		14	CDKN2C;CENPA;COL8A1;DLGAP5;DUSP16;FBXL19-AS1;FGD4;KDM7A;LMNB1;NPR3;PKNOX2;RSPO3;TMEM245;TVP23C
Cholesterol	DSTN-KD	Down-regulated	TRANSFAC	M05501	3.37	0.084	ZBTB8B (directAnnotation).		16	ARHGAP19;CASP7;CXCL8;DIO2;DUSP16;EDNRB;GGT5;GPR107;IFITM1;IPO9;LMNB1;LMO4;NPR3;PBK;TMEM164;WNT5A
Cholesterol	DSTN-KD	Down-regulated	TRANSFAC	M06703	3.09	0.0798	ZNF160 (directAnnotation).		18	ADAM9;CENPA;EDNRB;FGD4;HSD11B1;IFI6;IFITM1;INSIG1;KIF20A;LMNB1;OAS1;PKNOX2;R3HCC1;RAB27A;STAG3L2;TMEM94;TREM1;WNT5A
Cholesterol	DSTN-KD	Down-regulated	TRANSFAC	M06141	3.08	0.0797	ZNF708 (directAnnotation).		19	CBFB;CCL7;CEMIP;COL8A1;CSF2;DSTN;EDNRB;ELMOD2;FAM72A;IFI6;IL11;IPO9;ITGB8;LMNB1;NPR3;SMIM13;STAG3L2;TMEM245;WNT5A
Cholesterol	DSTN-KD	Down-regulated	TRANSFAC	M02898	3.05	0.0792	SMAD3 (directAnnotation).	SP2 (inferredBy_MotifSimilarity).	21	ADAM9;ARHGAP19;CCNE2;CXCL2;DIO2;EDNRB;EFNB3;FAM72A;FGD4;ISG15;LMNB1;MMD;PBK;RAB27A;RRM2;SLC2A3;SYNE2;TMEM164;TMEM245;TMEM94;TVP23C
Cholesterol	DSTN-KD	Down-regulated	TRANSFAC	M06612	3.04	0.079	ZNF419 (directAnnotation).		15	ADAMTS18;AK4;CBFB;CENPA;COL8A1;CXCL8;FGD4;GPR107;ISG15;LMNB1;LMOD1;PBK;SLC11A2;SLC35A1;SLC7A2
Cholesterol	DSTN-KD	Up-regulated	TRANSFAC	M06291	4.28	0.104	ZNF672 (directAnnotation).		25	ANK1;CERS1;CRACR2B;DCLK1;KAZN;KLF2;MALL;NEDD4;NPTXR;NRROS;NYNRIN;PLPP2;QPRT;RASD2;RASEF;RELN;RNF125;RRAD;S1PR1;SESN3;SGK3;SLCO2B1;STK32B;STMN3;TPBGL
Cholesterol	DSTN-KD	Up-regulated	TRANSFAC	M01835	3.33	0.0875	KLF4 (directAnnotation).		6	CRACR2B;NYNRIN;RASD2;SLCO2B1;THBD;TPBGL
Cholesterol	DSTN-KD	Up-regulated	TRANSFAC	M06563	3.21	0.0854	ZNF483 (directAnnotation).		7	ANK1;CKB;CSGALNACT2;MALL;NEDD4;SLC6A17;TNFAIP8L3
Cholesterol	DSTN-KD	Up-regulated	TRANSFAC	M05696	3.18	0.0849	ZSCAN20 (directAnnotation).		12	ANK1;ELFN1;IL1RAP;KAZN;LIMD2;NEDD4;NYNRIN;RASD2;RRAD;S1PR1;SGK3;ZNF467
Cholesterol	DSTN-KD	Up-regulated	TRANSFAC	M06313	3.12	0.0839	ZNF678 (directAnnotation).		8	CSGALNACT2;IL1RAP;NEDD4;SESN1;SGK3;SHC2;SYNM;TNFAIP8L3
Cholesterol	DSTN-KD	Up-regulated	TRANSFAC	M06643	3.05	0.0827	ZNF583 (directAnnotation).		6	DGKG;ELFN1;EML2-AS1;SESN1;SESN3;SYNM
Cholesterol	FHL1-KD	Down-regulated	TRANSFAC	M03862	3.98	0.0545	YBX1 (directAnnotation).	NFYC; PBX3 (inferredBy_MotifSimilarity).	317	ABAT;ACAP2;ADAM12;ADAMTSL1;ALAD;ALDH1L2;AMIGO2;ANG;ARHGAP19;ARHGAP26;ARHGAP33;ARHGEF9;ARRDC4;ASF1B;ASPM;ATAD2;ATP1B1;ATP9A;AURKA;BACH2;BLM;BMPR1B;BRIP1;BTBD3;BUB1;C21orf58;C2orf88;C4orf46;CACNB1;CASP2;CBS;CBX5;CCNB2;CCND2;CCNF;CCNG2;CDC25A;CDC25C;CDC45;CDC6;CDCA2;CDCA8;CDH11;CDH18;CDK1;CDK19;CDKN3;CENPA;CENPF;CENPI;CENPM;CEP192;CHAC1;CHAF1A;CHSY1;CIT;CKAP2;CKAP2L;CKS1B;CKS2;CLSPN;CMAHP;COL14A1;CO…
Cholesterol	FHL1-KD	Down-regulated	TRANSFAC	M00687	3.77	0.0533	NFYC (directAnnotation). NFYA (inferredBy_Orthology).		107	ABAT;ADAMTSL1;ARHGAP33;ASPM;ATAD2;CCNB2;CCNF;CCNG2;CDC6;CDCA2;CDH11;CDH18;CDK1;CDK19;CDKN3;CENPI;CKS2;COL1A1;COL3A1;CSNK1G3;DLX2;DNAJC12;DNAJC3;ERV3-1;FAM111B;FAM161A;FAM72A;FAM72B;FAM72C;FAM72D;FAM83D;FGD5-AS1;FICD;FKBP14;GATA2;GMNN;GULP1;HDAC4;HERPUD1;HMGB2;ID4;IFI27L1;IL20RB;IQCB1;ITGBL1;KCNN3;KCNT2;KIF14;KIF18B;LCLAT1;LCMT1;LINC01133;LRRC17;LRRC45;MAP3K14;MAP3K3;MCM3AP-AS1;MEGF9;MLLT1;MPHOSPH…
Cholesterol	FHL1-KD	Down-regulated	TRANSFAC	M03805	3.35	0.0508	YBX1 (directAnnotation).		345	ABAT;ABHD8;ABI3BP;ACSL5;ANLN;ARHGAP19;ARHGAP26;ARHGAP33;ARHGEF9;ARNT2;ARRDC4;ARSB;ASAP3;ASF1B;ASPH;ASPM;ATAD2;AURKA;AURKB;BACE1-AS;BFSP1;BLM;BMP6;BRCA1;BTN3A3;BUB1;C1QL3;C21orf58;CACNB1;CACNB3;CBX5;CCDC77;CCDC85A;CCNB1;CCNB2;CCNF;CCNG2;CCSER2;CDC14B;CDC25A;CDC25C;CDC45;CDC6;CDCA2;CDCA3;CDCA8;CDH18;CDK1;CDK19;CDKN3;CDNF;CENPA;CENPF;CENPI;CENPM;CEP192;CHAC1;CHAF1A;CHSY1;CIT;CKAP2;CKAP2L;CKS1B;CKS2;…
Cholesterol	FHL1-KD	Down-regulated	TRANSFAC	M00430	3.32	0.0506	E2F1 (directAnnotation).		455	ADAM12;ADAM23;ADAMTS10;AFF3;AKNA;ALDH1L2;AMIGO2;ANKH;ANKMY1;ANP32B;ARHGAP19;ARHGAP20;ARHGEF17;ARHGEF9;ASAP2;ASAP3;ASF1B;ASH2L;ASNS;ASPM;ATAD2;ATAD5;ATG16L2;ATM;ATOH8;ATP10A;ATP1B1;ATP9A;AUNIP;B4GALNT1;BACE1;BACH2;BFSP1;BLM;BMF;BMPR1B;BORA;BRCA1;BRIP1;BRPF3;BSDC1;BUB1;BUB1B;C18orf54;C1orf198;C21orf58;CACNB3;CARF;CARMIL2;CBFB;CBLN3;CBS;CBX5;CCDC14;CCDC18;CCDC77;CCNB1;CCNF;CDC14B;CDC25A;CDC25C;CDC45…
Cholesterol	FHL1-KD	Down-regulated	TRANSFAC	M00209	3.15	0.0496	NFYC (directAnnotation).	FOXI1 (inferredBy_MotifSimilarity).	199	ABCA2;ADAMTSL1;ANKRD44;ARHGAP19;ARHGAP26;ASF1B;ASPH;ATAD2;AURKA;BORA;BUB1;C21orf58;CACNB1;CASP2;CBS;CBX5;CCNB2;CCNF;CCNG2;CDC14B;CDC25A;CDC25C;CDC6;CDCA2;CDCA8;CDH18;CDK1;CDK19;CDKN3;CENPI;CENPM;CEP192;CHAC1;CHSY1;CIT;CKAP2;CKS2;COL11A1;COL1A1;CPEB3;DCLK2;DDR2;DICER1;DIRAS1;DIXDC1;DLG3;DLX2;DNAJC3;DUSP10;E2F7;EFCAB6;ERMP1;ERV3-1;ETV5;FAM111B;FAM161A;FAM72A;FAM72B;FAM72C;FAM72D;FHL1;FICD;FRYL;GAN;…
Cholesterol	FHL1-KD	Down-regulated	TRANSFAC	M03888	3.14	0.0495	SOX6 (directAnnotation).		178	ADAM10;ADAMTSL1;AGBL5;AKAP7;ANKH;APOBEC3B;APOBEC3D;ASNS;ATAD2B;ATG16L1;ATP10A;ATP2A3;ATP8B2;B4GALNT1;BFSP1;BMF;BUB1;C1orf198;C1orf54;CARF;CCDC170;CCDC77;CCDC85C;CCNB2;CCND2;CDC14B;CDH4;CDKN2C;CDT1;CEMIP;CENPJ;CENPU;CEP55;CHSY1;COL10A1;COL1A2;COL5A1;CRACR2A;CRIM1;DLEU2;DNMT3A;E2F7;EGFR;EPS8;ERMAP;EZH2;FAM131B;FAM161A;FBXO5;FGD5-AS1;FGF14;FIBCD1;FMN1;FN1;FNBP1L;FYN;G2E3;GADD45B;GAN;GAS6;GEN1;GMNN;G…
Cholesterol	FHL1-KD	Down-regulated	TRANSFAC	M07476	3.11	0.0494	LHX8 (directAnnotation).		239	ABAT;ARHGAP26;ARHGEF9;ASF1B;ASPM;ATAD2;ATP9A;AURKA;BCL2L11;BFSP1;BLM;BMPR1B;BORA;BTBD3;BUB1;C21orf58;CASP2;CBS;CBX5;CCNF;CCNG2;CDC6;CDCA2;CDCA8;CDH11;CDH18;CDK19;CDKN3;CENPI;CENPM;CEP192;CEP97;CHAC1;CIT;CKS2;CLSPN;COL11A1;COL1A1;COL5A2;COL7A1;CREB3L4;CYP3A7;CYP4V2;DCBLD2;DDIAS;DDIT4L;DEPDC1B;DIAPH3;DICER1;DIRAS1;DIXDC1;DKK3;DLG3;DLGAP5;DLX1;DLX2;DMPK;DOCK2;DUSP10;E2F7;ECT2;EFCAB6;ENTPD4;ERMP1;ERV…
Cholesterol	FHL1-KD	Down-regulated	TRANSFAC	M00209	3.15	0.0496	NFYA	FOXI1 (inferredBy_MotifSimilarity).	199	ABCA2;ADAMTSL1;ANKRD44;ARHGAP19;ARHGAP26;ASF1B;ASPH;ATAD2;AURKA;BORA;BUB1;C21orf58;CACNB1;CASP2;CBS;CBX5;CCNB2;CCNF;CCNG2;CDC14B;CDC25A;CDC25C;CDC6;CDCA2;CDCA8;CDH18;CDK1;CDK19;CDKN3;CENPI;CENPM;CEP192;CHAC1;CHSY1;CIT;CKAP2;CKS2;COL11A1;COL1A1;CPEB3;DCLK2;DDR2;DICER1;DIRAS1;DIXDC1;DLG3;DLX2;DNAJC3;DUSP10;E2F7;EFCAB6;ERMP1;ERV3-1;ETV5;FAM111B;FAM161A;FAM72A;FAM72B;FAM72C;FAM72D;FHL1;FICD;FRYL;GAN;…
Cholesterol	FHL1-KD	Down-regulated	TRANSFAC	M00209	3.15	0.0496	NFYB	FOXI1 (inferredBy_MotifSimilarity).	199	ABCA2;ADAMTSL1;ANKRD44;ARHGAP19;ARHGAP26;ASF1B;ASPH;ATAD2;AURKA;BORA;BUB1;C21orf58;CACNB1;CASP2;CBS;CBX5;CCNB2;CCNF;CCNG2;CDC14B;CDC25A;CDC25C;CDC6;CDCA2;CDCA8;CDH18;CDK1;CDK19;CDKN3;CENPI;CENPM;CEP192;CHAC1;CHSY1;CIT;CKAP2;CKS2;COL11A1;COL1A1;CPEB3;DCLK2;DDR2;DICER1;DIRAS1;DIXDC1;DLG3;DLX2;DNAJC3;DUSP10;E2F7;EFCAB6;ERMP1;ERV3-1;ETV5;FAM111B;FAM161A;FAM72A;FAM72B;FAM72C;FAM72D;FHL1;FICD;FRYL;GAN;…
Cholesterol	FHL1-KD	Up-regulated	TRANSFAC	M02269	4.04	0.0492	FEV (directAnnotation).	FLI1 (inferredBy_MotifSimilarity).	62	AURKAIP1;B9D2;BTF3;CASP4;CHCHD2;CLP1;COA6;CSGALNACT2;DDX21;DENND2D;DMTN;DNAJB6;DRAM1;EIF6;EMG1;EVI2B;EXOSC4;F11R;GPSM3;GSTM3;GTPBP8;HDAC9;HES4;IDH3B;IL7R;KCTD4;LINC00857;LINC01483;LINC01588;MRPL52;MRPS22;MTRF1L;NDUFA13;NIFK-AS1;NOP10;NOSIP;NTAN1;PFDN6;PKNOX2;PTGIR;RAB32;RABGEF1;RAE1;RALA;RGS17;RHOC;RPL24;RRP12;RUFY1;SCNM1;SECISBP2;SERP2;SPINT1;SSBP1;TAF13;TMEM199;TMTC1;TNFSF13;TTC14;UBE2G2;UTP11;…
Cholesterol	FHL1-KD	Up-regulated	TRANSFAC	M04826	4.02	0.0491	EP300 (directAnnotation).		139	ADPRH;AP1S3;ARHGDIA;ASL;AURKAIP1;B9D2;BCL2L1;BDKRB1;BMP2K;BMS1;BTF3;BZW1;C11orf58;CAMKMT;CARD9;CCDC22;CCT2;CCT7;CHCHD2;CIART;COA6;CORO1C;CSGALNACT2;CXCL2;DDA1;DDX21;DDX27;DDX47;DENND2D;DNAJA4;DNAJB6;DOCK4;DPH2;EAF1;EIF3G;EIF4A1;EIF6;EVI2B;EXOSC4;FAM200A;FCMR;FDXR;FLOT2;FZD3;GALE;GBE1;GEMIN7;GNG11;GTPBP4;HDHD3;HOXC5;HS6ST3;HSP90AA1;IDH3B;INA;IPO4;KRBOX4;LENG1;LINC01426;LYPLA2;M6PR;MAP3K13;MCRIP1;M…
Cholesterol	FHL1-KD	Up-regulated	TRANSFAC	M06692	3.64	0.047	PRDM10 (directAnnotation).		97	ABCG1;ABTB2;AKR1C3;ATP6V0C;AURKAIP1;B9D2;BRMS1;CCT2;CLP1;COX16;COX7B;CTSC;CYFIP2;DDX3Y;DOHH;DPP3;DRAM1;DTNA;DUSP4;ECI2;EFNA5;EFNB1;EIF2B3;ENKUR;ETS2;EXOSC4;FILIP1L;FST;FZD5;GAL;GNG5;GPR150;HDAC9;HDHD3;HEATR1;HMGN3-AS1;HOXC5;HSD11B1;HSPBP1;ICAM1;IER5;INA;INTU;KIFC3;LYPLA2;MBP;MFSD2A;MICALL1;MIRLET7BHG;MRPL1;MRPL39;MRPL52;MTRF1L;NFATC2IP;NKAP;NOP56;NRG1;NUDT17;OCIAD2;PAIP2;PDCD11;PFDN2;PHPT1;PNPLA8…
Cholesterol	FHL1-KD	Up-regulated	TRANSFAC	M01660	3.53	0.0464	GABPA (directAnnotation).	ELF1; ELF5; ELK1; ETV1; ETV4; ETV5; FLI1; GABPB1; HOXB2 (inferredBy_MotifSimilarity). ERG (inferredBy_MotifSimilarity_n_Orthology).	167	ACOT7;ADM;ADSL;AIFM2;ALDOA;AOC2;APLN;APOE;ARHGDIA;ATP6V0D1;AURKAIP1;B9D2;BCAP31;BCL2L1;BTF3;C11orf58;C1QBP;CARD8-AS1;CARD9;CCDC86;CCT2;CCT7;CD70;CDC123;CDC37;CDKN1A;CDKN2A;CHCHD2;CHKA;CKB;COA6;CSGALNACT2;CXCL3;CXCL5;CYFIP2;DDX10;DDX21;DDX3Y;DMTN;DNAJA4;DNAJB6;DOCK8;DPH2;EFTUD2;EIF6;ETV7;EVI2B;EXOSC4;F11R;FAM174B;FAM200A;GALE;GCKR;GTPBP4;HES4;HYPK;IDH3B;IFITM3;IPO4;ITFG2;KCNK6;KCTD4;LETM2;LINC0142…
Cholesterol	FHL1-KD	Up-regulated	TRANSFAC	M00655	3.23	0.0447	ETV4 (directAnnotation).		165	AAMP;ACO1;ACOT7;ADSL;ALAS1;ALDOA;AP1S3;APLN;ARHGDIA;AURKAIP1;B9D2;BAIAP2L2;BAK1;BCYRN1;BTF3;C11orf58;CARD9;CCT2;CCT7;CD70;CD93;CDKN1A;CDKN2A;CELF2;CERS1;CHCHD2;CLK3;COA6;COMMD1;CSGALNACT2;DDX10;DDX21;DDX3Y;DENND2D;DMTN;DNAJB6;DOCK8;EIF2B3;EIF6;EVI2B;EXOSC4;F11R;FAM167B;FAM200A;FOS;GALE;GPR85;GPSM3;GSTM3;GTPBP4;HDAC9;HES4;HS6ST3;IDH3B;IFRD1;IL1RAP;IL33;INO80C;IPO4;ITPA;KCNJ2-AS1;KCTD4;KIFC3;LENG1;…
Cholesterol	FHL1-KD	Up-regulated	TRANSFAC	M05930	3.16	0.0444	ZNF286A (directAnnotation).		45	AEN;ARHGAP27;ATP6V1B2;BATF3;CCNT2-AS1;DBNDD2;DRAM1;DRG1;DUSP6;EHF;ENKUR;FBXO27;GAPDH;HDAC9;HSP90AB1;HSPBP1;IL1RAP;INTU;KCTD8;KIFC3;LAGE3;LIFR;LRIG3;MED27;MMAA;MPDU1;MRPL1;NDUFA13;NIFK-AS1;NKAP;NSG1;ODC1;PDCD11;PHPT1;RBM38;RPL21;RPL24;S100A16;SOX17;TGFBR3;TIE1;TRIB1;USP53;ZFAS1;ZNF385A
Cholesterol	FHL1-KD	Up-regulated	TRANSFAC	M06173	3.08	0.0439	ZNF85 (directAnnotation).		173	ABT1;ACER2;ACKR3;ADSL;AGTRAP;AKR1B1;ALAS1;ANGPTL4;APTR;ARHGDIA;ARRDC1-AS1;ATAD3B;AURKAIP1;AVPI1;B9D2;BANP;BMP2K;BOC;BOLA2;BTN2A1;BZW1;C1QBP;C20orf96;CASP4;CCDC86;CD274;CD93;CDC37;CDKN1A;CDKN2A;CELF2;CGRRF1;CHST2;CKB;CSTB;CTNNBL1;CXCR4;DAGLB;DDX3Y;DDX47;DHODH;DNAJA4;DNAJB6;DRD2;DUSP4;DUSP8;EFTUD2;EIF3G;EMILIN2;ENDOG;EYA4;FKBP4;FOXD2-AS1;FRMD4B;FSTL3;GEMIN7;GPAT3;GRPEL1;GTF3C6;GTPBP4;HDAC9;HERC5;HM…
Cholesterol	FHL1-KD	Up-regulated	TRANSFAC	M04794	3.03	0.0436	TAF1 (directAnnotation).		162	ABCG1;ABHD5;ABTB2;ADPRH;AEN;AKAP12;AKAP8L;ALDOA;AMN1;APOE;ARHGDIA;ARRDC1-AS1;AURKAIP1;AVEN;BCAP31;BCL2L1;BRMS1;BZW1;CAMKMT;CARD8-AS1;CARS2;CCT2;CDC123;CDK17;CFAP45;CLCN4;CLDN14;CYFIP2;DDX3Y;DOCK8;DPH2;DPP3;DPYSL4;DTD1;ECI2;EIF3G;ENKUR;EXOSC4;FARSA;FKBP4;FTSJ3;GALE;GATB;GNG5;GPATCH4;GPX1;GTPBP8;HDAC9;HOXC5;HRAS;HSPBP1;HYPK;IDH3B;IL33;ISG20L2;ITPA;KDR;KIFC3;LAMTOR5;LINC01426;LURAP1L;LYPLA2;LYSMD2;M…
Cholesterol	FHL1-KD	Up-regulated	TRANSFAC	M02933	3.15	0.0443	ZBTB14 (inferredBy_Orthology).		224	AAMP;ACO1;ADM;AGTRAP;AKAP12;AKR1B1;ALDOA;ANXA3;AP1S3;APTR;ARHGAP5-AS1;ARHGDIA;ATP6V1F;B9D2;BAX;BMP2;BOLA2;BOLA2B;BRMS1;C11orf58;CAPZA1;CARD9;CBLN2;CCNT2-AS1;CCT2;CD274;CDC123;CDC34;CDH10;CDIP1;CDKN1A;CELF2;CHCHD2;CHCHD3;CHST2;CLK3;CLP1;COMMD1;CPOX;CTNNBL1;CYP26B1;DBNDD2;DDX47;DGAT2;DHODH;DNAH14;DOCK8;DPH6;DUSP6;DYNC1H1;DYNC1LI1;ECI2;EFNA5;EID3;EIF2B3;EIF2B4;EIF3B;EMILIN2;EPHA2;EPS15L1;ETS1;EXOSC4…
Cholesterol	GEM-KD	Down-regulated	TRANSFAC	M01108	4.44	0.0775	HOXA7 (directAnnotation).		12	C21orf58;CDC25C;CHSY1;CLSPN;FGF14;LTBP1;MKI67;PRR16;SENP2;STAG3;XRCC3;ZEB1
Cholesterol	GEM-KD	Down-regulated	TRANSFAC	M00024	3.69	0.0694	E2F1 (directAnnotation).		41	CBX5;CCNE2;CDC20;CDCA3;CDT1;CENPM;CHSY1;CKB;CYB5R3;CYGB;E2F1;EXO1;FAM111B;FN3KRP;FOXRED2;GDF5;GEM;GINS2;HCFC1R1;HOXC8;IL6ST;ITPKA;LMNB1;LNP1;MCM10;MCM2;MKI67;MYBL2;NPTX1;NRM;PKMYT1;PLXNA4;PSKH1;RMI2;RNASEH2A;RRM2;SGMS1;SPC24;SYNE2;SYS1-DBNDD2;ZEB1
Cholesterol	GEM-KD	Down-regulated	TRANSFAC	M00938	3.5	0.0673	E2F1 (directAnnotation).	E2F2; E2F3; E2F4; E2F5; E2F6; E2F7 (inferredBy_MotifSimilarity).	19	CBX5;CENPM;CHSY1;CKB;CRLF1;CYB5R3;E2F1;FAM111B;GINS2;HCFC1R1;HPCAL1;MCM2;MKI67;MYBL2;PRIM1;PSKH1;RMI2;SGMS1;SMN2
Cholesterol	GEM-KD	Down-regulated	TRANSFAC	M00430	3.43	0.0665	E2F1 (directAnnotation).		22	BLM;C21orf58;CBX5;CDT1;CENPM;CLSPN;CYGB;E2F1;EXO1;G6PD;LRFN4;MANEAL;MAP3K6;MCM10;MCM2;PLK1;PSKH1;RMI2;RRM2;STMN3;TRAIP;ZWINT
Cholesterol	GEM-KD	Down-regulated	TRANSFAC	M06883	3.29	0.065	ZNF600 (directAnnotation).		22	C21orf58;CDKN2C;DHRS11;FAM72D;G6PD;GINS2;GPAT3;HSD3B7;KIF2C;MAP3K6;MYBL2;NR1H3;PLEC;PSKH1;RAD51AP1;RMI2;S100A4;SGMS1;SPC24;SYNE2;SYS1-DBNDD2;TROAP
Cholesterol	GEM-KD	Down-regulated	TRANSFAC	M06512	3.19	0.064	ZNF461 (directAnnotation).		10	CDT1;CENPF;CEP128;EI24;EXO1;FGF14;LMNB1;SELENBP1;TRAIP;ZEB1
Cholesterol	GEM-KD	Down-regulated	TRANSFAC	M03862	3.16	0.0636	YBX1 (directAnnotation).	NFYC; PBX3 (inferredBy_MotifSimilarity).	32	BLM;C21orf58;C2orf88;CBX5;CCDC61;CDC25C;CDKN3;CENPM;CHSY1;CLSPN;E2F1;FAM111B;FAM72D;FOXRED2;GINS2;HJURP;INSIG1;KCNN4;KIF24;LTBP1;MCM10;PODNL1;PSKH1;RMI2;SAPCD2;THAP8;THTPA;TROAP;WDR62;XRCC3;ZNF789;ZWINT
Cholesterol	GEM-KD	Down-regulated	TRANSFAC	M03805	3.11	0.0631	YBX1 (directAnnotation).		40	BLM;C21orf58;CBX5;CCDC61;CDC25C;CDCA3;CDKN3;CENPF;CENPM;CHSY1;CKB;CLSPN;CRLF1;FAM111B;FAM149A;FAM72D;FGF14;FOXRED2;HJURP;IL6ST;INSIG1;KIF24;LTBP1;LUM;PLXNA4;RMI2;SAPCD2;SLC7A14;SPC24;ST3GAL3;SYNE2;THAP8;TM7SF2;TMEM158;TROAP;WDR62;XRCC3;ZDHHC16;ZNF789;ZWINT
Cholesterol	GEM-KD	Down-regulated	TRANSFAC	M05481	3.01	0.062	ZNF202 (directAnnotation).		16	CBX5;CCDC61;CDC25C;FGF14;IL6ST;MANEAL;NCOR2;PLEC;PRR16;RECK;RRM2;SAPCD2;SLC37A2;SMN2;SPTLC3;THTPA
Cholesterol	GEM-KD	Down-regulated	TRANSFAC	M04662	3.15	0.0635	FOXN4 (inferredBy_Orthology).		27	ALDH9A1;ALG1;CDCA5;CDKN2C;CENPF;CRLF1;CYB5R3;EXO1;FANCD2;GDF5;GINS2;KIFC1;LMNB1;LRFN4;MANEAL;MCM10;MYBL2;NPTX1;PLEC;PLK1;PRIM1;RACGAP1;SGMS1;SPC24;TRPM7;ZEB1;ZSWIM5
Cholesterol	GEM-KD	Down-regulated	TRANSFAC	M06818	3.02	0.0621	ZNF592 (inferredBy_Orthology).		22	AHNAK2;CBX5;CDT1;CKB;E2F1;EVI2B;FAM111B;G6PD;LNP1;LRRC23;MAP3K6;MCM10;MCM2;MKI67;POLE2;RAD51AP1;SAPCD2;SYNE2;THAP8;TRPM7;WWOX;ZGRF1
Cholesterol	GEM-KD	Up-regulated	TRANSFAC	M00208	4.6	0.0667	RELA (directAnnotation).		135	ABAT;ABCA13;ABLIM1;ACSL5;ADAMTS16;ADORA1;ALPK2;AP1S3;ARFGEF3;ATF3;CA9;CACNA2D3;CCIN;CCL2;CCL20;CCL5;CCL7;CD274;CD34;CD40;CD70;CD83;CDH10;CEND1;CHST1;CLCN4;CLDN14;CMPK2;CTHRC1;CXCL2;CYP3A5;CYP3A7;DESI2;DKK2;DLL1;DNAH1;DRAM1;DSP;EBI3;ECSCR;EFEMP1;EPHX2;ESM1;FABP4;FAM163A;FLT1;FLVCR2;FNDC1;FRY;GAL;GALNT15;GBP4;GDPD1;GPR137C;GPR4;GPRC5B;HAS3;IFIH1;IFITM1;IGSF3;IL1B;IL6;INPP5D;KAZN;KIF5C;KLHL3;KRT7;L1…
Cholesterol	GEM-KD	Up-regulated	TRANSFAC	M08891	4.06	0.0624	RELA (directAnnotation).	NFKB1 (inferredBy_MotifSimilarity). REL (inferredBy_MotifSimilarity_n_Orthology).	71	ALPK2;ANGPT2;AP1S3;APC2;ARFGEF3;ATF3;CCIN;CCL20;CCL5;CD40;CD70;CD83;CD93;CEND1;CHST1;CLDN14;CMPK2;CSF2;CTHRC1;CXCL2;DLL1;EBI3;EGR3;FLVCR2;FNDC1;FRY;GAL;GBP4;HAS3;HES1;IFIH1;IGSF3;IL6;INPP5D;KIF5C;KLHL3;LCP1;LRIG3;MAP7;MCF2L;MREG;NSG1;OLFM2;P3H2;PCDH12;PDE4B;PIP5KL1;PTX3;RASL10B;RHBDL2;RND1;RNF128;RPS6KA1;RPS6KA6;RRAD;RWDD3;SELE;SERPINB7;SERPINB9;SHROOM3;SLC22A3;TAGLN3;TMEM217;TNFAIP2;TNFAIP3;VSTM…
Cholesterol	GEM-KD	Up-regulated	TRANSFAC	M00051	3.76	0.06	NFKB1 (directAnnotation).		134	ABAT;ABCA5;ABLIM1;ACP7;ACSL5;ADAMTS16;ALPK2;ANGPT2;ANKRD33B;AP1S3;APC2;ARSI;ART4;BACH2;BOC;CA13;CA9;CADM3;CCL2;CCL20;CCL5;CD24;CD40;CD70;CD83;CEND1;CLDN14;CTHRC1;CXCL2;CYP3A5;CYP3A7;DCLK1;DESI2;DLL1;DRAM1;DSP;EBI3;ECSCR;EFEMP1;EGR3;FAM131B;FAM163A;FBLN7;FGF2;FLVCR2;FRMD4B;GAL;GBP4;HES1;HPSE;ICAM1;IGSF3;IL1RN;INPP5D;ITGA7;KAZN;KCNT2;KIF5A;KLHL3;LAMP3;LAYN;LCP1;LINC00672;LMO2;LMOD1;LRIG3;MAP7;MCF2L…
Cholesterol	GEM-KD	Up-regulated	TRANSFAC	M01239	3.29	0.0563	RELA (directAnnotation).	NFKB1; REL (inferredBy_MotifSimilarity_n_Orthology).	27	ALPK2;AP1S3;CCL20;CCL5;CD40;CD70;CD83;CEND1;CSF2;CXCL2;DRAM1;ECSCR;GBP4;HES1;IFIH1;LCP1;MAMDC2;RHBDL2;RNF207;RWDD3;SELE;SERPINB7;SHROOM3;SMPDL3A;TAGLN3;TNFAIP3;ZBED2
Cholesterol	GEM-KD	Up-regulated	TRANSFAC	M01224	3.23	0.0558	RELA (directAnnotation).	OVOL2 (inferredBy_MotifSimilarity).	23	ALPK2;ARFGEF3;CCL20;CCL5;CD40;CD70;CEND1;CTHRC1;EBI3;FLVCR2;IL1B;LAMP3;LCP1;NSG1;OLFM2;RNF128;RPS6KA1;SELE;SERPINB7;TMEM217;TNFAIP2;VWA8;ZBED2
Cholesterol	GEM-KD	Up-regulated	TRANSFAC	M03857	3.09	0.0547	TCF7 (directAnnotation).		30	ACSL5;APC2;ARG2;ART4;CCL7;CD24;CTHRC1;CYP26B1;DSG2;FAM131B;FGF2;HES1;IFIH1;IGSF3;KIAA1755;MAP2;NEBL;NFE2L3;NPR3;RASGRP3;RHOBTB1;SGCB;SLC2A12;SLC7A2;SLCO2B1;ST6GALNAC3;STK33;TIMP4;VPS4B;VSTM2L
Cholesterol	GEM-KD	Up-regulated	TRANSFAC	M05412	3.06	0.0544	ZNF579 (directAnnotation).		77	ABLIM1;ACP7;ADAM8;APC2;ARFGEF3;ATF3;BACH2;BCL11A;C6orf141;CCDC184;CD34;CD40;CD70;CEND1;DRAM1;ECSCR;EGR3;ELOVL4;EPHX2;ETNK2;F11R;FAIM2;FNDC1;HAS3;HES1;HHIP;IFIH1;ITGAX;KALRN;KCNQ3;KIF5A;KRT17;L1CAM;LAMP3;LCP1;LINC00595;LMO2;LRIG3;LXN;MANSC1;MATN2;MCF2L;MREG;NACAD;NAP1L2;NECAB2;NEFL;NPTXR;NYNRIN;PCYOX1L;PDGFB;PPAN-P2RY11;PPP4R4;PRR5;PTGS1;RAB42;RAPGEF3;RASL11B;RHOBTB1;RPS6KA6;SERPING1;SH3BGRL2;SLC3…
Cholesterol	GEM-KD	Up-regulated	TRANSFAC	M04706	3.06	0.0544	RELA (directAnnotation).		121	ABCA13;ABLIM1;ADAMTS16;ADORA1;ALPK2;AP1S3;ARFGEF3;ARSI;ATP8B4;CACNA2D3;CCIN;CCL2;CCL5;CCL7;CD274;CD40;CD70;CD83;CD93;CDH18;CEND1;COL17A1;CSF2;CTHRC1;CXCL2;DCLK1;DESI2;DLL1;DRAM1;EBI3;ECSCR;EGR3;EMB;EMBP1;EPHX2;EPSTI1;FABP4;FAM163A;FLVCR2;FRAS1;FRY;GBP4;GPR4;GPRC5B;HAS3;HES1;HPSE;ICAM1;IFIH1;IGSF3;ITGAX;KAZN;KCNK6;KLHL3;KRT17;KRT18;KRT7;L1CAM;LAMP3;LCP1;LINC00672;LINC00842;LMO2;LMOD1;LRIG3;LXN;MAM…
Cholesterol	GEM-KD	Up-regulated	TRANSFAC	M07260	3.01	0.054	IKZF1 (directAnnotation).		77	ADAM8;CA9;CAMK1G;CCL20;CD24;CD40;CDH18;CSF2;CTHRC1;CTSH;DCLK1;DRAM1;DTX4;EBI3;EGR3;EMBP1;F11R;GAL;GPRC5B;HES1;HHIP;HLA-DPA1;HPSE;IL1B;INPP5D;ITGA7;KALRN;KCNT2;KIF5A;KIF5C;KIRREL3;KLHL3;L1CAM;LINC00842;LIPG;LOXL3;MAMDC2;MAP7;MCAM;MX1;NACAD;NCAM1;NEBL;NYNRIN;P2RY6;PCDH12;PDE4B;PDE5A;PIANP;PRRT1;PTGS1;RAPGEF3;RHOBTB1;RPS6KA1;RTN1;RWDD3;SBSN;SERPINB2;SERPINB7;SERPING1;SLC4A8;SLCO2B1;SPEG;SPP1;ST3GAL1…
Cholesterol	GEM-KD	Up-regulated	TRANSFAC	M00208	4.6	0.0667	NFKB1		135	ABAT;ABCA13;ABLIM1;ACSL5;ADAMTS16;ADORA1;ALPK2;AP1S3;ARFGEF3;ATF3;CA9;CACNA2D3;CCIN;CCL2;CCL20;CCL5;CCL7;CD274;CD34;CD40;CD70;CD83;CDH10;CEND1;CHST1;CLCN4;CLDN14;CMPK2;CTHRC1;CXCL2;CYP3A5;CYP3A7;DESI2;DKK2;DLL1;DNAH1;DRAM1;DSP;EBI3;ECSCR;EFEMP1;EPHX2;ESM1;FABP4;FAM163A;FLT1;FLVCR2;FNDC1;FRY;GAL;GALNT15;GBP4;GDPD1;GPR137C;GPR4;GPRC5B;HAS3;IFIH1;IFITM1;IGSF3;IL1B;IL6;INPP5D;KAZN;KIF5C;KLHL3;KRT7;L1…
Cholesterol	HHIPL1-KD	Down-regulated	TRANSFAC	M01239	4.6	0.0636	RELA (directAnnotation).	NFKB1; REL (inferredBy_MotifSimilarity_n_Orthology).	123	ACKR3;ALPK2;AMPD3;ANGPTL1;ANXA7;AP3D1;APOL3;ARHGAP19;BDKRB2;BIRC3;C1orf198;C22orf46;CACNB3;CCL20;CCL5;CCL7;CCNB2;CHST11;COL7A1;COX7A2;CSF2;CSF3;CSRP1;CXCL1;CXCL2;CXCL3;CXCL5;CXCL6;DCAKD;DDX11L2;DHRS11;DLGAP1-AS2;EIF4G2;EREG;ERMP1;EZH2;FADS2;FAM167A;FASN;FBXL19-AS1;FGF7;FHOD3;FKBP14;GBP4;GGT5;GJD3;GPR68;GREM1;GYS1;HACD2;HAPLN3;HAS1;HELZ2;HLA-F;HOXC6;HPRT1;HSD11B1;HTR7;HYAL3;IL36RN;IL6;INHBA;INSIG1…
Cholesterol	HHIPL1-KD	Down-regulated	TRANSFAC	M04706	4.2	0.0608	RELA (directAnnotation).		66	ALPK2;AMIGO2;AMMECR1;AMPD3;AP3D1;BDKRB2;BIRC3;CCL5;COL7A1;CSRP1;CXCL1;CXCL2;CXCL3;CXCL5;CXCL6;CXCL8;CYB561A3;CYB561D1;DLGAP1-AS2;EFNA3;EPSTI1;ESYT1;EZH2;GJD3;GREM1;GYS1;HLA-F;IER3;IL36RN;MAEA;MAFF;MIR3142HG;MSC-AS1;MX1;MYBL2;NFKB2;NFKBIA;NR4A1;NR4A2;NUP188;OAS3;OGFRL1;P2RX5-TAX1BP3;PID1;PPP1CA;PTGS2;RBM22;RCAN1;RELB;ROBO4;RPL22L1;RRAD;SCN1B;SDC4;SEC11C;SOX5;ST6GALNAC4;STARD3NL;TAGLN;TMPO-AS1;TNFA…
Cholesterol	HHIPL1-KD	Down-regulated	TRANSFAC	M01224	4.13	0.0602	RELA (directAnnotation).	OVOL2 (inferredBy_MotifSimilarity).	100	ACKR3;ADAMTS5;ALPK2;ANGPTL1;BIRC3;C1orf198;CACNB3;CCDC183-AS1;CCL20;CCL5;CCL7;CEMIP;CENPH;COL7A1;CSF2;CSRP1;CXCL1;CXCL2;CXCL3;CXCL5;CXCL6;CXCL8;DDX11L2;EBF1;EDNRB;EFNA3;EFNB3;EIF4G2;ELOVL7;EPSTI1;ESYT1;EZH2;FASN;FST;GDNF;GRAMD1B;GREM1;HAPLN3;HCN2;HEY1;HHIPL1;HLA-F;HPRT1;HSD11B1;IL1B;IL36RN;IL6;INHBE;IRF1;ISG20;ITGA10;KCNAB2;KIF2C;KRT34;LCN2;LINC01483;MAFF;MANEAL;MIR3142HG;MLPH;MSC-AS1;MTMR14;MYBL…
Cholesterol	HHIPL1-KD	Down-regulated	TRANSFAC	M06602	3.63	0.0567	ZNF669 (directAnnotation).		18	CHST11;CYB561A3;DICER1;EML2-AS1;ESCO2;EZH2;FBXL7;FST;GDNF;LINC00869;NFKBIA;RABL2A;RABL2B;RPE;SLC22A31;TNFAIP6;TYW3;WNT5A
Cholesterol	HHIPL1-KD	Down-regulated	TRANSFAC	M05976	3.42	0.0552	ZNF223 (directAnnotation).		42	AKAP12;AMIGO2;AMMECR1;ANAPC15;ARAF;ARHGAP19;C22orf46;CACNB3;CCNB2;CENPH;CLCF1;CLDN14;COX7A2;DCN;DHX58;EDNRB;ELOVL7;FADS2;FAM20B;FBXO32;GAS2L1;IFI44L;IRF1;ISG15;JUNB;KDM7A;MAEA;MANEAL;MYBL2;NREP;PTGS2;RELB;RRAD;SLC10A7;SLC25A33;SLC39A14;SLC9A6;SMIM4;ST6GALNAC4;TMED2;TPGS2;WNT5A
Cholesterol	HHIPL1-KD	Down-regulated	TRANSFAC	M00691	3.36	0.0548	ATF1 (directAnnotation).		57	AKAP12;AKIRIN1;ARHGAP39;AURKB;BCL7A;CBX8;CCL8;CFAP58;CMTR1;CROT;CSRP1;CTC1;CXCL2;DDX3Y;EDNRB;ELOVL5;EML2-AS1;EZH2;FADS1;FAM174A;GCH1;GDNF;GPR3;HAPLN3;HAS1;HCN2;HYAL3;LATS2;LRRC38;MAFF;MAVS;MYOCD;NR4A3;OSBP2;PDE2A;PDZD8;PMS2;RAB11FIP3;RAB6A;RAD9A;RELB;SAMHD1;SCG2;SDC4;SLC15A3;SLC19A2;SLC1A4;SLC25A33;SLC39A8;SPRR2D;STAG3L2;STAG3L3;STARD3NL;TMUB1;UBE2S;XXYLT1;ZCCHC17
Cholesterol	HHIPL1-KD	Down-regulated	TRANSFAC	M03878	3.28	0.0542	HIVEP2 (directAnnotation).		21	APOL3;COL7A1;CYB561D1;DICER1;ELOVL7;FAM167A;FBXL7;FHOD3;GPR68;KCNJ15;MMP19;MSC-AS1;NFKBIA;NR4A1;OGFRL1;PKM;RAB6A;RTN4;SAMHD1;SLC39A14;TNIP1
Cholesterol	HHIPL1-KD	Down-regulated	TRANSFAC	M01886	3.24	0.0539	NFATC3 (directAnnotation).		24	CENPH;CNNM4;EBF1;FAM20B;GDNF;IL11;ISG15;LINC00869;LRRC38;MINK1;NFKBIA;NINJ1;NREP;PTGS2;RAB6A;RCAN1;RPL22L1;RTN4;SIGLEC15;SLC39A14;UBN2;WNT5A;XXYLT1;XYLT1
Cholesterol	HHIPL1-KD	Down-regulated	TRANSFAC	M09720	3.46	0.0555	RELA (inferredBy_Orthology).	CEBPA (inferredBy_MotifSimilarity_n_Orthology).	125	ACKR3;ACSL5;ALPK2;ANGPTL1;ANXA7;APOL3;APOM;BDKRB2;BIRC3;C15orf48;C1orf198;CACNB3;CCDC149;CCL20;CCL5;CNNM4;COL7A1;CSF2;CSF3;CSRP1;CXCL1;CXCL2;CXCL3;CXCL5;CXCL6;CXCL8;CYB561D1;DCLK3;DHRS11;DLGAP1-AS2;EFNA3;ELOVL7;EREG;ERMP1;ESYT1;FASN;FBXL7;FBXO27;FHOD3;FKBP14;FST;GBP4;GDNF;GJB2;GJD3;GPR68;GREM1;GYS1;HCN2;HDAC6;HDGF;HLA-F;HPRT1;HTR7;IER3;IL1A;IL36RN;IL6;INHBA;INHBE;INSIG1;ITGA10;KCNAB2;KRT34;LCN2;L…
Cholesterol	HHIPL1-KD	Up-regulated	TRANSFAC	M02023	3.34	0.0599	MAZ (directAnnotation).		99	ACP5;ADAM19;ANKEF1;ANTXR2;ARHGAP20;ARHGAP6;ARMCX4;BFSP1;C11orf45;CARD11;CCDC68;CDH10;CDH11;CDH18;CELF2;COL1A1;COL4A5;COL4A6;CPXM1;CST1;CXCL12;DACT3;DAGLA;DDR1;DKK2;DOK5;EGFLAM;EPHA5;FAIM2;FGF14;FRMD3;FRMPD4;GAL3ST4;GAP43;GAPLINC;GRIA3;GSTM2;GXYLT1;HGF;HHIP;HIC1;ITSN1;JAG1;KCNAB1;KCND2;KCNJ8;KRT19;KRT80;LSAMP;LYL1;LYPD1;MECOM;MFAP4;MIR99AHG;MTUS1;NEBL;NEXN;NOVA1;NSG1;NYNRIN;OLFML3;PABPC4L;PAPPA;PD…
Cholesterol	HHIPL1-KD	Up-regulated	TRANSFAC	M01118	3.02	0.0574	WT1 (directAnnotation).	SREBF2; YY1 (inferredBy_MotifSimilarity).	68	ACER2;ACP5;ADAM19;ANGPT1;ANKEF1;ANTXR2;ARHGAP20;ARMCX4;CARD11;CARNMT1;CBLN2;CCDC68;CD34;CDH11;CELF2;COL4A5;COL4A6;CST1;DACT3;DOK5;EGFLAM;EPHA7;FBXL2;FGF14;FRMD3;GAP43;GATA6;GCNT1;GPER1;GREB1L;GRIA3;HGF;HIF3A;HOXA2;ITSN1;KCNJ8;KLHL13;KRT80;LSAMP;LYL1;MECOM;MFAP4;MGARP;NEBL;NET1;NOVA1;NSG1;NYNRIN;PABPC4L;PELI1;PTBP2;PTGIS;RASSF5;RHOBTB3;RNF182;SAMD3;SEMA3B;SETBP1;SGMS2;SH3RF2;SLC16A4;STOM;TAGLN3;TG…
Cholesterol	LMOD1-KD	Down-regulated	TRANSFAC	M04905	4.4	0.0567	E2F4 (directAnnotation).		236	ABHD16B;ACAT2;ADAP1;ALCAM;ANLN;APLN;ARHGAP11A;ARHGEF28;ARHGEF3;ARPIN;ASF1B;ATAD2;ATF5;AURKB;B4GALNT1;BATF2;BCL2L1;BDH1;BIRC5;BRCA2;BRIP1;BTAF1;BUB1;BUB1B;C12orf75;C21orf58;C9orf40;C9orf72;CADPS2;CBX1;CBX6;CCDC171;CCDC85C;CCNB2;CCNF;CD9;CDC20;CDC25C;CDC45;CDCA4;CDCA5;CDCA8;CDK1;CDKN2C;CDKN2D;CDT1;CENPA;CENPE;CENPM;CENPU;CEP55;CHAC1;CHMP2B;CKAP2;CKAP2L;CKS2;COL5A1;CRIP1;CSNK2A1;DCK;DCXR;DDB1;DDIAS;…
Cholesterol	LMOD1-KD	Down-regulated	TRANSFAC	M03862	3.95	0.054	YBX1 (directAnnotation).	NFYC; PBX3 (inferredBy_MotifSimilarity).	139	AASS;ABCA9;ACAT2;ACTR1B;ADAMTSL1;ADCK2;AGFG2;ALDH1A3;ARHGEF28;ARPC1A;ASF1B;ASPM;ATP6AP2;AURKA;BLM;C21orf58;CAB39L;CCDC159;CCNB2;CCNF;CDC25C;CDC6;CDCA2;CDK1;CDKN3;CENPA;CENPI;CENPM;CETN3;CHAC1;CIART;CKAP2L;CKS1B;CKS2;CLSPN;CTF1;CXCL12;DDIAS;DDT;DLGAP5;E2F1;EMC9;ERV3-1;FAM111B;FAM156A;FAM72A;FAM83D;FGD5-AS1;FGF16;FLNA;FTH1;GALNT7;GINS2;GLO1;GNE;GOLT1B;HES1;HEY1;HJURP;HMGB2;HMGN1;HMMR;HYKK;INCENP;IN…
Cholesterol	LMOD1-KD	Down-regulated	TRANSFAC	M02089	3.81	0.0531	E2F3 (directAnnotation).		311	ABCC3;ACAT2;ACOXL;ADAM10;ADAMTS12;ALDH7A1;ALDH9A1;ALDOC;ALG10B;ALG6;ANAPC16;ANK3;ANKRD29;ANLN;AOX1;APLP1;APLP2;APPL1;ARHGAP20;ARHGEF3;ARPIN;ASF1B;ATAD2;ATF5;ATL3;ATP10A;B3GALNT1;B4GALNT1;BIRC5;BLM;BRCA1;BRIP1;C12orf75;C9orf40;C9orf72;CADPS2;CBR3;CBX6;CCDC14;CCDC15;CCDC171;CCDC85C;CCHCR1;CCNA2;CCSAP;CD9;CDC45;CDCA4;CDK1;CDKN2C;CDKN2D;CDKN3;CDT1;CENPE;CENPF;CENPH;CENPI;CENPM;CEP55;CEP78;CETN3;CGREF…
Cholesterol	LMOD1-KD	Down-regulated	TRANSFAC	M00687	3.69	0.0524	NFYC (directAnnotation). NFYA (inferredBy_Orthology).		199	AASS;ABCA9;ACAT2;ACYP2;ADAMTSL1;AGFG2;AJUBA;AK4;ALCAM;ALDH1A3;ANK3;ARHGEF25;ASF1B;ASPM;ATAD2;ATF5;C21orf58;C4orf3;CCDC159;CCNB1;CCNB2;CCNF;CDC6;CDCA2;CDCA3;CDCA8;CDK1;CDKN3;CENPA;CENPI;CENPK;CENPM;CENPU;CHAC1;CIART;CKAP2;CKAP2L;CKS1B;CKS2;COL3A1;COL4A5;COL5A1;COPS4;COPZ2;CTDSPL2;CTF1;CXCL12;DBP;DDIAS;DDT;DHRS3;DICER1;EED;EMC9;ERV3-1;EXOC6;FAM111B;FAM156A;FAM72A;FAM83D;FANCM;FGD5-AS1;FGF1;FGF16;FO…
Cholesterol	LMOD1-KD	Down-regulated	TRANSFAC	M03805	3.6	0.0518	YBX1 (directAnnotation).		269	AASS;ABCB6;ACAT2;ADAP1;ADI1;AGFG2;ALCAM;ALDH1A3;ANK3;ANLN;APLP2;ARHGAP20;ARHGEF25;ASF1B;ASPM;ATAD2;ATP6AP2;AURKA;AURKB;BATF2;BCAM;BLM;BLVRA;BRCA1;BUB1;C12orf75;C21orf58;C4orf3;C5orf22;CACNG6;CARD9;CCDC14;CCDC85A;CCHCR1;CCNB1;CCNB2;CCNF;CD9;CDC25C;CDC45;CDC6;CDCA2;CDCA3;CDCA4;CDCA8;CDH10;CDK1;CDKN2D;CDKN3;CENPA;CENPF;CENPI;CENPM;CETN3;CHAC1;CIART;CKAP2;CKAP2L;CKS1B;CKS2;CLSPN;COASY;COL4A5;COL5A1;C…
Cholesterol	LMOD1-KD	Down-regulated	TRANSFAC	M00430	3.37	0.0505	E2F1 (directAnnotation).		268	ACE;ACTR1B;ADARB1;AGFG2;AK4;ALCAM;ALDH1A3;ANKFY1;ANKRD29;ANXA3;AOX1;ARHGAP20;ARHGEF28;ARPC1A;ASF1B;ASPM;ATAD2;ATL3;ATP10A;ATP8B1;B4GALNT1;BACH1;BLM;BLOC1S6;BRCA1;BRIP1;BTAF1;BUB1;BUB1B;C1orf112;C21orf58;C5orf22;CACNG6;CAPNS1;CBFB;CCDC14;CCDC171;CCHCR1;CCNB1;CCNF;CD9;CDC25C;CDC45;CDC6;CDCA8;CDH10;CDK1;CDKN1C;CDKN2C;CDKN2D;CDON;CDT1;CENPA;CENPH;CENPM;CENPU;CEP70;CEP97;CETN3;CFH;CLSPN;COL4A5;CSF1;CS…
Cholesterol	LMOD1-KD	Down-regulated	TRANSFAC	M00938	3.36	0.0504	E2F1 (directAnnotation).	E2F2; E2F3; E2F4; E2F5; E2F6; E2F7 (inferredBy_MotifSimilarity).	120	ACTR1B;AGFG2;ALG10B;ANKFY1;ANKRD29;APLN;ARHGAP11A;ARHGAP20;ATAD2;ATP10A;BCL2L1;BRCA1;C5orf22;CCDC15;CCHCR1;CCNF;CDC6;CDK1;CENPH;CENPI;CENPM;CENPU;CETN3;COLEC12;CRLF1;CTDSPL2;DDIAS;DNAJC9;E2F1;ELN;ESCO2;ESYT1;EXOSC9;FAM107B;FAM111B;FGD5-AS1;GAMT;GINS1;GINS2;GLO1;GSTM2;HCFC1R1;HES1;HEY1;HIPK2;HIPK3;HMGB2;HMMR;HSPA4L;ISLR;KCNK2;LSG1;MAMSTR;MCM3;MCM4;MCM6;MDK;MKI67;MND1;MSH2;MYBL2;NEIL3;NPR3;NRG1;NRG…
Cholesterol	LMOD1-KD	Down-regulated	TRANSFAC	M00803	3.32	0.0502	TFDP1 (directAnnotation).		324	ABCC3;ACOXL;ADAM10;ADI1;AK4;ALDH7A1;ALDH9A1;ALG10B;ALG6;AMIGO1;ANAPC16;ANK3;ANKFY1;ANKRD29;ANLN;AOX1;APLP1;APLP2;APPL1;ARHGAP20;ARHGAP29;ARPC1A;ARPIN;ASF1B;ASPM;ATAD2;ATF5;ATP10A;B3GALNT1;B4GALNT1;BACH1;BCL2L1;BDH1;BIRC5;BLM;BRCA2;BRIP1;BTAF1;C9orf40;C9orf72;CADPS2;CBR3;CBX1;CBX6;CCDC117;CCDC14;CCDC15;CCDC171;CCDC85C;CCHCR1;CCNA2;CCSAP;CD9;CDC25C;CDC45;CDCA4;CDK1;CDKN2C;CDT1;CENPE;CENPF;CENPH;CEN…
Cholesterol	LMOD1-KD	Down-regulated	TRANSFAC	M12586	3.25	0.0498	MYBL2 (directAnnotation).		217	ACAT2;ACTG2;ADAP1;ALDH9A1;ANLN;APLN;APLP2;ARHGAP11A;ARHGEF28;ARHGEF3;ATAD2;ATF5;AURKB;B4GALNT1;BCL2L1;BDH1;BIRC5;BRCA2;BRIP1;BTAF1;BUB1B;C12orf75;C1orf112;C21orf58;C22orf46;C9orf40;C9orf72;CADPS2;CBX1;CBX6;CCDC171;CCDC85C;CCNF;CD9;CDC25C;CDC45;CDCA4;CDCA8;CDK1;CDKN2C;CDKN2D;CDT1;CENPA;CENPE;CENPF;CENPM;CENPU;CEP55;CEP70;CKAP2;CKAP2L;CKS1B;CKS2;CRIP1;CSNK2A1;CXorf38;DCK;DCXR;DDB1;DDIAS;DDT;DENND2D…
Cholesterol	LMOD1-KD	Down-regulated	TRANSFAC	M04817	3.19	0.0494	ZBTB33 (directAnnotation).		287	ACAT2;ADAM10;ADAMTS12;AGFG2;AK4;ALDH7A1;ALDH9A1;ALDOC;ANK3;ANKFY1;ANKRD29;AOX1;APLP1;APPL1;ARHGAP20;ARHGAP29;ARL2;ARPIN;ATAD2;B3GALNT1;BCL2L1;BIRC5;BLM;BRCA1;BRCA2;BRIP1;C12orf75;C9orf40;C9orf72;CADPS2;CASP6;CBR3;CBX6;CCDC117;CCDC15;CCDC171;CCHCR1;CCNA2;CDCA4;CDH13;CDK1;CDKN2C;CDKN3;CDT1;CENPE;CENPH;CENPI;CEP55;CEP78;CEP97;CGREF1;CHAF1B;CIART;CLDN11;COASY;COLEC12;DBP;DCK;DCXR;DDX60;DENND1B;DEPDC1…
Cholesterol	LMOD1-KD	Down-regulated	TRANSFAC	M05799	3.03	0.0484	ZNF605 (directAnnotation).		63	AASS;ACAT2;ACYP2;ADAMTS12;AKAP9;ANK3;APLP2;ARHGEF28;ATF5;AURKB;BRCA1;CCDC117;CCDC15;CCDC159;CDC20;CDH10;CDH13;CDKN2C;CDT1;CIART;CKAP2;COL5A2;CSNK2A1;CUL4B;DEPTOR;FAM107B;FBXL19-AS1;FENDRR;FES;FGF16;GALNT7;GINS2;HCG11;HIPK3;IL17RD;IQGAP3;KCNK2;KIF23;LIMS2;LMNB1;LRRFIP2;MITF;MND1;MSH6;NRG1;NT5C3A;NTNG2;NUCB1;PAK3;PCAT6;PEAR1;POC1A;POLQ;PPARG;RASA2;RGS4;RRM1;SHISA3;STMN1;SYNGR1;SYNM;TMEM170A;TMEM45A
Cholesterol	LMOD1-KD	Down-regulated	TRANSFAC	M00803	3.32	0.0502	E2F1		324	ABCC3;ACOXL;ADAM10;ADI1;AK4;ALDH7A1;ALDH9A1;ALG10B;ALG6;AMIGO1;ANAPC16;ANK3;ANKFY1;ANKRD29;ANLN;AOX1;APLP1;APLP2;APPL1;ARHGAP20;ARHGAP29;ARPC1A;ARPIN;ASF1B;ASPM;ATAD2;ATF5;ATP10A;B3GALNT1;B4GALNT1;BACH1;BCL2L1;BDH1;BIRC5;BLM;BRCA2;BRIP1;BTAF1;C9orf40;C9orf72;CADPS2;CBR3;CBX1;CBX6;CCDC117;CCDC14;CCDC15;CCDC171;CCDC85C;CCHCR1;CCNA2;CCSAP;CD9;CDC25C;CDC45;CDCA4;CDK1;CDKN2C;CDT1;CENPE;CENPF;CENPH;CEN…
Cholesterol	LMOD1-KD	Down-regulated	TRANSFAC	M00803	3.32	0.0502	E2F3		324	ABCC3;ACOXL;ADAM10;ADI1;AK4;ALDH7A1;ALDH9A1;ALG10B;ALG6;AMIGO1;ANAPC16;ANK3;ANKFY1;ANKRD29;ANLN;AOX1;APLP1;APLP2;APPL1;ARHGAP20;ARHGAP29;ARPC1A;ARPIN;ASF1B;ASPM;ATAD2;ATF5;ATP10A;B3GALNT1;B4GALNT1;BACH1;BCL2L1;BDH1;BIRC5;BLM;BRCA2;BRIP1;BTAF1;C9orf40;C9orf72;CADPS2;CBR3;CBX1;CBX6;CCDC117;CCDC14;CCDC15;CCDC171;CCDC85C;CCHCR1;CCNA2;CCSAP;CD9;CDC25C;CDC45;CDCA4;CDK1;CDKN2C;CDT1;CENPE;CENPF;CENPH;CEN…
Cholesterol	LMOD1-KD	Down-regulated	TRANSFAC	M00803	3.32	0.0502	E2F4		324	ABCC3;ACOXL;ADAM10;ADI1;AK4;ALDH7A1;ALDH9A1;ALG10B;ALG6;AMIGO1;ANAPC16;ANK3;ANKFY1;ANKRD29;ANLN;AOX1;APLP1;APLP2;APPL1;ARHGAP20;ARHGAP29;ARPC1A;ARPIN;ASF1B;ASPM;ATAD2;ATF5;ATP10A;B3GALNT1;B4GALNT1;BACH1;BCL2L1;BDH1;BIRC5;BLM;BRCA2;BRIP1;BTAF1;C9orf40;C9orf72;CADPS2;CBR3;CBX1;CBX6;CCDC117;CCDC14;CCDC15;CCDC171;CCDC85C;CCHCR1;CCNA2;CCSAP;CD9;CDC25C;CDC45;CDCA4;CDK1;CDKN2C;CDT1;CENPE;CENPF;CENPH;CEN…
Cholesterol	LMOD1-KD	Up-regulated	TRANSFAC	M00632	3.24	0.0549	GATA4 (directAnnotation).		78	ADAMTS4;AGO3;AKR1B1;AMMECR1L;AREG;ARMCX4;BAALC;BCL11B;BID;CDC42SE2;CHD7;CLCN3;CSPG4;CXCL5;CXXC5;DCDC2C;DENND5B;DGKD;DISC1;DPY19L3;DUSP3;EIF4E2;ENKUR;EPB41L3;ESPL1;FAM131A;FLVCR2;FMNL3;GEM;GLDC;IGF1R;IL18R1;KCNAB1;LCOR;LINC00623;LRP4;MAP3K8;MAP6;MAPK13;MLXIP;MPZ;NETO1;NRCAM;NTN1;OSBP2;PAFAH2;PAPPA;PDE4B;PDZRN3;PELI1;PI15;PLEKHO1;PPFIBP2;PRDM1;PTPRJ;RALGAPA1;RASSF5;RBM38;RHCG;RNF182;SATB2;SH2B3;SLC…
Cholesterol	LMOD1-KD	Up-regulated	TRANSFAC	M12697	3.08	0.0538	ZNF142 (directAnnotation).		58	ADAMTS10;ADGRG1;AEN;ANO3;ARRDC2;B3GALT4;B3GNT5;BFSP1;BID;CARMIL2;DGKI;DTNA;DUSP16;E2F3;FLVCR2;GAB3;GEM;GXYLT2;HAS1;HIC2;JAM3;LRP4;MREG;NR2F1-AS1;PCDH9;PDPN;PDZRN3;PLEKHO1;PNP;PRDM8;PUDP;RAB29;RASSF3;RGS20;RHBDF2;RNF182;SACS;SCD5;SDC4;SEMA6D;SLC18B1;SLC22A4;SLC31A2;SLC35D2;SLC38A7;SLC6A15;THEMIS2;TMEM164;TMEM241;TMEM86A;TNFRSF1B;TP53INP2;TTC17;WNT2;XRN1;ZNF219;ZNF652;ZNRF3
Cholesterol	LMOD1-KD	Up-regulated	TRANSFAC	M00616	3.03	0.0535	ZFHX3 (directAnnotation).		50	AGO3;BID;BTBD3;CD83;CDR2L;CHD7;CREB5;CTSL;CXCL2;CXCL5;CXXC5;DENND5B;DGKD;EOGT;FMNL3;FNDC3A;GCH1;GXYLT2;IGF1R;KANK1;KCNQ3;LCOR;MCTP1;MFSD12;MLKL;MPZL1;MSX2;MYO10;NBPF15;NOD1;NRCAM;PAQR3;PLEKHO1;PPIF;PTPRD;RBM38;RIT1;SALL1;SATB1;SCARA3;SCX;SDE2;SEMA4B;SFXN5;SHOX2;SLC31A2;SOCS2;SOX5;VPS36;ZNF385D
Cholesterol	LOXL1-KD	Down-regulated	TRANSFAC	M07040	3.72	0.0595	KLF4 (directAnnotation).		49	ADAMTS12;ADGRG1;APOBEC3C;BFAR;BRSK1;CHCHD10;CIART;CLIP3;CST1;DIO2;DNAJC14;EFNB3;FERMT1;FNDC5;GPRASP2;GRIN2A;HAPLN3;HNRNPUL1;ITGA5;LAMA3;MANEAL;MTF1;NCALD;NCS1;NDST1;NRG1;NTSR1;OPLAH;PCK2;PRKCH;PRR12;PRRX2;PRX;RPS6KA5;S100A13;SBSN;SOCS3;SPECC1;SYNC;THBD;TMEM35A;TOB1;VSIG10L;WNT5A;YPEL4;ZMIZ1-AS1;ZNF219;ZNF385A;ZNF469
Cholesterol	LOXL1-KD	Down-regulated	TRANSFAC	M02270	3.45	0.0574	FOXO3 (directAnnotation).		31	ABCC3;BCAS3;CBX6;CDH4;CDYL2;CLK3;COL11A1;DUSP3;ELK3;FAM214A;FENDRR;GORASP1;HDAC7;HS1BP3;IGF2R;MEN1;MYO10;NDRG4;NFATC2;PLEC;PLEKHM1;PRKCH;SKP1;SLC12A6;SLC35E2B;TBC1D2B;TBX2;TPRG1L;TRPA1;USO1;WBP1L
Cholesterol	LOXL1-KD	Down-regulated	TRANSFAC	M09727	3.29	0.0562	DDX20 (directAnnotation).	MAZ (inferredBy_MotifSimilarity).	44	ACOT7;ADAMTS12;ADGRG1;AP3D1;APOBEC3C;B4GALT1;CCNI;CDH4;CHCHD10;CIART;CLIP3;CLK3;CSGALNACT1;CST1;DIO2;DNAJC14;EBF2;EFNB3;FAM214B;FNDC5;GPRASP2;ITGA5;LAMA3;LOXL1;MTF1;NCALD;NDST1;NRG1;NTSR1;PAMR1;PRR12;PRRX2;PRX;PTGFR;S100A13;SBSN;TMEM35A;VSIG10L;WDFY2;WNT5A;XYLT1;YPEL4;ZNF219;ZNF385A
Cholesterol	LOXL1-KD	Down-regulated	TRANSFAC	M01835	3.27	0.056	KLF4 (directAnnotation).		93	ACOT7;ADAMTS12;ADGRG1;AGTR1;APOBEC3C;ASS1;ATF5;B4GALT1;CCNI;CDH6;CHCHD10;CIART;CLIP3;CLK3;CST1;CYB5R2;CYBRD1;DIO2;DNAJC14;EBF2;EFNB3;ENG;EPHB1;FAIM2;FAM214B;FNDC3B;FNDC5;GAL3ST4;GAREM2;GPRASP2;GPX1;GRIN2A;GSE1;HNRNPUL1;ICA1L;IL1RN;IL36RN;ITGA10;ITGA5;ITPRIPL2;JARID2;LOXL1;MANEAL;MAST4;MCM3;METTL9;MTF1;NACAD;NCALD;NCS1;NDST1;NMNAT2;NRG1;NTSR1;PAMR1;PCDHGC5;PCK2;PIAS3;PLEC;PODN;PRKCH;PRR12;PRRX2;PT…
Cholesterol	LOXL1-KD	Down-regulated	TRANSFAC	M09738	3.2	0.0555	ZNF511 (directAnnotation).		30	ACOT7;ADAMTS12;APOBEC3C;CCNI;CHCHD10;CIART;CLIP3;CLK3;CST1;DIO2;EFNB3;FAIM2;FLT3LG;GAL3ST4;JARID2;NCALD;PAMR1;PLEC;RASSF5;S100A13;S1PR1;SEMA6C;SOCS3;SPRED3;VSIG10L;WBP1L;XYLT1;YPEL4;ZNF219;ZNF629
Cholesterol	LOXL1-KD	Down-regulated	TRANSFAC	M12697	3.09	0.0547	ZNF142 (directAnnotation).		176	ACOT7;ACVR1;ADAMTS12;ADGRG1;AGK;AGTR1;AHNAK2;ANK1;ANKHD1-EIF4EBP3;AP2M1;ARHGAP21;ARHGAP6;ARL6IP5;ASS1;ATF5;BAALC;BCL3;BRSK1;BTN3A1;C18orf21;CABLES2;CALB2;CAMK2N2;CARM1;CARMIL2;CBLN2;CBX6;CCNI;CDH18;CDH6;CDKN1C;CEND1;CHAF1B;CHST6;CLDN14;COIL;CREBL2;CRY1;CSGALNACT1;DACT1;DAZAP2;DIRAS1;DRD2;EFNB3;ENG;EPB41L5;EPHB1;FAM214B;FAM3C;FBXL7;FENDRR;FERMT1;FLOT1;FNDC3B;FOXQ1;FZD8;G3BP1;GDI1;GEM;GFPT2;GINS3;G…
Cholesterol	LOXL1-KD	Down-regulated	TRANSFAC	M06259	3.07	0.0545	ZNF91 (directAnnotation).		129	ACOT7;ADGRG1;AGK;AGTR1;ANKHD1-EIF4EBP3;ARHGAP21;ARHGAP6;ARL4C;ATP2A3;B3GALNT2;BCAS3;CALB2;CDYL2;CHCHD10;CHMP1B2P;CHTF8;CLK3;CLTCL1;COL5A3;CRY1;CYBRD1;CYP26B1;DAZAP2;DBF4;DOT1L;DUS1L;EFNB3;EML1;FAM102A;FAM214B;FAM222B;FAM3C;FKBP11;FNDC3B;FNDC5;GAL3ST4;GAREM2;GORASP1;GRIN2A;GTDC1;HEY1;HNRNPUL1;HPRT1;HS1BP3;HSD3B7;ICA1L;ID2;ID4;ISCA1;JARID2;KCNC4;KIF16B;LRRC73;MAB21L2;MAN2A2;MAST4;MED12;MTF1;MTMR4;M…
Cholesterol	LOXL1-KD	Up-regulated	TRANSFAC	M04915	3.62	0.0685	TBP (directAnnotation).	DLX2; POU2F1 (inferredBy_MotifSimilarity).	31	ABTB2;AFP;ANKEF1;CDV3;CITED2;CPOX;DICER1;E2F3;FILIP1L;GALE;GCNT2;HMGCS1;IL17RD;KREMEN1;MIR210HG;MIR3142HG;NOL9;PDE4D;PER2;PFKFB4;PIM1;RBM24;SELL;STX6;TNFSF15;VGLL3;ZNF107;ZNF138;ZNF273;ZNF429;ZNF680
Cholesterol	LOXL1-KD	Up-regulated	TRANSFAC	M02113	3.42	0.0666	POU2AF1 (directAnnotation).		32	ABTB2;AFP;CPOX;E2F3;FIGN;GALE;GCNT2;KCTD12;KLHL4;LCOR;MEOX1;MIR210HG;MIR3142HG;NEDD4;NOL9;PDE4D;PER2;PFKFB4;PIM1;RASA2;SELL;SESN1;SPRY1;TCAF2;TGIF2;TNFSF15;VGLL3;ZNF107;ZNF138;ZNF273;ZNF680;ZNF702P
Cholesterol	LOXL1-KD	Up-regulated	TRANSFAC	M07323	3.15	0.0641	IRF4 (directAnnotation).	STAT1; STAT2 (inferredBy_MotifSimilarity).	88	ABLIM1;AK4;ALG10B;ANKEF1;ARHGEF37;ARID3A;ASB2;ATAD2B;C1orf198;C2CD2;CA13;CARNMT1;CD274;CLCN4;COPG2;CXCL5;DCUN1D3;DENND5B;DHCR24;DOK5;EDN1;ETS1;FAM156A;FDX1;FGF5;FIGN;FMR1;FUBP3;GALE;GCNT2;GDF5;GINS1;GPR146;HILPDA;HIPK3;IL1RAP;INPP4B;KCNQ3;KHNYN;LBR;LCOR;LINC00869;MAP3K1;MAPRE1;MIR137HG;MSMO1;MTF2;NEDD4;NOL9;OSTM1;PAPPA;PDE4D;PIM1;PKIB;PLEKHA2;PLOD2;PLSCR4;PPM1K;PTX3;RAB20;RBM24;RHOB;RHOBTB1;RNF38…
Cholesterol	LOXL1-KD	Up-regulated	TRANSFAC	M03813	3.08	0.0635	POU3F3 (directAnnotation).		47	ANKRD46;ARHGEF37;ARID3A;C1orf198;CARNMT1;CLCN4;CLDN1;CPED1;DENND5B;DICER1;DOK5;F3;FIGN;GINS1;GMDS;GNPNAT1;HIPK3;HOXA5;IL17RD;IPMK;KIF3A;KREMEN1;LCOR;LINC00869;NEDD4;NOG;NUDT18;OIP5-AS1;OPN3;OSTM1;PDE4D;PLAG1;PLEKHA2;PTPRB;RASA2;RASSF7;RBM24;RNF38;SCD;SESN1;SGK3;STK40;STX17;TCAF2;TDRP;TUBB2A;ZNF281
Cholesterol	LOXL1-KD	Up-regulated	TRANSFAC	M07258	3.06	0.0632	HOXD10 (directAnnotation).		94	ABLIM1;AK4;ALG10B;ANKEF1;ANKRD46;ARHGEF37;ARID3A;ATAD2B;ATP6V1A;C1orf198;CARNMT1;CCDC68;CCDC81;CD274;CELF2;CHIC1;CITED2;CLDN1;CPED1;CXADR;CXCL5;DCUN1D3;DENND5B;DICER1;DKK2;ECSCR;EOGT;F3;FILIP1L;FNBP1L;GDF5;GNPNAT1;HIF3A;HSPB8;HTATIP2;IGF2BP1;IL17RD;INO80C;IPMK;KIF3A;KPNA5;KRT80;KRTAP1-5;LBR;LCOR;LINC00467;LINC00869;MAP3K1;MSMO1;NPL;NUDT18;OIP5-AS1;OPN3;OSTM1;OTUD6B;PAPPA;PDE4D;PGM2L1;PIM1;PKIB;PL…
Cholesterol	LRP1-KD	Down-regulated	TRANSFAC	M00687	4.92	0.134	NFYC (directAnnotation). NFYA (inferredBy_Orthology).		12	ASPM;CDK1;HMGB2;KIF14;KIF18B;NEK2;NOTUM;ORC6;PDXP;RMND5A;SESN3;TXNIP
Cholesterol	LRP1-KD	Down-regulated	TRANSFAC	M12586	4.12	0.119	MYBL2 (directAnnotation).		19	ARHGAP11B;B3GALT5;CDK1;CDKN2C;DEPDC1B;DNMT3B;ESCO2;FBXL19-AS1;HMGB2;KIF14;KIF18B;LMNB1;MITF;MTUS1;NDC80;PTN;SAMD11;SERTAD4;TGFB3
Cholesterol	LRP1-KD	Down-regulated	TRANSFAC	M06902	4.08	0.118	ZNF611 (directAnnotation).		9	B3GALT5;CDKN2C;GLI1;HMGB2;KCNE4;MITF;PBK;TGFB3;TRPA1
Cholesterol	LRP1-KD	Down-regulated	TRANSFAC	M06000	3.87	0.113	ZNF233 (directAnnotation).		17	B3GALT5;CDK1;CDKN2C;DIO2;ESCO2;FBXL19-AS1;HMGB2;KCNE4;KIF14;LMNB1;METTL7A;MITF;MTUS1;NEAT1;POMK;SERTAD4;TGFB3
Cholesterol	LRP1-KD	Down-regulated	TRANSFAC	M03862	3.67	0.11	YBX1 (directAnnotation).	NFYC; PBX3 (inferredBy_MotifSimilarity).	11	ASPM;CDK1;DNMT3B;HEY1;HMGB2;NEK2;ORC6;PDXP;RMND5A;SESN3;TXNIP
Cholesterol	LRP1-KD	Down-regulated	TRANSFAC	M06214	3.59	0.108	ZNF33B (directAnnotation).		10	BACH1;DIO2;DNMT3B;KCNE4;KIF14;MTUS1;ORC6;POMK;RN7SL2;ZNF417
Cholesterol	LRP1-KD	Down-regulated	TRANSFAC	M06538	3.58	0.108	ZNF680 (directAnnotation).		13	CDK1;CDKN2C;DIO2;ESCO2;GLI1;HEY1;LDB2;MEG3;MITF;PDGFD;SAMD11;TGFB3;TNFSF18
Cholesterol	LRP1-KD	Down-regulated	TRANSFAC	M05871	3.4	0.104	ZNF565 (directAnnotation).		10	ARHGAP11B;CDKN2C;FGF11;GLI1;HMGB2;ITGB1;MTUS1;NR4A2;PDXP;TNFSF18
Cholesterol	LRP1-KD	Down-regulated	TRANSFAC	M04905	3.37	0.103	E2F4 (directAnnotation).		22	ARHGAP11B;B3GALT5;BTBD19;CDK1;CDKN2C;DEPDC1B;DIO2;DNMT3B;ESCO2;FBXL19-AS1;HMGB2;KIF14;KIF18B;LMNB1;LRP1;MITF;MTUS1;NDC80;PTN;SERTAD4;TGFB3;ZNF37BP
Cholesterol	LRP1-KD	Down-regulated	TRANSFAC	M06602	3.3	0.102	ZNF669 (directAnnotation).		9	CDKN2C;ESCO2;GTPBP2;KIF18B;MEG3;MITF;POMK;RMND5A;SGO2
Cholesterol	LRP1-KD	Down-regulated	TRANSFAC	M06594	3.28	0.102	ZNF668 (directAnnotation).		10	DNMT3B;ESCO2;FBXL19-AS1;FGF11;HMGB2;LRP1;NR4A2;PTGS2;RMND5A;SESN3
Cholesterol	LRP1-KD	Down-regulated	TRANSFAC	M07320	3.28	0.102	HMGA2 (directAnnotation).		10	CDK1;CDKN2C;GLI1;LMNB1;MEG3;MITF;NOTUM;PDGFD;PTGS2;TGFB3
Cholesterol	LRP1-KD	Down-regulated	TRANSFAC	M03805	3.2	0.1	YBX1 (directAnnotation).		9	CDK1;HMGB2;KIF14;KIF18B;NOTUM;ORC6;PDXP;PLEKHH2;RMND5A
Cholesterol	LRP1-KD	Down-regulated	TRANSFAC	M07388	3.12	0.0984	MECP2 (directAnnotation).		8	B3GALT5;CDKN2C;HMGB2;LMNB1;MITF;NOTUM;TGFB3;TRPA1
Cholesterol	LRP1-KD	Down-regulated	TRANSFAC	M06484	3.11	0.0982	ZNF683 (directAnnotation).		6	B3GALT5;CDK1;LMNB1;MTUS1;RN7SL2;ST6GAL2
Cholesterol	LRP1-KD	Down-regulated	TRANSFAC	M05893	3.06	0.0971	ZNF676 (directAnnotation).		10	BACH1;DNMT3B;FGF11;GTF2IRD2;HEY1;KIF14;LMNB1;MTUS1;SESN3;ST6GAL2
Cholesterol	LRP1-KD	Down-regulated	TRANSFAC	M07320	3.28	0.102	HMGA1		10	CDK1;CDKN2C;GLI1;LMNB1;MEG3;MITF;NOTUM;PDGFD;PTGS2;TGFB3
Cholesterol	LRP1-KD	Down-regulated	TRANSFAC	M06953	3.07	0.0973	VAX1 (inferredBy_Orthology).		10	CDK1;DIO2;ESCO2;FBXL19-AS1;LMNB1;MEG3;MITF;SERTAD4;SESN3;ZNF37BP
Cholesterol	LRP1-KD	Up-regulated	TRANSFAC	M06604	4.37	0.143	ZNF524 (directAnnotation).		6	DESI2;KRTAP2-3;TGFA;TGM2;TMEM132B;ZNF185
Cholesterol	LRP1-KD	Up-regulated	TRANSFAC	M01139	3.37	0.118	MAFA (directAnnotation).		5	HBEGF;HMOX1;KRTAP2-3;PDE2A;ZNF185
Cholesterol	LRP1-KD	Up-regulated	TRANSFAC	M04624	3.32	0.117	PAX4 (directAnnotation).		5	DESI2;IL1B;PAPPA;TNFAIP8L3;VIPR1
Cholesterol	LRP1-KD	Up-regulated	TRANSFAC	M03811	3.23	0.115	TFAP2C (directAnnotation).		4	CBLN2;CD274;CD93;SERPINB2
Cholesterol	LRP1-KD	Up-regulated	TRANSFAC	M05579	3.31	0.117	ZNF579 (inferredBy_Orthology).		5	CD274;CSF3;KRTAP2-3;PCDH1;ZNF185
Cholesterol	MFGE8-KD	Down-regulated	TRANSFAC	M02023	4.26	0.0671	MAZ (directAnnotation).		142	ACSF2;ADAMTS5;ADGRD1;ADORA2A;AGPAT4;AGTR1;AKT2;APOBEC3B;APOBEC3F;ARID5B;ARSI;ATAD2;ATOH8;ATP8B4;BAALC;BAG3;C1orf54;C1QTNF5;C1R;CABLES1;CACNG8;CAMK2N1;CCNG2;CDKL5;CERK;CLIP3;CRACR2B;CRIP1;CRYAB;CTSH;CUL4B;CXCL5;DACT3;DCLK1;DIO2;DMKN;DNAJC28;EDNRB;EMILIN2;ERG;EYA4;FADS2;FAM214B;FCHO1;FOLR3;FRS2;GAL3ST4;GGT5;GIPC1;GLDN;GPM6B;HAS1;HPSE;HSD11B1;HVCN1;IFI30;IFIT1;IGFBP5;IL11;IL21R;IRF9;ITGA10;KCNAB1;KC…
Cholesterol	MFGE8-KD	Down-regulated	TRANSFAC	M06208	3.82	0.0635	ZNF460 (directAnnotation).		62	ABCC1;ADGRD1;AKT2;BEX1;C1RL;CABLES1;CACNG8;CDKL5;CRYAB;DACT3;DIO2;DMKN;EIF2AK2;ELN;ERG;GGACT;GK;HAS3;HELZ2;HSD11B1;ICA1L;IFI30;IFIT1;IGFBP5;KCNE4;KCNJ8;MEF2C;MEX3A;MID1;MSL3;NACAD;NCS1;NFATC4;NFIA;NLGN2;NR1H3;NR4A3;NYNRIN;OLFML3;PABPC4L;PALMD;PDE3A;PDE4A;PLEKHA6;PLPP3;POU2F2;PRDM1;PTPN20;RASSF2;SARAF;SCN1B;SLC15A3;SOX5;SSBP4;SULF1;SYN1;TBC1D8;TNNT1;TULP3;ZNF280B;ZNF385D;ZNF804A
Cholesterol	MFGE8-KD	Down-regulated	TRANSFAC	M07062	3.75	0.063	RREB1 (directAnnotation).		40	C3orf14;CABLES1;CACNG8;CAMK2N1;CDKL5;CLIP3;CRYAB;DACT3;DIO2;DMKN;EMILIN2;FLVCR2;HSD11B1;HVCN1;IFI30;IL6;KCNJ8;MEF2C;MEX3A;MID1;NCS1;NLGN2;NRSN2-AS1;NYNRIN;ODF3B;OLFML3;PCSK9;PDE4A;PLPP3;PRKCZ;PRRX2;PTGES;RASSF2;SLC15A3;SLC16A4;SPTLC3;SV2A;SYN1;TNNT1;ZNF385D
Cholesterol	MFGE8-KD	Down-regulated	TRANSFAC	M01122	3.72	0.0627	ZNF219 (directAnnotation).		163	ABCC1;ADGRD1;AKT2;ATN1;ATOH8;BAG3;BEX1;C1QTNF5;C1RL;CABLES1;CACNG8;CD40;CDCA7L;CDKL5;CEP192;CLDN11;CLIP3;CMPK2;CNTNAP1;CPEB1;CRYAB;CTSH;CUL4B;CXCL3;CXCL5;CYP27A1;DACT1;DACT3;DCLK1;DDT;DDTL;DENND2A;DIO2;DMKN;DNAJC28;DOK4;EDNRB;EIF2AK2;ELN;EMILIN2;ERG;EYA4;FCHO1;FENDRR;FLVCR2;FNTB;FOXF1;GGACT;GGT5;GIPC1;GK;GPM6B;GREM1;HAS1;HAS3;HMGCS1;HOXA4;HSD11B1;HVCN1;ICA1L;IFI30;IFIT1;IGFBP3;IGFBP5;ITGA10;KAZAL…
Cholesterol	MFGE8-KD	Down-regulated	TRANSFAC	M03875	3.58	0.0616	IRF5 (directAnnotation).		145	ACSF2;ADAMTS18;ADAMTS5;ADCY4;AGPAT4;AGTR1;ANKRD35;APOBEC3B;APOBEC3F;ATAD2;ATOH8;BAG3;BCL2A1;BEX1;BICC1;BRI3BP;C1orf54;C1QTNF5;C2CD2;CABLES1;CD40;CEMIP;CHAF1B;CHMP1B;CLDN11;CMPK2;CSGALNACT1;CYP27A1;DDX58;DDX60;DIO2;DNAJC28;DTX3L;EFS;EHF;EIF2AK2;EPSTI1;ERG;EYA4;FABP3;FAM111B;FAM117B;FAM214B;FBLN5;FIBCD1;GAB2;GAL3ST4;GAS1;GLI3;GLMP;GPM6B;GREM1;HAS3;HCG11;HELZ2;HERC5;HIF3A;HOXC8;HSD11B1;ICA1L;IFI44L;…
Cholesterol	MFGE8-KD	Down-regulated	TRANSFAC	M07436	3.57	0.0615	WT1 (directAnnotation).		149	A4GALT;ABI2;ACSF2;ADGRD1;ADORA2A;AGTR1;AHRR;AKT2;APOBEC3B;APOBEC3F;ARL10;ASS1;BAALC;BAG3;C1RL;CABLES1;CACNG8;CAMK2N1;CDKL5;CDKN3;CEMIP;CLDN11;CLIP3;CRYAB;CSGALNACT1;CTSH;CUL4B;CXCL2;CXCL5;CYP27A1;DACT3;DIO2;DMKN;DNAJC28;DOK4;EDNRB;ELN;ERG;FAM104A;FAM214B;FCHO1;FLVCR2;FNTB;FOLR3;FRS2;GGACT;GIPC1;GPM6B;GPR85;HAS1;HELZ2;HIF3A;HSD11B1;HVCN1;ICA1L;IFIT1;IGFBP5;IL11;IL21R;IL6;ITGA10;KAZN;KCNAB1;KCNE4;K…
Cholesterol	MFGE8-KD	Down-regulated	TRANSFAC	M01219	3.42	0.0603	SP1 (directAnnotation). SP3 (inferredBy_Orthology).		169	ABI2;ACSF2;ADGRD1;ADORA2A;AGTR1;AJAP1;AKT2;APOBEC3B;ASPM;ASS1;ATN1;ATOH8;BAG3;BEX1;C1orf54;C1QTNF5;CABLES1;CACNG8;CCNG2;CDK8;CDKL5;CDKN3;CLDN11;CLIP3;CNTNAP1;CRYAB;CTSH;CUL4B;DACT1;DACT3;DCBLD2;DIO2;DLX2;DNAJC28;DOK4;DRAM1;DUSP1;EDNRB;ERG;ESD;FAM117B;FAM214B;FCHO1;FLVCR2;FNTB;FOLR3;FOXRED2;GAS2L3;GIPC1;GLDN;GPM6B;GPR85;HAS1;HAS3;HELZ2;HERC5;HIF3A;HMGCS1;ICA1L;IFIT1;IGFBP5;IL11;IL21R;IL6;IRF7;ISG2…
Cholesterol	MFGE8-KD	Down-regulated	TRANSFAC	M07329	3.29	0.0593	SP7 (directAnnotation).		65	AGTR1;AKT2;APOBEC3B;BAG3;CABLES1;CACNG8;CCNG2;CDK8;CLIP3;CRYAB;CTSH;CUL4B;DIO2;DNAJC28;DOK4;FAM104A;FAM214B;FCHO1;HAS1;HPSE;HYAL1;ICA1L;IGFBP5;ITGA10;KCNJ8;KRBA2;MAMSTR;MEF2C;MEX3A;MSL3;MTUS1;MX1;NACAD;NCALD;NFATC4;NFIA;NR1H3;NR4A1;NYNRIN;ODF3B;OLFML3;PABPC4L;PDE4A;PLPP3;PLSCR1;POU2F2;PPP4R4;PRKD1;PRRX2;RASSF2;RNF182;SARAF;SCG5;SERF1B;SFRP4;SOX5;SPESP1;SPTLC3;SV2A;SYNC;TNNT1;TULP3;UST;ZNF385D;ZNF…
Cholesterol	MFGE8-KD	Down-regulated	TRANSFAC	M01104	3.28	0.0592	OVOL2 (directAnnotation).		104	ADAMTS5;ADORA2A;AHRR;AKT2;APOBEC3F;ATN1;BEX1;CABLES1;CACNG8;CAMK2N1;CDKL5;CLIP3;CRIP1;CRYAB;CSF3;CTSH;CUL4B;CXCL2;CXCL3;DACT3;DCLK1;DIO2;DMKN;DNAJA4;DNAJC28;EDNRB;ELN;ERG;FCHO1;FENDRR;FGL2;FLVCR2;FNTB;FOLR3;GGACT;GPM6B;HAS1;HIF3A;HSD11B1;HVCN1;ICA1L;IFI30;IGFBP5;IL21R;IL6;ISG20;ITGA10;KCNJ8;LRRC32;MAMSTR;MEF2C;MEX3A;MIR100HG;MSH2;MSI2;MX1;MYO1C;MYRF;NACAD;NCALD;NCS1;NFIA;NFXL1;NLGN2;NYNRIN;ODF3B;…
Cholesterol	MFGE8-KD	Down-regulated	TRANSFAC	M07323	3.23	0.0588	IRF4 (directAnnotation).	STAT1; STAT2 (inferredBy_MotifSimilarity).	144	A4GALT;ABI2;ADAMTS18;ADORA2A;AGPAT4;AKT2;APBA2;APOBEC3B;APOBEC3F;ATAD2;ATOH8;ATP8B4;BAG3;BCL2A1;BEX1;BRI3BP;C1RL;C2CD2;CA5B;CABLES1;CACNG8;CCNE2;CD40;CD55;CDCA7L;CDK8;CEMIP;CEP192;CHAF1B;CKMT2;CLDN11;CMPK2;CXCL5;DDX58;DDX60;DIO2;DNAJC28;DTX3L;EHF;EIF2AK2;EPSTI1;ERG;ESCO2;ESD;EYA4;FGL2;FIBCD1;FLVCR2;FOXM1;GAB2;GAL3ST4;GAS1;GBP1;GGACT;GLI3;GPM6B;HAX1;HERC5;HMGCS1;HOXB3;HSD11B1;ICA1L;IFI44;IFI44L;IF…
Cholesterol	MFGE8-KD	Down-regulated	TRANSFAC	M01118	3.16	0.0583	WT1 (directAnnotation).	SREBF2; YY1 (inferredBy_MotifSimilarity).	182	A4GALT;ABI2;ACSF2;ADAMTS5;ADCY4;ADGRD1;ADORA2A;AGTR1;AHRR;AKT2;ANKRD35;APBA2;APOBEC3F;ASPM;ASS1;ATAD2;BAALC;BAG3;BEX1;C1orf54;C1QTNF5;CABLES1;CACNG8;CAMK2N1;CARMIL2;CCNG2;CDK8;CDKL5;CDKN3;CHMP1B;CLIP3;CNTNAP1;CRACR2B;CRYAB;CSGALNACT1;CTSH;CUL4B;CXCL2;CXCL5;DACT1;DACT3;DDT;DDTL;DIO2;DNAJC28;DOK4;EDNRB;ELN;EMILIN2;EPN2;ERG;ESD;FAM214B;FCHO1;FGL2;FIBCD1;FLVCR2;FOLR3;FRS2;GBP1;GGACT;GPM6B;HAS1;HCG11;…
Cholesterol	MFGE8-KD	Down-regulated	TRANSFAC	M01279	3.13	0.0581	IRF3 (directAnnotation).		126	ABCC1;ADAMTS5;ADGRD1;AGPAT4;AKT2;APOBEC3B;APOBEC3F;ATAD2;ATOH8;BICC1;BRI3BP;C1orf54;C1S;CA5B;CABLES1;CCL20;CCL5;CCNE2;CDK8;CDKL5;CEMIP;CEP192;CKMT2;CLDN11;CMPK2;CSGALNACT1;DDX58;DDX60;DIO2;DNAJB5;DNAJC28;DTX3L;DUSP1;EFS;EHF;ERG;ESCO2;EYA4;FABP3;FAM117B;FAM87B;FGL2;FIBCD1;FZD1;GAB2;GAL3ST4;GAS1;GLI3;GLMP;HERC5;HIF3A;HMGCS1;HOXA4;HPSE;ICA1L;IFI44L;IFIT1;IFIT2;IFIT3;IFITM3;IGFBP5;IL11;IL1RN;IRF7;IRF…
Cholesterol	MFGE8-KD	Down-regulated	TRANSFAC	M07397	3.1	0.0578	ZNF148 (directAnnotation).	SP1 (inferredBy_MotifSimilarity). MAZ; ZBTB17 (inferredBy_MotifSimilarity_n_Orthology).	171	ACSF2;ADAMTS5;ADGRD1;ADORA2A;AGTR1;AKT2;APOBEC3B;APOBEC3F;ARL6IP1;ARSI;ASPM;ASS1;ATAD2;ATOH8;BAG3;C1orf54;C1RL;CABLES1;CACNG8;CAMK2N1;CARM1;CCNG2;CDKL5;CEND1;CLDN11;CLIP3;CNTNAP1;CRACR2B;CRYAB;CSF3;CTSH;CUL4B;CXCL1;CXCL5;CYBRD1;DACT1;DACT3;DCBLD2;DCLK1;DDT;DDTL;DIO2;DMKN;DNAJC28;DOK4;DUSP1;ERG;EYA4;FAM214B;FCHO1;FLVCR2;FNTB;FOLR3;FRS2;GIPC1;GLDN;GPM6B;GPR85;HAS1;HAS3;HAX1;HERC5;HMGCS1;HOXA4;HPSE;…
Cholesterol	MFGE8-KD	Down-regulated	TRANSFAC	M02092	3.1	0.0578	EGR2 (directAnnotation).		168	ADAMTS5;ADGRD1;ADORA2A;AHRR;AKT2;APBA2;APOBEC3B;APOBEC3F;ARHGAP39;ARID5B;ARRB1;ATP8B4;BEX1;BRK1;C1QTNF2;C1QTNF5;C3orf14;CABLES1;CACNG8;CAMK2N1;CARM1;CD55;CDKL5;CLIP3;CRACR2B;CRIP1;CRYAB;CSF3;CTSH;CUL4B;CXCL5;CYP27A1;DACT3;DCLK1;DIO2;DMKN;DNAJA4;DNAJC28;DOK4;DRAM1;EDNRB;ELN;ERG;ESD;EYA4;FABP4;FAM107B;FCHO1;FENDRR;FGL2;FIBCD1;FLVCR2;FOLR3;GAB2;GBP1;GGACT;GLDN;GLI3;GPM6B;HAS1;HAS3;HELZ2;HEY1;HIF3A;H…
Cholesterol	MFGE8-KD	Down-regulated	TRANSFAC	M07297	3.09	0.0577	MAZ (directAnnotation).		154	A4GALT;ACSF2;ADAMTS5;ADCY4;AGTR1;AKT2;APOBEC3F;ARID5B;ARSI;BAALC;BAG3;BCL2L2-PABPN1;C1orf54;C1QTNF5;C1RL;CABLES1;CACNG8;CAMK2N1;CDKL5;CEND1;CLIP3;CRACR2B;CRYAB;CSF3;CSGALNACT1;CTSH;CUL4B;CXCL2;CXCL3;DACT3;DDT;DIO2;DMKN;DNAJC28;DOK4;DPM3;DRAM1;DUSP1;EDNRB;ERG;FAM107B;FAM111B;FAM214B;FBLN5;FCHO1;FLVCR2;FOLR3;FOXRED2;FRS2;GAB2;GGACT;GGT5;GLI3;GPM6B;GPR85;HAS1;HIF3A;HMGCS1;HVCN1;IFI30;IGFBP5;IL11;IL2…
Cholesterol	MFGE8-KD	Down-regulated	TRANSFAC	M01303	3.08	0.0576	SP1 (directAnnotation).	SP3 (inferredBy_MotifSimilarity).	169	A4GALT;ACSF2;ADAMTS5;AGTR1;AKT2;ANKRD35;APOBEC3B;ARSI;ATAD2;BAG3;BST2;C1RL;CABLES1;CACNG8;CARM1;CARMIL2;CCNG2;CD40;CDK8;CDKL5;CEMIP;CEND1;CFAP58;CHAF1B;CLDN11;CLIP3;CRIP1;CRYAB;CTSH;CUL4B;CXCL1;CXCL2;CXCL3;CXCL5;CYBRD1;CYP2S1;DACT3;DCHS1;DDT;DIO2;DMKN;DNAH11;DNAJC28;DOK4;DUSP1;EDNRB;EIF2AK2;ELN;EPSTI1;ERG;EYA4;FAM214B;FBLN5;FCHO1;FLVCR2;FOXRED2;FRS2;GAS2L3;GGACT;GPM6B;HAS1;HAS3;HERC5;HEY1;HMGCS1;…
Cholesterol	MFGE8-KD	Down-regulated	TRANSFAC	M07292	3.06	0.0575	ZIC3 (directAnnotation).		40	AHRR;APOBEC3B;ARL10;C1QTNF5;CABLES1;DDT;DIO2;DMKN;FCHO1;GPM6B;GPR85;HELZ2;HSD11B1;HYAL1;IL21R;ITGA10;LGALS9;MAMSTR;MEF2C;MFGE8;MID1;MSH2;MTUS1;NACAD;NCALD;NFIA;NLGN2;NYNRIN;ODF3B;PALMD;PDE4A;PLSCR1;PRDM1;PRRX2;SNCA;SPTLC3;SSBP4;SYNC;ZNF385D;ZNF575
Cholesterol	MFGE8-KD	Down-regulated	TRANSFAC	M07040	3.05	0.0574	KLF4 (directAnnotation).		122	ADAMTS5;ADCY4;AGTR1;APOBEC3B;APOBEC3F;BAG3;C1orf54;C1QTNF5;C1R;C1RL;C1S;CABLES1;CAMK2N1;CCL5;CDKL5;CERK;CLDN11;CLIP3;CRACR2B;CSF3;CSGALNACT1;CTSH;CUL4B;CXCL3;CXCL5;DACT3;DCLK1;DIO2;DMKN;DNAJC28;EFS;EMILIN2;ERG;FAM111B;FAM214B;FGL2;FLVCR2;FOLR3;GAB2;GGT5;GLDN;GPM6B;HAS1;HIF3A;HPSE;IFI30;IGFBP5;IL11;IL1RN;IL36B;IRF9;ISG20;ITGA10;KAZN;KCNAB1;KCND1;KCNJ8;KCNK2;LAPTM4A;LGALS9;LPAR1;LRRC15;LYN;MAMSTR;M…
Cholesterol	MFGE8-KD	Down-regulated	TRANSFAC	M07261	3.02	0.0571	KLF2 (directAnnotation).		135	ABI2;ADAMTS5;ADCY4;AGTR1;ANKRD35;APOBEC3B;ARHGAP39;ARID5B;BEX1;C1QTNF5;C1RL;CABLES1;CACNG8;CAMK2N1;CARMIL2;CDKL5;CLIP3;CNTNAP1;CRACR2B;CRYAB;CSGALNACT1;CTSH;CXCL3;DACT1;DACT3;DBI;DCLK1;DDT;DIO2;DMKN;DNAJC28;ELN;ERG;ESCO2;FABP3;FCHO1;FGL2;FLVCR2;GGT5;GLDN;GPM6B;HAS1;HAS3;HAX1;HELZ2;HEY1;HOXB3;HOXC8;HPSE;HVCN1;IFI30;IFIT1;IFITM1;IFITM3;IGFBP5;IL11;IL21R;IL6;ITGA10;KCNAB1;KCNJ8;KCNK2;LAPTM4A;LGALS9;…
Cholesterol	MFGE8-KD	Down-regulated	TRANSFAC	M07292	3.06	0.0575	GLI1		40	AHRR;APOBEC3B;ARL10;C1QTNF5;CABLES1;DDT;DIO2;DMKN;FCHO1;GPM6B;GPR85;HELZ2;HSD11B1;HYAL1;IL21R;ITGA10;LGALS9;MAMSTR;MEF2C;MFGE8;MID1;MSH2;MTUS1;NACAD;NCALD;NFIA;NLGN2;NYNRIN;ODF3B;PALMD;PDE4A;PLSCR1;PRDM1;PRRX2;SNCA;SPTLC3;SSBP4;SYNC;ZNF385D;ZNF575
Cholesterol	MFGE8-KD	Down-regulated	TRANSFAC	M07292	3.06	0.0575	GLI2		40	AHRR;APOBEC3B;ARL10;C1QTNF5;CABLES1;DDT;DIO2;DMKN;FCHO1;GPM6B;GPR85;HELZ2;HSD11B1;HYAL1;IL21R;ITGA10;LGALS9;MAMSTR;MEF2C;MFGE8;MID1;MSH2;MTUS1;NACAD;NCALD;NFIA;NLGN2;NYNRIN;ODF3B;PALMD;PDE4A;PLSCR1;PRDM1;PRRX2;SNCA;SPTLC3;SSBP4;SYNC;ZNF385D;ZNF575
Cholesterol	MFGE8-KD	Down-regulated	TRANSFAC	M07292	3.06	0.0575	GLI3		40	AHRR;APOBEC3B;ARL10;C1QTNF5;CABLES1;DDT;DIO2;DMKN;FCHO1;GPM6B;GPR85;HELZ2;HSD11B1;HYAL1;IL21R;ITGA10;LGALS9;MAMSTR;MEF2C;MFGE8;MID1;MSH2;MTUS1;NACAD;NCALD;NFIA;NLGN2;NYNRIN;ODF3B;PALMD;PDE4A;PLSCR1;PRDM1;PRRX2;SNCA;SPTLC3;SSBP4;SYNC;ZNF385D;ZNF575
Cholesterol	MFGE8-KD	Down-regulated	TRANSFAC	M07292	3.06	0.0575	GLIS1		40	AHRR;APOBEC3B;ARL10;C1QTNF5;CABLES1;DDT;DIO2;DMKN;FCHO1;GPM6B;GPR85;HELZ2;HSD11B1;HYAL1;IL21R;ITGA10;LGALS9;MAMSTR;MEF2C;MFGE8;MID1;MSH2;MTUS1;NACAD;NCALD;NFIA;NLGN2;NYNRIN;ODF3B;PALMD;PDE4A;PLSCR1;PRDM1;PRRX2;SNCA;SPTLC3;SSBP4;SYNC;ZNF385D;ZNF575
Cholesterol	MFGE8-KD	Down-regulated	TRANSFAC	M07292	3.06	0.0575	GLIS2		40	AHRR;APOBEC3B;ARL10;C1QTNF5;CABLES1;DDT;DIO2;DMKN;FCHO1;GPM6B;GPR85;HELZ2;HSD11B1;HYAL1;IL21R;ITGA10;LGALS9;MAMSTR;MEF2C;MFGE8;MID1;MSH2;MTUS1;NACAD;NCALD;NFIA;NLGN2;NYNRIN;ODF3B;PALMD;PDE4A;PLSCR1;PRDM1;PRRX2;SNCA;SPTLC3;SSBP4;SYNC;ZNF385D;ZNF575
Cholesterol	MFGE8-KD	Down-regulated	TRANSFAC	M07292	3.06	0.0575	GLIS3		40	AHRR;APOBEC3B;ARL10;C1QTNF5;CABLES1;DDT;DIO2;DMKN;FCHO1;GPM6B;GPR85;HELZ2;HSD11B1;HYAL1;IL21R;ITGA10;LGALS9;MAMSTR;MEF2C;MFGE8;MID1;MSH2;MTUS1;NACAD;NCALD;NFIA;NLGN2;NYNRIN;ODF3B;PALMD;PDE4A;PLSCR1;PRDM1;PRRX2;SNCA;SPTLC3;SSBP4;SYNC;ZNF385D;ZNF575
Cholesterol	MFGE8-KD	Down-regulated	TRANSFAC	M07292	3.06	0.0575	ZIC1		40	AHRR;APOBEC3B;ARL10;C1QTNF5;CABLES1;DDT;DIO2;DMKN;FCHO1;GPM6B;GPR85;HELZ2;HSD11B1;HYAL1;IL21R;ITGA10;LGALS9;MAMSTR;MEF2C;MFGE8;MID1;MSH2;MTUS1;NACAD;NCALD;NFIA;NLGN2;NYNRIN;ODF3B;PALMD;PDE4A;PLSCR1;PRDM1;PRRX2;SNCA;SPTLC3;SSBP4;SYNC;ZNF385D;ZNF575
Cholesterol	MFGE8-KD	Down-regulated	TRANSFAC	M07292	3.06	0.0575	ZIC2		40	AHRR;APOBEC3B;ARL10;C1QTNF5;CABLES1;DDT;DIO2;DMKN;FCHO1;GPM6B;GPR85;HELZ2;HSD11B1;HYAL1;IL21R;ITGA10;LGALS9;MAMSTR;MEF2C;MFGE8;MID1;MSH2;MTUS1;NACAD;NCALD;NFIA;NLGN2;NYNRIN;ODF3B;PALMD;PDE4A;PLSCR1;PRDM1;PRRX2;SNCA;SPTLC3;SSBP4;SYNC;ZNF385D;ZNF575
Cholesterol	MFGE8-KD	Up-regulated	TRANSFAC	M05966	4.37	0.0697	ZFP14 (directAnnotation).		26	ANGPT2;ARHGAP22;CARNMT1;CHST11;CST1;DICER1;DNM3OS;DUSP10;F11R;FAS;GLI1;HDHD2;NRXN3;OTUD3;OXTR;P2RY6;PRKAB2;PTHLH;PTPRB;SESN1;SLC1A5;SLC43A2;ST6GAL2;STRA6;TRIM7;TUBB2B
Cholesterol	MFGE8-KD	Up-regulated	TRANSFAC	M01299	4.08	0.0671	MECP2 (directAnnotation).		19	ARRDC4;CARNMT1;CDK6;CHST11;DICER1;DUSP4;EDN1;FDXR;GFPT2;GLI1;GLRB;GPR157;HDHD2;IGF2BP3;ISLR2;NSFP1;SLC43A2;TNFRSF10D;TUBB2B
Cholesterol	MFGE8-KD	Up-regulated	TRANSFAC	M07049	3.87	0.0653	MECP2 (directAnnotation).		42	ABCA10;ASNS;BLCAP;COL5A1;COL5A3;DDAH1;DICER1;DPH7;DUSP4;EFNB2;ETS1;FAM78B;FZD6;GFPT2;GLRB;ID4;ISLR2;KIF26B;LINC01605;LSM11;LYSMD4;NEDD4;NID2;NOX4;NPPB;PDE2A;PLK2;PRKAR1B;PSAT1;PTPRR;RGS4;RNF38;SESN1;SESN2;SLC16A9;SLC1A4;SLC1A5;SLC46A3;TBC1D2;ULBP1;UNC5B;VCPKMT
Cholesterol	MFGE8-KD	Up-regulated	TRANSFAC	M04949	3.77	0.0644	GATA2 (directAnnotation).		28	ABCA3;AKAP3;BLCAP;CD274;DNAH5;DNM3OS;DUSP4;EHD1;FAS;FRMD6;HSPA4L;JAG1;KIF26B;KY;LINC01426;LYSMD4;MGP;NTRK3;PCDH9;PHGDH;PRKAR1B;PTPRB;PTPRR;RHPN2;SLC22A3;STOML1;TBC1D2;TRIM16L
Cholesterol	MFGE8-KD	Up-regulated	TRANSFAC	M05591	3.31	0.0603	ZNF215 (directAnnotation).		16	BLCAP;COL5A1;DDAH1;DYSF;FDXR;FGF11;FIBIN;HSPA4L;ISLR2;ITGA3;LIMD2;MEST;SESN1;SFXN5;STRA6;TTYH2
Cholesterol	MFGE8-KD	Up-regulated	TRANSFAC	M05935	3.18	0.0592	ZNF382 (directAnnotation).		27	ANGPTL4;ARHGAP22;CHST11;COL1A2;CTU1;DICER1;DSC3;EHD1;F11R;FAS;GLI1;GRIK2;IGF2BP3;KBTBD8;NOX4;NSG1;P2RY6;PCDHGA3;PPT1;PRKAR1B;PTHLH;RNF38;SLCO2B1;SULF2;TLR6;TRIM7;ZNF117
Cholesterol	MFGE8-KD	Up-regulated	TRANSFAC	M06566	3.1	0.0585	ZNF845 (directAnnotation).		29	ANKRD1;APOA1;BLCAP;CCDC85A;CD163L1;CDH10;CERKL;CST1;DUSP5;DYSF;EDN1;ENOX1;FIBIN;LRRC8B;MEST;P2RY6;PDE2A;PLCD4;PTHLH;PUDP;SESN1;SESN2;SLC43A2;SULF2;TLR6;UBE3D;VLDLR;YOD1;ZNF185
Cholesterol	PDGFD-KD	Down-regulated	TRANSFAC	M07323	4.42	0.0612	IRF4 (directAnnotation).	STAT1; STAT2 (inferredBy_MotifSimilarity).	204	ACSL3;ADIPOR1;ADORA2A;ADPGK;AK3;AK4;ALDOC;ALG10B;ANKRD1;ANLN;APOBEC3G;APOL1;APOL6;APOLD1;ARHGAP19;ATF3;ATP10A;ATP11B;ATP8B4;B2M;BCL2A1;BDNF;BRSK1;BUB1;C1QTNF1;C1RL;CBX3;CCDC134;CCL5;CCNB1;CCNE2;CD274;CD55;CDKN2C;CEMIP;CEP55;CGREF1;CKMT2;CLCN4;CLDN14;CLIP1;CMPK2;COL8A1;CREG1;CRIM1;CSGALNACT1;CXADR;CXCL3;CXCL5;DAW1;DDX58;DDX60;DEPDC1;DHX58;DIAPH2;DTX3L;E2F5;EDEM1;EHF;EIF2AK2;EIF2S2;EPSTI1;ERO1B;F3;…
Cholesterol	PDGFD-KD	Down-regulated	TRANSFAC	M01239	4.23	0.0599	RELA (directAnnotation).	NFKB1; REL (inferredBy_MotifSimilarity_n_Orthology).	57	ADPGK;AK3;APOLD1;ATP11B;ATP8B4;B2M;BDNF;BIRC3;CCL20;CCL5;CHST15;CSF2;CXADR;CXCL1;CXCL2;CXCL3;CXCL5;CXCL6;DRAM1;ELF3;FERMT2;FGF11;FNDC3B;GBP4;GREM1;GYS1;HES4;IFIH1;INSIG1;IRF7;LBR;LRRC15;MIR3142HG;MSC-AS1;MSRB3;MYB;NFKB2;NFKBIA;NGF;OAS3;PID1;PLAT;PLK1;PRC1;RASA2;RCAN1;REL;RNF207;SELE;SLC22A31;SLFN11;STEAP2;TFPI2;TMTC2;TNFAIP3;TSLP;USP54
Cholesterol	PDGFD-KD	Down-regulated	TRANSFAC	M01250	4.02	0.0585	E2F1 (directAnnotation).		52	ADIPOR1;AK3;ALG10B;AMPD3;APOLD1;ASPH;ATP10A;ATP11B;BRSK1;C1QTNF1;CBX3;CIART;CMPK2;CRIM1;E2F5;EDEM1;ELOVL7;FERMT2;FGF11;FGF2;FNDC3A;FNDC3B;GPC6;HSP90B1;IFITM1;ITGAV;LMNB1;LMO7-AS1;LPXN;MAP1B;NEDD9;NFKBIA;NPR3;NR3C1;NR4A1;OAS3;OSMR;PDIA4;PTGS1;PTGS2;RARRES1;SLC15A3;SLC25A24;ST3GAL5;STEAP2;SULF1;TMPO;TSLP;TSPYL2;USP54;VWA8;WNT5A
Cholesterol	PDGFD-KD	Down-regulated	TRANSFAC	M04706	3.7	0.0564	RELA (directAnnotation).		98	ADPGK;AK3;AMIGO2;AMPD3;B2M;BCL2A1;BDNF;BIRC3;C1QTNF1;C5orf24;CCL2;CCL5;CFH;CHST15;CKMT2;CSGALNACT1;CXCL1;CXCL2;CXCL3;CXCL5;CXCL6;CXCL8;DDAH1;DIAPH3;DRAM1;DTWD2;EHF;ELF3;EPSTI1;FAM163A;FBXO48;FERMT2;FGF11;FNDC3B;GBP1;GPR155;GREM1;GYS1;HES4;HOXA4;HSPB7;IER3;IFIH1;IGIP;IL15;IRF1;KCNJ2;LATS2;LINC01588;LMNB1;LY6E;MAD2L1;MAFF;MIR3142HG;MSC-AS1;MSRB3;MX1;MYB;NEDD9;NFKB2;NFKBIA;NKX3-1;NR4A1;NR4A2;OAS3;OG…
Cholesterol	PDGFD-KD	Down-regulated	TRANSFAC	M01224	3.66	0.0561	RELA (directAnnotation).	OVOL2 (inferredBy_MotifSimilarity).	51	ACKR3;B2M;BIRC3;CCL20;CCL5;CHST15;CLIP1;CPED1;CXADR;CXCL1;CXCL2;CXCL3;CXCL6;CXCL8;EDEM1;EIF2AK2;ELOVL7;FERMT2;GREM1;HES4;HOXC4;IFIT2;IL1B;IL6;INHBE;IRF1;LAMP3;LDLR;MSC-AS1;MYB;NFKB2;NFKBIA;NGF;NR4A1;NR4A2;OAS3;OSMR;PID1;PLAGL1;PTER;PTX3;RARRES1;RCAN1;REL;SELE;TFPI2;TNIP3;TSLP;TSPYL2;USP54;VWA8
Cholesterol	PDGFD-KD	Down-regulated	TRANSFAC	M01718	3.39	0.0543	NFATC1 (directAnnotation).		98	AK3;ALG10B;APOLD1;ASPH;ATG12;ATP10A;BIRC3;BNIP3;C1QTNF1;C5orf24;CCL2;CCL5;CCNB1;CD200;CIART;CPED1;CRIM1;CSF2;CSGALNACT1;CXADR;CXCL6;DDX60;DIAPH2;DRAM1;DTWD2;ELOVL7;EPB41;ERLIN2;F3;FAM163A;FBXO32;FERMT2;FICD;FNDC3A;FNDC3B;FST;GDNF;GPR3;GREM1;HERC5;HES4;HOXA3;IDI1;IFIH1;IFIT3;IFITM3;IL11;IL1RL1;IL1RN;INHBE;ISG15;KRT7;LINC01483;LMNB1;LPXN;LRRC15;LRRC8B;MAP1B;MIR3142HG;MX1;NEDD9;NFKB2;NFKBIA;NPR3;NR1…
Cholesterol	PDGFD-KD	Down-regulated	TRANSFAC	M03862	3.31	0.0537	YBX1 (directAnnotation).	NFYC; PBX3 (inferredBy_MotifSimilarity).	127	AGPAT1;AMIGO2;ARHGAP19;ASPM;AURKA;B2M;BLM;BTG3;BUB1;C4orf46;CALR;CALU;CAV2;CCNB2;CDC25C;CDC6;CDKN3;CENPF;CIART;CKAP2L;CREG1;CXCL8;DCLK3;DDIAS;DDIT3;DHCR7;DIAPH2;DLGAP5;DUSP16;EHF;EMB;ENOX2;ENTPD7;EPB41;FAM72B;FAM72D;FAM83D;FGD4;FICD;FKBP14;GOLT1B;HAS3;HES4;HJURP;HMMR;HOXC4;HSD11B1;HSP90B1;HSPA5;IFIT1;IFIT2;INHBA;INHBE;INSIG1;IRF7;ISCA2;LIFR;LIN52;LMAN1;LMCD1;LMO7-AS1;LRRN3;MANF;MCAM;MCM10;MEF2A;M…
Cholesterol	PDGFD-KD	Down-regulated	TRANSFAC	M03875	3.25	0.0533	IRF5 (directAnnotation).		150	ACSL3;ADPGK;AK4;ALDOC;ALG10B;AMPD3;ANXA3;APOBEC3G;APOL1;APOLD1;ATG12;ATP10A;BCL2A1;BNIP3;BTG3;BUB1;C1QTNF1;C5orf24;CBX3;CCL2;CD200;CD274;CDKN2C;CEMIP;CEP55;CLDN14;CLIP1;CMPK2;CPD;CPED1;CRIM1;CSGALNACT1;DDX58;DDX60;DTWD2;DTX3L;E2F5;EDEM1;EHF;EIF2AK2;EPB41;EPSTI1;ERO1B;F3;FABP3;FAM110B;FGD4;GALNT11;GDNF;GHR;GNA13;GPC6;GPR155;GREM1;HAPLN1;HAS3;HERC5;HMMR;HSD11B1;HYOU1;IFI44L;IFIH1;IFIT1;IFIT2;IFIT3;…
Cholesterol	PDGFD-KD	Down-regulated	TRANSFAC	M03793	3.22	0.0531	IRF7 (directAnnotation).		200	ACKR3;ACSL3;ADIPOR1;ADPGK;AK4;ALG10B;AMPD3;ANXA3;APOBEC3G;APOL1;APOL6;APOLD1;ARHGAP19;ARL13B;ASPH;ATG12;ATP10A;ATP11B;B2M;BCL2A1;BDNF;BHLHE40;BIRC3;C15orf48;C1QTNF1;C4orf46;CALU;CBX3;CCL2;CCL5;CCNB2;CCNE2;CD200;CD274;CD44;CDC25C;CEMIP;CGREF1;CHST15;CIART;CLDN14;CLDND1;CLIP1;CMPK2;CPD;CRIM1;CXCL3;DAW1;DDX58;DDX60;DEPDC1;DHX58;DIAPH2;DIAPH3;DTWD2;DTX3L;E2F5;EHF;EIF2AK2;ELOVL7;EPB41;EPSTI1;ERO1B;F3;…
Cholesterol	PDGFD-KD	Down-regulated	TRANSFAC	M08891	3.03	0.0518	RELA (directAnnotation).	NFKB1 (inferredBy_MotifSimilarity). REL (inferredBy_MotifSimilarity_n_Orthology).	30	B2M;BIRC3;CCL20;CCL5;CHST15;CLIP1;CSF2;CXADR;CXCL1;CXCL2;CXCL3;FERMT2;GREM1;HES4;IFIH1;MSC-AS1;MYB;NFKB2;NFKBIA;NR4A1;PID1;PLK1;RASA2;REL;SELE;STEAP2;TFPI2;TNIP3;TSLP;VWA8
Cholesterol	PDGFD-KD	Down-regulated	TRANSFAC	M06280	3.01	0.0517	ZFP69 (directAnnotation).		49	AK4;APOLD1;C5orf24;CCNB2;CEP55;COL8A1;CREG1;CSF3;CXCL5;CXCL6;DEPDC1;DTWD2;FERMT2;FNDC3B;GDNF;GHR;GPC6;HAS3;HELZ2;ICAM5;KIF15;LATS2;LIFR;LINC01483;LIPG;LUM;MATN2;MIR210HG;MSC-AS1;MSMO1;MX1;MZT1;NEDD9;NFKB2;NR3C1;OAS3;PDE4D;PLAGL1;PLOD2;PTER;PTPN20;RCAN1;SCD;SCML1;SERPING1;SLFN11;SULT1E1;TICRR;WNT5A
Cholesterol	PDGFD-KD	Down-regulated	TRANSFAC	M09720	4.3	0.0605	RELA (inferredBy_Orthology).	CEBPA (inferredBy_MotifSimilarity_n_Orthology).	126	ACKR3;ADIPOR1;AK3;AK4;ANGPTL1;ATF3;ATP10A;B2M;BDNF;BIRC3;C15orf48;C1QTNF1;CBFB;CCL2;CCL20;CCL5;CD55;CFH;CGREF1;CLDND1;CLIP1;CPED1;CRIM1;CSF2;CSF3;CXADR;CXCL1;CXCL2;CXCL3;CXCL5;CXCL6;CXCL8;DCLK3;DDX58;DTWD2;EHF;ELF3;ELMOD2;ELOVL7;ERAP2;F3;FBXO48;FGF11;FKBP14;FNDC3A;FNDC3B;FST;GALNT11;GBP1;GBP4;GNA13;GPR155;GPRC5A;GREM1;GYS1;HAS3;HES4;IGF2R;IL6;INHBA;INHBE;ITGAV;KRT34;LCOR;LIF;LIFR;LIPG;LOXL3;LRRN3…
Cholesterol	PDGFD-KD	Up-regulated	TRANSFAC	M01835	4.23	0.0732	KLF4 (directAnnotation).		34	ACP5;ACVRL1;ADGRG1;AKR1C3;ATP8A1;CAPG;CARHSP1;COL14A1;CRMP1;CST1;CST4;DMRTA1;EFNB3;EVA1B;FES;FOLR3;GRIN2A;IL18;KALRN;KCND1;LMNA;LSAMP;MMP15;NREP;NTSR1;NYNRIN;RAB3IL1;RASSF2;SEMA6C;SLC7A14;SLCO2B1;TIE1;TMEM35A;TMOD1
Cholesterol	PDGFD-KD	Up-regulated	TRANSFAC	M04818	3.58	0.0671	IRF4 (directAnnotation).		48	ACOT11;ACVRL1;ADAMTS10;AHNAK2;AKR1C3;B3GNT8;CD24;CDC25B;COL14A1;COL6A1;CPXM1;CST1;CST4;CXXC5;DISC1;DMRTA1;EMCN;EVA1B;FAM167B;FES;GAP43;GLDC;GPM6B;GPR162;GPR37;IL18;KCND1;LSAMP;MAFB;MRAP2;NANOS1;NTSR1;NYNRIN;OGFRP1;RAB7B;RASSF2;SEMA6C;SHF;SLC26A6;STEAP3;TET1;TLE2;TLN2;TMEM132B;TMEM35A;TNFRSF10C;TNFRSF10D;TRO
Cholesterol	PDGFD-KD	Up-regulated	TRANSFAC	M00396	3.43	0.0657	EN1 (directAnnotation).		129	ACAP3;ACVRL1;ADAMTS10;AKAP5;ANK1;ANK3;ANKDD1A;ANKRD13B;AP5Z1;ARHGAP22;ARMC6;ARVCF;BAALC;BACH2;BAIAP2L2;BFSP1;BMF;BMPR1B;BORCS6;C12orf56;C9orf116;CA11;CALB2;CAPG;CARHSP1;CBX2;CCNJL;CD24;CDKN1C;CELSR1;CGNL1;COL22A1;CRMP1;CXXC5;CYS1;DENND2A;DNM1;DOCK3;DUSP4;FAM124A;FAM131B;FAM171A2;FAM81A;FCGRT;FES;FRMD8;GAP43;GDF5;GJB2;GLDC;GLI1;GPAT3;GPR137C;GPRIN1;GSN;ID4;IL17RD;IRAK1;ITGA11;KALRN;KBTBD11;KCND1;K…
Cholesterol	PDGFD-KD	Up-regulated	TRANSFAC	M09738	3.38	0.0653	ZNF511 (directAnnotation).		26	ACP5;ACVRL1;CAMK2N1;CAPG;CST1;CST4;DACT3;DISC1;EFNB3;FES;FOLR3;GAP43;KANK2;KCND1;LINC01521;LMNA;LSAMP;NREP;NYNRIN;OPRL1;RASSF2;SEMA6C;SLC7A14;SLCO2B1;TMOD1;ZNF33B
Cholesterol	PDGFD-KD	Up-regulated	TRANSFAC	M06125	3.28	0.0643	ZNF823 (directAnnotation).		104	AAMDC;ABCA7;ACOT11;ACP5;ADAT3;ADGRG1;AKAP5;ANK1;ANKDD1A;ANKRD13B;B3GNT8;BMPR1B;C16orf74;C1QTNF6;CADPS;CAMK2N1;CAPG;CARHSP1;CBX2;CCNJL;CDC25B;CDH18;CGNL1;COL11A1;COL14A1;COL6A1;CPZ;CRMP1;CSPG4;CST1;CST4;CXXC5;DACT3;DCLK1;DHRS9;DISP2;DMRTA1;DUSP4;EFNB3;ELFN1;EMP1;EPHA7;FAM81A;FAXDC2;FES;FLJ20021;GLDC;GPR137C;GPR162;GRIN2A;GSN;HMCN1;ID4;IL18;KANK2;KCNMA1;KLHL4;LINC01521;LMNA;LSAMP;MAFB;MCF2L;MMP15;N…
Cholesterol	PDGFD-KD	Up-regulated	TRANSFAC	M09729	3.24	0.0639	CREB3 (directAnnotation).		34	ACOT11;ACP5;ADGRG1;CAPG;COL18A1;COL5A3;CSPG4;CST1;CST4;CXXC5;DACT3;FES;FOLR3;GAP43;KANK2;KCND1;LMNA;LSAMP;NDRG4;NYNRIN;OPRL1;RAG1;RASSF2;RHOBTB1;SEMA6C;SLCO2B1;SNCG;SPON2;TLN2;TNFRSF10C;TNFRSF10D;TNXB;TUBB3;ZNF469
Cholesterol	PDGFD-KD	Up-regulated	TRANSFAC	M07040	3.23	0.0638	KLF4 (directAnnotation).		34	ACP5;ACVRL1;ADGRG1;ATP8A1;CAPG;COL14A1;CRMP1;DACT3;DMRTA1;EFNB3;EVA1B;FES;GAP43;GPM6B;GPR162;GRIN2A;KCND1;KCNMA1;LINC01521;LMNA;LSAMP;NREP;NTSR1;NYNRIN;PAFAH1B3;RASSF2;SLC26A6;SLC7A14;SLCO2B1;TLN2;TMEM35A;TMOD1;ZNF33B;ZNF469
Cholesterol	PDGFD-KD	Up-regulated	TRANSFAC	M02023	3.15	0.063	MAZ (directAnnotation).		120	AAMDC;ACP5;ACVRL1;ADAMTS15;ADGRG1;AHNAK;AKAP5;AKR1C3;ANK3;ARHGAP22;B3GNT8;BAALC;BEND6;BFSP1;BMF;C1QTNF6;CA11;CADPS;CAMK2N1;CARHSP1;CBX2;CCDC28B;CCNJL;CDC25B;CDH18;CDH20;CMTM8;COL14A1;COL1A2;CPXM1;CPZ;CRIP1;CRMP1;CST1;CST4;CXXC5;CYS1;DACT3;DCLK1;DENND2A;DISC1;DISP2;DIXDC1;DMRTA1;DUSP4;EFNB3;EMP1;ETNK2;EVA1B;FAM131B;FAM171A2;FAT3;FAXDC2;FES;FMO4;FOLR3;GAP43;GJC2;GLDC;GPM6B;GPR137C;GPR162;GRIN2A;HMG…
Cholesterol	PDGFD-KD	Up-regulated	TRANSFAC	M07344	3.13	0.0629	ZIC1 (directAnnotation).		111	ACP5;ACVRL1;ADAMTS15;ADGRG1;AKR1C3;ANK1;ANK3;ANKDD1A;ANO3;ATP8A1;B3GNT8;BAIAP2L2;BEND6;BFSP1;BMPR1B;C16orf74;CA11;CADPS;CAMK2N1;CAPG;CARHSP1;CD24;CDC25B;CDH18;CDH5;CEMP1;CMTM3;CMTM8;COL14A1;CPZ;CRIP1;CRMP1;CSDC2;CST1;CST4;CXXC5;CYS1;DACT3;DIXDC1;DMRTA1;EFNB3;EMP1;ETNK2;EVA1B;FAM20A;FAXDC2;FBXO41;FES;FOLR3;GAP43;GDF5;GJC2;GPAT3;GPM6B;GPR162;GRIN2A;GSN;HR;IL18;KALRN;KANK2;KCND1;KCNMA1;KLF2;LMNA;LRR…
Cholesterol	PDGFD-KD	Up-regulated	TRANSFAC	M09727	3.04	0.062	DDX20 (directAnnotation).	MAZ (inferredBy_MotifSimilarity).	122	AAMDC;ACOT11;ACP5;ACVRL1;ADGRG1;AKR1C3;ANGPT2;ANK3;ANO3;ARHGAP22;ATP8A1;B3GNT8;BFSP1;C16orf74;C1QTNF6;CADPS;CAPG;CARHSP1;CBX2;CD24;CDC25B;CDH18;CDH20;CGNL1;CMTM3;CMTM8;COL14A1;COL6A1;CPXM1;CRMP1;CSPG4;CST1;CST4;CXXC5;DACT3;DCLK1;DISC1;DMRTA1;EFNB3;EMP1;EVA1B;FAM13B;FAM167B;FAT3;FAXDC2;FBXO41;FES;FOLR3;GAP43;GLDC;GLI1;GPAT3;GPM6B;GPR162;GRIN2A;GSN;IL18;KALRN;KANK2;KCND1;KCNMA1;KIAA0513;LIMD2;LINC0…
Cholesterol	PDGFD-KD	Up-regulated	TRANSFAC	M05804	3.67	0.0679	ZBTB41 (inferredBy_Orthology).		62	ADAMTS10;ADGRG1;AKR1C3;ARHGAP22;BACH2;BFSP1;BORCS6;CAMK2N1;CBX2;CDH18;CDH20;CEMP1;CLEC2B;CNIH3;COL6A1;COL6A2;CRIP1;CXXC5;DIXDC1;DUSP4;EFNB3;EPHA7;ETNK2;FES;FGF18;FOLR3;GDF5;GPM6B;GPR137C;GRIN2A;GSN;KANK2;KCTD15;KIAA0513;LGR5;LINC01521;LMNA;MDGA1;MGAT5B;MMP11;NDRG4;NEFL;NHLRC4;NREP;NYNRIN;PLPP2;PMP22;RAB3IL1;RASSF2;SHF;SLC37A2;SLCO2B1;SOX5;SPOCK3;STMN3;TIE1;TMC7;TMEM229B;TMEM35A;TMOD1;TSPAN10;ZNF3…
Cholesterol	RBPMS2-KD	Down-regulated	TRANSFAC	M01239	4.38	0.0487	RELA (directAnnotation).	NFKB1; REL (inferredBy_MotifSimilarity_n_Orthology).	244	ABCG1;ACOT7;ACTRT3;ACVR1;AHNAK;AKAP13;AKT2;ANGPTL1;ANKHD1-EIF4EBP3;ANKK1;AP3D1;AP5Z1;APOL3;ARAP1;ARHGDIB;ARHGEF18;ARHGEF40;ARHGEF5;ARHGEF9;ARMC5;ARPC4-TTLL3;ARRDC1-AS1;BAZ2A;BBC3;BCAR1;BCL2L1;BCL7B;BRPF3;BTBD19;BTN2A2;C17orf97;C2CD2L;C2CD4A;CACNB1;CAPN3;CCDC121;CCL5;CCNB2;CD27-AS1;CD40;CDH4;CEND1;CHST11;CHST2;CKMT2;CLCN6;CLN6;COQ5;CSF1;CSF2;CSF3;CTBP2;CXCL10;CXCL2;CXCL3;CXCL6;D2HGDH;DCP1A;DDX58;D…
Cholesterol	RBPMS2-KD	Down-regulated	TRANSFAC	M01224	3.87	0.0463	RELA (directAnnotation).	OVOL2 (inferredBy_MotifSimilarity).	47	ACVR1;ADAMTS4;ANKK1;ARFGEF3;BAZ2A;BCL2L1;BTBD19;C6orf62;CASP5;CCL5;CD40;CEND1;CPED1;CSF1;CXCL10;EBI3;ELOVL7;FAM110A;GDAP1;HAS2-AS1;HES4;JDP2;LAMB3;LCP1;LINC00944;NFKB1;NFKBIA;OAS3;PDE4A;PID1;PLAC9;PTGIR;RIPK2;SEMA4A;SERPINB7;SLC37A1;SLC9A8;SPRR2E;STK3;TNIP3;TRIM45;TTC23;TTLL11;VDR;WDR83;ZCCHC10;ZNF608
Cholesterol	RBPMS2-KD	Down-regulated	TRANSFAC	M03793	3.84	0.0462	IRF7 (directAnnotation).		258	ABCG1;AEN;AKT2;AMBRA1;ANKRD54;APOBEC3B;APOBEC3D;APOBEC3G;APOL1;ARHGAP24;ARHGDIB;ARHGEF9;ARMC5;ATP10A;B3GAT3;BBC3;BCAR1;BCL2A1;BCL2L1;BDH1;BEX2;BRCA1;BRD7;BSCL2;BTN2A2;C14orf93;C1QTNF5;C2CD2L;C3orf33;C6orf62;CA5B;CACNB1;CACNG8;CALCRL;CAPN10;CARD11;CASP1;CASP5;CCDC149;CCL5;CCNB2;CDH18;CEMIP;CHST11;CIART;CLEC14A;CLN6;CMPK2;CRYM;CTBP2;CXCL10;CXCL3;CYB561;CYB561D1;CYP27A1;DDO;DDX58;DENND4B;DEPDC1;DHX5…
Cholesterol	RBPMS2-KD	Down-regulated	TRANSFAC	M03805	3.82	0.0461	YBX1 (directAnnotation).		175	ABCA5;ACBD4;ACOT11;ACTR1A;ADAMTS4;AEN;AGPAT5;ANKHD1-EIF4EBP3;ANKRD54;AP3D1;ARHGAP26;ARHGEF9;ARNT2;ARRDC4;ASPM;AURKB;BCAR1;BCL7B;BTN2A2;BTN3A2;BTN3A3;BUB1;C9orf116;CACNB1;CAPN3;CARD9;CCDC96;CCNB2;CDC45;CDC6;CENPF;CEP131;CIART;CIRBP;COL10A1;CPEB1;CTBP2;CTNNBIP1;DDIT3;DERL3;DLGAP5;DNAJC18;DRC3;EHF;EIF4A2;ELK1;ELOVL3;EPGN;ERCC2;ERV3-1;EVI2A;EYA4;EZH2;FAM110A;FAM117A;FAM20B;FAM214B;FBL;FBXL7;FBXO27;FI…
Cholesterol	RBPMS2-KD	Down-regulated	TRANSFAC	M00208	3.81	0.0461	RELA (directAnnotation).		114	ACSL5;ADAMTS4;ANGPTL1;ANKHD1-EIF4EBP3;ANKK1;ARFGEF3;ARHGAP24;ARHGEF40;ARHGEF9;BCL2L1;BEX2;BSCL2;BTBD19;CASP5;CCDC183-AS1;CCL5;CCT7;CD163L1;CD40;CDC25B;CDC6;CHST11;CLN6;CSF1;CXCL10;CXCL2;CXCL3;CXCL6;CYB5RL;CYP1A1;DDX58;DRC3;EHF;ETS1;FAM110A;FUT8-AS1;GBP2;GBP4;GDAP1;GPR4;GPR68;GPR84;GPR85;GRK2;GTPBP2;HES4;HLA-F;HNMT;HOMER3;IFIH1;IFITM1;IL4I1;IL6;ISG20;JDP2;KIAA1614;KRBOX4;LAMB3;LAMC2;LCN2;LCP1;LENG…
Cholesterol	RBPMS2-KD	Down-regulated	TRANSFAC	M08891	3.73	0.0457	RELA (directAnnotation).	NFKB1 (inferredBy_MotifSimilarity). REL (inferredBy_MotifSimilarity_n_Orthology).	129	ABCG1;ABHD17C;ACVR1;ADAMTS4;ANKHD1-EIF4EBP3;ANKK1;ARFGEF3;ARHGDIB;ARHGEF40;ARHGEF9;ARRDC1-AS1;B4GALNT1;BATF2;BBC3;BCL2L1;BSCL2;BTBD19;CASP5;CCL5;CD27-AS1;CD40;CDC25B;CEND1;CHST11;CLN6;CMPK2;COQ5;CSF1;CSF2;CXCL10;CXCL2;CXCL3;CXCL6;CYP1A1;DCP1A;DENND4B;DNAJC11;EBI3;EHF;EIF4A2;FAM110A;FAS;FENDRR;FSTL1;GBAP1;GBP4;GDAP1;GPR85;GRK2;GTPBP2;HAS2-AS1;HES1;HES4;HLA-F;HOMER3;HYAL3;IFIH1;IFITM3;IL4I1;IL6;JDP…
Cholesterol	RBPMS2-KD	Down-regulated	TRANSFAC	M05971	3.57	0.0449	ZNF860 (directAnnotation).		57	ACSL5;ADORA2A;AGPAT3;ANGPTL1;AP1G2;APOL3;ARHGAP24;ARHGDIB;BAZ2A;BCL2L1;BRD7;C14orf93;CASP1;CCDC30;CDCA7L;CDH18;CDH4;CXCL2;DRC3;DTX4;ECH1;EIF4A2;EPS8L1;FAM20B;FBXL7;FRK;GPR137B;GPR84;GRAMD1A;GSTO2;IFI6;IL18BP;IL20RB;IL6R;INTU;ISG20;JARID2;MT1X;NAPA;NEURL4;NMB;OAS3;PCSK1;PPFIBP2;PPP1R3E;PRDM16;PRKD2;PRRC2A;SGMS1-AS1;SLC37A1;TMEM39A;TRIM36;TRIM45;TTC29;ZFYVE26;ZNF219;ZSWIM5
Cholesterol	RBPMS2-KD	Down-regulated	TRANSFAC	M07323	3.54	0.0448	IRF4 (directAnnotation).	STAT1; STAT2 (inferredBy_MotifSimilarity).	243	ACADS;ACOXL;ACSL5;ADAM8;ADORA2A;AK7;AKT2;AP5Z1;APOBEC3B;APOBEC3D;APOBEC3G;APOL1;ARAP1;ARFGEF3;ARHGAP24;ARHGDIB;ARHGEF9;ARID3B;ARMC9;ARRDC1-AS1;ATP10A;BATF2;BAZ2A;BCL2A1;BCL2L1;BDH1;BISPR;BRCA1;BRSK1;BSCL2;BTN2A2;BTN3A2;BTN3A3;BUB1;C1QTNF5;C1RL;C7orf31;CA5B;CACNB1;CACNG8;CALCRL;CAPN10;CAPN3;CARD9;CASP1;CASP5;CCDC149;CD163L1;CD40;CDCA7L;CDH18;CDH4;CDKN2C;CDYL2;CEMIP;CHMP6;CKMT2;CMPK2;CMTR1;CNPY4;CO…
Cholesterol	RBPMS2-KD	Down-regulated	TRANSFAC	M03882	3.36	0.0439	RELB (directAnnotation).		60	ADAMTS4;ANGPTL1;ANKK1;ARHGEF40;BTBD19;CA5B;CARD9;CASP5;CCL5;CCT7;CD40;CDH18;CSF1;CXCL3;EHF;FAM110A;FUT8-AS1;GMDS;GPR85;IFIH1;IFITM1;JDP2;KIAA1549L;LCP1;LINC00944;LINC01358;LINC01503;LMNB1;NFKB1;NFKBIA;NGF;OSGIN1;PDE4A;PID1;PLSCR1;PRC1;PTPN2;RANGAP1;SEMA4A;SERPINB7;SESN2;SLC15A3;SLC37A1;SLC39A14;SLC39A8;SLC4A8;SPATA24;SPRR2E;STAG3L1;STAP2;STARD8;TMEM164;TMEM201;TMEM63A;TNFSF13;UBE2I;URM1;USP54;ZNF…
Cholesterol	RBPMS2-KD	Down-regulated	TRANSFAC	M00500	3.18	0.0431	STAT6 (directAnnotation).	CEBPB; PDX1 (inferredBy_MotifSimilarity).	67	ABCA3;ACOT7;ANKK1;ARAP1;ARHGEF5;BAZ2A;BDH1;BEX2;C2CD2L;CARD11;CCL5;CD163L1;CD40;CMAHP;CSF1;CTBP2;DLG5;EBI3;EYA4;FAM110A;FAM20B;G0S2;GPR137B;HCN3;HNMT;IFITM1;IL18BP;IL4I1;INTU;JDP2;KAZALD1;LCP1;LINC00944;LINC01483;MX1;NFKBIA;NTNG2;OAS3;PHACTR1;PLK1;PLSCR4;PPFIBP2;PPP1R12C;PTPN2;RHOJ;RNF31;SAMHD1;SCAMP3;SEMA4A;SERPINB7;SH2B1;SLC37A1;SLC39A14;SLC4A8;SLC7A7;SV2A;TMEM35A;TNFRSF14;TNFSF13;TNFSF13B;TSPY…
Cholesterol	RBPMS2-KD	Down-regulated	TRANSFAC	M04880	3.11	0.0428	TBP (directAnnotation).		84	ADAMTS6;AEN;AGPAT5;ANKRD35;ANKRD54;AP3D1;AP4B1;ARHGAP24;ARHGAP26;ARHGDIB;AURKB;CCNB2;CDC45;CDC6;CIRBP;CXCL10;DCAF7;DDIT3;DDO;DLGAP5;DNAJC18;EHF;ELK1;ELOVL3;ELOVL5;ENGASE;ERCC2;EZH2;FAM117A;FAM214B;FICD;GLCCI1;GMDS;GOLPH3L;GRK6;HES1;HMMR;HOMER3;INPP5B;IRF2BPL;ITPRIP;JARID2;JUP;KCNK1;KIF24;LCN2;LINC00654;LIPG;LMLN;LRCH4;LSS;MKI67;NADK2;NRBP1;OLMALINC;OSCP1;P4HB;PANK1;PLSCR4;PMS2P4;PPP1R13B;PQBP1;RN…
Cholesterol	RBPMS2-KD	Down-regulated	TRANSFAC	M05431	3.07	0.0426	ZNF296 (directAnnotation).		66	AP3D1;ATP10A;BAZ2A;BBC3;BCAR1;BSCL2;BTBD19;C12orf4;C6orf62;CA5B;CARD11;CDH4;CLN6;CMPK2;CNPY4;CSF1;CTSS;CYB561D1;DDX58;DEPDC1;EBI3;EHF;ELK1;ELOVL3;EZH2;FLCN;FRAT1;FSTL1;GMPR;IL4I1;KIF23;KRT7;LINC01002;LPXN;LRCH2;MANBAL;MED30;MIR34AHG;MORN3;NCK1;NEK7;NFKBIA;NGF;NSUN4;OAS2;OSCP1;PCDH12;PLK1;PPP1R35;RCSD1;SEMA4A;SHC2;SLC35E2B;STAP2;TESK2;TNIP3;TP53I11;TRAF1;TSPAN17;TTK;USP18;XAF1;ZNF226;ZNF302;ZNF514…
Cholesterol	RBPMS2-KD	Down-regulated	TRANSFAC	M00208	3.81	0.0461	NFKB1		114	ACSL5;ADAMTS4;ANGPTL1;ANKHD1-EIF4EBP3;ANKK1;ARFGEF3;ARHGAP24;ARHGEF40;ARHGEF9;BCL2L1;BEX2;BSCL2;BTBD19;CASP5;CCDC183-AS1;CCL5;CCT7;CD163L1;CD40;CDC25B;CDC6;CHST11;CLN6;CSF1;CXCL10;CXCL2;CXCL3;CXCL6;CYB5RL;CYP1A1;DDX58;DRC3;EHF;ETS1;FAM110A;FUT8-AS1;GBP2;GBP4;GDAP1;GPR4;GPR68;GPR84;GPR85;GRK2;GTPBP2;HES4;HLA-F;HNMT;HOMER3;IFIH1;IFITM1;IL4I1;IL6;ISG20;JDP2;KIAA1614;KRBOX4;LAMB3;LAMC2;LCN2;LCP1;LENG…
Cholesterol	RBPMS2-KD	Up-regulated	TRANSFAC	M08901	3.74	0.0671	TCF7L1 (directAnnotation).		247	ACSL4;ACTG2;ADAM12;ADAMTS12;ADCY7;AGPS;AK4;ANK1;ANK3;ANKRD46;ANP32E;AP1AR;AP1S3;APLN;ARHGEF3;ARL5B;ASS1;ATP13A3;AXIN2;B3GLCT;BMPER;C10orf90;C12orf56;C19orf12;CACHD1;CACNA1C;CCDC71L;CCNJ;CCNYL1;CCSAP;CD58;CDKN2B;CDV3;CELSR1;CENPV;CHD1;CHI3L2;CHRD;CHSY1;CIT;CLDN1;CMTM4;CNTNAP3;COL15A1;COL18A1;COL1A1;COL4A1;COL5A1;CRABP2;CREB5;CRIM1;CRNDE;CSGALNACT2;CYP26B1;CYP51A1;DACT1;DCP2;DDX3Y;DENND5B;DGCR11;DH…
Cholesterol	RBPMS2-KD	Up-regulated	TRANSFAC	M03797	3.33	0.0636	MSX2 (directAnnotation).		169	ADA;ADAMTS12;ADCY7;AMMECR1;ANK1;ANKRD46;AR;ATP2A3;B3GLCT;BAALC;BACH2;BEX1;BLOC1S6;BPGM;C12orf56;C19orf12;CACNA1C;CCDC110;CCDC68;CCND2;CCNYL1;CCSAP;CD24;CDKN2B;CELF2;CENPV;CHD1;CHSY1;CITED2;CRNDE;CSDC2;CSGALNACT2;CTXN1;CXXC5;CYP51A1;DACT1;DBT;DCUN1D1;DENND5B;DEPTOR;DICER1;DPYSL2;ENDOD1;EOGT;F3;FAM3C;FANCC;FIBIN;FLNC;FLVCR2;FN1;FOXC2;FRMD5;GALNT7;GJC1;GMFB;GNG12;GNPNAT1;GRB2;GRIK2;GXYLT2;HACD3;HBEG…
Cholesterol	RBPMS2-KD	Up-regulated	TRANSFAC	M00396	3.23	0.0627	EN1 (directAnnotation).		342	ABCC4;ACVR2B;ADA;ADAM12;ADAMTS16;ADCY7;AFF4;AGRN;ANK1;ANK3;ANKRD46;ANP32E;ANXA8;AP1AR;AR;ARHGAP5;ATP2A3;ATXN1;AXIN2;B3GLCT;BAALC;BACH2;BAIAP2L2;BEX1;BMP6;BMPER;BZW2;C12orf56;C19orf12;C2CD2;CACHD1;CACNA1C;CAV2;CCDC110;CCDC68;CCND2;CD24;CD58;CDKN2B;CDS2;CELF2;CELSR1;CELSR3;CENPV;CHRD;CHSY1;CITED2;CLDN1;CNTNAP3;COL5A1;COLEC12;CRIM1;CRNDE;CSGALNACT2;CTXN1;CXXC5;CYCS;CYP51A1;DACT1;DBT;DCUN1D1;DCUN1D3;…
Cholesterol	RBPMS2-KD	Up-regulated	TRANSFAC	M03813	3.18	0.0623	POU3F3 (directAnnotation).		246	ABCA13;ABCC4;ACADM;ACSL4;ADA;ADAM12;ADCY7;AGPS;ALG10B;ANK1;ANK3;ANKRD46;ANP32E;AP1AR;ATP2A3;AXIN2;B3GLCT;BAALC;BZW2;C12orf56;C19orf12;CACNA1C;CCDC110;CCND2;CCNYL1;CD24;CD58;CELSR1;CENPV;CHIC1;CHSY1;CITED2;CLDN1;CNN3;CNTNAP3;COL15A1;COL18A1;COL6A3;CPA4;CRIM1;CRNDE;CXXC5;DENND1B;DENND5B;DHRS12;DHRS9;DICER1;DKK1;DLC1;DPYSL2;DSG2;DUSP4;EML6;EOGT;ERLIN2;ERRFI1;F2R;F3;FAM114A1;FAM3C;FANCC;FHL2;FLNC;FOX…
Cholesterol	RBPMS2-KD	Up-regulated	TRANSFAC	M07049	3.11	0.0617	MECP2 (directAnnotation).		64	ANP32E;ARHGEF3;ARL5B;BAALC;C10orf90;CCDC68;CD58;CELSR1;CTXN1;DDAH1;DENND5B;DHRS12;DUSP4;EEA1;F3;FAM102B;FLRT3;FLVCR2;FOXC2;IGFBP3;ISLR2;KCNJ2;KCNMA1;KCNN4;KIF26B;LCOR;MAP3K7CL;MDM2;NAA50;NEDD4;NR2F2;NR4A1;NREP;NTN1;OCLN;PCTP;PDE4D;PDK1;PDLIM1;PHKA1;PHLDB2;PIM1;PLK2;PLXNA3;PPARG;PTPRJ;QKI;RASGRF2;RBM24;RPS27L;RYK;SACS;SDK1;SESN1;SLC16A7;SLC25A15;SLC30A1;SLC7A2;SNX4;TBL1XR1;TMEM168;TMEM47;TSHZ1;ZDH…
Cholesterol	RBPMS2-KD	Up-regulated	TRANSFAC	M02895	3.4	0.0642	RXRA (inferredBy_Orthology).		292	ABAT;ABCC4;ABCG2;ACADM;ACVR2B;ADA;ADAM12;ADAMTS18;ADGRA3;ADGRB2;AGO2;AGRN;AMMECR1;ANK3;ANP32E;APCDD1L;ARHGAP29;ARSI;ASS1;B3GLCT;B4GALT1-AS1;BACH2;BMP6;BMPER;BRWD1;C10orf90;C12orf56;C19orf12;C3orf52;CACHD1;CALM2;CAV2;CBL;CCDC110;CCDC68;CCND2;CCSAP;CD58;CDKN2B;CELF2;CELSR1;CENPV;CHI3L2;CHSY1;CNTNAP3;COL15A1;COL5A1;CREBRF;CRIM1;CRNDE;CSGALNACT2;CSNK1G1;CXCL12;CXXC5;CYP51A1;DAAM1;DACT1;DACT3;DCLK1;DC…
Cholesterol	RBPMS2-KD	Up-regulated	TRANSFAC	M02840	3.18	0.0623	ARID5A (inferredBy_Orthology).		327	ABCC4;ABCG2;ADA;ADAMTS12;ADAMTS18;ADGRB2;AFF4;AGO2;AGPS;AGRN;AK4;ALG10;ANK1;ANK3;ANKRD46;ANP32E;AP1S3;ARHGEF3;ATP2A3;ATXN1;B3GLCT;BAALC;BAIAP2L1;BMPER;C12orf56;C19orf12;C1orf53;C2orf69;CACHD1;CAV2;CCDC110;CCDC68;CCNC;CCND2;CCSAP;CD24;CD58;CDKN2B;CELF2;CELSR1;CENPV;CHI3L2;CHSY1;CITED2;CLDN1;CNTNAP3;COL15A1;COL18A1;COL5A1;CRIM1;CRISPLD2;CRNDE;CTXN1;CXCL12;CXXC5;DACT1;DACT3;DBT;DCUN1D1;DCUN1D3;DDX3Y…
Cholesterol	RBPMS2-KD	Up-regulated	TRANSFAC	M02879	3.18	0.0623	MAFB (inferredBy_Orthology).		148	ACTG2;ADA;ADCY7;ANK3;ANKRD46;ANXA8;ATP2A3;B3GLCT;BACH2;BEX1;BZW2;C12orf56;CACHD1;CACNA1C;CCDC110;CCDC68;CCND2;CD24;CD58;CELF2;CELSR1;CENPV;CHIC1;CHSY1;CLDN1;CNTNAP3;CRIM1;CRISPLD2;CRNDE;CXXC5;CYP51A1;DACT1;DCUN1D1;DENND5B;DHRS12;DICER1;DPYSL2;EML6;ENDOD1;EPHA4;F3;FAM131C;FANCC;FBN1;FDX1;FHL2;FLVCR2;FOXC2;GADD45B;GJC1;GNG12;GPER1;GRIK2;GXYLT2;HIPK3;IGF2BP1;IGFBP3;IL17RD;IL1RAP;IRX5;ISLR2;ITGAV;KBT…
Cholesterol	RBPMS2-KD	Up-regulated	TRANSFAC	M02910	3.15	0.0621	SOX5 (inferredBy_Orthology).		333	ABAT;ABCC4;ACADM;ACSL4;ADA;ADAM12;ADAMTS12;ADAMTS16;ADAMTS18;ADCY7;AGO2;AGPS;AGRN;AK4;AMMECR1;ANK1;ANK3;ANKRD46;ANP32E;AP1AR;ARHGAP29;ATP2A3;B3GLCT;BAALC;BACH2;BAIAP2L2;BMPER;C12orf56;C19orf12;CACHD1;CACNA1C;CAV2;CBL;CCDC110;CCDC68;CCND2;CCNJ;CD24;CD58;CDA;CDKN2B;CELF2;CELSR1;CENPV;CHIC1;CHSY1;CITED2;CLDN1;CNOT6;CNTNAP3;COL15A1;COL5A1;CREB5;CREBRF;CRIM1;CRISPLD2;CRNDE;CSGALNACT2;CTXN1;CXCL12;CXXC…
Cholesterol	RBPMS2-KD	Up-regulated	TRANSFAC	M02896	3.1	0.0617	SPI1 (inferredBy_Orthology).		318	ABCA6;ABCC4;ADA;ADAM12;ADAMTS12;ADAMTS16;ADCY7;ADGRB2;AFF4;AGPS;AGRN;ALG10B;AMMECR1;ANK1;ANK3;ANKRD46;ANP32E;AP1AR;AP1S3;AR;ARL5B;ATP2A3;B3GLCT;B3GNT5;BAALC;BAIAP2L1;BMPER;BZW2;C12orf56;C2CD2;CACHD1;CACNA1C;CBL;CCDC110;CCDC68;CCDC71L;CCNC;CCND2;CD24;CD58;CELF2;CELSR1;CELSR3;CENPV;CHSY1;CITED2;CLDN1;CNTNAP3;COL4A1;COL6A3;CORO1C;CREBRF;CRIM1;CRISPLD2;CRNDE;CTXN1;CXXC5;CYP51A1;DACT1;DACT3;DCUN1D1;DC…
Cholesterol	TIMP2-KD	Down-regulated	TRANSFAC	M00986	4.69	0.0806	CHURC1 (directAnnotation).		49	ADAMTS12;C18orf54;C9orf116;CACNG6;CARMIL2;CDC25C;CFL2;CLSPN;COL7A1;CXCL1;CXCL2;CXCL3;CXXC5;DIO2;DTX1;ELN;ETNK2;GINS4;GPX3;HAPLN3;HES4;HSD11B1;ICAM5;IGFBP5;ISLR2;JAM2;LPP;MDFIC;NTSR1;OLFM2;PBK;PLSCR4;PMAIP1;POLQ;PRDX3;SACS;SEMA6D;SNRNP27;SPACA6;SUSD5;TCF7;TMEM121;TMEM256-PLSCR3;TNNT1;TNXB;TVP23B;UCN2;VASH2;WNT7B
Cholesterol	TIMP2-KD	Down-regulated	TRANSFAC	M00665	4.28	0.076	SP3 (directAnnotation).		17	CACNG6;CXXC5;DTX1;ELN;GK;HAPLN3;IGFBP5;KCNAB1;KIF3B;MEOX1;RASD2;SAPCD2;TMEM256-PLSCR3;TNFSF4;TNXB;TVP23B;UCN2
Cholesterol	TIMP2-KD	Down-regulated	TRANSFAC	M07261	4.22	0.0753	KLF2 (directAnnotation).		19	CDC25C;CFL2;CSPG4;CST1;CXXC5;DIO2;EFNB3;ELN;ETNK2;HAPLN3;IGFBP5;ISLR2;LPP;MDFIC;MEOX1;NTSR1;OLFM2;PRDX3;TNNT1
Cholesterol	TIMP2-KD	Down-regulated	TRANSFAC	M06730	4.1	0.074	ZNF624 (directAnnotation).		14	ACBD5;BLM;BMP2;CKAP2L;CXCL2;E2F1;ISLR2;KCTD9;OAZ2;PARPBP;PMAIP1;PRKCZ;ZNF100;ZNF675
Cholesterol	TIMP2-KD	Down-regulated	TRANSFAC	M01100	3.74	0.07	ZBTB7A (directAnnotation).	CHURC1 (inferredBy_MotifSimilarity).	33	ARHGEF4;C21orf58;C9orf116;CACNG6;CSPG4;CXCL1;CXCL3;CXXC5;DEPDC1;DIO2;GNB4;HAPLN3;HTRA3;ICAM5;IGFBP5;ISLR2;LHFPL2;MFSD8;PBK;PDE2A;PRDX3;RASD1;RASD2;SEMA6D;SLC22A31;SPACA6;SUSD5;TIMP2;TMEM121;TNFSF11;TVP23B;UCN2;VASH2
Cholesterol	TIMP2-KD	Down-regulated	TRANSFAC	M03558	3.66	0.0692	TP73 (directAnnotation).		22	ASPH;ASPM;C18orf54;CDC25C;CEP128;CPEB1;CRLF1;CSPG4;ELN;HAPLN3;HSD11B1;ISLR2;LONP2;MEOX1;MFSD8;PDE2A;SYT7;TNFSF11;TNFSF4;UNC13A;ZNF678;ZNF853
Cholesterol	TIMP2-KD	Down-regulated	TRANSFAC	M00209	3.61	0.0685	NFYC (directAnnotation).	FOXI1 (inferredBy_MotifSimilarity).	28	C21orf58;CDC25C;CENPM;COL5A3;CXXC5;GINS4;GK;HEY1;KCNAB1;KCTD9;KPNA4;NRGN;ORC6;PIGA;POLQ;PRR11;SHH;SNHG10;TNFSF11;TROAP;VASH2;ZNF100;ZNF141;ZNF254;ZNF675;ZNF678;ZNF92;ZNF93
Cholesterol	TIMP2-KD	Down-regulated	TRANSFAC	M01837	3.52	0.0676	KLF11 (directAnnotation).		52	ADAMTS12;C18orf54;CACNG6;CARMIL2;CDC45;CENPH;CEP128;CFL2;CLSPN;COL5A3;CXCL2;CXXC5;DIO2;EFCAB11;ELN;ETNK2;GINS4;GPX3;HAPLN3;HES4;HSD11B1;ICAM5;IGFBP5;ISLR2;KCNAB1;KCTD9;LBR;LPP;MDFIC;MEOX1;NRGN;NTSR1;OLFM2;POLQ;PRDX3;PRKCZ;SACS;SEMA6D;SHH;SLC25A13;SPACA6;SUSD5;TCF7;TMEM256-PLSCR3;TNNT1;TNXB;TVP23B;UCN2;ZNF100;ZNF678;ZNF92;ZNF93
Cholesterol	TIMP2-KD	Down-regulated	TRANSFAC	M08819	3.48	0.0672	KLF2 (directAnnotation).		31	ADAMTS12;CDC25C;CENPH;CFL2;COL5A3;CSPG4;CXCL1;CXCL3;DIO2;DTX1;ELN;ETNK2;FAM78B;HEY1;IGFBP5;JAM2;LPP;MDFIC;MEOX1;NTSR1;OLFM2;PIGK;PRDX3;SHH;SUSD5;TMEM256-PLSCR3;TMEM65;TNNT1;TVP23B;UCN2;ZNF92
Cholesterol	TIMP2-KD	Down-regulated	TRANSFAC	M05609	3.37	0.0659	SALL3 (directAnnotation).		14	ARHGEF4;CARMIL2;CFL2;CSPG4;CXXC5;HSD11B1;LBR;LONP2;MYRF;PET117;SAPCD2;SLC25A13;STAG3;TMEM156
Cholesterol	TIMP2-KD	Down-regulated	TRANSFAC	M06244	3.3	0.0651	ZNF616 (directAnnotation).		17	AKAP7;BMP2;CEP128;CPEB1;CXXC5;EFCAB11;HTRA3;MDFIC;OAZ2;PRKCZ;PTPN12;SLC25A13;TCF7;TIMP2;TROAP;TVP23B;ZNF614
Cholesterol	TIMP2-KD	Down-regulated	TRANSFAC	M01239	3.26	0.0647	RELA (directAnnotation).	NFKB1; REL (inferredBy_MotifSimilarity_n_Orthology).	7	CFL2;CLSPN;COL7A1;CXCL1;CXCL2;CXCL3;HES4
Cholesterol	TIMP2-KD	Down-regulated	TRANSFAC	M00430	3.26	0.0647	E2F1 (directAnnotation).		52	ASPM;BLM;C18orf54;C21orf58;C9orf116;CACNG6;CARMIL2;CDC25C;CDC45;CENPH;CENPM;CLSPN;CXCL1;CXCL2;CXXC5;DONSON;E2F1;ELN;FANCA;HEY1;HIP1;ITPKA;JAM2;KCNAB1;KIF15;KPNA4;LMLN;LONP2;LPP;MEG3;NDC80;NOTUM;OLFM2;PET117;PIGK;PKMYT1;PLLP;PRKCZ;SAMD11;SAPCD2;SLC1A1;SNRNP27;TNNT1;TVP23B;VASH2;ZNF100;ZNF254;ZNF37BP;ZNF675;ZNF92;ZNF93;ZWINT
Cholesterol	TIMP2-KD	Down-regulated	TRANSFAC	M02023	3.24	0.0645	MAZ (directAnnotation).		16	ADAMTS12;C18orf54;CDC25C;CPXM1;CXXC5;DIO2;DTX1;EFNB3;IGFBP5;KCNAB1;KCTD9;MEOX1;NTSR1;OLFM2;PRDX3;TNNT1
Cholesterol	TIMP2-KD	Down-regulated	TRANSFAC	M03805	3.2	0.064	YBX1 (directAnnotation).		35	ASPH;ASPM;BLM;C21orf58;C9orf116;CDC25C;CDC45;CENPM;CLSPN;CPEB1;CXXC5;HES4;HEY1;HSD11B1;KCTD9;KPNA4;LBR;LMLN;NKD1;NOTUM;ORC6;PDE2A;PIGA;PRKCZ;PRR11;RASA4B;SAPCD2;TMEM256-PLSCR3;TNFRSF10B;TROAP;TVP23B;ZNF141;ZNF678;ZNF92;ZNF93
Cholesterol	TIMP2-KD	Down-regulated	TRANSFAC	M04595	3.18	0.0637	SALL2 (directAnnotation).		30	ADAMTS12;CARMIL2;CDC25C;CENPH;CFL2;CLSPN;COL5A3;CSPG4;CST1;CXCL1;DIO2;ETNK2;FAM78B;GINS4;HSD11B1;ICAM5;KCTD9;LPP;MDFIC;MEOX1;OLFM2;PET117;PIGA;PRDX3;SACS;STAG3;TMEM256-PLSCR3;TNNT1;UCN2;ZNF92
Cholesterol	TIMP2-KD	Down-regulated	TRANSFAC	M05830	3.13	0.0632	ZNF66 (directAnnotation).		6	IREB2;MFSD8;RASD2;TCF7;ZNF614;ZNF675
Cholesterol	TIMP2-KD	Down-regulated	TRANSFAC	M04927	3.09	0.0628	FOXA1 (directAnnotation).		22	ADAMTS12;COL7A1;CPEB1;CSPG4;CXCL1;CXCL2;CXCL3;CXXC5;HES4;KCNAB1;KIF15;MEOX1;PKMYT1;PLLP;PRDX3;SPACA6;SUSD5;TNFRSF10B;TNFSF4;VASH2;ZNF37BP;ZNF487
Cholesterol	TIMP2-KD	Down-regulated	TRANSFAC	M07062	3.08	0.0626	RREB1 (directAnnotation).		21	C18orf54;COL5A3;CXXC5;DIO2;ELN;HEY1;HSD11B1;ICAM5;IGFBP5;IL11;ISLR2;KCTD9;LPP;MYRF;OLFM2;PRKCZ;SAMD11;SAPCD2;TMEM256-PLSCR3;TNFSF4;TNNT1
Cholesterol	TIMP2-KD	Down-regulated	TRANSFAC	M07297	3.06	0.0625	MAZ (directAnnotation).		27	ADAMTS12;C18orf54;CDC25C;CST1;CXXC5;DIO2;DTX1;EFNB3;GPX3;IGFBP5;IL11;KCNAB1;KCTD9;LPP;MEOX1;NRGN;NTSR1;OLFM2;PLSCR4;PRDX3;SHH;SPACA6;SUSD5;TMEM256-PLSCR3;TMEM65;TNNT1;TNXB
Cholesterol	TIMP2-KD	Down-regulated	TRANSFAC	M06208	3.05	0.0623	ZNF460 (directAnnotation).		55	BLM;C16orf87;CDC25C;COL7A1;CPXM1;CRLF1;CXCL1;CXCL2;CXXC5;DIO2;DTX1;ELN;ETNK2;FAM78B;GK;HAPLN3;HEY1;HSD11B1;ICAM5;ICOSLG;IGFBP5;IL11;ISLR2;KCNAB1;KCTD9;KLHL15;LPP;MDFIC;MEG3;MYRF;NOTUM;OLFM2;PDE2A;PET117;PRDX3;PRKCZ;PTPN12;RASA4B;RASD2;RNF208;SAPCD2;SLC16A6;SLC22A31;SPACA6;STAG3;SUSD5;TMEM256-PLSCR3;TMEM65;TNNT1;TNXB;TVP23B;UCN2;UNC13A;WNT7B;ZNF853
Cholesterol	TIMP2-KD	Down-regulated	TRANSFAC	M00706	3.04	0.0623	GTF2I (directAnnotation).		19	ADAMTS12;C18orf54;CDC25C;CSPG4;CST1;DIO2;EFNB3;IGFBP5;KCNAB1;LPP;MEOX1;NRGN;NTSR1;RASD2;SHH;SLC1A1;SUSD5;TMEM65;TNNT1
Cholesterol	TIMP2-KD	Down-regulated	TRANSFAC	M04861	3.04	0.0622	SIX5 (directAnnotation).		25	AKAP7;CDC45;CFL2;CST1;CXXC5;DIO2;EFNB3;FANCA;GPX3;HEY1;JAM2;KCNAB1;KIF3B;KLHL15;LBR;OAZ2;PBK;PET117;PIGA;RIDA;SLC1A1;SNRNP27;SPACA6;TMEM65;TRAK2
Cholesterol	TIMP2-KD	Down-regulated	TRANSFAC	M07344	3.04	0.0622	ZIC1 (directAnnotation).		16	ADAMTS12;CACNG6;CDC25C;CFL2;CST1;CXXC5;DIO2;DTX1;EFNB3;IGFBP5;ISLR2;NTSR1;OLFM2;PRDX3;TCF7;TNNT1
Cholesterol	TIMP2-KD	Down-regulated	TRANSFAC	M01220	3.03	0.0621	STAT3 (directAnnotation).		36	ACBD5;ADAMTS12;ASPM;CCND1;CENPH;CFL2;CLSPN;COL5A3;COL7A1;CXXC5;E2F1;GINS4;HAPLN3;HTRA3;IREB2;ITPKA;KIF2C;LBR;LPP;MEG3;NTSR1;ORC6;PDE2A;PLSCR4;RIDA;SAPCD2;SLC22A31;SNRNP27;TCF7;TMEM121;TNFSF4;TRAK2;UCN2;ZNF37BP;ZNF678;ZNF92
Cholesterol	TIMP2-KD	Down-regulated	TRANSFAC	M00083	3.03	0.0621	MZF1 (directAnnotation).		36	ACBD5;ADAMTS12;C16orf87;C18orf54;CDC25C;CST1;CXCL3;CXXC5;DIO2;DTX1;EFNB3;ELN;GPX3;HAPLN3;HSD11B1;ICAM5;IGFBP5;ISLR2;JAM2;KIF3B;LPP;MDFIC;MEOX1;MYRF;OLFM2;PBK;PDE2A;PRR11;SHH;SPACA6;SUSD5;TMEM156;TMEM65;TNNT1;TNXB;TVP23B
Cholesterol	TIMP2-KD	Down-regulated	TRANSFAC	M00209	3.61	0.0685	NFYA	FOXI1 (inferredBy_MotifSimilarity).	28	C21orf58;CDC25C;CENPM;COL5A3;CXXC5;GINS4;GK;HEY1;KCNAB1;KCTD9;KPNA4;NRGN;ORC6;PIGA;POLQ;PRR11;SHH;SNHG10;TNFSF11;TROAP;VASH2;ZNF100;ZNF141;ZNF254;ZNF675;ZNF678;ZNF92;ZNF93
Cholesterol	TIMP2-KD	Down-regulated	TRANSFAC	M00209	3.61	0.0685	NFYB	FOXI1 (inferredBy_MotifSimilarity).	28	C21orf58;CDC25C;CENPM;COL5A3;CXXC5;GINS4;GK;HEY1;KCNAB1;KCTD9;KPNA4;NRGN;ORC6;PIGA;POLQ;PRR11;SHH;SNHG10;TNFSF11;TROAP;VASH2;ZNF100;ZNF141;ZNF254;ZNF675;ZNF678;ZNF92;ZNF93
Cholesterol	TIMP2-KD	Down-regulated	TRANSFAC	M02844	3.15	0.0634	BCL6B (inferredBy_Orthology).		52	ADAMTS12;BLM;C18orf54;CARMIL2;CDC25C;CENPH;CLSPN;COL5A3;CSPG4;CST1;CXCL1;CXCL2;CXCL3;CXXC5;DIO2;ELN;FAM78B;FANCA;GPX3;HAPLN3;HES4;HEY1;HSD11B1;ICAM5;IGFBP5;ISLR2;JAM2;MDFIC;MEOX1;NKD1;NOTUM;NTSR1;OAZ2;OLFM2;PBK;PDE2A;PIGK;POLQ;PRDX3;PRKCZ;SHH;SLC1A1;SUSD5;TCF7;TMEM121;TMEM256-PLSCR3;TNNT1;TNXB;TVP23B;UNC13A;ZNF100;ZNF92
Cholesterol	TIMP2-KD	Up-regulated	TRANSFAC	M04906	3.82	0.0782	SIN3A (directAnnotation).		12	CCDC85A;CLEC14A;DMD;DTNA;ECM2;LINC01094;LMOD1;MPZL3;SCN2A;SESN1;SLC16A9;ZBTB20
Cholesterol	TIMP2-KD	Up-regulated	TRANSFAC	M06782	3.48	0.0744	ZNF225 (directAnnotation).		17	ABLIM1;CALB2;CLCA2;COLGALT2;DENND5B;DTNA;FBXO32;FGF1;FOXQ1;MEST;MYOCD;NIPAL1;OCRL;PAPPA-AS1;PRR15;TNIK;ZBTB20
Cholesterol	TIMP2-KD	Up-regulated	TRANSFAC	M02117	3.02	0.0692	STAT4 (directAnnotation).		23	ABLIM1;ANKEF1;ANKRD1;C6orf58;CGNL1;DCUN1D3;DENND5B;DRAM1;HMOX1;KIF26B;LMCD1;LRIG3;MGARP;NEDD4;PCDH10;POM121C;RBM47;SCN9A;SESN1;SLC40A1;SSTR1;THBS1;TNIP3
Cholesterol	TNS1-KD	Down-regulated	TRANSFAC	M00986	3.15	0.0445	CHURC1 (directAnnotation).		98	ABI3BP;ABL1;ADAM10;ADCY4;AGTR1;AKAP12;ALDH3B1;ANKK1;ANTXR1;ARRDC1;ARSJ;ATF3;ATF5;ATF6;ATF7IP;BCL2L1;BDNF;BEX2;BFSP1;C14orf28;C1S;CACNG6;CASC15;CDK2AP1;CEPT1;CLCF1;CLDN1;CSGALNACT1;CSMD2;CXCL2;CXCL3;CXCR4;DAPK1;DIO2;DLG4;DMTN;EDA2R;ENOX2;ETF1;ETV1;FGD1;HAPLN3;HAS1;HAS2-AS1;HHIPL1;HIVEP2;HOXB2;HOXD-AS2;HPSE;ICA1L;ITGA10;JAM2;JMJD1C-AS1;KCNJ8;KLHL8;LITAF;MXI1;NCALD;NECTIN3;NRG1;NYNRIN;OAZ1;OCLN;PALL…
Cholesterol	TNS1-KD	Up-regulated	TRANSFAC	M04905	3.41	0.0514	E2F4 (directAnnotation).		269	ACAT2;ACOT11;ACP6;ADAT3;ADD3;ALCAM;AMER1;AMOT;ANKRD13A;ANLN;APLN;AREG;ARHGEF18;ARHGEF3;ARHGEF4;ARL17B;ARL5B;ASF1B;ATAD5;ATP1A1-AS1;AURKB;B3GALT5;BIRC5;BMF;BMPER;BPNT1;BRI3BP;BRIP1;BUB1;BUB1B;C18orf54;C21orf91;CARHSP1;CBX6;CCDC125;CCDC68;CCNB2;CD83;CDC20;CDC45;CDCA5;CDCA8;CDK1;CDKN2C;CELF2;CENPE;CENPM;CENPU;CEP72;CEP85L;CERS1;CKAP2;CKAP2L;CNIH3;CNKSR3;CPOX;CSGALNACT2;CSTF2;CSTF2T;DACT1;DCLK2;DCXR;…
Cholesterol	TNS1-KD	Up-regulated	TRANSFAC	M12586	3.35	0.051	MYBL2 (directAnnotation).		189	AADAT;ACAT2;ACOT11;ACP6;AKAP1;AMOT;ANKRD13A;ANLN;APLN;AREG;ARHGEF3;ARHGEF4;ATAD5;ATP1A1-AS1;AURKB;B3GALT5;BIRC5;BMPER;BRI3BP;BRIP1;BUB1B;C17orf75;C18orf54;C21orf91;C2orf88;CABLES1;CARHSP1;CBX6;CCDC125;CCDC68;CD83;CDC45;CDCA8;CDK1;CDKN2C;CELSR1;CENPE;CENPM;CEP72;CEP85L;CKAP2L;CLCN4;CNKSR3;CPOX;CSNK1G1;DACT1;DCLK2;DCXR;DDIAS;DENND5B;DEPDC1;DEPDC1B;DHFR;DLGAP5;DMRTA1;DNAJC9;DNMT3B;DSCC1;DUT;EOGT;ERC…
Cholesterol	TNS1-KD	Up-regulated	TRANSFAC	M03862	3.31	0.0508	YBX1 (directAnnotation).	NFYC; PBX3 (inferredBy_MotifSimilarity).	144	ACAT2;AKAP1;ALDH1A3;AMER1;ANP32A;ARHGAP19;ARHGAP33;ARL17B;ARVCF;ASF1B;ASPM;ATP6V1A;BCKDHB;BLM;C2orf88;CCDC125;CCNB2;CDCA2;CDK1;CDKN3;CENPI;CENPM;CERS1;CKAP2L;CLSTN3;COL1A1;CREBRF;CXCL12;CYLD;DBT;DCBLD1;DCBLD2;DCP2;DDIAS;DGAT2;DHCR24;DIXDC1;DLGAP5;DNMT3B;DPF3;EBP;ECE1;FABP5;FAM111B;FAM126B;FAM72B;FAM72C;FKBP5;FOXRED2;GFOD1;GINS2;GPR137C;GRB14;GRK3;HES6;HJURP;HMGB3;HMGCS1;HMGN1;HMMR;HS2ST1;HSPA2;IN…
Cholesterol	TNS1-KD	Up-regulated	TRANSFAC	M02896	3.3	0.0507	SPI1 (inferredBy_Orthology).		308	AADAT;ACAT2;ACP6;ADAMTS12;ADAMTS16;ADCY8;AFF4;AGPS;AKAP1;ALG10B;AMMECR1;ANLN;AP1AR;AREG;ARG2;ARHGEF37;ARHGEF4;ARID3A;ARL4C;ARL5B;ASB2;ASIC1;ATP1A1-AS1;AURKB;B3GALNT1;B3GALT5;BAALC;BAIAP2L1;BARD1;BIK;BOC;BRI3BP;BUB1;C18orf54;C21orf91;CABLES1;CAMSAP2;CARHSP1;CARNMT1;CBX6;CCDC125;CCDC169;CCDC68;CCNA2;CCND1;CDCA7L;CDH10;CDKN2C;CDR2L;CELF2;CELSR1;CENPI;CENPU;CENPV;CERS6;CHSY1;CKAP2;CLCN4;CLDN11;CLDN23…
Cholesterol	No siRNA treatment	Down-regulated	TRANSFAC	M01816	4.87	0.0586	ZNF148 (directAnnotation).		138	ABCB9;ACP5;ADAMTS1;ADAMTS5;ANTXR1;AP2A1;APOBEC3C;ARMCX4;BDNF;BTBD2;C1RL;CA9;CABLES1;CACNB3;CARD11;CDC42EP5;CDH10;CDK10;CLIP3;CLSTN3;CNN1;COL1A1;CRYAB;CTSH;CTXN1;CXCR4;CXXC5;DACT3;DCTN1;DDAH1;DGKA;DIO2;DMTN;DNAAF3;DOK5;DTX3;EFNB3;EMILIN1;ENAH;ENG;EPHB6;ERG;FBLIM1;FBLN1;FGF14;GDF5;GGT1;GPR137;GPRASP1;GRAMD1A;GSTM2;HDAC5;HDLBP;HHIP;HSPB1;HSPB2;IFI30;IGFBP5;IL18BP;IL21R;INAFM1;ISLR;ITGA5;KCNJ8;KRT80;…
Cholesterol	No siRNA treatment	Down-regulated	TRANSFAC	M02023	4.76	0.058	MAZ (directAnnotation).		173	AAMDC;ABCA2;ABHD8;ACP5;ADAMTS1;ADAMTS12;ADAMTS3;ADAMTS5;ALDH3B1;ANTXR1;AP2A1;APOBEC3C;ARHGEF3;ARL4D;ARMCX4;ASIC1;ASPHD1;AXL;BDNF;BEX3;BTBD2;C1QTNF5;CACNB3;CARD11;CCDC28B;CD81;CDH10;CDH11;CDH18;CDIP1;CLIP3;CLSTN3;COL1A1;CRYAB;CST1;CTSH;CXCL12;CXCR4;CXXC5;DACT3;DDAH1;DDR1;DGKA;DIO2;DLC1;DMTN;DNAAF3;DOK5;DTX3;EFNB3;EMILIN1;ENAH;ENG;EPHB6;ERG;FBLIM1;FGF14;GGT1;GPR137;GPRASP1;GRAMD1A;GRAMD1B;GSTM2;HDL…
Cholesterol	No siRNA treatment	Down-regulated	TRANSFAC	M00649	4.51	0.0566	MAZ (directAnnotation).		173	ACP5;ADAMTS1;ADAMTS12;ADAMTS5;ADCY4;ALDH3B1;ALDOC;AP2A1;APOBEC3C;ARHGEF25;ARMCX4;ASPHD1;AXL;BDNF;BEX3;BTBD2;CABLES1;CACNB3;CARD11;CDC42EP5;CDH10;CDH11;CDH18;CLIC3;CLIP3;CLSTN3;COL1A1;COL3A1;CSGALNACT1;CST1;CTSH;CXCR4;CXXC5;CYP2S1;DACT3;DCTN1;DGKA;DIXDC1;DKK1;DMTN;DOK5;DTX3;DYSF;EFNB3;EGFL7;EMILIN1;EML3;ENAH;EPHB6;ERG;ETFB;FAM3A;FBLIM1;FBLN1;FBXL15;FGF14;FGFRL1;FHL2;GDF5;GGT1;GGT5;GGT7;GPR137;GPRA…
Cholesterol	No siRNA treatment	Down-regulated	TRANSFAC	M07397	4.47	0.0564	ZNF148 (directAnnotation).	SP1 (inferredBy_MotifSimilarity). MAZ; ZBTB17 (inferredBy_MotifSimilarity_n_Orthology).	417	AACS;AAMDC;ABCA7;ABCB9;ABCD1;ABHD8;ACADS;ACP5;ACSF2;ACTA2;ACTG2;ADAM33;ADAMTS1;ADAMTS10;ADAMTS12;ADAMTS3;ADAMTS5;AEBP1;AKT1S1;ALDH3B1;AMOTL2;ANGPT1;ANK1;ANTXR1;AP2A1;ARHGEF17;ARHGEF25;ARHGEF3;ARMCX4;ARSI;ASPHD1;ATOH8;AXL;B3GNT4;BCAR3;BDNF;BEX3;BHLHE41;BLMH;BMF;BTBD2;C14orf93;C1QTNF6;C1RL;C2;CA9;CABLES1;CABYR;CACFD1;CACNB3;CARD11;CASKIN2;CAT;CBX8;CCDC102A;CCDC28B;CD151;CD248;CD34;CD81;CDC42EP5;CDH…
Cholesterol	No siRNA treatment	Down-regulated	TRANSFAC	M07344	4.29	0.0555	ZIC1 (directAnnotation).		261	ABCA2;ACOX2;ACP5;ACSS2;ADAMTS1;ADAMTS12;ADAMTS5;ADCY4;AJUBA;ALDH3B1;ALDH4A1;AMOTL2;ANK1;AP2A1;APOBEC3C;ARHGDIB;ARHGEF25;ARHGEF28;ARHGEF3;ARID5A;ARMCX4;ASPHD1;AXL;BAG2;BCAR3;BDNF;BTBD2;C1QTNF5;C1RL;CA9;CABLES1;CACNB3;CACNG6;CARD11;CASKIN2;CCDC85A;CD34;CDA;CDC42EP5;CDH10;CDH18;CDKN2A;CLCN5;CLDN14;CLIC3;CLIP3;CLSTN3;CNN1;COL1A1;COL3A1;COL8A1;CORO6;CRISPLD1;CRYAB;CST1;CTSH;CXCR4;CXXC5;DAB2IP;DACT3;DD…
Cholesterol	No siRNA treatment	Down-regulated	TRANSFAC	M07297	4.27	0.0554	MAZ (directAnnotation).		382	AACS;AAMDC;ABCA7;ABCB9;ABHD8;ACP5;ACSF2;ACSS2;ADAMTS1;ADAMTS10;ADAMTS12;ADAMTS3;ADAMTS5;ADCY4;AEBP1;AHCY;AIP;AKAP8L;AKT1S1;ALDH1B1;ALDH3B1;ALDOC;ANGPT1;ANKRD1;ANTXR1;AP2A1;ARHGEF17;ARHGEF25;ARHGEF3;ARID5B;ARMCX4;ARSI;ASIC1;ASPHD1;AXL;BCAR3;BDNF;BEX3;BLMH;BMF;BSG;BTBD2;C14orf93;C1QTNF5;C1QTNF6;C1RL;CA9;CABLES1;CABYR;CACNB3;CARD11;CASKIN2;CBX8;CCDC102A;CCDC81;CCNG1;CD248;CD34;CDC42EP5;CDH10;CDH11;C…
Cholesterol	No siRNA treatment	Down-regulated	TRANSFAC	M01733	4.13	0.0546	MZF1 (directAnnotation).		369	ABCA7;ABCD1;ACP5;ADAMTS1;ADAMTS10;ADAMTS12;ADAMTS2;ADAMTS5;ADCY4;AHCY;AJUBA;AK1;ALDH3B1;ALPK2;AMOTL2;ANK1;ANTXR1;AP2A1;APCDD1L;APOBEC3C;ARHGEF25;ARHGEF28;ARHGEF3;ARID5A;ARMCX4;ASPHD1;B3GNT9;BAG2;BAIAP2L1;BCAM;BCAR3;BCORL1;BDNF;BEX3;BLMH;BMP6;BTBD2;C1orf198;C1QTNF5;C1RL;C9orf116;CABLES1;CABYR;CACNB3;CALHM2;CARD11;CASKIN2;CCDC28B;CCDC81;CCDC85A;CD320;CD81;CDC42EP5;CDH10;CDH18;CDK10;CDKN2B;CERS1;CLI…
Cholesterol	No siRNA treatment	Down-regulated	TRANSFAC	M00083	4.01	0.054	MZF1 (directAnnotation).		301	ABCA2;ABCB9;ABCD1;ACSS2;ADAMTS1;ADAMTS10;ADAMTS12;ADAMTS2;ADAMTS5;ADCY4;AJUBA;AK1;ALDH3B1;ALPK2;ANTXR1;AP2A1;APOBEC3C;ARHGDIB;ARHGEF25;ARHGEF28;ARHGEF3;ARMCX4;ASPHD1;AXL;B3GNT9;BAIAP2L1;BCAM;BDNF;BEX3;BMP6;BOK;BTBD2;C1QTNF5;CABLES1;CABYR;CACNB3;CALHM2;CARD11;CCDC28B;CCDC81;CCDC85A;CD320;CD81;CDC42EP5;CDH10;CDH18;CDH2;CDK10;CDKN2B;CHID1;CLIP3;CLSTN3;CMAHP;COL1A1;COL4A1;COL4A2;COL5A2;CRABP2;CREB3L1…
Cholesterol	No siRNA treatment	Down-regulated	TRANSFAC	M02281	3.94	0.0536	SP1 (directAnnotation).	KLF10; KLF13; KLF9; ZBTB17 (inferredBy_MotifSimilarity). MAZ; SP5 (inferredBy_MotifSimilarity_n_Orthology).	443	AACS;AAMDC;ABCB9;ABCD1;ABHD8;ACADS;ACP5;ACSF2;ACTA2;ACTN1;ADAMTS1;ADAMTS10;ADAMTS12;ADAMTS3;ADAMTS5;ADCY4;AEBP1;AHCY;AKAP8L;AKT1S1;ALDH3B1;ALDOC;ANGPT1;ANK1;ANKRD35;ANTXR1;AP2A1;APOBEC3C;ARHGDIB;ARHGEF25;ARHGEF3;ARL4D;ARMCX4;ASIC1;ASPHD1;ATOH8;AVPI1;AXL;BAIAP2L1;BCAR3;BDNF;BEX3;BHLHE41;BMF;BSG;BTBD2;C14orf93;C1QTNF5;C1QTNF6;C1RL;CABLES1;CABYR;CACNB3;CARD11;CASKIN2;CBX8;CCDC102A;CCDC28B;CCDC85A;CC…
Cholesterol	No siRNA treatment	Down-regulated	TRANSFAC	M09727	3.84	0.0531	DDX20 (directAnnotation).	MAZ (inferredBy_MotifSimilarity).	253	AAMDC;ACP5;ACSS2;ACTN1;ADAMTS1;ADAMTS12;ADAMTS3;ADAMTS5;ADCY4;AEBP1;AJUBA;ALDH18A1;ALDH3B1;ALDOC;ANGEL1;ANTXR1;AP2A1;APOBEC3C;ARHGDIB;ARHGEF3;ARID5A;ARMCX4;ASB2;ASIC1;ASPHD1;ATOH8;AXL;B4GAT1;BBS1;BDNF;BTBD2;C1QTNF5;C1QTNF6;C1RL;CA9;CACNB3;CARD11;CASKIN2;CCDC81;CDA;CDC42EP1;CDH11;CDH18;CDKN2A;CEBPD;CGNL1;CHID1;CLEC11A;CLIP3;CLSTN3;CMAHP;CNN2;COL1A1;CSF1;CSGALNACT1;CSRP2;CST1;CTSH;CXCR4;CXXC5;DAAM1…
Cholesterol	No siRNA treatment	Down-regulated	TRANSFAC	M07040	3.82	0.053	KLF4 (directAnnotation).		217	ABCA2;ABCB9;ACP5;ACSS2;ADAMTS1;ADAMTS12;ADAMTS5;ADCY4;AEBP1;AHCY;ALDH3B1;ANGPT1;ANTXR1;AP2A1;APOBEC3C;ARHGDIB;ARHGEF3;ARMCX4;ASIC1;ASPHD1;AXL;BDNF;BEX3;BTBD2;CACNB3;CARD11;CASKIN2;CCDC81;CD248;CD34;CDA;CDH10;CDH11;CDH18;CDK10;CDKN2A;CLDN14;CLEC11A;CLIP3;CLSTN3;CNN2;COL1A1;COL8A1;CREB3L1;CSF1;CSGALNACT1;CST1;CTSH;CXCR4;CXXC5;DACT3;DDR1;DGKA;DIO2;DKK1;DMTN;DNAAF3;DNASE1L1;DOK5;DTX3;EFNB3;EMILIN1;EM…
Cholesterol	No siRNA treatment	Down-regulated	TRANSFAC	M01835	3.79	0.0528	KLF4 (directAnnotation).		220	AAMDC;ABCB9;ACP5;ACSS2;ADAM33;ADAMTS1;ADAMTS12;ADAMTS5;ADCY4;ADGRL1;AEBP1;AJUBA;ALDH3B1;ANTXR1;AP2A1;APOBEC3C;ARHGDIB;ARHGEF28;ARMCX4;ASIC1;AXL;BAIAP2L1;BDNF;BEX3;BLMH;BTBD2;C1QTNF6;CACNB3;CARD11;CASKIN2;CAT;CDH10;CDH11;CDK10;CDKN2A;CLIP3;COL1A1;CRISPLD1;CSF1;CSRP2;CST1;CTSH;CXCR4;CXXC5;DACT3;DDR1;DIO2;DMTN;DNAJB4;DNASE1L1;DOK5;DTX3;DYSF;ECM1;EFNB3;EGFL7;EMILIN1;ENAH;ENG;EPHB6;ETFB;FAM3A;FAM50B;F…
Cholesterol	No siRNA treatment	Down-regulated	TRANSFAC	M01175	3.38	0.0506	ZBTB7B (directAnnotation).		408	AACS;AAMDC;ABCB9;ABHD4;ABHD8;ACADS;ACAT2;ACP5;ACSF2;ACTG1;ADAMTS1;ADAMTS10;ADAMTS12;ADAMTS5;ADCK5;ADCY4;AHDC1;ALDH18A1;ALDH1B1;ALDH3B1;ALDOC;AMOTL2;ANGPT1;ANTXR1;AP2A1;APCDD1L;APOBEC3C;ARHGEF17;ARHGEF25;ARHGEF3;ARID5A;ARID5B;ARMCX4;ARSI;ASIC1;ASPHD1;ATP2A3;AVPI1;AXL;BAG2;BDNF;BEX3;BLMH;BTBD2;C14orf93;C1QTNF5;CABLES1;CABYR;CACNB3;CACNG6;CARD11;CARMIL2;CASKIN2;CBX6;CBX8;CCDC102A;CCDC85C;CCNG1;CD248…
Cholesterol	No siRNA treatment	Down-regulated	TRANSFAC	M01104	3.37	0.0505	OVOL2 (directAnnotation).		212	ACP5;ACTN1;ADAMTS1;ADAMTS10;ADAMTS12;ADAMTS3;ADAMTS5;AHCY;AHDC1;ALDH3B1;AMOTL2;ANTXR1;ARHGEF17;ARHGEF25;ARMCX4;ASPHD1;ATN1;B3GNT9;BCYRN1;BDNF;BEX3;BSG;BTBD2;C14orf93;C2;CABLES1;CABYR;CACNB3;CARD11;CCDC28B;CD248;CD81;CDC42EP5;CDH11;CDH18;CDK10;CERS1;CLIP3;CLSTN3;CNN1;COL1A1;CORO6;CRABP2;CRISPLD1;CTSH;CTXN1;CXCR4;CXXC5;CYB561A3;DAB2IP;DACT3;DDR1;DGKA;DHRS3;DIO2;DMD;DMKN;DMTN;DTX3;ELN;EMILIN1;ENAH;E…
Cholesterol	No siRNA treatment	Down-regulated	TRANSFAC	M01303	3.25	0.0499	SP1 (directAnnotation).	SP3 (inferredBy_MotifSimilarity).	427	AACS;AAMDC;ABCA2;ABCB9;ABHD8;ACP5;ACP6;ACSF2;ACSS2;ACTA2;ACTG1;ACTG2;ADAMTS1;ADAMTS10;ADAMTS12;ADAMTS5;AEBP1;AIP;ALDH1B1;ALDH4A1;ALDOC;AMOTL2;ANGPT1;ANK1;ANKRD35;ANTXR1;AP2A1;APCDD1L;APLP1;APOBEC3C;ARHGEF17;ARHGEF25;ARHGEF28;ARHGEF3;ARID5A;ARMCX4;ARSI;ASIC1;ASPHD1;ATP2A3;AXL;AZIN2;BAG2;BCAR3;BDNF;BEX3;BSG;BTBD2;C14orf93;C1RL;CABLES1;CABYR;CACFD1;CACNB3;CARD11;CARMIL2;CASKIN2;CBX6;CBX8;CCDC102A;CC…
Cholesterol	No siRNA treatment	Down-regulated	TRANSFAC	M01122	3.24	0.0499	ZNF219 (directAnnotation).		400	AACS;ABCA2;ACAT2;ACP5;ACP6;ACTA2;ACTG2;ADA;ADAMTS1;ADAMTS3;ADAMTS7;ADGRL1;AHDC1;AKR1B1;ALDOC;AMOTL2;ANGPT1;ANK1;ANTXR1;AP2A1;ARHGEF17;ARHGEF3;ARL4D;ARMCX4;ASPHD1;ATN1;ATOH8;AZIN2;BAG2;BCAR3;BDNF;BEX3;BMF;BTBD2;C11orf96;C14orf93;C1QTNF5;C1RL;C2;CA9;CABLES1;CABYR;CACNB3;CARD11;CASKIN2;CBX6;CBX8;CCDC106;CCDC28B;CCDC8;CD248;CDC42EP1;CDC42EP5;CDH10;CDIP1;CDK10;CDKN2A;CEBPD;CERS1;CITED2;CLDN14;CLIP3;CL…
Cholesterol	No siRNA treatment	Down-regulated	TRANSFAC	M01837	3.2	0.0497	KLF11 (directAnnotation).		157	AAMDC;ABCA2;ACP5;ACTN1;ADAMTS10;ADAMTS12;ADCY4;AHDC1;ALDH4A1;ALDOC;ANGPT1;ANTXR1;ARHGEF3;ARMCX4;ASPHD1;BDNF;BTBD2;C1QTNF5;CABLES1;CARD11;CARMIL2;CDH10;CLCN4;CLCN5;CLIC3;CLSTN3;CNN1;COL1A1;CTNNAL1;CTSH;CXCR4;CXXC5;CYP2S1;DAB2IP;DACT3;DDR1;DEPTOR;DIO2;DIXDC1;DKK1;DLC1;DMTN;DNAJB4;DOK5;DTX3;ECSCR;EMILIN1;EML3;ENG;FBLIM1;FBLN5;FGF14;GABARAP;GATA2;GDF5;GGT7;GMDS;GPX3;GSTM2;HAPLN3;HDAC5;HSPB2;HTR1F;HVC…
Cholesterol	No siRNA treatment	Down-regulated	TRANSFAC	M07260	3.15	0.0494	IKZF1 (directAnnotation).		194	ABCA2;ABHD8;ACOX2;ACP5;ACSS2;ACTA2;ACTN1;ADAMTS1;ADAMTS12;ADAMTS5;ADCY4;AJUBA;ALDH3B1;ARHGEF28;ARMCX4;ASIC1;ASPHD1;ATN1;BDNF;BTBD2;C1QTNF5;C1QTNF6;CA9;CABLES1;CACNB3;CARD11;CASKIN2;CCDC106;CDH11;CDKN3;CEBPD;CERS1;CHST6;CLSTN3;COL1A1;CRISPLD1;CSF1;CSGALNACT1;CSRP2;CST1;CTSH;CXCR4;CXXC5;DAB2IP;DACT3;DDR1;DDX39B;DHRS3;DIO2;DKK1;DLC1;DMKN;DMTN;DTX3;ECM1;EMILIN1;ENAH;ENG;ERBB2;ERG;ETFB;FAM3A;FBLIM1;FB…
Cholesterol	No siRNA treatment	Down-regulated	TRANSFAC	M01118	3.07	0.049	WT1 (directAnnotation).	SREBF2; YY1 (inferredBy_MotifSimilarity).	274	AACS;ABCB9;ACP5;ACTA2;ACTG2;ACTN1;ADAMTS1;ADAMTS10;ADAMTS12;ADCY4;AHDC1;ALDH3B1;ALDOC;AMOTL2;ANGPT1;ANKRD35;ANTXR1;AP2A1;ARHGDIB;ARHGEF3;ARL4D;ARMCX4;ASPHD1;BCL9L;BDNF;BEX3;BLMH;BTBD2;C14orf93;C2;CABLES1;CABYR;CACNB3;CACNG6;CARD11;CASKIN2;CBX8;CD248;CD34;CDC42EP5;CDH10;CDH11;CDH18;CDIP1;CDKN2A;CERS1;CGNL1;CLDN14;CLIP3;CLSTN3;COL1A1;CORO1B;CORO6;CRYAB;CSGALNACT1;CST1;CTSH;CXCR4;CXXC5;DACT3;DBP;DDA…
Cholesterol	No siRNA treatment	Down-regulated	TRANSFAC	M07261	3	0.0486	KLF2 (directAnnotation).		352	ABCA2;ACP5;ACSS2;ACTN1;ADAMTS1;ADAMTS10;ADAMTS12;ADAMTS5;ADCY4;ADIRF;AHCY;AIP;AK1;ALDH3B1;ALDH4A1;ALDOC;AMOTL2;ANGPT1;ANKRD35;ANTXR1;APOBEC3C;ARHGDIB;ARHGEF25;ARHGEF3;ARID5A;ARID5B;ARMCX4;ASB2;ASIC1;ASPHD1;B3GNT9;BAG2;BCAR3;BDNF;BEX3;BTBD2;C14orf93;C1QTNF5;C1RL;C2;C4orf48;CA9;CABLES1;CABYR;CACNB3;CALHM2;CARD11;CARMIL2;CASKIN2;CCDC28B;CCDC85A;CD248;CD34;CD81;CDA;CDC42EP5;CDH10;CDH11;CDH18;CDIP1;CD…
Cholesterol	No siRNA treatment	Up-regulated	TRANSFAC	M04916	3.44	0.0508	TAF1 (directAnnotation).		214	ABHD3;ABI3BP;ACER3;ADGRL4;ALOXE3;ANKRD40;APP;AREG;ARHGEF11;ARNTL2;ARRDC4;ASNS;ATP8A1;B3GNT5;BCAP29;BMPR1B;BRCA2;BRI3BP;BVES;C9orf72;CAB39;CADPS2;CARNMT1;CASP7;CBLN2;CCNJ;CD109;CD274;CDCP1;CDK1;CDK17;CEBPG;CECR2;CFLAR;CLDN1;CLDND1;CLGN;CLK1;CMTR2;CNEP1R1;CPE;CREG1;CRMP1;CRYBG3;CSGALNACT2;CSMD2;CTSC;CYB561D1;CYB5R4;DDI2;DDX60L;DICER1;DNAJC10;DNAJC9;DOCK10;DPF3;DUSP16;EBF2;EDA2R;EFR3A;ELOVL7;EPB41L5…
Cholesterol	No siRNA treatment	Up-regulated	TRANSFAC	M00803	3.38	0.0505	TFDP1 (directAnnotation).		359	ABCA1;ABCA5;ABI3BP;ACAP2;ACBD5;ACER3;ADGRL4;AFG3L1P;AGTR1;AK4;ALG10B;ALKBH8;ALOXE3;AMPD3;ANKRD40;ANO3;AOX1;AP1AR;APAF1;APLP2;APP;AREG;ARHGAP19;ARHGAP22;ARNTL2;ASAP2;ASNS;ATAD5;ATP8A1;B3GNT5;BACH1;BCAP29;BCL2;BDP1;BLM;BMPR1B;BRCA2;BRI3BP;BROX;BVES;C12orf56;C17orf58;C18orf25;C5orf34;C9orf72;CAB39;CADPS2;CARNMT1;CASP7;CASP8;CBL;CBLN2;CCDC138;CCDC15;CCDC171;CCNJ;CD109;CD274;CDC42SE2;CDC7;CDCA4;CDCP1;…
Cholesterol	No siRNA treatment	Up-regulated	TRANSFAC	M01199	3.17	0.0492	TRIM28 (directAnnotation).		122	ACBD5;ADAM8;ALKBH8;ALOXE3;ANKRD40;ARHGAP22;ARID3B;ARNTL2;ASNS;ATP8A1;ATXN7;BCAP29;BDKRB2;BMPR1B;BVES;CBFB;CBLN2;CD109;CD274;CD93;CDC14A;CDC7;CDK17;CFLAR;CLDND1;CMAS;CNEP1R1;CPE;CRMP1;CSGALNACT2;CYB561D1;DDI2;DICER1;DNAJC10;DTNA;DUSP16;EBF2;EDA2R;ENOX1;ERO1B;ETFBKMT;FAM102B;FAM225A;FANCL;FBXL4;FBXO5;FICD;GCLM;GINS3;GORAB;GPAT3;HIPK3;IL11;ING2;INO80D;INPP5F;JMJD1C;LACC1;LAMC2;LINC00623;LMTK2;MICU2;…
Cholesterol	No siRNA treatment	Up-regulated	TRANSFAC	M04866	3.06	0.0486	HDAC2 (directAnnotation).		353	ABCA5;ABCG1;ACP7;AFG3L1P;AGO4;AGTR1;AK4;ALG10B;ANGEL2;ANKRD28;ANKRD37;APAF1;APLP2;APP;ARFGEF3;ARHGAP22;ARHGEF11;ARL6IP6;ARNTL2;ARRDC4;ATAD5;ATXN7;B3GNT5;BACH1;BBS5;BCAP29;BCL2;BNIP2;BRCA1;BROX;BVES;C17orf58;C18orf54;C2orf69;C9orf72;CACYBP;CADPS2;CARNMT1;CASP7;CBFB;CBL;CCDC171;CD47;CDC14A;CDC42SE2;CDC6;CDC7;CDCA4;CDCP1;CDK1;CDYL2;CENPU;CEP120;CEP97;CFAP54;CHD7;CIPC;CLDN1;CLK1;CMTR2;CNIH3;COLEC12;C…
Cholesterol	No siRNA treatment	Up-regulated	TRANSFAC	M05964	3.04	0.0485	ZNF48 (directAnnotation).		86	ADORA2A;AP1AR;ARNTL2;ASNS;BACH1;BMPR1B;BRCA1;BTBD11;BTN2A1;C2orf69;C8orf88;C9orf72;CAB39;CCNJ;CDK6;CHIC1;CMAS;CNIH3;CRYBG3;CSMD2;CSTA;CYB561D1;DDI2;EBF2;ECT2;EDNRA;EFNA5;ELFN1;EML1;FAM76B;FBXW7;FOXO3B;GJB2;HECTD2;HOMER1;HTATSF1;IFRD1;ITGB1;JMJD1C;KIAA0753;KIAA1217;LMTK2;LUCAT1;MBTD1;MDM2;MDM4;MORC3;MXD1;NBR2;NCALD;NRG1;NRP1;NTSR1;NUP50;NUP58;ODC1;PCF11;PDZD8;PHACTR1;PLCL2;PSD4;PTPDC1;RASA1;RASSF3…
Cholesterol	No siRNA treatment	Up-regulated	TRANSFAC	M00803	3.38	0.0505	E2F1		359	ABCA1;ABCA5;ABI3BP;ACAP2;ACBD5;ACER3;ADGRL4;AFG3L1P;AGTR1;AK4;ALG10B;ALKBH8;ALOXE3;AMPD3;ANKRD40;ANO3;AOX1;AP1AR;APAF1;APLP2;APP;AREG;ARHGAP19;ARHGAP22;ARNTL2;ASAP2;ASNS;ATAD5;ATP8A1;B3GNT5;BACH1;BCAP29;BCL2;BDP1;BLM;BMPR1B;BRCA2;BRI3BP;BROX;BVES;C12orf56;C17orf58;C18orf25;C5orf34;C9orf72;CAB39;CADPS2;CARNMT1;CASP7;CASP8;CBL;CBLN2;CCDC138;CCDC15;CCDC171;CCNJ;CD109;CD274;CDC42SE2;CDC7;CDCA4;CDCP1;…
Cholesterol	No siRNA treatment	Up-regulated	TRANSFAC	M00803	3.38	0.0505	E2F3		359	ABCA1;ABCA5;ABI3BP;ACAP2;ACBD5;ACER3;ADGRL4;AFG3L1P;AGTR1;AK4;ALG10B;ALKBH8;ALOXE3;AMPD3;ANKRD40;ANO3;AOX1;AP1AR;APAF1;APLP2;APP;AREG;ARHGAP19;ARHGAP22;ARNTL2;ASAP2;ASNS;ATAD5;ATP8A1;B3GNT5;BACH1;BCAP29;BCL2;BDP1;BLM;BMPR1B;BRCA2;BRI3BP;BROX;BVES;C12orf56;C17orf58;C18orf25;C5orf34;C9orf72;CAB39;CADPS2;CARNMT1;CASP7;CASP8;CBL;CBLN2;CCDC138;CCDC15;CCDC171;CCNJ;CD109;CD274;CDC42SE2;CDC7;CDCA4;CDCP1;…
Cholesterol	No siRNA treatment	Up-regulated	TRANSFAC	M00803	3.38	0.0505	E2F4		359	ABCA1;ABCA5;ABI3BP;ACAP2;ACBD5;ACER3;ADGRL4;AFG3L1P;AGTR1;AK4;ALG10B;ALKBH8;ALOXE3;AMPD3;ANKRD40;ANO3;AOX1;AP1AR;APAF1;APLP2;APP;AREG;ARHGAP19;ARHGAP22;ARNTL2;ASAP2;ASNS;ATAD5;ATP8A1;B3GNT5;BACH1;BCAP29;BCL2;BDP1;BLM;BMPR1B;BRCA2;BRI3BP;BROX;BVES;C12orf56;C17orf58;C18orf25;C5orf34;C9orf72;CAB39;CADPS2;CARNMT1;CASP7;CASP8;CBL;CBLN2;CCDC138;CCDC15;CCDC171;CCNJ;CD109;CD274;CDC42SE2;CDC7;CDCA4;CDCP1;…
Stretch	ADAMTS7-KD	Down-regulated	TRANSFAC	M04614	3.85	0.141	PDX1 (directAnnotation).		10	ADAMTS7;BCAR3;BCAT1;CDK6;CNEP1R1;DICER1;FOXN3;IRF2;LMNB1;NCOA6
Stretch	ADAMTS7-KD	Down-regulated	TRANSFAC	M04887	3.63	0.135	TCF12 (directAnnotation).		14	AMOTL2;BCAT1;CDK6;DIXDC1;FRYL;GJC1;HIPK2;IRF2;MED12;SLC17A5;SPCS3;TTC9C;USP18;VOPP1
Stretch	ADAMTS7-KD	Down-regulated	TRANSFAC	M01654	3.46	0.131	ARID3A (directAnnotation).		16	ACER2;ADAMTS7;BCAR3;C3orf80;CDK6;CNEP1R1;DICER1;FOXN3;ITGB3;LMNB1;NCOA6;NNT;PAK2;SET;SLC35E2B;TTC9C
Stretch	ADAMTS7-KD	Down-regulated	TRANSFAC	M03843	3.43	0.13	POU4F1 (directAnnotation).		31	ACER2;ADAMTS18;ADAMTS7;AMOTL2;ANP32E;BCAR3;BCAT1;C3orf80;CDK6;CLDND1;CNEP1R1;DICER1;DIP2C;FOXN3;IRF2;ITGB3;JAM3;LMNB1;MEIS2;NNT;NPEPPS;PAK2;PAPOLA;PUDP;SCARA3;SET;SLC17A5;SPCS3;TTC9C;VOPP1;WDFY3-AS2
Stretch	ADAMTS7-KD	Down-regulated	TRANSFAC	M00377	3.36	0.129	PAX4 (directAnnotation).	CDX2; HDX; NKX3-2; POU2F2; TBP (inferredBy_MotifSimilarity).	22	ACER2;ADAMTS7;BCAR3;BCAT1;C3orf80;CDK6;CNEP1R1;DCP1A;DICER1;FOXN3;GJC1;IRF2;ITGB3;LMNB1;MEIS2;NCOA6;NNT;PAK2;PAPOLA;SET;SLC35E2B;VOPP1
Stretch	ADAMTS7-KD	Down-regulated	TRANSFAC	M03813	3.26	0.126	POU3F3 (directAnnotation).		30	ADAMTS7;AMOTL2;ANP32E;ATP2A2;BCAR3;BCAT1;C3orf80;CDK6;CNEP1R1;DICER1;DIP2C;FOXN3;GJC1;GNA12;IMP3;IRF2;ITGB3;LINC00641;LMNB1;NCOA6;NPEPPS;PAK2;PUDP;SCARA3;SET;SLC17A5;SPCS3;TAF4B;USP18;VOPP1
Stretch	ADAMTS7-KD	Down-regulated	TRANSFAC	M07278	3.2	0.125	DLX3 (directAnnotation).		24	ACER2;ADAMTS18;ADAMTS7;BCAR3;BCAT1;C3orf80;CDK6;CNEP1R1;DICER1;FAM156A;FOXN3;GNA12;IRF2;ITGB3;LMNB1;MEIS2;NCOA6;NNT;PAK2;SCARA3;SLC17A5;SPCS3;USP18;VOPP1
Stretch	ADAMTS7-KD	Down-regulated	TRANSFAC	M07047	3.08	0.121	LHX2 (directAnnotation).		20	ADAMTS7;ATP2A2;BCAR3;BCAT1;C3orf80;CDK6;CNEP1R1;DICER1;FOXN3;GJC1;GNA12;ITGB3;LMNB1;NCOA6;NNT;NPEPPS;PAK2;SET;SLC17A5;SPCS3
Stretch	ADAMTS7-KD	Down-regulated	TRANSFAC	M01199	3.05	0.121	TRIM28 (directAnnotation).		24	ADAT1;BCAT1;C3orf80;CLDND1;CNEP1R1;DICER1;FOXN3;GJC1;GNA12;IRF2;ITGB3;ITPRIPL2;LMNB1;MEIS2;NCOA6;NNT;PAK2;PUDP;SCARA3;SET;SFXN3;SLC17A5;SPCS3;WDFY3-AS2
Stretch	ADAMTS7-KD	Down-regulated	TRANSFAC	M00241	3.03	0.12	NKX2-5 (directAnnotation).		23	ADAMTS7;AMOTL2;ATP2A2;BCAR3;C3orf80;CDK6;CNEP1R1;DICER1;DIXDC1;FOXN3;GJC1;GNA12;ITGB3;LMNB1;MEIS2;NCOA6;NNT;PAK2;SET;SLC17A5;SLC35E2B;SPCS3;VOPP1
Stretch	ADAMTS7-KD	Down-regulated	TRANSFAC	M07425	3.02	0.12	MSX2 (directAnnotation).		26	ACER2;ADAMTS7;BCAR3;BCAT1;C3orf80;CDK6;CNEP1R1;DICER1;DIP2C;FOXN3;GJC1;GNA12;IRF2;ITGB3;LMNB1;MEIS2;NCOA6;NNT;NPEPPS;PAK2;PAPOLA;SET;SLC17A5;TAF4B;TTC9C;VOPP1
Stretch	ADAMTS7-KD	Up-regulated	TRANSFAC	M07323	10.4	0.281	IRF4 (directAnnotation).	STAT1; STAT2 (inferredBy_MotifSimilarity).	35	CMPK2;DDX58;DDX60;DDX60L;DENND5B;DTX3L;EPSTI1;FAM156B;GBP1;IFI35;IFI44;IFI44L;IFI6;IFIH1;IFIT1;IFIT2;IFIT3;IFITM1;IL1RAP;IRF7;ISG15;MX1;MX2;OAS2;OAS3;PARP10;PARP14;PARP9;RBM24;RSAD2;SAMD9;SAMHD1;STAT1;TNFSF10;ZNF367
Stretch	ADAMTS7-KD	Up-regulated	TRANSFAC	M03793	7.72	0.216	IRF7 (directAnnotation).		26	CMPK2;DDX58;DDX60;DENND5B;DTX3L;FAM156B;HELZ2;IFI44L;IFIH1;IFIT1;IFIT2;IFIT3;IFITM1;IRF7;ISG15;MX1;MX2;OAS2;OAS3;PARP10;PARP14;PARP9;RBM24;STAT1;TNFSF10;ZNF367
Stretch	ADAMTS7-KD	Up-regulated	TRANSFAC	M03875	6.51	0.187	IRF5 (directAnnotation).		30	CMPK2;CSGALNACT2;DDX58;DDX60;DDX60L;DENND5B;DTX3L;EPSTI1;FAM156B;HELZ2;IFI44L;IFIH1;IFIT1;IFIT2;IFIT3;IFITM1;IRF7;IRF9;ISG15;MX1;MX2;OAS2;OAS3;PARP10;PARP14;PARP9;RBM24;STAT1;TNFSF10;ZNF367
Stretch	ADAMTS7-KD	Up-regulated	TRANSFAC	M04860	5.63	0.166	RXRA (directAnnotation).		20	CMPK2;DDX58;DDX60;DDX60L;DTX3L;GNPNAT1;IFI44L;IFIH1;IFIT2;IFIT3;IFITM1;IL1RAP;ISG15;MX1;MX2;PARP10;PARP9;RBM24;SAMHD1;TNFSF10
Stretch	ADAMTS7-KD	Up-regulated	TRANSFAC	M01279	5.19	0.155	IRF3 (directAnnotation).		21	CMPK2;DDX58;DDX60;DDX60L;DENND5B;DTX3L;IFI44L;IFIT1;IFIT2;IFIT3;IRF7;IRF9;ISG15;MX1;OAS2;PARP10;PARP14;PARP9;RBM24;SAMD9L;STAT1
Stretch	ADAMTS7-KD	Up-regulated	TRANSFAC	M04887	5.13	0.153	TCF12 (directAnnotation).		17	CMPK2;DDX60;DDX60L;DENND5B;DTX3L;EPSTI1;FAM156B;IFIH1;IFIT1;IGIP;IRF7;ISG15;MX1;PARP9;RBM24;STAT1;TNFSF10
Stretch	ADAMTS7-KD	Up-regulated	TRANSFAC	M06919	3.62	0.117	ZNF652 (directAnnotation).		8	CSGALNACT2;DESI2;IRF7;OAS2;PARP10;PARP9;RAB11FIP1;SAMHD1
Stretch	ADAMTS7-KD	Up-regulated	TRANSFAC	M06135	3.56	0.115	ZNF28 (directAnnotation).		23	CMPK2;CSGALNACT2;DDX60;DDX60L;DENND5B;GNPNAT1;IFI35;IFI44;IFI44L;IFI6;IFIH1;IFIT3;IL1RAP;ISG15;MX1;MX2;OAS3;PARP14;PLAG1;RBM24;SAMD9;TNFSF10;ZNF367
Stretch	ADAMTS7-KD	Up-regulated	TRANSFAC	M04856	3.11	0.104	BATF (directAnnotation).		19	BST2;DDX60;DENND2C;DTX3L;FAM156B;GNPNAT1;IFI44;IFIT1;IRF7;IRF9;MX2;OAS1;PARP10;PARP9;PLAG1;RBM24;SAMHD1;STAT1;TYMP
Stretch	ALDH2-KD	Down-regulated	TRANSFAC	M07049	3.11	0.0782	MECP2 (directAnnotation).		24	ARHGEF26;ARL5B;BRI3BP;BTG3;CBX6;CCDC68;CNOT11;DEK;DIRAS1;DNAJC22;GAREM2;GFPT2;GLRB;LBR;LIG4;MYB;PELI2;PHLDB2;POLB;POLE2;PTPRK;SLC39A13;SLC7A2;WDR5
Stretch	ALDH2-KD	Down-regulated	TRANSFAC	M02026	3.03	0.0771	MEF2D (directAnnotation).		32	BRI3BP;CBX6;CCDC170;CCDC68;CKAP2L;CNOT11;CNTN1;DGKD;ENC1;GLRB;HACD3;HMGN4;HSF2;LIG4;MAD2L2;NAP1L3;NIPA1;PARD6G;PELI2;PHLDB2;PTPRK;RASD1;SLC39A13;SLC7A2;TCF12;TMCC3;TMEM170A;TNFAIP8;TRIM47;TSN;ZBTB22;ZNF138
Stretch	ALDH2-KD	Down-regulated	TRANSFAC	M12586	3	0.0768	MYBL2 (directAnnotation).		33	AMOT;ANLN;BRI3BP;CARMIL2;CBX6;CCDC68;CCNJL;CKAP2L;CKAP5;CMAS;CORO1A;DEK;E2F8;FBXO36;FGD4;HACD3;HES1;HSF2;KLF5;LIG4;LIN9;MAD2L2;MAGI1;MND1;MZT1;PARD6G;PCGF5;PHLDB2;SOAT1;TCF12;TMEM14A;WDR5;ZNF135
Stretch	ALDH2-KD	Down-regulated	TRANSFAC	M07270	3	0.0767	TEAD4 (directAnnotation).		32	ALDH1B1;AZIN1;BRI3BP;CARMIL2;CBX6;CCDC68;CNOT11;CNTN1;DEK;DGKD;ENC1;GLRB;HES1;HSF2;LBR;LIG4;MAD2L2;MND1;NAP1L3;NIPA1;PARD6G;PELI2;PHLDB2;PTPRK;SLC39A13;SLC7A2;TBX2-AS1;TCF12;TNFAIP8;TRIM47;TSN;ZNF138
Stretch	ALDH2-KD	Down-regulated	TRANSFAC	M02843	3.27	0.0804	BBX (inferredBy_Orthology).		23	BRI3BP;CBX6;CNOT11;DEK;DENND2A;DIRAS1;GLRB;HEY1;LBR;MAD2L2;MYB;PACS2;PARD6G;PELI2;PTGER3;PTPRK;SLC39A13;SLC7A2;SYT14;TAX1BP3;TBX2-AS1;TMCC3;WDR5
Stretch	ALDH2-KD	Up-regulated	TRANSFAC	M06716	4.54	0.0926	ZNF334 (directAnnotation).		28	ACTC1;ACTL10;ACVR2B;BAK1;BDNF;CORO7;DDAH1;DNMT3B;ETS1;FOXQ1;GDF6;GPR150;KCNJ15;LMBR1L;MAMDC2;NR4A2;NREP;ORAI3;PDE4B;RASGRP3;RNF38;SGK1;SNX4;SPNS1;STARD4-AS1;TGFBR2;XXYLT1;ZNF652
Stretch	ALDH2-KD	Up-regulated	TRANSFAC	M05886	3.37	0.0771	ZNF619 (directAnnotation).		10	BDNF;DCAF7;DNMT3B;EDNRB;FOXQ1;FZD6;LCE2A;NCR3LG1;PDE1C;RNF38
Stretch	ALDH2-KD	Up-regulated	TRANSFAC	M06227	3.33	0.0766	ZNF543 (directAnnotation).		27	ADAM19;ADAMTS12;AMER1;BDNF;CDKN1A;COL1A1;DDAH1;DICER1;EDNRB;ELN;ETS1;GJD3;GPR4;GRAMD1B;HMGA2;INSC;KCNJ15;KLHL3;MAMDC2;NCEH1;NREP;PI15;PLPP3;PPP1R3G;PRDM1;SGK1;TNFRSF10D
Stretch	ALDH2-KD	Up-regulated	TRANSFAC	M03843	3.16	0.0744	POU4F1 (directAnnotation).		15	ADAM12;CDKN1A;DICER1;GXYLT2;KCNJ15;NREP;NYNRIN;PRDM1;RNF38;SGK1;SGPL1;STK40;TOR2A;XXYLT1;ZNF652
Stretch	ALDH2-KD	Up-regulated	TRANSFAC	M00632	3.15	0.0743	GATA4 (directAnnotation).		34	ADAMTS12;BAK1;BDNF;CDKN1A;CEBPD;COL1A1;DICER1;GXYLT2;INSC;KCTD4;KLHL3;LMBR1L;NLRP10;NREP;NYNRIN;PDE1C;PDE4B;PI15;PRDM1;RASGRP3;RNF38;SCAMP5;SCML2;SGK1;SGPL1;SNX4;STARD4-AS1;STK40;TOR2A;XXYLT1;YOD1;ZBED2;ZNF337-AS1;ZNF652
Stretch	ALDH2-KD	Up-regulated	TRANSFAC	M06285	3.03	0.0727	ZNF124 (directAnnotation).		10	ADGRG6;BDNF;DNMT3B;EDNRB;GPR4;KRT34;MPZL3;PRDM1;STAMBPL1;STARD4-AS1
Stretch	ALDH2-KD	Up-regulated	TRANSFAC	M06454	3.02	0.0725	ZNF786 (directAnnotation).		10	BDNF;CLEC14A;COL1A1;DNMT3B;FOXQ1;KRT34;NYNRIN;SIGLEC15;STARD4-AS1;ZNF652
Stretch	ALDH2-KD	Up-regulated	TRANSFAC	M05610	3.01	0.0723	YY2 (directAnnotation).		14	BRWD3;CD163L1;DICER1;EDNRB;ETS1;GPR157;IL1RAP;LMBR1L;MPZL3;NCEH1;PPP1R3G;SFXN2;SGPL1;XXYLT1
Stretch	ALDH2-KD	Up-regulated	TRANSFAC	M06548	3	0.0723	ZNF680 (directAnnotation).		37	ACTC1;ADGRG6;CD163L1;CDKN1A;DCP2;DDAH1;DNMT3B;ENTPD7;FZD6;GPR150;IL1A;ING4;INSC;KCNJ15;KLHDC3;KLHL3;KRTAP2-3;NAP1L5;NCR3LG1;NR4A2;NREP;NYNRIN;PCSK9;PDE4B;PI15;PKIA;PPP1R3G;RCE1;SGK1;SIGLEC15;SLC46A3;SNX4;SPNS1;XXYLT1;ZBED2;ZBTB47;ZNF652
Stretch	C1S-KD	Down-regulated	TRANSFAC	M01284	4.2	0.0706	SOX9 (directAnnotation).	CEBPA; CEBPB; CEBPD; CEBPE; CEBPG; SRY (inferredBy_MotifSimilarity).	41	ARHGAP22;C1S;CALD1;CHSY1;CLDN14;DAGLA;DIRAS1;DNAJC14;EGFR;FAM171A1;GJB2;GPM6B;GRSF1;KLHL24;LINC01204;LINC01605;LOXL4;MAP4K4;MOB1A;MYB;NATD1;NMNAT2;PKP1;PPIP5K1;PTPN21;PTPRZ1;RXRA;SDC1;SFT2D2;SLFN11;STMN1;STX2;TMCC3;TMEM256;TPBG;TTLL7;VGLL3;ZC3H6;ZNF358;ZNF45;ZNF83
Stretch	C1S-KD	Down-regulated	TRANSFAC	M07599	4.15	0.0701	CTNNB1 (directAnnotation).		51	AGL;ANO1;APTR;C10orf90;C19orf12;CHSY1;CNTNAP3;DCAF11;DHRS9;DIRAS1;FAM171A1;FRMD6;KCNN4;KCNS3;KLHL24;LBR;LRRC8B;MAP4K4;MRPL15;MYB;NATD1;NFIB;PPIP5K1;PPP1CB;PTPN21;RFFL;RXRA;SDC1;SELPLG;SERPINE1;SFT2D2;SHTN1;SLC12A6;ST3GAL1;ST3GAL6;STMN1;STX2;TMEM256;TPBG;TTLL7;UBE2F;VGLL3;VSTM2L;ZC3H6;ZDHHC2;ZDHHC20;ZNF135;ZNF185;ZNF358;ZNF45;ZNF71
Stretch	C1S-KD	Down-regulated	TRANSFAC	M03857	3.7	0.0662	TCF7 (directAnnotation).		28	ANO1;B4GALNT1;C19orf12;CNTNAP3;DHRS9;DIRAS1;EGFR;FRMD6;KCNN4;KCNS3;KLHL24;LBR;LCE2A;MYB;NATD1;PTPN21;RFFL;SDC1;SFT2D2;ST3GAL6;STMN1;STX2;TPBG;TTLL7;UBE2F;VSTM2L;ZC3H6;ZNF358
Stretch	C1S-KD	Down-regulated	TRANSFAC	M00148	3.64	0.0657	SRY (directAnnotation).		35	AGL;ANO1;AUH;B4GALNT1;CHRNA5;CHSY1;DIRAS1;GPR180;GRSF1;ICMT;KCNS3;KLHL24;LACC1;LBR;LIMD1;MTURN;MYB;NATD1;NF1;NFIB;PPP1R11;PTPN21;PTPRZ1;RCC2;RXRA;SDC1;SEC14L1;SLC12A6;SMARCE1;SNHG19;ST3GAL6;UAP1;VSIG10;XRN2;ZDHHC2
Stretch	C1S-KD	Down-regulated	TRANSFAC	M03854	3.51	0.0645	SRY (directAnnotation).		32	AGL;AXL;B4GALNT1;CCDC125;CHSY1;CNOT6;DIRAS1;EXTL2;GJB2;KCNS3;KLHL24;L1CAM;LACC1;LBR;MAP4K4;MYB;NATD1;PTPN21;PTPRZ1;RCC2;RXRA;SFT2D2;SHTN1;SLC12A6;SREK1;ST20-AS1;STMN1;STX2;TACC1;VSIG10;XRN2;ZC3H6
Stretch	C1S-KD	Down-regulated	TRANSFAC	M02116	3.43	0.0638	SOX10 (directAnnotation).		25	CCDC125;EGFR;KCNN4;KCNS3;LACC1;LBR;LINC01615;MAP4K4;MYB;NATD1;PPP1CB;PTPRZ1;RXRA;SFT2D2;SHTN1;SLC12A6;ST3GAL6;STMN1;TMCC3;TPBG;TTLL7;ZC3H6;ZDHHC20;ZNF135;ZNF358
Stretch	C1S-KD	Down-regulated	TRANSFAC	M03850	3.43	0.0637	SOX5 (directAnnotation).		39	AGL;ANO1;AP4E1;AXL;B4GALNT1;CCDC125;CCDC170;CHSY1;CNTNAP3;DHRS9;DIRAS1;GEM;GJB2;KCNS3;KLHL24;LACC1;LBR;LOXL4;MAP4K4;MITF;MTURN;MYB;NATD1;NF1;PPP1CB;PPTC7;PTPN21;RCC2;RXRA;SDC1;SFT2D2;SLC12A6;SREK1;STMN1;TACC1;TMTC4;UAP1;ZC3H6;ZWINT
Stretch	C1S-KD	Down-regulated	TRANSFAC	M03539	3.4	0.0635	CTNNB1 (directAnnotation).		17	C10orf90;CNTNAP3;DHRS9;KCNS3;LBR;MTSS1;MYB;NEDD4;NFIB;PTPN21;SHTN1;SLC12A6;STMN1;TPBG;UBE2F;VSTM2L;ZNF135
Stretch	C1S-KD	Down-regulated	TRANSFAC	M03888	3.38	0.0634	SOX6 (directAnnotation).		85	ACER2;AGL;ANO1;AUH;AXL;B4GALNT1;CCDC125;CCDC170;CERK;CHSY1;CLDN14;DHRS9;DNAJC14;DVL1;EGFR;FAM117B;FAM167B;GEM;GJB2;GPER1;GPM6B;GPR180;HDAC4;IFT80;KLHL24;KRT15;L1CAM;LACC1;LBR;LIMD1;LINC00641;LINC01605;LINC01615;LYSMD3;MAFK;MAP4K4;MIR193BHG;MITF;MTMR11;MTURN;MYB;NATD1;NF1;NFIB;OSGIN2;PKP1;PPIP5K1;PPP1CB;PPTC7;PRRG1;PTGS1;PTPN21;PTPRZ1;RCC2;RXRA;SDC1;SEC14L1;SERPINE1;SFT2D2;SLC12A6;SLFN11;SMARCE1;S…
Stretch	C1S-KD	Down-regulated	TRANSFAC	M03847	3.36	0.0632	SOX15 (directAnnotation).		37	ACO1;CCDC125;CHSY1;CLDN14;DAGLA;DHRS9;DIRAS1;EGFR;GPM6B;GRSF1;HDAC4;KCNN4;KCNS3;LBR;LINC00641;LINC01615;LOXL4;MAP4K4;MYB;NATD1;NMNAT2;PPP1CB;PTPN21;PTPRZ1;RXRA;SDC1;SELPLG;SLC12A6;ST3GAL1;STMN1;STX2;TMCC3;TMEM256;TTLL7;ZC3H6;ZDHHC20;ZNF358
Stretch	C1S-KD	Down-regulated	TRANSFAC	M07319	3.24	0.0621	FOXD3 (directAnnotation).		19	AGL;ANO1;KCNS3;KLHL24;LBR;MYB;NATD1;NF1;NFIB;PCBP1;PPP1CB;PTPN21;PTPRZ1;SDC1;SLC12A6;STMN1;TACC1;UBE2F;ZC3H6
Stretch	C1S-KD	Down-regulated	TRANSFAC	M07268	3.2	0.0617	SOX4 (directAnnotation).		21	DHRS9;DNAJC14;EGFR;KCNN4;LBR;LINC00641;MAP4K4;MYB;NATD1;PTPN21;PTPRZ1;RXRA;SDC1;SFT2D2;SLC12A6;SLFN11;STMN1;STX2;TTLL7;ZC3H6;ZNF358
Stretch	C1S-KD	Down-regulated	TRANSFAC	M01212	3.15	0.0613	STAT1 (directAnnotation).	STAT3 (inferredBy_MotifSimilarity).	50	ACER2;ADAMTS6;ANAPC16;ANO1;ANO3;ANXA6;ASF1B;B4GALNT1;C1S;CHSY1;CNOT6;CNTNAP3;CYB5R4;E2F8;FAM167B;FAM171A1;FAM172A;GEM;GLTP;GNG5;GPD1L;ISLR2;KCNS3;LBR;LMO4;LUC7L2;MIR193BHG;MTSS1;MYB;NFATC2IP;NRXN2;PAICS;PGK1;PPP1CB;PPTC7;PTPN21;SACS;SDC1;SFT2D2;SLC12A6;SLC16A7;SLFN11;ST3GAL6;STC1;UBE2F;VSTM2L;ZC3H6;ZNF70;ZNF71;ZWINT
Stretch	C1S-KD	Down-regulated	TRANSFAC	M01151	3.11	0.0609	DMRTC2 (directAnnotation).		44	ACER2;AGL;B4GALNT1;CCDC125;CDK2;CHSY1;DDIT3;DHRS9;EXTL2;FAM171A1;GLTP;KCNN4;LBR;MAFK;MAP6D1;MTOR;MYB;NATD1;NEDD4;PTPN21;PTPRZ1;R3HDM1;RCC2;RXRA;SDC1;SEC14L1;SELPLG;SHTN1;SLC12A6;SNURF;SREK1;STMN1;STX2;TACC1;TBX2-AS1;TOB2;TSPAN17;TTC3;UAP1;UBE2F;VSIG10;ZC3H6;ZDHHC2;ZWINT
Stretch	C1S-KD	Down-regulated	TRANSFAC	M08901	3.02	0.0602	TCF7L1 (directAnnotation).		28	ANO1;C10orf90;C19orf12;CHSY1;CNTNAP3;FAM171A1;KCNS3;KLHL24;LBR;LIMD1;MRPL15;MYB;NATD1;NFIB;PPIP5K1;PTPN21;RFFL;SDC1;SHTN1;SLC12A6;ST3GAL6;STMN1;STX2;TTLL7;UBE2F;VGLL3;VSTM2L;ZC3H6
Stretch	C1S-KD	Down-regulated	TRANSFAC	M03823	3.02	0.0601	FOXO1 (directAnnotation).		33	AGL;AXL;B4GALNT1;CCDC125;CNTNAP3;EN1;EXTL2;GEM;KCNS3;KLHL24;LACC1;LBR;MAP4K4;MITF;MRPL15;MTSS1;MYB;NATD1;NF1;PPP1CB;PPTC7;PTPN21;RCC2;RXRA;SDC1;SLC12A6;SREK1;ST3GAL6;STX2;TACC1;TMTC4;UAP1;ZWINT
Stretch	C1S-KD	Up-regulated	TRANSFAC	M07323	5.52	0.0742	IRF4 (directAnnotation).	STAT1; STAT2 (inferredBy_MotifSimilarity).	188	ACSL5;ADAMTS12;ADAR;ALDOC;APOBEC3F;APOBEC3G;APOL1;APOL2;APOL6;ARFGEF3;ARHGAP20;ATP10A;B3GALT5;BATF2;BISPR;BMF;BRWD3;BTN3A1;BTN3A3;C1orf198;C1QTNF5;C21orf91;CA13;CABLES1;CABYR;CARD16;CASP1;CCDC28B;CCL5;CD2AP;CDH18;CDK6;CEBPD;CEMIP;CFB;CGREF1;CHMP1B;CHN1;CMPK2;COL8A1;COLGALT2;CPS1;CRISPLD1;CRISPLD2;CSF1;CTSO;CXCL10;CXCL11;CXCL5;DDX58;DDX60;DDX60L;DEPDC7;DHX58;DPY19L2P2;DTNA;DTX3L;DUSP2;DUSP4;EDNRB;…
Stretch	C1S-KD	Up-regulated	TRANSFAC	M01151	3.86	0.0615	DMRTC2 (directAnnotation).		51	ADAR;ALDOC;ASB13;ATP6V1B1-AS1;C1orf198;CDIP1;CDKN1A;CHD7;CHIC1;CLSTN3;CXCL11;CYP1B1;DDX3Y;DLL3;DPY19L2P2;DTNA;EFHD1;F3;FAM167A;HDX;HERC5;IFIT1;IFIT3;IL15RA;IL1RAP;LINC00968;MDM2;NREP;NRXN3;OAS2;PDE4B;PLSCR4;PRDM11;PSTPIP2;PTGES;PTN;RMND5A;RNF38;RSAD2;SCML2;SGPL1;SLC7A2;SP110;TANC1;TCAF2;TET2;TRIM25;UNC13A;ZBTB20;ZCCHC3;ZFP36L1
Stretch	C1S-KD	Up-regulated	TRANSFAC	M03793	3.65	0.0599	IRF7 (directAnnotation).		173	ACVR2B;ADAR;AEN;AGTR1;ALDOC;APOBEC3F;APOBEC3G;APOL1;APOL2;APOL6;ARHGAP20;ATP10A;ATP10D;B3GALT5;BBC3;BIRC3;BRWD3;BTN3A1;BTN3A3;C15orf48;C1orf198;C1QTNF5;C21orf91;C3AR1;CABLES1;CASP1;CASP10;CASP4;CCDC28B;CCL2;CCL5;CCNJ;CDC25C;CDH18;CDIP1;CDK6;CEBPD;CEMIP;CFB;CGREF1;CITED2;CMPK2;CPEB3;CRISPLD1;CTSO;CXCL10;DDX58;DDX60;DDX60L;DHX58;DNMT3B;DTX3L;DUSP2;DUSP4;EHF;EIF2AK2;EPHX2;EPSTI1;F3;FAM167A;FBXW7;FGF…
Stretch	C1S-KD	Up-regulated	TRANSFAC	M00747	3.15	0.056	IRF1 (directAnnotation).		57	ACSL5;AEN;ALDOC;AMPH;ATP10A;CABLES1;CCL5;CDIP1;CDK6;CEBPD;CHD7;CRISPLD1;CTSO;EDNRB;EHF;GCNT2;GJD3;GPR63;HCP5;HLA-B;IFI44L;IFIH1;IFIT2;IFIT5;IL15RA;KIAA0895;MAP3K1;MDK;MEST;MTUS1;MX1;MX2;NREP;NUAK2;P3H2;PLSCR4;PRR16;PSTPIP2;PTPRO;RBM24;SESN2;SF3A2;SGPL1;SLC15A3;SLC18B1;SP100;TCAF2;TET1;TMEM144;TNFRSF1B;TRIM34;TRIM38;TUBA4A;UBA7;VCAM1;ZC3H12C;ZCCHC3
Stretch	C1S-KD	Up-regulated	TRANSFAC	M04887	3.08	0.0555	TCF12 (directAnnotation).		62	ACVR2B;ADAR;APOL6;B3GALT5;C15orf48;CCL2;CCNJ;CDC25C;CDK6;CKB;CMPK2;CMYA5;CTSO;DDX3Y;DDX60;DDX60L;DTX3L;DUSP4;EFHD1;EPSTI1;GBP4;GDF5;HMGB2;IFIH1;IFIT1;IFIT5;IFITM3;IL15RA;IRF7;ISG15;KBTBD7;KIAA0319L;KLHL35;MAP3K1;MGP;MOV10;MX1;MYLIP;NPTX1;OGFR;OMA1;PARP9;PHF11;PPM1K;PPP2R1B;PRR16;PSME2;RBM24;SERPINB9;SF3A2;STAT1;STAT2;TANC1;TAP2;TMEM62;TNFRSF1B;TNFSF10;TNIP3;TRPC4;UBA7;USP18;ZFP36L1
Stretch	COL4A2-KD	Down-regulated	TRANSFAC	M07323	5.63	0.0693	IRF4 (directAnnotation).	STAT1; STAT2 (inferredBy_MotifSimilarity).	169	ABCA9;ABL1;ACSL5;ADAM8;ADAMTS18;ANKRD13C;APOBEC3B;APOBEC3D;APOBEC3F;APOBEC3G;APOL1;APOL6;AXL;BATF2;BCL2A1;BISPR;BTN3A3;C21orf58;C7orf31;CACNA2D3;CARD16;CCDC40;CCL5;CD163L1;CD24;CDK6;CEMIP;CFB;CHMP1B;CLCN4;CMPK2;COQ9;CSF1R;CXCL10;CXCL11;DCAF8;DDX58;DDX60;DDX60L;DHX58;DTX3L;DZIP1;EHF;EIF2AK2;EIF4EBP2;ELK3;EPSTI1;EYA4;FAM114A1;FAM120AOS;FAM167A;FLT3LG;FST;GAL3ST4;GALNT4;GAPLINC;GLI1;GPRASP1;HAPLN3;H…
Stretch	COL4A2-KD	Down-regulated	TRANSFAC	M03793	4.98	0.0645	IRF7 (directAnnotation).		150	AHCYL1;ANO3;APOBEC3B;APOBEC3D;APOBEC3F;APOBEC3G;APOL1;APOL6;BAZ1A;BCL2A1;BIRC3;BOD1L1;BRD3;BTN3A3;BUD31;CCL5;CCND2;CCNJ;CD46;CDK6;CEMIP;CFAP58;CFB;CMPK2;CXCL10;DDX58;DDX60;DDX60L;DHX58;DTX3L;EFHD2;EHF;EIF2AK2;EPSTI1;EYA4;FAM114A1;FAM167A;FAM189B;FLT3LG;FOXP2;FST;GALC;GALNT6;GLI1;GREM1;HELZ2;HERC5;HGF;HIF3A;HLA-B;HLA-F;IFI35;IFI44L;IFIH1;IFIT1;IFIT2;IFIT3;IFITM1;IFITM3;IGF2BP3;IKZF2;IL11;IL19;IL1R…
Stretch	COL4A2-KD	Down-regulated	TRANSFAC	M03875	4.34	0.0599	IRF5 (directAnnotation).		119	ACSF2;ADAMTS18;AHCYL1;ANO3;APOBEC3B;APOBEC3D;APOBEC3F;APOBEC3G;APOL1;BCL2A1;BNC1;BRD3;C7orf31;CARD16;CCDC40;CDK6;CEMIP;CFB;CHMP1B;CMPK2;COQ9;CSF1R;CST1;CXCL10;DCP1A;DDX58;DDX60;DDX60L;DTX3L;EHF;EIF2AK2;EPSTI1;EYA4;FAM167A;FAM189B;FOXP2;GAL3ST4;GLI1;GREM1;HERC5;HGF;HIF3A;HLA-B;HLA-F;HSD11B1;IFI44L;IFIH1;IFIT1;IFIT2;IFIT3;IFITM1;IFITM3;IGF2BP3;IKZF2;IL1RN;IL24;IL33;IQSEC1;IRF2;IRF7;IRF9;ISG15;ITGA2…
Stretch	COL4A2-KD	Down-regulated	TRANSFAC	M04860	3.54	0.0542	RXRA (directAnnotation).		116	ACSL5;ADAM8;ANO3;APOBEC3B;APOBEC3D;APOBEC3F;APOBEC3G;APOL6;BCL2A1;BIRC3;BOD1L1;C7orf31;CARD16;CCL5;CDK6;CHMP1B;CMPK2;COQ9;CSF1R;CST1;DDX58;DDX60;DDX60L;DHX58;DTX3L;ECSCR;EFHD2;EHF;EPSTI1;EYA4;FAM167A;FANCI;FLT3LG;FNIP2;GAP43;GAPLINC;GAS7;GLI1;HAPLN3;HELZ2;HERC5;HGF;HLA-B;HOXA1;HSD11B1;IFI44L;IFIH1;IFIT1;IFIT2;IFIT3;IFITM1;IFITM3;IGF2BP3;IKZF2;IL11;IL1RN;IL31RA;IL4I1;INCENP;IPMK;IRF2;ISG15;ITGB1;I…
Stretch	COL4A2-KD	Down-regulated	TRANSFAC	M01279	3.33	0.0526	IRF3 (directAnnotation).		144	ABAT;ABL1;AHCYL1;ALOXE3;APOBEC3B;APOBEC3D;APOBEC3F;APOBEC3G;APOL1;APOL6;BAZ1A;BBS2;BIRC3;BNC1;BOD1L1;BRD3;CCDC40;CCL20;CCL5;CD163L1;CD24;CEMIP;CLCN4;CMPK2;COL4A6;COQ9;CSF1R;CST1;DCAF8;DDX58;DDX60;DDX60L;DTX3L;EHF;EIF2AK2;EYA4;FAM167A;FLT3LG;FST;GAL3ST4;GALNT4;GAPLINC;GAS7;GLI1;GMPR;HELZ2;HERC5;HIF3A;HLA-B;HOXB4;HSD11B1;IFI44L;IFIT1;IFIT2;IFIT3;IFITM3;IGF2BP3;IKZF2;IL11;IL1RN;IL4I1;IRF2;IRF7;IRF9;…
Stretch	COL4A2-KD	Down-regulated	TRANSFAC	M05576	3.02	0.0504	ZFP92 (directAnnotation).		43	ACSL5;AHCYL1;ALOXE3;CCL11;CD46;CDK6;CEMIP;CMPK2;COQ9;DZIP1;EIF2AK2;EPSTI1;GSTA4;IFIT1;IKZF2;IQSEC1;IRF9;KCNQ3;KDM5B;MAT2B;MT1M;NRG1;PAN3;PDE7B;PHACTR1;PIK3R3;PRDM16;PTGS1;RSAD2;SCFD2;SERPINB2;SHH;SLC1A3;SOBP;TBC1D8;TEK;TGFBRAP1;TLR3;TRIM69;TXNIP;USP18;WNT11;YOD1
Stretch	COL4A2-KD	Up-regulated	TRANSFAC	M07301	3.79	0.0684	NFATC4 (directAnnotation).		24	ABCA3;COBLL1;DRAM1;EPB41L4B;EXOC6;FGF5;FOXC2;GDF5;GREB1L;IDE;IRX5;KCNS2;KCNS3;LRRC8B;LURAP1L;MFSD6;NECTIN3;NXN;PAPPA;PTPRB;SMG1P1;SORT1;TFEB;TMEM243
Stretch	COL4A2-KD	Up-regulated	TRANSFAC	M01869	3.65	0.067	CEBPG (directAnnotation).	CEBPB; CEBPE (inferredBy_MotifSimilarity). CEBPD (inferredBy_MotifSimilarity_n_Orthology).	49	APC2;ARHGEF3;CA13;CLDN1;COBLL1;CYS1;DCLK2;DESI2;DUSP8;EPB41L4B;EPHX4;FABP5;FGF5;FOXC2;GNPNAT1;HBEGF;HTR1F;IL1RAP;IRX5;KBTBD8;KCNS3;LAYN;MAP3K1;MICU3;MMRN2;NALCN;NECTIN3;NEDD4;NXN;PAPPA;PDK1;PGM2L1;PIANP;PLCL1;PTPRB;RAB42;RUFY2;SHISA3;SLC30A1;SNX18;ST3GAL5;TFEB;TMEM243;UBE2G2;VPS4B;ZNF138;ZNF141;ZNF281;ZNF714
Stretch	COL4A2-KD	Up-regulated	TRANSFAC	M00648	3.5	0.0656	MAF (directAnnotation).		23	CHST15;CMTM4;FABP4;FOXC2;GJA3;GLDN;HIC1;HTR2A;IRX5;KCNS3;MAP3K1;MMRN2;PIANP;PLCL1;PTPRB;REEP2;RINL;SNX18;SOX15;SRSF5;TFEB;TMEM243;VGLL3
Stretch	COL4A2-KD	Up-regulated	TRANSFAC	M07066	3.39	0.0645	STAT6 (directAnnotation).		41	CMTM4;CYS1;DCLK2;DGAT2;DRAM1;EIF4E3;EPHX4;FCRLB;GCLM;GLDN;HTR1F;ISLR2;KCNS3;LONRF1;LURAP1L;MANSC1;MGARP;MIR193BHG;NXN;P3H2;PABPC4L;PDK1;PLXDC1;PTP4A3;PTX3;RBM24;S1PR1;SERP2;SH3YL1;SMG1P1;SNX18;SORT1;SRSF5;ST3GAL5;ST6GAL2;SYT11;TFEB;TGFBR1;THBS1;TMEM171;TMEM243
Stretch	COL4A2-KD	Up-regulated	TRANSFAC	M00493	3.29	0.0635	STAT5A (directAnnotation).	STAT6 (inferredBy_MotifSimilarity).	46	ABCA3;APC2;COBLL1;CSGALNACT2;CYS1;DRAM1;EPB41L4B;EPHB6;EPHX4;FABP4;FCRLB;FGF5;FOXC2;FZD4;GCLM;GDF5;GNPNAT1;GPD1L;GREB1L;HIC1;IDE;KBTBD8;KCNS2;KCNS3;LMO2;LMO7;MFSD6;MGARP;MIR193BHG;MMP24;NECTIN3;NEDD4;NXN;PLXDC1;PTPRB;RBM24;RUFY2;SGK3;SORT1;SSX2IP;ST3GAL5;ST6GAL2;TFEB;TMEM171;TMEM243;ZNF367
Stretch	COL4A2-KD	Up-regulated	TRANSFAC	M03539	3.18	0.0625	CTNNB1 (directAnnotation).		24	APC2;ARHGEF3;DENND2C;DGAT2;EPHX4;FOXC2;FZD4;IRX5;KCNK2;KCNS3;LAYN;LRRC8B;MAP3K1;MEX3B;NALCN;NECTIN3;NEDD4;PIANP;PIM1;PLXDC1;PTPN13;SLC30A1;VPS4B;ZNF281
Stretch	COL4A2-KD	Up-regulated	TRANSFAC	M01251	3.15	0.0622	E2F1 (directAnnotation).		81	APC2;ARRDC3;C11orf87;CDV3;CEND1;CHST15;CLDN1;COBLL1;CXCL5;DBNDD2;DCLK2;DESI2;DGAT2;DUSP8;EPB41L4B;FABP5;FAM163A;FGF5;FOXC2;FZD4;GCLM;GDF5;GNPNAT1;GREB1L;GXYLT1;HBEGF;HEY2;HIC1;HTR1F;HTRA3;ISLR2;KBTBD8;KCNK2;KCNS2;KIF3A;LMO7;LURAP1L;MAP3K1;MFSD6;MICU3;NALCN;NECTIN3;NEDD4;NETO2;NPR3;NQO1;NXN;OSR1;P3H2;PABPC4L;PDE5A;PDK1;PEG10;PLCL1;PLEK2;PLXDC1;PSAT1;PTPRB;RGS11;RUFY2;S1PR1;SCN9A;SH2D4A;SH3YL1;SLC1…
Stretch	COL4A2-KD	Up-regulated	TRANSFAC	M03825	3.12	0.0619	GFI1B (directAnnotation).		54	ARHGEF3;C11orf87;CAMK4;CHST15;CPEB3;DDAH1;DDIT4L;DENND2C;EPHB6;EPHX4;FABP5;FOXC2;GCLC;GNPNAT1;GOLT1B;GPR137C;HEY2;HIC1;HSD3B7;IL1RAP;LINC00294;MMP24;MMRN2;NECTIN3;NEDD4;NQO1;P3H2;PDK1;PIANP;PRR15;PRR5;PSAT1;PTPRB;PTX3;RBM24;RHOU;SGK3;SH3YL1;SLCO2B1;SOX15;SULT1E1;TMEM243;TNPO1;UBL3;ZNF100;ZNF138;ZNF141;ZNF273;ZNF469;ZNF678;ZNF680;ZNF681;ZNF714;ZNF876P
Stretch	COL4A2-KD	Up-regulated	TRANSFAC	M06096	3.08	0.0615	ZNF682 (directAnnotation).		48	ARHGEF3;C11orf87;C3orf80;CAMK4;CHST15;DCLK2;DGAT2;EFNA5;EPHB6;EXOC6;FAM156A;FCRLB;GCLM;GOLT1B;GPD1L;HEY2;HOMER2;IDE;IFFO2;ITGB8;LFNG;MIR193BHG;MMP24;NALCN;NECTIN3;NIPAL1;NPR3;PAPPA;PDE5A;PLXDC1;PSAT1;PTPRB;RAB39B;RBM24;REEP2;RHBDL1;RHOU;RNF112;S1PR1;SH3YL1;SLC16A7;SORT1;SOS2;SSX2IP;THAP9-AS1;THSD1;VPS4B;ZBTB41
Stretch	COL4A2-KD	Up-regulated	TRANSFAC	M05358	3.05	0.0612	RLF (directAnnotation).		22	ABHD5;ADAM22;ANKRD1;CA13;COBLL1;DDAH1;EXOC6;GNPNAT1;HTR1F;IL1RAP;LINC00641;PLCL1;PLEK2;PRKCZ;ST6GAL2;SULT1E1;THSD1;TIMP3;TNPO1;VGLL3;WWTR1-AS1;ZNF281
Stretch	CRISPLD2-KD	Down-regulated	TRANSFAC	M05688	3.38	0.0882	ZNF133 (directAnnotation).		14	AGTR1;CDK14;CPA6;CRABP2;DCLK1;ITGA1;ITGA4;LINC00632;MIR99AHG;NLGN4Y;OAS3;PTPRR;SLC7A2;UHRF1
Stretch	CRISPLD2-KD	Down-regulated	TRANSFAC	M05349	3.35	0.0879	SNAI3 (directAnnotation).		17	AKAP7;C16orf74;CEND1;CRABP2;CTH;DLEU2;ELF4;FABP3;GMPR;LINC01270;MIR99AHG;OAS3;POLR2J2;PTGER2;SNX7;ZDHHC7;ZFHX4-AS1
Stretch	CRISPLD2-KD	Down-regulated	TRANSFAC	M06920	3.25	0.0862	ZNF256 (directAnnotation).		12	C16orf74;ENPP1;HIF3A;IL1RL1;ITGA4;KLHL4;MIR99AHG;MYOCD;NMNAT2;VSIG10;ZDHHC7;ZNF571-AS1
Stretch	CRISPLD2-KD	Down-regulated	TRANSFAC	M05542	3.24	0.086	SNAPC4 (directAnnotation).		7	AGTR1;CTH;CXCL8;FMN1;LINC01270;PTPRR;ZNF625-ZNF20
Stretch	CRISPLD2-KD	Down-regulated	TRANSFAC	M06451	3.2	0.0854	ZNF614 (directAnnotation).		13	ADAM19;C16orf74;DHX40;ENPP1;FMN1;HIF3A;IMPA1;NLGN4Y;POLR2J2;TLR3;TMEM71;ZDHHC1;ZDHHC7
Stretch	CRISPLD2-KD	Down-regulated	TRANSFAC	M02830	3.1	0.0838	ZSCAN26 (inferredBy_Orthology).		11	AGTR1;ASPN;CENPK;G0S2;IL1RL1;ITGA1;MAPK10;NUP35;OAS3;SNX7;UHRF1
Stretch	CRISPLD2-KD	Up-regulated	TRANSFAC	M01968	5.51	0.151	FOXO1 (directAnnotation).		9	BCL2L11;FBXO32;FRAT2;NPTX1;OTUD1;PELI2;PLLP;PTCH1;SATB2
Stretch	CRISPLD2-KD	Up-regulated	TRANSFAC	M01599	4.05	0.12	FOXP3 (directAnnotation).	HSF1 (inferredBy_MotifSimilarity). FOXD2; FOXL2 (inferredBy_MotifSimilarity_n_Orthology).	14	CBLN2;CD83;CYP1B1;FBXO32;FRAT2;KLHL24;NTN1;OTUD1;PELI2;PLLP;PTCH1;RMND5A;SATB2;TMEM86A
Stretch	CRISPLD2-KD	Up-regulated	TRANSFAC	M06208	4.03	0.12	ZNF460 (directAnnotation).		22	ABCA1;ADAMTS3;AMIGO1;ARHGAP20;BCL2L11;BMF;CERS1;FAM117B;FOXQ1;KCNE4;MAFB;MEX3A;NTN1;OLFM2;PALMD;PPT2;PTCH1;RMND5A;SATB2;TGFBR3;TGIF2;TMEM86A
Stretch	CRISPLD2-KD	Up-regulated	TRANSFAC	M02270	3.94	0.118	FOXO3 (directAnnotation).		17	BCL2L11;CD83;FBXO32;FRAT1;FRAT2;KCNE4;NTN1;OTUD1;PELI2;PLLP;PPT2;PTCH1;RMND5A;SATB2;SORT1;TGIF2;TMEM86A
Stretch	CRISPLD2-KD	Up-regulated	TRANSFAC	M06079	3.88	0.117	ZNF726 (directAnnotation).		11	CBLN2;FBXO32;GIGYF1;KLHL24;MANEAL;NTN1;PCDHGB1;PODXL2;PPT2;RNF144A;SATB2
Stretch	CRISPLD2-KD	Up-regulated	TRANSFAC	M05731	3.75	0.114	ZNF660 (directAnnotation).		16	ADAMTS3;AMIGO1;BMF;BRWD3;DGAT2;GIGYF1;MANEAL;MEX3A;NPTX1;PALMD;PLLP;RGMB-AS1;TGFBR3;TGIF2;TOR2A;WEE1
Stretch	CRISPLD2-KD	Up-regulated	TRANSFAC	M01182	3.69	0.113	HINFP (directAnnotation).		9	ACVR2B;CBLN2;FOXQ1;KCNE4;NTN1;PCDHB8;PPT2;TMEM198B;WEE1
Stretch	CRISPLD2-KD	Up-regulated	TRANSFAC	M01718	3.52	0.109	NFATC1 (directAnnotation).		10	ADAMTS3;FBXO32;FRAT1;OLFM2;PELI2;PODXL2;PPT2;PTCH1;SORT1;TGIF2
Stretch	CRISPLD2-KD	Up-regulated	TRANSFAC	M05671	3.5	0.109	ZNF25 (directAnnotation).		8	DGAT2;FRAT2;HMOX1;PTCH1;RMND5A;SATB2;TGIF2;WEE1
Stretch	CRISPLD2-KD	Up-regulated	TRANSFAC	M03854	3.39	0.106	SRY (directAnnotation).		22	ABCA1;ACVR2B;CBLN2;CD83;CYP1B1;FBXO32;FRAT1;FRAT2;GIGYF1;JMY;KLHL24;MEX3A;MMP10;NTN1;OTUD1;PELI2;PLLP;RMND5A;SATB2;TGIF2;TXLNB;WEE1
Stretch	CRISPLD2-KD	Up-regulated	TRANSFAC	M03849	3.25	0.104	SOX4 (directAnnotation).		31	ABCA1;ACVR2B;ADAMTS3;ARHGAP20;BCL2L11;BMF;CALCRL;CBLN2;CD83;CYP1B1;DGAT2;FAM117B;FBXO32;FRAT2;JMY;KLHL24;MEX3A;NTN1;OLFM2;PELI2;PTCH1;RGMB-AS1;RMND5A;RNF144A;SATB2;SMO;TGFBR3;TGIF2;TOR2A;TXLNB;WEE1
Stretch	CRISPLD2-KD	Up-regulated	TRANSFAC	M03847	3.19	0.102	SOX15 (directAnnotation).		9	BMF;CERS1;MAFB;NTN1;PALMD;PELI2;TGIF2;TOR2A;WEE1
Stretch	CRISPLD2-KD	Up-regulated	TRANSFAC	M06594	3.14	0.101	ZNF668 (directAnnotation).		10	CD83;KLHL24;PLLP;PPT2;PTCH1;RMND5A;SATB2;THEM6;TMEM86A;WEE1
Stretch	CRISPLD2-KD	Up-regulated	TRANSFAC	M06021	3.09	0.1	ZNF98 (directAnnotation).		10	ARHGAP20;BRWD3;FOSB;GIGYF1;MANEAL;NTN1;PCDHB8;PPT2;RMND5A;WEE1
Stretch	CRISPLD2-KD	Up-regulated	TRANSFAC	M02015	3.07	0.0997	FOXA3 (directAnnotation).		21	ARHGAP20;BCL2L11;CBLN2;CD83;FBXO32;FOSB;FRAT2;ID4;NTN1;OLFM2;PALMD;PELI2;PLLP;PPT2;PTCH1;RMND5A;SATB2;TGIF2;TMEM86A;TOR2A;TXLNB
Stretch	CTTN-KD	Down-regulated	TRANSFAC	M07323	4.09	0.0604	IRF4 (directAnnotation).	STAT1; STAT2 (inferredBy_MotifSimilarity).	112	ANP32E;APOBEC3B;APOL6;ATAD2;BATF2;BAZ2B;BRCA1;CACNA2D3;CAST;CCDC7;CD2AP;CD55;CDK6;CEP55;CFB;CLDN14;CMPK2;CRIM1;CXCL12;CXCL5;DDX58;DDX60;DDX60L;DEPDC1;DLEU2;DMD;DTX3L;DUT;EDEM1;EDN1;EGR2;EIF4EBP2;EPSTI1;ESCO2;FAM204A;FGGY;FIGN;G2E3;GADD45B;GDPD1;GINS1;GINS2;GRAP;HECW2;HERC5;HIPK3;IFI44L;IFI6;IFIH1;IFIT1;IFIT2;IFIT3;IFIT5;IFITM1;IFITM3;IL4I1;ISG15;KLHL28;KLHL42;LEPR;LMNB1;MBOAT1;METAP1;MITF;MX1;MX2…
Stretch	CTTN-KD	Down-regulated	TRANSFAC	M01665	3.51	0.0562	IRF8 (directAnnotation).		149	AKT3;ANP32E;APOL6;ARHGDIB;ASF1B;BATF2;CAB39;CACNA1C;CALB2;CAST;CCL5;CD2AP;CDK19;CDK6;CDT1;CENPI;CEP70;CLDN14;COL27A1;CPEB4;CREB1;CRIM1;CXCL11;CXCR4;DACT1;DDHD2;DDX60;DDX60L;DEPDC1;DLEU2;DMD;DNAJB4;DTX3L;DUS1L;DUT;EGR2;EIF4EBP2;ESCO2;EXTL2;FGF2;FGGY;FICD;FIGN;FLT1;GBP1;GINS1;GOLIM4;GPR85;GRAP;GXYLT1;HELZ2;HERC3;HES1;HES6;HPSE;IFI44;IFI44L;IFI6;IFIT1;IFIT2;IFIT3;IFIT5;IFITM1;IFITM3;IGF1R;IL4I1;IQGA…
Stretch	CTTN-KD	Down-regulated	TRANSFAC	M04887	3.26	0.0545	TCF12 (directAnnotation).		46	APOL6;ARL6IP1;ARPC3;CACNA1G;CCL2;CDC25A;CENPH;CMPK2;DDX39A;DDX60;DDX60L;DUT;EIF5B;EPSTI1;ETS1;FAM174A;GRK5;HECW2;HIPK3;IFIT1;IFIT5;IFITM3;IL4I1;IQGAP1;IRF7;ISG15;MCTP1;MIF4GD;MX1;NEMP1;PHF11;PLOD2;PPM1K;PRR5L;RACGAP1;SEL1L;SELL;SELPLG;SKA3;SLBP;SLC35A1;SLC8A1;SPCS3;ST6GAL2;USP18;ZSCAN30
Stretch	CTTN-KD	Down-regulated	TRANSFAC	M00938	3.11	0.0534	E2F1 (directAnnotation).	E2F2; E2F3; E2F4; E2F5; E2F6; E2F7 (inferredBy_MotifSimilarity).	92	ADGRG6;APLN;ARHGAP11A;ARHGEF2;ARPC4;ATAD2;BRCA1;C1QTNF5;CCDC15;CDC25A;CDC6;CDK6;CENPH;CENPI;CENPU;CEP44;CMPK2;CRLF1;CSNK1G3;CTTN;CXCR4;DBT;DCAF7;DDIAS;DTD2;EIF2AK2;ELN;ESCO2;F3;FAM111B;FYTTD1;G2E3;GINS1;GINS2;GTF2A1;GTF2H2;GTF2H2B;GTF2H2C;HAS1;HES1;HIPK3;HMGB2;IFI35;IFIH1;IGF1R;INTS2;KLHL42;MAGT1;MAT2B;MBOAT1;MCFD2;MEI1;NLGN4Y;NQO1;NREP;NRP1;OAS3;ODF3B;ORC1;PALLD;PHTF2;PIM1;PLK4;PMEPA1;PRIM1;PTPR…
Stretch	CTTN-KD	Down-regulated	TRANSFAC	M00687	3.02	0.0527	NFYC (directAnnotation). NFYA (inferredBy_Orthology).		36	CDC6;CDH11;CDK19;CENPI;FAM111B;FAM204A;FAM72D;FGF7;FICD;GPR180;HDAC4;HMGB2;KIF14;LONRF1;NOTUM;PCYOX1L;PER1;RAD54L;RSAD2;SCOC;SESN3;SOX4;STAT1;TDO2;TERF1;TMBIM6;USP1;VBP1;ZNF107;ZNF141;ZNF253;ZNF273;ZNF519;ZNF680;ZNF69;ZNF85
Stretch	CTTN-KD	Up-regulated	TRANSFAC	M12697	3.35	0.0535	ZNF142 (directAnnotation).		130	ABHD5;ACSS1;ADCY1;ADGRG1;AK4;ALOXE3;AMMECR1;ANKRD29;ANKRD52;ARHGEF37;ARRDC1-AS1;ATL1;ATP6V1A;B3GALNT1;B3GALT5;C15orf61;CADPS2;CD27-AS1;CDKN1C;CELSR3;CENPV;CLDN1;CMTM4;CNKSR3;COL8A2;CYGB;DENND5B;DGAT2;DHRS13;DIRAS1;EID3;EPHB6;EVA1C;FAM149A;FDX1;FERMT1;FLVCR2;GDAP1;GFI1;GIGYF1;GNPNAT1;GPR150;GPR3;GPRASP1;GPRIN1;GREM2;GRIN2A;HACD4;HCG11;ICAM5;ID4;IGF2;IL19;IRS2;KBTBD11;KBTBD7;KCTD14;LBX2;LGALSL;LINC…
Stretch	CTTN-KD	Up-regulated	TRANSFAC	M06861	3.33	0.0534	ZNF484 (directAnnotation).		36	ADAM8;ADGRG1;AK4;ARSI;CADPS2;CD36;CTF1;EBF2;FLVCR2;FOLR3;GPAT3;GPRASP1;GPRC5A;GPRC5B;ICAM5;ID4;LINC00265;LINC01483;MIR155HG;OSBP2;PRDM8;PSD;PSD4;RNF39;SBSN;SHANK1;SHOX2;SLC6A15;SNTB1;SOX13;SPRN;STARD8;STMN3;TMEM64;TTC39C;ZDHHC23
Stretch	CTTN-KD	Up-regulated	TRANSFAC	M02108	3.31	0.0532	NKX2-5 (directAnnotation).		24	AFF3;COL19A1;CRABP2;DHRS9;ELFN1;EVA1C;FST;GPX7;MAP6D1;MFSD6;MIR155HG;NTNG1;ORAI3;OSBP2;PNPLA3;PSD;SH3YL1;SLC9A7;SYNGR1;TDRP;TMEM144;TNFRSF10C;TRO;WNT3
Stretch	CTTN-KD	Up-regulated	TRANSFAC	M00141	3.21	0.0525	IKZF1 (directAnnotation).		94	ADAM8;ADAMTS3;ADCY1;ADGRG1;ANKRD29;APOLD1;ASH1L-AS1;B3GALNT1;B3GALT5;B3GNT9;BEX1;BHLHE41;C1orf56;CCDC71L;CD27-AS1;CD36;CELSR3;CMTM4;DCLK1;DENND5B;DGAT2;DHRS9;DIRAS1;EBF2;ECHDC3;EHF;EPHA4;FGFBP3;FLVCR2;FST;GAREM1;GDAP1;GDF5;GFI1;GIGYF1;GMDS;GPRC5A;HACD4;HMOX1;ICAM5;IGF2;IL19;IL1RL1;KBTBD11;KCTD12;KCTD14;KIAA0040;LCE2A;LIFR;LINC00265;LINC01003;MAGED4;MCM3AP-AS1;MIR193BHG;N4BP2L1;N4BP3;NBEA;NEFL;NGE…
Stretch	CTTN-KD	Up-regulated	TRANSFAC	M06868	3.16	0.0522	ZNF611 (directAnnotation).		26	ABCC9;ABHD5;AMMECR1;APOLD1;C1orf56;CD27-AS1;CIRBP;DHRS13;DIRAS1;GDF5;GRIN2A;KIAA0408;MAGI2;MARVELD1;POM121C;PRR16;RASSF5;RELL2;SMIM15;SSTR1;STMN3;TMEM182;TRIM36;TTC39C;USP6NL;ZSWIM5
Stretch	DSTN-KD	Down-regulated	TRANSFAC	M04905	5.28	0.0702	E2F4 (directAnnotation).		177	ABHD16B;ADCY4;AGPAT4;AIFM2;ANKRD46;ANLN;APBB1;APH1A;APLN;APOL1;APOL2;AREG;ARHGAP11A;ARHGEF39;AURKB;B3GALNT2;B3GNT2;BATF2;BCL7A;BDKRB1;BDNF;BUB1;BUB1B;CBX1;CCL2;CCNB2;CDC20;CDC25C;CDC37L1;CDC45;CDCA4;CDCA5;CDCA8;CDK1;CDKN2C;CDKN2D;CENPA;CENPE;CENPM;CENPU;CEP55;CKAP2L;CLDN12;CMAHP;CNTNAP3P2;COL8A1;CPEB4;CSNK2A1;CXCL2;CXorf38;DACT1;DDAH1;DEPDC1B;DIO2;DLGAP5;DNA2;DOK3;DSCC1;DUSP16;DUT;DYRK3;E2F8;EDNR…
Stretch	DSTN-KD	Down-regulated	TRANSFAC	M07323	5.16	0.0693	IRF4 (directAnnotation).	STAT1; STAT2 (inferredBy_MotifSimilarity).	193	ABHD16A;ADAMTS18;AGPAT4;ANLN;APLP2;APOBEC3B;APOL1;APOL2;APOL6;ARHGAP19;ATP10A;ATRAID;BATF2;BDKRB1;BDNF;BISPR;BRSK1;BTN2A2;BUB1;C1orf54;C1RL;CACNA2D3;CASP1;CCL5;CCNB1;CCNE2;CD274;CDKN2C;CEMIP;CEP55;CFB;CHN1;CMPK2;COL8A1;CSGALNACT1;CSNK1A1;CSNK2A1;CXCL10;CXCL11;CXCL3;CXCR4;DDX58;DDX60;DHX58;DIO2;DLEU2;DNAJC9;DPYD;DTX3L;DUT;EDN1;EDNRB;EGR2;EHF;EIF2AK2;EML2;EPSTI1;ESCO2;ESPL1;ETV4;F3;FAIM2;FAM111A;FA…
Stretch	DSTN-KD	Down-regulated	TRANSFAC	M04855	3.91	0.0597	IRF4 (directAnnotation).		75	ABHD16B;ADRA1D;APBB1;APOL6;ATP10A;AURKB;BATF2;BCL7A;BDNF;BIRC3;BUB1B;C1orf54;CDC37L1;CDKN2D;CEMIP;CEND1;CHN1;CPEB1;CXCR4;DACT1;DSCC1;DTX3L;DUSP16;EDNRB;EIF1AY;EREG;ESPL1;FAM91A1;GABRA2;GJA1;GXYLT1;HAS1;IFIT5;IFITM1;IL15;IRF7;IRF9;KDM7A;KIF11;KIF14;KIF2C;KIF4A;LMO4;LMOD1;MMS22L;MTMR11;NDRG4;NOL11;NR4A1;NTN1;OAS1;ODF3B;PARP9;PHF5A;PLCXD2;PLEKHA3;POU2F1;PRDM1;PSMC3IP;RAB12;RAD51B;RCSD1;RDX;SCOC;SLC2…
Stretch	DSTN-KD	Down-regulated	TRANSFAC	M04860	3.85	0.0592	RXRA (directAnnotation).		148	AGPAT4;APOBEC3B;APOL2;APOL6;ATP10A;B3GALNT2;BDKRB1;BDNF;BIRC3;BTG3;BTN2A2;BUB1;C1R;C1RL;CASP1;CASP7;CCL2;CCL5;CCL7;CCNB2;CD274;CDC25C;CDK1;CDKN2C;CHN1;CLCF1;CLDND1;CMPK2;COL8A1;CPEB4;CSNK1A1;CSNK2A1;CXCR4;DDX58;DDX60;DHX58;DIO2;DKK2;DLEU2;DLGAP1;DPYD;DTX3L;EDN1;EHF;EIF1AY;EPSTI1;ESPL1;ETV4;FAM111A;FAM72A;FAM72B;FBXO5;GINS1;GJD3;GNE;GPR176;HAPLN3;HELZ2;HERC5;HMMR;HSD11B1;IFI44L;IFIH1;IFIT1;IFIT2;I…
Stretch	DSTN-KD	Down-regulated	TRANSFAC	M12586	3.8	0.0588	MYBL2 (directAnnotation).		180	ACTG2;ADCY4;AGPAT4;AIFM2;ANKRD46;ANLN;APBB1;APH1A;APLN;APLP2;AREG;ARHGAP11A;ARHGEF39;AURKB;B3GALNT2;B3GNT2;BCL7A;BMP2;BUB1B;C1R;CBX1;CCL2;CCL7;CCNB2;CDC20;CDC25C;CDC37L1;CDC45;CDCA4;CDCA8;CDK1;CDKN2C;CDKN2D;CDKN3;CENPA;CENPE;CENPF;CENPM;CENPU;CEP152;CEP55;CKAP2L;CKS1B;CMAHP;CNTNAP3P2;COL8A1;CPEB4;CSF3;CSNK2A1;CXCL2;CXorf38;DACT1;DCLK3;DDAH1;DDX11;DEPDC1B;DIO2;DLGAP5;DNA2;DNAJC9;DSCC1;DUSP16;DUT;D…
Stretch	DSTN-KD	Down-regulated	TRANSFAC	M03793	3.55	0.0569	IRF7 (directAnnotation).		122	ADM;APLP2;APOBEC3B;APOL1;APOL2;APOL6;ATP10A;ATRAID;B3GALNT2;BDNF;C1orf54;CCL2;CCL5;CCNE2;CD274;CDK1;CENPM;CFB;CLDND1;CMPK2;DDX58;DDX60;DIAPH3;DIO2;DLEU2;DLGAP1;DPYD;DTX3L;DYRK3;EDN1;EHF;EIF2AK2;ESCO2;ETV4;F3;FAM72A;FBXO5;GINS1;GJD3;GPD2;GPR176;GRPEL1;HELZ2;HERC5;HILPDA;IFI44L;IFIH1;IFIT1;IFIT2;IFIT3;IFIT5;IFITM1;IFITM3;IGFBP6;IL11;IL15;IL18BP;IL18R1;IRF7;ISG15;KCNAB1;LGALS9;LIF;LMNB1;MAP3K8;MATN3…
Stretch	DSTN-KD	Down-regulated	TRANSFAC	M03875	3.25	0.0547	IRF5 (directAnnotation).		141	ADAMTS18;ADCY4;AGPAT4;AIFM2;APBB1;APOBEC3B;APOL1;APOL2;ATP10A;ATRAID;B3GNT2;BDKRB1;BTG3;BUB1;CASP1;CCL2;CD274;CDK1;CDKN2C;CDKN2D;CEMIP;CENPA;CENPE;CENPI;CEP55;CFB;CHN1;CMAHP;CMPK2;CPEB4;CSGALNACT1;CSNK1A1;CXCL10;CXCR4;DDX58;DDX60;DIO2;DLEU2;DLGAP1;DNA2;DPYD;DTX3L;DUT;DYRK3;EHF;EIF2AK2;EPSTI1;EREG;ETV4;F3;FAM111B;FAM72A;FBXO5;FGD4;GINS1;GNE;GREM1;HERC5;HLA-F;HMMR;HSD11B1;HTR1B;IFI44L;IFIH1;IFIT1;I…
Stretch	DSTN-KD	Down-regulated	TRANSFAC	M03862	3.18	0.0541	YBX1 (directAnnotation).	NFYC; PBX3 (inferredBy_MotifSimilarity).	170	ABHD16A;ADAM9;AMIGO2;ANKRD46;APBB1;APOL3;APOL6;ARHGAP19;ARRDC4;ASPM;AURKA;AURKB;BTG3;BTN2A2;BUB1;CAPZB;CCNB1;CCNB2;CDC20;CDC25C;CDC45;CDCA2;CDCA4;CDCA8;CDK1;CDKN2D;CDKN3;CENPA;CENPF;CENPI;CENPK;CENPM;CENPU;CEP152;CEP55;CHN1;CKAP2L;CKS1B;CLSTN3;CMAHP;CXCL8;DACT1;DCBLD2;DCLK3;DIAPH3;DIO2;DLGAP1;DLGAP5;DOK3;DUSP16;E2F8;EGR2;EHF;EML2;ERCC6L;ESCO2;ESPL1;ETV4;F3;FAM111B;FAM174A;FAM72A;FAM72B;FAM72C;FAM…
Stretch	DSTN-KD	Down-regulated	TRANSFAC	M05582	3.56	0.057	ZNF426 (inferredBy_Orthology).		76	APEH;ARPP19;ATP10A;B3GALNT2;BDNF;BTG3;BUB1;CBFB;CBX1;CCL2;CDC25C;CDCA5;CDKN2C;CENPM;CLSTN3;CMPK2;CPEB1;CPEB4;CSNK1A1;CXorf38;CYP26B1;DDX58;DIAPH3;DKK2;DLGAP1;EBF3;EDEM3;EDNRB;ELMOD2;FAM72A;FAM72B;FAM72C;FAM72D;FBXO5;FGF2;GALNT16;GPC2;HERC5;HMGN2;KIF14;LIF;MAD2L1;MAP3K8;MTX2;MX1;NEK2;NR3C1;NUAK1;NUDT3;NUP35;PBK;PDHX;PELI2;PHF11;PKD1P1;PNPT1;PRPSAP1;PTBP3;R3HCC1;RACGAP1;RAD51AP1;RDH5;RPL13P5;SDC4;S…
Stretch	DSTN-KD	Up-regulated	TRANSFAC	M03539	3.7	0.0697	CTNNB1 (directAnnotation).		51	APC2;ARHGEF3;B3GALT5;C10orf90;CMTM3;CXXC5;DENND5B;DGKG;FAM222A;FAM83H;FGF14;FIBCD1;FLVCR2;FZD4;GREB1;JDP2;KCNS3;KDR;LAYN;LRRC8B;MAP3K1;MEX3B;MTSS1;MYRIP;NALCN;NEDD4;NEDD4L;NKX6-1;PARD6G;PDCD4;PDCD4-AS1;PLXDC1;RAB6B;RAD21L1;RALGPS2;RBPMS2;SH3RF2;SHISA3;SIX2;SLC43A2;SYNM;TBC1D8;THBD;VPS4B;VSTM2L;ZFHX3;ZFYVE28;ZNF185;ZNF281;ZNF702P;ZNF813
Stretch	DSTN-KD	Up-regulated	TRANSFAC	M00672	3.34	0.0663	TEF (directAnnotation).		55	AGMAT;ANKEF1;APAF1;APC2;ARMCX4;B3GALT5;BEX1;BOC;C12orf56;CCDC110;CCDC149;CCDC68;CCND2;CDC42SE2;CHD7;CYP27C1;CYS1;DENND5B;EDEM1;FAM149A;HSPA6;ITGA1;JDP2;KBTBD11;KCNS3;LAYN;MEST;MTSS1;NAA50;NALCN;NEDD4L;NPTXR;OIP5-AS1;PARD6G;PSD4;RP2;SDC1;SEMA6B;SESN1;SIX2;SLC23A2;SOX8;SYNM;TAF4B;TBC1D8;TGFBR3;TMEM86A;TRIM7;VSTM2L;ZFHX3;ZNF100;ZNF138;ZNF367;ZNF681;ZNF883
Stretch	DSTN-KD	Up-regulated	TRANSFAC	M02905	3.26	0.0655	SOX18 (inferredBy_Orthology).		128	ABHD5;AGMAT;ANK1;ANK2;ANKRD18B;APC2;ARHGAP44;ASIC1;B3GALT5;C12orf56;C2orf16;C2orf88;CACHD1;CCDC110;CCDC149;CCDC170;CCDC68;CCND2;CDC14B;CDC42SE2;CDKN2B;CELF2;CHD7;COL11A1;CREBRF;CXXC5;CYP27A1;CYS1;DENND1B;DENND5B;EOGT;FABP4;FAM131B;FAM131C;FAM149A;FGF14;FLVCR2;FNDC4;FOLR3;FZD4;GHR;GNPNAT1;GREB1L;GYPC;HIVEP3;HSPA6;IL1RAP;IL36B;JAG1;JDP2;KBTBD11;KCNS3;KIF21B;KIF3A;KLF2;KLF4;KY;LIFR;LRRC4;MDFI;MEST;M…
Stretch	FHL1-KD	Down-regulated	TRANSFAC	M00430	5.24	0.073	E2F1 (directAnnotation).		221	ACD;ANP32B;AP1G2;ARHGAP19;ASF1B;ASH2L;ASPM;ATAD2;ATAD5;B4GALNT1;BLM;BORA;BRCA1;BRIP1;BSDC1;BTBD2;BUB1;BUB1B;C18orf54;C1orf112;CACNB3;CAV1;CBFB;CBX2;CCDC18;CCNB1;CCNF;CD274;CDC25C;CDC45;CDC6;CDCA7;CDCA7L;CDCA8;CDH24;CDK1;CDKN2C;CDT1;CENPA;CENPH;CENPM;CENPU;CHEK1;CHMP1B2P;CHST6;CHSY1;CISD2;CIT;CKS1B;CLSPN;COMMD10;CTNNBIP1;CXCL1;DCAKD;DDIAS;DHRS11;DICER1;DLEU2;DNAJB1;DNAJC9;DONSON;DSN1;DTYMK;E2F1;E2…
Stretch	FHL1-KD	Down-regulated	TRANSFAC	M03862	4.43	0.0665	YBX1 (directAnnotation).	NFYC; PBX3 (inferredBy_MotifSimilarity).	134	ABAT;ALAD;ALDH6A1;ARHGAP19;ASF1B;ASPM;ATG9A;AURKA;BLM;BTBD2;BUB1;CACNB1;CCDC89;CCNB2;CCND2;CCNF;CDC25C;CDC6;CDCA2;CDH18;CDK1;CDKN3;CDV3;CENPA;CENPI;CENPM;CHSY1;CIT;CKAP2;CKAP2L;CKS1B;CKS2;CLSPN;CTNNBIP1;DCAKD;DDIAS;DEK;DIRAS1;DLGAP5;DNAJB1;DNAJC3;E2F1;E2F8;ERG;ESCO2;ESPL1;EZH2;FAAP24;FABP5;FAM111B;FAM72A;FAM72B;FAM72C;FAM72D;FAM83D;FANCM;FICD;FYN;GINS2;GMNN;HJURP;HMGB2;HMMR;HNRNPA1;HNRNPK;HSPA1B;…
Stretch	FHL1-KD	Down-regulated	TRANSFAC	M00938	4.4	0.0662	E2F1 (directAnnotation).	E2F2; E2F3; E2F4; E2F5; E2F6; E2F7 (inferredBy_MotifSimilarity).	214	ABAT;ABR;ADAP1;ALDH6A1;ANLN;APLN;ARHGAP11A;ARHGAP19;ASF1B;ATAD2;ATAD5;ATP1B3;ATP6V1D;AXIN2;B3GNT5;BBIP1;BRCA1;BTBD2;C17orf49;C1QTNF2;C5;CACNB3;CAMK4;CAV1;CBLN2;CBX2;CCNB1;CCNB2;CCND2;CCNF;CD274;CD34;CDC25C;CDC6;CDC7;CDCA2;CDCA7;CDCA7L;CDH4;CDK1;CDT1;CDV3;CENPH;CENPI;CENPM;CENPU;CFL2;CHEK1;CHSY1;CKS1B;COMMD10;COMP;CRACR2A;CTNNBIP1;DCAKD;DDIAS;DEK;DIAPH3;DNAJC3;DNAJC9;E2F1;E2F8;EPHB6;EPS8;ERCC6L;ER…
Stretch	FHL1-KD	Down-regulated	TRANSFAC	M04905	4.38	0.0661	E2F4 (directAnnotation).		195	ADAP1;AKAP7;ANLN;AP1G2;APLN;ARHGAP11A;ARHGEF39;ASF1B;ASH2L;ATAD2;ATAD5;AURKB;B4GALNT1;BCL2;BIRC5;BORA;BRCA2;BRIP1;BUB1;BUB1B;C12orf75;C18orf54;C1orf112;CAV1;CBLN2;CCDC18;CCIN;CCNB2;CCNF;CDC20;CDC25C;CDC45;CDCA5;CDCA7;CDCA8;CDK1;CDKN2C;CDT1;CENPA;CENPE;CENPM;CENPU;CEP55;CEP72;CFL2;CHST11;CIT;CKAP2;CKAP2L;CKS2;CORO1A;CRIP1;DDIAS;DEK;DEPDC1;DEPDC1B;DHFR;DICER1;DLGAP5;DNA2;DTYMK;E2F8;EMP2;EPB41L2;EPB…
Stretch	FHL1-KD	Down-regulated	TRANSFAC	M03805	4.33	0.0657	YBX1 (directAnnotation).		216	ABAT;ADAP1;ALDH6A1;ANGPT2;ANLN;AP1G2;ARHGAP19;ASF1B;ASPM;ATAD2;ATG9A;AURKA;AURKB;BAALC;BCL6B;BLM;BRCA1;BTBD2;BUB1;C12orf75;C19orf12;CACNB1;CACNB3;CALHM2;CAMK4;CBX2;CCDC85A;CCDC89;CCNB1;CCNB2;CCNF;CDC25C;CDC45;CDC6;CDCA2;CDCA3;CDCA8;CDH18;CDH4;CDK1;CDKN3;CENPA;CENPF;CENPI;CENPM;CHSY1;CIT;CKAP2;CKAP2L;CKS1B;CKS2;CLSPN;COL10A1;CTNNBIP1;DCAKD;DDIAS;DEK;DEPDC1B;DIAPH3;DICER1;DLGAP5;DNAJB1;E2F8;ECSCR;E…
Stretch	FHL1-KD	Down-regulated	TRANSFAC	M00687	4.31	0.0655	NFYC (directAnnotation). NFYA (inferredBy_Orthology).		117	ABAT;ALDH6A1;ASF1B;ASPM;ATAD2;ATP2A2;BTBD2;C18orf54;CCDC89;CCNB1;CCNB2;CCNF;CD34;CDC6;CDCA2;CDCA3;CDCA8;CDH18;CDK1;CDKN3;CDV3;CENPI;CENPK;CENPM;CEP170P1;CHSY1;CKAP2;CKAP2L;CKS1B;CKS2;CTH;DDIAS;DIRAS1;DNAJC3;DPF1;FAM111B;FAM161A;FAM72A;FAM72B;FAM72C;FAM72D;FAM83D;FANCB;FANCM;FGF1;FICD;FRYL;GMNN;HAUS5;HERPUD1;HMGB2;IFI27L1;IQCB1;KIF14;KIF18A;KIF18B;KIF20B;KIF24;L3MBTL2;LCMT1;LRRC45;MANF;MAP3K3;MCM1…
Stretch	FHL1-KD	Down-regulated	TRANSFAC	M04817	3.62	0.06	ZBTB33 (directAnnotation).		201	ABR;ADAM10;ANXA5;ARHGAP19;ASH2L;ATAD2;ATAD5;ATP1B3;B3GNT5;BCL2;BIRC5;BLM;BRCA1;BRCA2;BRIP1;BTBD2;C12orf75;C18orf54;C5;C5orf34;CACNB3;CBR3;CBWD6;CCNA2;CD274;CDC7;CDCA7L;CDK1;CDKN2C;CDKN3;CDT1;CENPE;CENPH;CENPI;CEP55;CFL2;CHAF1B;CHST11;CHSY1;CIT;COMMD10;CRACR2A;CTTNBP2NL;CXCL1;DEK;DEPDC1B;DIAPH3;DICER1;DNA2;DNAJC9;DPF1;E2F1;E2F8;ECSCR;EHHADH;EPB41L2;ESCO2;ESPL1;EXOC5;EZH2;FAM111A;FANCB;FANCD2;FANCE…
Stretch	FHL1-KD	Down-regulated	TRANSFAC	M02089	3.53	0.0593	E2F3 (directAnnotation).		242	ABAT;ACER3;ADAM10;AGBL5;ANLN;ARHGAP19;ARPC4-TTLL3;ASF1B;ATAD2;ATAD5;ATP1B3;B3GNT5;B4GALNT1;BCL2;BIRC5;BLM;BRCA1;BRIP1;BSDC1;BTBD2;C12orf75;C19orf12;C5orf34;CACNB3;CAMK4;CAV1;CBR3;CBWD6;CCNA2;CD274;CDC45;CDC7;CDCA7;CDK1;CDKN2C;CDKN3;CDT1;CENPE;CENPF;CENPH;CENPI;CENPM;CEP55;CFL2;CHAF1B;CHEK1;CHIC1;CHST11;CIT;CKS1B;CLSPN;CNKSR2;COMMD10;CRACR2A;CTTNBP2NL;DCAKD;DDX11;DEK;DEPDC1B;DHFR;DHRS13;DICER1;DLG…
Stretch	FHL1-KD	Down-regulated	TRANSFAC	M02090	3.4	0.0583	E2F4 (directAnnotation).		197	ABR;ACD;ADAM10;AGBL5;AK5;AKAP7;ALAD;ALDH6A1;ANXA5;ARHGAP11A;ARHGAP19;ASH2L;ATAD2;ATAD5;ATG16L1;ATP2B4;ATP6V1D;B3GNT5;B4GALNT1;BARD1;BCL2;BLM;BRCA1;BTBD2;C1orf21;C1QTNF2;C5;CACNB3;CAV1;CBFB;CCNA2;CCNE2;CCNF;CDC7;CDCA5;CDCA7;CDCA7L;CDH18;CDH4;CDK1;CDT1;CENPA;CENPF;CENPH;CENPM;CENPU;CEP55;CHEK1;CIT;CLSPN;CNKSR2;COMP;DCAKD;DDIAS;DDX11;DEK;DIAPH3;DLGAP5;DNAJC9;DSN1;DTYMK;E2F1;ELF4;EPB41L2;EPHB6;EPS8;E…
Stretch	FHL1-KD	Down-regulated	TRANSFAC	M04866	3.28	0.0573	HDAC2 (directAnnotation).		225	ABR;ACOT13;ADAM10;ADRA1D;AK5;AP1G2;ASF1B;ASH2L;ATAD2;ATAD5;ATP2A2;ATP6V1D;AURKA;AURKB;B3GNT5;BCL2;BRCA1;BTBD2;BUB1;BUB1B;C18orf54;C19orf12;C1orf21;CAV1;CBFB;CBWD6;CBX2;CCDC8;CCDC85A;CCNA2;CCNB1;CCNB2;CCNF;CDC25C;CDC6;CDC7;CDH18;CDK1;CDT1;CDV3;CENPF;CENPI;CENPK;CENPU;CEP55;CFL2;CKS2;CNKSR2;CRACR2A;CTTNBP2NL;DDX11;DEK;DEPDC1B;DHRS13;DICER1;DLEU2;DNA2;DNAJB1;DNAJC9;DSN1;DTL;ENTPD5;EPB41L2;EPHB6;ERCC…
Stretch	FHL1-KD	Down-regulated	TRANSFAC	M00803	3.14	0.0561	TFDP1 (directAnnotation).		234	ACER3;ADAM10;ANLN;ARHGAP19;ARHGEF39;ASF1B;ASH2L;ASPM;ATAD2;ATAD5;ATP1B3;ATP2A2;ATP6V1D;B3GNT5;B4GALNT1;BCL2;BIRC5;BLM;BLOC1S5;BRCA2;BRIP1;BSDC1;BTBD2;C19orf12;C5orf34;CAV1;CBLN2;CBR3;CBWD6;CCDC113;CCNA2;CD274;CDC25C;CDC45;CDC7;CDCA7;CDCA7L;CDK1;CDKN2C;CDT1;CENPE;CENPF;CENPH;CENPI;CENPM;CEP55;CFL2;CHAF1B;CHEK1;CHIC1;CHST11;CHST6;CHSY1;CIT;CNKSR2;COMMD10;CRACR2A;CTTNBP2NL;DCAKD;DEK;DEPDC1;DEPDC1B;D…
Stretch	FHL1-KD	Down-regulated	TRANSFAC	M00209	3.11	0.0559	NFYC (directAnnotation).	FOXI1 (inferredBy_MotifSimilarity).	132	ALDH6A1;ARHGAP11A;ARHGAP19;ASF1B;ASPM;ATAD2;ATG9A;AURKA;B4GALNT1;BLM;BORA;BTBD2;BUB1;CACNB1;CCDC89;CCNB2;CCNF;CDC25C;CDC6;CDCA2;CDCA7;CDCA8;CDH18;CDK1;CDKN3;CENPA;CENPF;CENPI;CENPM;CHSY1;CIT;CKAP2;CKAP2L;CKS2;CLSPN;CTH;CTNNBIP1;DEK;DICER1;DIRAS1;DNAJB1;DNAJC3;E2F8;EPB41L3;ESPL1;FAAP24;FABP5;FAM111B;FAM161A;FAM72A;FAM72B;FAM72C;FAM72D;FANCM;FHL1;FICD;FRYL;GINS4;HJURP;HMGB2;HNRNPA1;HSPA1B;IFI27L1;I…
Stretch	FHL1-KD	Down-regulated	TRANSFAC	M04877	3.08	0.0557	GTF3C2 (directAnnotation).		64	ABR;ADAM10;AP1G2;ARHGEF39;BIRC5;BORA;BTBD2;BUB1;CCDC18;CCNF;CDCA5;CDH24;CENPA;CEP55;CHMP1B2P;DDIAS;DEPDC1B;DIRAS1;DTYMK;E2F8;EPB41L3;ERCC6L;EZH2;FAAP24;FAM72A;FAM72B;FAM72C;FAM72D;FIGNL1;FZR1;GABBR2;GNAS;HMGB2;IQGAP3;KIF4A;MAP3K3;MCM6;MKI67;MLLT1;MYBL1;MYRIP;NCAPG2;NDC80;NT5E;OAT;PLAT;PRC1;PRRX1;PSMC3IP;PSRC1;RASSF7;RPS6KA5;SCARA3;SKA3;SLCO4A1;SUV39H1;TACC3;TICAM2;TMEM80;TRIB3;TRIP13;ZFAND3;ZGRF1…
Stretch	FHL1-KD	Down-regulated	TRANSFAC	M12586	3.01	0.0551	MYBL2 (directAnnotation).		227	ADAP1;ANLN;AP1G2;APLN;ARHGAP11A;ARHGEF39;ASF1B;ASH2L;ATAD2;ATAD5;ATP1B3;AURKB;B4GALNT1;BCL2;BIRC5;BORA;BRCA2;BRIP1;BUB1B;C12orf75;C18orf54;C1orf112;C5orf34;CA5B;CBLN2;CCDC8;CCIN;CCNB2;CCND2;CCNF;CDC20;CDC25C;CDC45;CDCA7;CDCA8;CDH24;CDK1;CDKN2C;CDKN3;CDT1;CDV3;CENPA;CENPE;CENPF;CENPM;CENPU;CEP55;CEP72;CFL2;CHST11;CIT;CKAP2;CKAP2L;CKS1B;CKS2;CORO1A;CRIP1;DBF4B;DDIAS;DDX11;DEK;DEPDC1;DEPDC1B;DHFR;DI…
Stretch	FHL1-KD	Down-regulated	TRANSFAC	M00803	3.14	0.0561	E2F1		234	ACER3;ADAM10;ANLN;ARHGAP19;ARHGEF39;ASF1B;ASH2L;ASPM;ATAD2;ATAD5;ATP1B3;ATP2A2;ATP6V1D;B3GNT5;B4GALNT1;BCL2;BIRC5;BLM;BLOC1S5;BRCA2;BRIP1;BSDC1;BTBD2;C19orf12;C5orf34;CAV1;CBLN2;CBR3;CBWD6;CCDC113;CCNA2;CD274;CDC25C;CDC45;CDC7;CDCA7;CDCA7L;CDK1;CDKN2C;CDT1;CENPE;CENPF;CENPH;CENPI;CENPM;CEP55;CFL2;CHAF1B;CHEK1;CHIC1;CHST11;CHST6;CHSY1;CIT;CNKSR2;COMMD10;CRACR2A;CTTNBP2NL;DCAKD;DEK;DEPDC1;DEPDC1B;D…
Stretch	FHL1-KD	Down-regulated	TRANSFAC	M00803	3.14	0.0561	E2F3		234	ACER3;ADAM10;ANLN;ARHGAP19;ARHGEF39;ASF1B;ASH2L;ASPM;ATAD2;ATAD5;ATP1B3;ATP2A2;ATP6V1D;B3GNT5;B4GALNT1;BCL2;BIRC5;BLM;BLOC1S5;BRCA2;BRIP1;BSDC1;BTBD2;C19orf12;C5orf34;CAV1;CBLN2;CBR3;CBWD6;CCDC113;CCNA2;CD274;CDC25C;CDC45;CDC7;CDCA7;CDCA7L;CDK1;CDKN2C;CDT1;CENPE;CENPF;CENPH;CENPI;CENPM;CEP55;CFL2;CHAF1B;CHEK1;CHIC1;CHST11;CHST6;CHSY1;CIT;CNKSR2;COMMD10;CRACR2A;CTTNBP2NL;DCAKD;DEK;DEPDC1;DEPDC1B;D…
Stretch	FHL1-KD	Down-regulated	TRANSFAC	M00803	3.14	0.0561	E2F4		234	ACER3;ADAM10;ANLN;ARHGAP19;ARHGEF39;ASF1B;ASH2L;ASPM;ATAD2;ATAD5;ATP1B3;ATP2A2;ATP6V1D;B3GNT5;B4GALNT1;BCL2;BIRC5;BLM;BLOC1S5;BRCA2;BRIP1;BSDC1;BTBD2;C19orf12;C5orf34;CAV1;CBLN2;CBR3;CBWD6;CCDC113;CCNA2;CD274;CDC25C;CDC45;CDC7;CDCA7;CDCA7L;CDK1;CDKN2C;CDT1;CENPE;CENPF;CENPH;CENPI;CENPM;CEP55;CFL2;CHAF1B;CHEK1;CHIC1;CHST11;CHST6;CHSY1;CIT;CNKSR2;COMMD10;CRACR2A;CTTNBP2NL;DCAKD;DEK;DEPDC1;DEPDC1B;D…
Stretch	FHL1-KD	Down-regulated	TRANSFAC	M00209	3.11	0.0559	NFYA	FOXI1 (inferredBy_MotifSimilarity).	132	ALDH6A1;ARHGAP11A;ARHGAP19;ASF1B;ASPM;ATAD2;ATG9A;AURKA;B4GALNT1;BLM;BORA;BTBD2;BUB1;CACNB1;CCDC89;CCNB2;CCNF;CDC25C;CDC6;CDCA2;CDCA7;CDCA8;CDH18;CDK1;CDKN3;CENPA;CENPF;CENPI;CENPM;CHSY1;CIT;CKAP2;CKAP2L;CKS2;CLSPN;CTH;CTNNBIP1;DEK;DICER1;DIRAS1;DNAJB1;DNAJC3;E2F8;EPB41L3;ESPL1;FAAP24;FABP5;FAM111B;FAM161A;FAM72A;FAM72B;FAM72C;FAM72D;FANCM;FHL1;FICD;FRYL;GINS4;HJURP;HMGB2;HNRNPA1;HSPA1B;IFI27L1;I…
Stretch	FHL1-KD	Down-regulated	TRANSFAC	M00209	3.11	0.0559	NFYB	FOXI1 (inferredBy_MotifSimilarity).	132	ALDH6A1;ARHGAP11A;ARHGAP19;ASF1B;ASPM;ATAD2;ATG9A;AURKA;B4GALNT1;BLM;BORA;BTBD2;BUB1;CACNB1;CCDC89;CCNB2;CCNF;CDC25C;CDC6;CDCA2;CDCA7;CDCA8;CDH18;CDK1;CDKN3;CENPA;CENPF;CENPI;CENPM;CHSY1;CIT;CKAP2;CKAP2L;CKS2;CLSPN;CTH;CTNNBIP1;DEK;DICER1;DIRAS1;DNAJB1;DNAJC3;E2F8;EPB41L3;ESPL1;FAAP24;FABP5;FAM111B;FAM161A;FAM72A;FAM72B;FAM72C;FAM72D;FANCM;FHL1;FICD;FRYL;GINS4;HJURP;HMGB2;HNRNPA1;HSPA1B;IFI27L1;I…
Stretch	FHL1-KD	Up-regulated	TRANSFAC	M01151	3.28	0.0621	DMRTC2 (directAnnotation).		34	ACER2;ARL4A;ATF3;CDKN1A;CHD7;CLCN4;CLDN1;CYP1B1;DDX3Y;DTNA;F3;FAM13C;GAPLINC;HAS3;HERC5;IL1RAP;INSIG1;KBTBD11;LATS2;LIFR;LINC00968;LINC01089;MDM2;NEAT1;NREP;PTCHD4;RSAD2;SEMA6D;SNURF;SOCS3;TFEC;THBD;TNFSF9;ZCCHC3
Stretch	GEM-KD	Down-regulated	TRANSFAC	M07323	7.67	0.104	IRF4 (directAnnotation).	STAT1; STAT2 (inferredBy_MotifSimilarity).	107	APOBEC3B;APOBEC3G;APOL1;APOL2;APOL6;ARL1;ATG10;ATP10A;BATF2;BISPR;BSCL2;BTN3A3;CAMKK2;CBX5;CFB;CHSY1;CLEC2B;CMPK2;COL5A2;CXCL10;CYB5R3;DDX58;DDX60;DDX60L;DHRS9;DHX58;DTX3L;EBF1;EGR2;EIF2AK2;EMCN;EPGN;EPSTI1;FGF5;FLT3LG;GBP4;GEM;GPR137B;HERC5;HES4;HLA-B;HLA-F;HOXD8;HSD11B1;IFI44;IFI44L;IFI6;IFIH1;IFIT1;IFIT2;IFIT3;IFIT5;IFITM1;IFITM3;IRF7;ISG15;LEPROTL1;LGALS3BP;LNP1;LRRC17;LTBP1;MBOAT1;MIR155HG;M…
Stretch	GEM-KD	Down-regulated	TRANSFAC	M03793	7.49	0.103	IRF7 (directAnnotation).		112	ANKRD9;APOBEC3B;APOBEC3G;APOL1;APOL2;APOL6;ATP10A;BIRC3;BSCL2;BTN3A3;CBX5;CCL5;CD46;CFB;CHSY1;CLEC2B;CMPK2;CNOT6;COL5A2;CPEB4;CXCL10;DDX58;DDX60;DDX60L;DHRS9;DHX58;DNAJC19;DTX3L;E2F2;EBF1;EIF2AK2;EPSTI1;FGF5;FLT3LG;GBP4;GEM;GPR137B;HELZ2;HERC5;HLA-B;HLA-F;HOXC8;HOXD8;HPCAL1;IFI35;IFI44L;IFIH1;IFIT1;IFIT2;IFIT3;IFIT5;IFITM1;IFITM3;IL6ST;IRF7;IRF9;ISG15;KY;LGALS9;LNP1;LTBP1;MBOAT1;MIR155HG;MRAP2;MT…
Stretch	GEM-KD	Down-regulated	TRANSFAC	M04860	5.34	0.0813	RXRA (directAnnotation).		99	APOBEC3B;APOBEC3G;APOL1;APOL2;APOL6;ARHGAP10;ATG10;ATP10A;BIRC3;C1R;CABLES2;CAMKK2;CCL5;CFB;CHSY1;CLEC2B;CMPK2;CNOT6;CPEB4;DDX58;DDX60;DDX60L;DHRS9;DHX58;DTX3L;EBF1;EMCN;EPSTI1;EVI2B;FGF5;FLT3LG;GBP4;GEM;GPR137B;HELZ2;HERC5;HLA-B;HLA-F;HMG20A;HOXD8;HPCAL1;HSD11B1;IFI44L;IFIH1;IFIT1;IFIT2;IFIT3;IFIT5;IFITM1;IFITM3;IL6ST;IRF7;ISG15;LNP1;MBOAT1;MIR155HG;MRAP2;MTM1;MX1;MX2;NCOR2;NIPAL3;NSMCE3;NTN1;OA…
Stretch	GEM-KD	Down-regulated	TRANSFAC	M01279	4.99	0.0779	IRF3 (directAnnotation).		104	ANKRD9;APOBEC3B;APOBEC3G;APOL1;APOL2;APOL6;ATP10A;BIRC3;BSCL2;CAMKK2;CCL5;CEP85;CHSY1;CLEC2B;CMPK2;CNOT6;COL5A2;CYB5R3;DDX58;DDX60;DDX60L;DHRS9;DNAJC19;DTX3L;EBF1;EIF2AK2;FADS2;FBXO6;FGF5;FLT3LG;GEM;GMPR;GPR137B;HELZ2;HERC5;HES4;HLA-B;HOXD8;HPCAL1;HSD11B1;IBTK;IFI44L;IFIT1;IFIT2;IFIT3;IFIT5;IFITM3;IL6ST;IRF7;IRF9;ISG15;LEPROTL1;LNP1;MBOAT1;MIR155HG;MRAP2;MTM1;MX1;NDRG4;NIPAL3;NPC1;NRP1;NSMCE3;NTN…
Stretch	GEM-KD	Down-regulated	TRANSFAC	M03875	4.85	0.0764	IRF5 (directAnnotation).		102	ANKRD9;APOBEC3B;APOBEC3G;APOL1;APOL2;ARL1;ATG10;ATP10A;BSCL2;BTN3A3;CFB;CHSY1;CLEC2B;CMPK2;CNOT6;CPEB4;CXCL10;CYB5R3;DDX58;DDX60;DDX60L;DHRS9;DTX3L;E2F2;EBF1;EIF2AK2;EMCN;EPSTI1;FAM111B;FGF5;FLT3LG;GEM;GMPR;GPR137B;HELZ2;HERC5;HLA-B;HLA-F;HOXC8;HOXD8;HPCAL1;HSD11B1;IBTK;IFI44L;IFIH1;IFIT1;IFIT2;IFIT3;IFIT5;IFITM1;IFITM3;IL6ST;IRF7;IRF9;ISG15;KY;LNP1;LTBP1;MBOAT1;MIR155HG;MTM1;MX1;MX2;NIPAL3;NPB;N…
Stretch	GEM-KD	Down-regulated	TRANSFAC	M05576	3.33	0.0615	ZFP92 (directAnnotation).		18	A1BG;ATP6V1C2;CBX5;CD46;CMPK2;COQ4;EPSTI1;HERPUD1;IFIT1;IFIT5;INSIG1;MAFB;POU2F1;TLR3;TRIM69;USP18;XIAP;ZEB1
Stretch	GEM-KD	Down-regulated	TRANSFAC	M04887	3.25	0.0607	TCF12 (directAnnotation).		56	APOL6;CHSY1;CMPK2;COL5A2;DDX60;DDX60L;DNAJC19;DTX3L;EGR2;EPSTI1;GBP4;GPR107;GSAP;HSPE1-MOB4;IFIH1;IFIT1;IFIT5;IFITM3;IRF1;IRF7;ISG15;LCMT2;LNP1;MX1;NDRG4;NIPAL3;NPTX1;NSMCE3;PARP14;PARP9;PCDHGA3;PHF11;PRKAR1A;PSMB8;PTGER3;RAD51AP1;RNF213;RTP4;SCG2;SDF2L1;STAM;STAT1;STAT2;TAP2;TNFSF10;TNIP3;UBA7;UBE2D3;UBFD1;USP18;VPS13D;WNT9A;XIAP;ZCCHC14;ZEB1;ZNF619
Stretch	GEM-KD	Up-regulated	TRANSFAC	M07436	3.38	0.0625	WT1 (directAnnotation).		99	ABLIM1;ADORA2A;AKAP5;ARHGAP5;ARHGAP6;ASPHD2;BCL11A;BRIP1;CARD11;CDH10;CDH18;CELF2;CMIP;CNKSR3;CNN1;COL8A2;DMTN;DPF1;ELOVL4;ETNK2;FAIM2;FDX1;FLVCR2;GNPNAT1;GPR63;HHIP;HIF3A;HP1BP3;IL17RD;KCNJ2;KIF21B;KIF5A;KLF5;KLHL13;KRT18;KRT7;LMO2;LRRC49;MAGED4;MGARP;MTURN;NACAD;NCALD;NCAM1;NFATC2;NOX4;NRGN;NRXN3;NSG1;NT5DC1;NUAK2;NUDT10;NYNRIN;OGFRL1;PAFAH1B3;PAPPA;PDCD4;PELI1;PIANP;PKIB;PLEKHG1;PPP4R4;PRDM1;P…
Stretch	GEM-KD	Up-regulated	TRANSFAC	M01267	3.38	0.0624	FOSL1 (directAnnotation).		25	ALOXE3;ARHGDIB;CAMK4;CENPV;CHST1;CPA4;DENND2A;DENND5B;F2RL2;FABP5;GNPNAT1;KRTAP2-3;LINC00607;MCF2L;NEDD4;NRXN3;NUDT10;PDE4D;PIANP;RAB3B;S1PR2;SELE;SERPINB7;STATH;TTC39C
Stretch	GEM-KD	Up-regulated	TRANSFAC	M06390	3.32	0.0619	ZNF227 (directAnnotation).		24	ABCG1;ALDH1A1;ARG2;CAMK4;CELF2;CORO1A;DENND5B;FABP4;FDX1;FLVCR2;IRF6;KIAA0040;KIF5A;MCF2L;NYNRIN;OGFRL1;PCDH1;PDE4D;PIANP;RASGRP3;SCN3A;SGK3;STATH;SVEP1
Stretch	HHIPL1-KD	Down-regulated	TRANSFAC	M07323	4.43	0.0659	IRF4 (directAnnotation).	STAT1; STAT2 (inferredBy_MotifSimilarity).	203	ABCC4;ACOXL;ACSS1;AGBL5;AKAP12;AMMECR1;ANAPC15;APOBEC3B;APOBEC3G;ARHGAP19;ARHGEF12;ARL5B;ARRDC2;ATM;ATP8B4;BCL2A1;BCL2L11;BCL3;BDKRB1;BISPR;BUB1;C1orf198;C1RL;C21orf58;CABLES1;CACNA2D3;CCDC149;CCDC28B;CCL5;CCNE2;CCNT2-AS1;CDC25A;CDK6;CDKN2C;CDT1;CEBPD;CEMIP;CHAF1B;CHMP1B;CMPK2;CMTR1;CNNM4;CRISPLD1;CRISPLD2;CRTC3;CTSO;CXCL10;CXCL11;CXCL3;CXCR4;DAW1;DDX58;DDX60;DHX58;DTX3L;DUSP2;DZIP1;EBF1;EDNRB;EF…
Stretch	HHIPL1-KD	Down-regulated	TRANSFAC	M03875	4.05	0.063	IRF5 (directAnnotation).		156	AMMECR1;AMPD3;APOBEC3B;APOBEC3G;ARHGEF12;ARL5B;BCL2A1;BDKRB1;BUB1;C1orf198;CABLES1;CCDC149;CCDC28B;CCL2;CCNT2-AS1;CDK1;CDK6;CDKN2C;CDT1;CEBPD;CEMIP;CENPA;CENPI;CFAP69;CHAF1B;CHMP1B;CHRNA9;CLEC18B;CMAHP;CMPK2;CNNM4;CRISPLD1;CTSO;CXCL10;CXCR4;DCAF15;DDX58;DDX60;DICER1;DNA2;DTX3L;DUSP2;E2F2;EBF1;EFNA3;EIF4G2;EMP2;ENC1;EPS8;EPSTI1;EREG;EYA4;EZH2;FABP3;FAM111B;FAM167A;FAM20B;FAM225A;FOXO3;G2E3;GDNF;GI…
Stretch	HHIPL1-KD	Down-regulated	TRANSFAC	M04860	3.83	0.0613	RXRA (directAnnotation).		131	ABCC4;AGBL5;AMMECR1;AMPD3;ANAPC15;APOBEC3B;APOBEC3G;ATM;BCL2A1;BCL2L11;BDKRB1;BIRC3;BUB1;C1RL;CCL2;CCL5;CCNT2-AS1;CDC25C;CDK1;CDK6;CDKN2C;CDT1;CEBPD;CHMP1B;CLCF1;CMPK2;CMTR1;CNNM4;CRISPLD1;CTSO;CXCR4;DDX3Y;DDX58;DDX60;DHX58;DTX3L;EBF1;EIF4G2;EMP2;EYA4;FABP3;FAM20B;FBXL7;FNDC3A;FNIP2;FOXO3;FUCA1;G2E3;GBP4;GDNF;GFI1;GINS1;GPX8;GTF2F2;HELLS;HERC5;HHIPL1;HMMR;HTR7;ICA1L;ICAM1;IFI44L;IFIH1;IFIT2;IFIT3…
Stretch	HHIPL1-KD	Down-regulated	TRANSFAC	M01279	3.69	0.0602	IRF3 (directAnnotation).		114	ACSS1;AGBL5;AMMECR1;ANAPC15;APOBEC3B;APOBEC3G;ATM;BDKRB1;BIRC3;CABLES1;CCDC149;CCL20;CCL5;CCL7;CCNE2;CCNT2-AS1;CDC25C;CDKN2C;CEBPD;CMPK2;CMTR1;CNNM4;CRISPLD1;DAW1;DCAF15;DDX58;DDX60;DNA2;DTX3L;DUSP2;EBF1;EIF4G2;EMP2;ESCO2;EYA4;FABP3;FAM167A;FAM20B;FAM87B;FOXO3;G2E3;GDNF;GINS1;GPX8;HERC5;HHIPL1;HMMR;HTR7;ICA1L;ID3;IFI44L;IFIT1;IFIT2;IFIT3;IL11;IL1RN;IL4I1;IRF7;ISG15;KCNJ2;KLHL42;KPNA4;LEF1;LINC006…
Stretch	HHIPL1-KD	Down-regulated	TRANSFAC	M12586	3.68	0.0601	MYBL2 (directAnnotation).		105	ANKRD46;ARHGEF39;AURKB;BIRC5;C21orf58;CCNF;CD83;CDCA8;CDK1;CDKN2C;CDT1;CENPA;CKAP2L;CMAHP;CRTC3;DAAM2;DACT1;DCAF7;DEPDC1B;DICER1;DNA2;E2F8;EDNRB;ESCO2;EXO1;EZH2;FAM20B;FBXL19-AS1;FBXL7;FBXO36;FGF2;FNDC3A;FNIP2;FUNDC1;GFI1;GPR135;HAUS8;HES1;HHIPL1;HJURP;HMGB2;HMGN2;HOTAIRM1;HOXC6;ICA1L;IL1R1;KDM7A;KIF15;KIF20B;KIF4A;LIN9;LMNB1;LMOD1;LPGAT1;MAD2L1;MAP3K4;MCUR1;MKI67;MND1;MREG;MRFAP1L1;NCALD;NDC80;N…
Stretch	HHIPL1-KD	Down-regulated	TRANSFAC	M04905	3.62	0.0596	E2F4 (directAnnotation).		107	ALCAM;ARHGEF39;ASF1B;AURKB;BIRC5;C21orf58;CCL2;CCNF;CD83;CDC20;CDC25C;CDK1;CDK6;CDKN2C;CDT1;CENPA;CKAP2L;CRTC3;CYP1B1;DAAM2;DEPDC1B;DNA2;E2F8;EDNRB;EMP2;ESCO2;EXO1;EZH2;FBXL19-AS1;FBXL7;FBXO36;FGF2;FNDC3A;FNIP2;FUNDC1;GTF2F2;HES1;HHIPL1;HMGB2;HMGN2;HMMR;HOTAIRM1;HOXC6;ICA1L;IL1R1;IL4I1;ITPRIP;KDM7A;KIF15;KIF20B;KIF4A;LGALS9;LMNB1;LPGAT1;MAD2L1;MCOLN1;MCUR1;MKI67;MND1;MREG;MRFAP1L1;MTHFD2L;NCALD;N…
Stretch	HHIPL1-KD	Down-regulated	TRANSFAC	M03793	3.47	0.0585	IRF7 (directAnnotation).		193	ACKR3;ACSS1;ACVR2B;ADM;AGBL5;AKAP12;AMMECR1;AMPD3;ANAPC15;ANKRD46;APOBEC3B;APOBEC3G;ARHGAP19;ARHGEF12;ARL5B;ATM;BCL2A1;BIRC3;C1orf198;C4orf46;CABLES1;CACNB3;CCDC149;CCDC28B;CCL2;CCL5;CCL7;CCNE2;CCNF;CCNJ;CCNT2-AS1;CDC25C;CDK1;CDK6;CEBPD;CEMIP;CFAP58;CHRNA9;CMPK2;CNNM4;CRISPLD1;CTSO;CXCL10;CXCL3;CYB561D1;DAAM2;DAW1;DDX58;DDX60;DGKH;DHX58;DICER1;DTX3L;DUSP2;E2F2;EBF1;EFNA3;ELL3;EMP2;EPSTI1;ESCO2;ES…
Stretch	HHIPL1-KD	Down-regulated	TRANSFAC	M08886	3.47	0.0585	IRF4 (directAnnotation).		170	ACSS1;ADM;AGBL5;AKAP12;AMMECR1;ANAPC15;APOBEC3B;ARHGEF12;ATM;BIRC3;BUB1;C1orf198;CABLES1;CCDC149;CCL5;CCNJ;CCNT2-AS1;CDC25A;CDC25C;CDK1;CDK6;CDKN2C;CDT1;CEBPD;CEMIP;CENPU;CHAF1B;CLCF1;CLEC18B;CMPK2;CNNM4;CRISPLD1;CRTC3;CSRP1;CTSO;CXCL2;CXCL3;CXCR4;CYB561D1;DAW1;DCAF15;DDIT4;DDX58;DDX60;DICER1;DOK3;DUSP2;E2F2;EBF1;EDNRB;EMP2;EPS8;EYA4;FAM167A;FAM20B;FAM87B;FBXL7;FNDC3A;FOXO3;G2E3;GBP4;GFI1;GINS1;G…
Stretch	HHIPL1-KD	Down-regulated	TRANSFAC	M01281	3.26	0.0569	NFATC2 (directAnnotation).		54	AP3D1;CACNB3;CCL5;CENPH;CENPU;CNNM4;CRISPLD1;DAAM2;DDX58;DUSP2;EBF1;EMP2;EYA4;FAM20B;FBXL7;FNDC3A;G2E3;GDNF;GINS1;HERC5;ID3;IFIT3;IFITM3;IL11;IL1RN;ISG15;LINC00899;LMNB1;LPGAT1;MAP3K8;MINK1;NFATC1;NFKBIA;NREP;PID1;PRKAR1A;PSMB8-AS1;PTGS2;RAB6A;RCAN1;RPL22L1;SIGLEC15;SLC39A14;SOCS7;SPIRE1;STAG3L5P-PVRIG2P-PILRB;STK3;SYNE2;TBC1D16;UBN2;WNT5A;XXYLT1;XYLT1;ZNF503
Stretch	HHIPL1-KD	Down-regulated	TRANSFAC	M01886	3.23	0.0566	NFATC3 (directAnnotation).		47	AP3D1;CCL5;CENPH;CENPU;CNNM4;CRISPLD1;DAAM2;DDX58;EBF1;EMP2;EYA4;FAM20B;FNDC3A;G2E3;GDNF;HELLS;HERC5;ID3;IL11;IL1RN;ISG15;LINC00899;LMNB1;LPGAT1;MAP3K8;MINK1;NFATC1;NFATC2;NFKBIA;NREP;PID1;PRKAR1A;PTGS2;RAB6A;RCAN1;RPL22L1;RTN4;SIGLEC15;SLC39A14;SOCS7;SPIRE1;SYNE2;TBC1D16;UBN2;WNT5A;XXYLT1;XYLT1
Stretch	HHIPL1-KD	Down-regulated	TRANSFAC	M05976	3.23	0.0566	ZNF223 (directAnnotation).		50	ABCC4;AMMECR1;ANAPC15;ARAF;ARHGAP19;CACNB3;CENPH;CLCF1;CRTC3;DHX58;DNAJB9;E2F2;E2F8;EDNRB;FADS2;FAM107B;FAM20B;GAS2L1;HELLS;IFIT5;IL19;INIP;ISG15;KDM7A;LXN;MAEA;MYADM;NFATC1;NFATC2;NREP;NUDT6;PLK4;POLR2J4;PRKAR1A;PTGS2;RASSF8-AS1;RELB;RORA;SLC25A33;SLC27A1;SLC39A14;SLC9A6;SYNE2;TBC1D16;TDG;TMED2;TMEM68;TPGS2;USP1;WNT5A
Stretch	HHIPL1-KD	Down-regulated	TRANSFAC	M02027	3.22	0.0565	PARP1 (directAnnotation).		170	ACSS1;AMMECR1;AMPD3;ANAPC15;AP3D1;APOBEC3B;ARHGEF12;ARL5B;ATP8B4;BIRC3;BUB1;C1orf198;CABLES1;CACNB3;CCDC149;CCDC183-AS1;CCL2;CCL20;CCL5;CCL7;CCNJ;CDC25C;CDK1;CDK6;CDKN2C;CDT1;CEMIP;CHMP1B;CMAHP;CNNM4;CRISPLD1;CRTC3;CXCL10;CXCR4;CYB561D1;DAAM2;DAW1;DDIT4;DDX58;DICER1;DNAJC10;DOK3;DUSP2;EBF1;EFNA3;EIF4G2;ELOVL5;EMP2;ESYT1;EYA4;FAM167A;FAM20B;FBXL7;FGF2;FNDC3A;FOXO3;G2E3;GDNF;GFI1;GINS1;GJB2;GPR135;…
Stretch	HHIPL1-KD	Down-regulated	TRANSFAC	M01665	3.14	0.0559	IRF8 (directAnnotation).		52	ABCC4;AGBL5;AMMECR1;ARHGAP19;ARHGEF12;C1orf198;CCNJ;CDK6;CENPI;CYB561D1;DAAM2;DACT1;DNAJC10;ELL3;ESCO2;FAM167A;FBXL7;FBXO36;FGF2;GBP4;GINS1;GPX8;HES1;IFIT1;IFIT5;IFITM1;IL1R1;IL4I1;KLHL42;LINC00623;LINC00899;LMNB1;LPGAT1;MAD2L1;MX2;NFATC1;NTN1;PLSCR4;PSKH1;RABL2A;RABL2B;RBPMS2;RCAN1;RNF121;RXFP3;SLC15A3;ST3GAL5;STAT2;STK3;TMEM263;TMPO-AS1;XXYLT1
Stretch	HHIPL1-KD	Down-regulated	TRANSFAC	M00500	3.07	0.0554	STAT6 (directAnnotation).	CEBPB; PDX1 (inferredBy_MotifSimilarity).	98	AMMECR1;AMPD3;ANAPC15;AP3D1;ARHGEF12;ARL5B;ATP8B4;C1orf198;CACNB3;CCL20;CCL5;CDC25C;CLCF1;CMAHP;CNNM4;CSRP2;CXCL11;CXCL3;CYB561D1;DICER1;DOK3;EFNA3;EMP2;ESYT1;EYA4;FAM20B;FBXO36;G2E3;GPX8;HES4;HMGN2;HOXC6;ICA1L;IFI35;IFITM1;IFITM3;IL1B;IL1R1;IL1RN;IL4I1;IREB2;KLHL42;KPNA4;LEF1;LHFPL5;LIF;LIN9;LINC00623;LINC00899;LPGAT1;MAP3K8;MINK1;MIR3142HG;MTHFD2L;MX1;MYADM;NCALD;NFATC1;NFATC2;NFKB2;NFKBIA;NTAN…
Stretch	HHIPL1-KD	Down-regulated	TRANSFAC	M01281	3.26	0.0569	ILF2		54	AP3D1;CACNB3;CCL5;CENPH;CENPU;CNNM4;CRISPLD1;DAAM2;DDX58;DUSP2;EBF1;EMP2;EYA4;FAM20B;FBXL7;FNDC3A;G2E3;GDNF;GINS1;HERC5;ID3;IFIT3;IFITM3;IL11;IL1RN;ISG15;LINC00899;LMNB1;LPGAT1;MAP3K8;MINK1;NFATC1;NFKBIA;NREP;PID1;PRKAR1A;PSMB8-AS1;PTGS2;RAB6A;RCAN1;RPL22L1;SIGLEC15;SLC39A14;SOCS7;SPIRE1;STAG3L5P-PVRIG2P-PILRB;STK3;SYNE2;TBC1D16;UBN2;WNT5A;XXYLT1;XYLT1;ZNF503
Stretch	HHIPL1-KD	Up-regulated	TRANSFAC	M00619	3.44	0.0648	ALX4 (directAnnotation).		23	ACOD1;ARHGAP20;ARHGEF28;ARHGEF34P;BDH1;CDH18;DENND5B;DRAM1;FGF1;FOXA2;GPR39;ICAM5;KCNQ3;MBNL3;MYB;NEDD4;OCLN;PTX3;SESN1;SLC9A7;STAC;STARD8;XDH
Stretch	HHIPL1-KD	Up-regulated	TRANSFAC	M09727	3.42	0.0646	DDX20 (directAnnotation).	MAZ (inferredBy_MotifSimilarity).	59	ACP5;ACVRL1;AMOT;ANGPT2;ANK3;ATP8A1;AZGP1;BFSP1;CAMK1G;CCBE1;CD24;CELF2;CGNL1;CLDN11;CMTM8;COBLL1;COL14A1;DACH1;DCLK1;DCUN1D3;EBF2;FGF5;GPRC5B;HHIP;HIF3A;KCND1;KCNJ8;KLF5;LYPD1;MALL;MYO7B;NAV2;NEBL;OCLN;OLFML3;PAPPA;PATJ;PDCD4;PDE1C;PKP3;PRSS3;PTGER4;RASL12;RCAN2;RNF182;RRAD;SETBP1;SH3TC2;SHANK2;SLC37A1;SLC7A14;SLCO2B1;SNCG;SNTB1;SP6;TAGLN3;TBX1;TIE1;TNIK
Stretch	LMOD1-KD	Down-regulated	TRANSFAC	M08891	5.19	0.129	RELA (directAnnotation).	NFKB1 (inferredBy_MotifSimilarity). REL (inferredBy_MotifSimilarity_n_Orthology).	17	ALG6;ARPC1A;BCL2L1;C9orf72;CSF1;CXorf38;GPT2;IFITM1;MRPS33;PAK4;PRR5L;RAB27A;SFXN4;TMOD3;TNFSF13B;TPST2;ZCCHC10
Stretch	LMOD1-KD	Down-regulated	TRANSFAC	M06011	3.98	0.106	ZNF275 (directAnnotation).		12	ALDH9A1;ARPC1A;BCL2L1;C9orf72;GPT2;IRF2;PAK4;RALA;RNF5;STOM;TMOD3;ZCCHC10
Stretch	LMOD1-KD	Down-regulated	TRANSFAC	M05474	3.97	0.106	ZNF639 (directAnnotation).		7	ALG6;BCL2L1;CDCA4;PAK4;RAN;THOC6;TXNDC11
Stretch	LMOD1-KD	Down-regulated	TRANSFAC	M06149	3.87	0.104	ZNF132 (directAnnotation).		6	HMGN1;PDHX;STOM;TMOD3;TNFSF13B;TPST2
Stretch	LMOD1-KD	Down-regulated	TRANSFAC	M03888	3.77	0.102	SOX6 (directAnnotation).		6	ADAM10;BCL2L1;PRR5L;RAB27A;TPST2;TXNDC11
Stretch	LMOD1-KD	Down-regulated	TRANSFAC	M05688	3.41	0.0948	ZNF133 (directAnnotation).		9	ADAM10;BCL2L1;C9orf72;RAB27A;STARD3NL;TMOD3;TNFSF13B;TXNDC11;ZNF395
Stretch	LMOD1-KD	Down-regulated	TRANSFAC	M03882	3.4	0.0947	RELB (directAnnotation).		6	ARPC1A;CSF1;IFITM1;RAB27A;STARD4;TPST2
Stretch	LMOD1-KD	Down-regulated	TRANSFAC	M04877	3.34	0.0935	GTF3C2 (directAnnotation).		9	ADAM10;CDCA4;EXOSC3;HMGN1;IRF2;PAK4;RAN;RRN3;ZCCHC10
Stretch	LMOD1-KD	Down-regulated	TRANSFAC	M00208	3.25	0.0917	RELA (directAnnotation).		20	ALG6;ARPC1A;BCL2L1;CASP6;COPS4;CSF1;CXorf38;EXOSC3;IFITM1;PAK4;PDHX;PRR5L;RAB27A;SFXN4;STARD3NL;STARD4;TMOD3;TNFSF13B;TPST2;ZCCHC10
Stretch	LMOD1-KD	Down-regulated	TRANSFAC	M00652	3.23	0.0912	NRF1 (directAnnotation).		14	ADAM10;ALG6;ARPC1A;C9orf72;CHMP2B;CXorf38;MRPS33;PNO1;PPM1K;RAN;SBDSP1;TMOD3;TXNDC11;ZNF395
Stretch	LMOD1-KD	Down-regulated	TRANSFAC	M06353	3.22	0.091	ZNF782 (directAnnotation).		12	ALG6;APOBEC3G;BCL2L1;C9orf72;CDCA4;CSF1;MRPS33;PNO1;RNF5;STARD3NL;STOM;TPST2
Stretch	LMOD1-KD	Down-regulated	TRANSFAC	M01216	3.19	0.0906	FOXO1 (directAnnotation).		8	ADAM10;BCL2L1;C9orf72;RAB27A;TPST2;TXNDC11;ZCCHC10;ZNF395
Stretch	LMOD1-KD	Down-regulated	TRANSFAC	M00747	3.17	0.0902	IRF1 (directAnnotation).		10	ALG6;BCL2L1;CDCA4;GPT2;IFITM1;IRF2;PRR5L;STARD4;TPST2;TXNDC11
Stretch	LMOD1-KD	Down-regulated	TRANSFAC	M05812	3.07	0.0883	ZNF880 (directAnnotation).		5	CHMP2B;MRPS33;PAK4;SNX15;TXNDC11
Stretch	LMOD1-KD	Down-regulated	TRANSFAC	M06466	3.55	0.0976	ZNF786 (inferredBy_Orthology).		5	CSF1;HMGN1;SNX15;STARD3NL;THOC6
Stretch	LMOD1-KD	Down-regulated	TRANSFAC	M00208	3.25	0.0917	NFKB1		20	ALG6;ARPC1A;BCL2L1;CASP6;COPS4;CSF1;CXorf38;EXOSC3;IFITM1;PAK4;PDHX;PRR5L;RAB27A;SFXN4;STARD3NL;STARD4;TMOD3;TNFSF13B;TPST2;ZCCHC10
Stretch	LMOD1-KD	Down-regulated	TRANSFAC	M01216	3.19	0.0906	FOXG1		8	ADAM10;BCL2L1;C9orf72;RAB27A;TPST2;TXNDC11;ZCCHC10;ZNF395
Stretch	LMOD1-KD	Down-regulated	TRANSFAC	M06894	3.09	0.0886	ZFP90 (inferredBy_Orthology).		7	ABHD14B;GPT2;RAB27A;RALA;RRN3;SBDSP1;STARD4
Stretch	LMOD1-KD	Up-regulated	TRANSFAC	M07291	3.18	0.135	GLI2 (directAnnotation).	GLI1; GLI3; GLIS1 (inferredBy_MotifSimilarity).	6	DDX3Y;FERMT1;IGIP;PAPPA-AS1;PI15;PLEK2
Stretch	LMOD1-KD	Up-regulated	TRANSFAC	M01776	3.11	0.133	NR2C2 (directAnnotation).		12	ADGRG1;CDV3;CSGALNACT2;DDX3Y;FERMT1;KBTBD8;KIAA0040;PLAG1;PLEK2;S1PR1;SMIM15;ZNF185
Stretch	LMOD1-KD	Up-regulated	TRANSFAC	M05830	3.04	0.131	ZNF66 (directAnnotation).		7	BMP2K;CSGALNACT2;DENND5B;FAM217B;LCOR;NR4A2;PLAG1
Stretch	LOXL1-KD	Down-regulated	TRANSFAC	M01797	5.23	0.371	SIRT6 (directAnnotation).		4	ANKH;ARL6IP5;LOXL1;SDC1
Stretch	LOXL1-KD	Down-regulated	TRANSFAC	M01252	4.62	0.333	E2F6 (directAnnotation).		3	ANKH;LOXL1;SDC1
Stretch	LOXL1-KD	Down-regulated	TRANSFAC	M01284	4.13	0.303	SOX9 (directAnnotation).	CEBPA; CEBPB; CEBPD; CEBPE; CEBPG; SRY (inferredBy_MotifSimilarity).	4	ANKH;ARL6IP5;LOXL1;SDC1
Stretch	LOXL1-KD	Down-regulated	TRANSFAC	M08886	3.95	0.291	IRF4 (directAnnotation).		4	ANKH;ARL6IP5;LOXL1;SDC1
Stretch	LOXL1-KD	Down-regulated	TRANSFAC	M01211	3.79	0.281	PARP1 (directAnnotation).		3	ANKH;LOXL1;SDC1
Stretch	LOXL1-KD	Down-regulated	TRANSFAC	M07284	3.78	0.281	ERG (directAnnotation).		4	ANKH;ARL6IP5;LOXL1;SDC1
Stretch	LOXL1-KD	Down-regulated	TRANSFAC	M06694	3.68	0.274	ZNF160 (directAnnotation).		3	ELFN1;LOXL1;SDC1
Stretch	LOXL1-KD	Down-regulated	TRANSFAC	M07319	3.61	0.27	FOXD3 (directAnnotation).		4	ANKH;COL4A2;LOXL1;SDC1
Stretch	LOXL1-KD	Down-regulated	TRANSFAC	M00498	3.54	0.265	STAT4 (directAnnotation).		3	ANKH;ARL6IP5;SDC1
Stretch	LOXL1-KD	Down-regulated	TRANSFAC	M07254	3.47	0.261	FOXC1 (directAnnotation).		3	ANKH;LOXL1;SDC1
Stretch	LOXL1-KD	Down-regulated	TRANSFAC	M02116	3.37	0.255	SOX10 (directAnnotation).		3	ANKH;COL4A2;SDC1
Stretch	LOXL1-KD	Down-regulated	TRANSFAC	M00632	3.36	0.254	GATA4 (directAnnotation).		3	ANKH;LOXL1;SDC1
Stretch	LOXL1-KD	Down-regulated	TRANSFAC	M07320	3.34	0.253	HMGA2 (directAnnotation).		3	ANKH;LOXL1;SDC1
Stretch	LOXL1-KD	Down-regulated	TRANSFAC	M03847	3.31	0.251	SOX15 (directAnnotation).		5	ANKH;ARL6IP5;COL4A2;LOXL1;SDC1
Stretch	LOXL1-KD	Down-regulated	TRANSFAC	M07258	3.25	0.248	HOXD10 (directAnnotation).		3	ANKH;LOXL1;SDC1
Stretch	LOXL1-KD	Down-regulated	TRANSFAC	M03888	3.22	0.246	SOX6 (directAnnotation).		3	ANKH;LOXL1;SDC1
Stretch	LOXL1-KD	Down-regulated	TRANSFAC	M04626	3.22	0.246	PROP1 (directAnnotation).		4	ANKH;COL4A2;LOXL1;SDC1
Stretch	LOXL1-KD	Down-regulated	TRANSFAC	M03803	3.21	0.245	SOX17 (directAnnotation).		3	ANKH;LOXL1;SDC1
Stretch	LOXL1-KD	Down-regulated	TRANSFAC	M03833	3.17	0.243	NKX3-1 (directAnnotation).		5	ANKH;ARL6IP5;COL4A2;LOXL1;SDC1
Stretch	LOXL1-KD	Down-regulated	TRANSFAC	M01082	3.09	0.238	USF2 (directAnnotation).		5	ANKH;COL4A2;ELFN1;LOXL1;SDC1
Stretch	LOXL1-KD	Down-regulated	TRANSFAC	M07255	3.08	0.237	FOXM1 (directAnnotation).		3	ANKH;LOXL1;SDC1
Stretch	LOXL1-KD	Down-regulated	TRANSFAC	M01014	3.06	0.236	SRY (directAnnotation).		3	ANKH;LOXL1;SDC1
Stretch	LOXL1-KD	Down-regulated	TRANSFAC	M07614	3.06	0.236	SOX4 (directAnnotation).	SMAD1 (inferredBy_MotifSimilarity).	3	ANKH;ELFN1;SDC1
Stretch	LOXL1-KD	Down-regulated	TRANSFAC	M06176	3.06	0.236	ZNF45 (directAnnotation).		3	ANKH;LOXL1;SDC1
Stretch	LOXL1-KD	Down-regulated	TRANSFAC	M07388	3.03	0.234	MECP2 (directAnnotation).		2	ANKH;SDC1
Stretch	LOXL1-KD	Down-regulated	TRANSFAC	M01599	3.02	0.233	FOXP3 (directAnnotation).	HSF1 (inferredBy_MotifSimilarity). FOXD2; FOXL2 (inferredBy_MotifSimilarity_n_Orthology).	3	ANKH;LOXL1;SDC1
Stretch	LOXL1-KD	Down-regulated	TRANSFAC	M03850	3.02	0.233	SOX5 (directAnnotation).		3	ANKH;LOXL1;SDC1
Stretch	LOXL1-KD	Down-regulated	TRANSFAC	M01216	3.01	0.233	FOXO1 (directAnnotation).		3	ANKH;LOXL1;SDC1
Stretch	LOXL1-KD	Down-regulated	TRANSFAC	M07320	3.34	0.253	HMGA1		3	ANKH;LOXL1;SDC1
Stretch	LOXL1-KD	Down-regulated	TRANSFAC	M01082	3.09	0.238	BRCA1		5	ANKH;COL4A2;ELFN1;LOXL1;SDC1
Stretch	LOXL1-KD	Down-regulated	TRANSFAC	M01014	3.06	0.236	SOX10		3	ANKH;LOXL1;SDC1
Stretch	LOXL1-KD	Down-regulated	TRANSFAC	M01014	3.06	0.236	SOX11		3	ANKH;LOXL1;SDC1
Stretch	LOXL1-KD	Down-regulated	TRANSFAC	M01014	3.06	0.236	SOX12		3	ANKH;LOXL1;SDC1
Stretch	LOXL1-KD	Down-regulated	TRANSFAC	M01014	3.06	0.236	SOX13		3	ANKH;LOXL1;SDC1
Stretch	LOXL1-KD	Down-regulated	TRANSFAC	M01014	3.06	0.236	SOX14		3	ANKH;LOXL1;SDC1
Stretch	LOXL1-KD	Down-regulated	TRANSFAC	M01014	3.06	0.236	SOX15		3	ANKH;LOXL1;SDC1
Stretch	LOXL1-KD	Down-regulated	TRANSFAC	M01014	3.06	0.236	SOX18		3	ANKH;LOXL1;SDC1
Stretch	LOXL1-KD	Down-regulated	TRANSFAC	M01014	3.06	0.236	SOX2		3	ANKH;LOXL1;SDC1
Stretch	LOXL1-KD	Down-regulated	TRANSFAC	M01014	3.06	0.236	SOX21		3	ANKH;LOXL1;SDC1
Stretch	LOXL1-KD	Down-regulated	TRANSFAC	M01014	3.06	0.236	SOX3		3	ANKH;LOXL1;SDC1
Stretch	LOXL1-KD	Down-regulated	TRANSFAC	M01014	3.06	0.236	SOX4		3	ANKH;LOXL1;SDC1
Stretch	LOXL1-KD	Down-regulated	TRANSFAC	M01014	3.06	0.236	SOX5		3	ANKH;LOXL1;SDC1
Stretch	LOXL1-KD	Down-regulated	TRANSFAC	M01014	3.06	0.236	SOX6		3	ANKH;LOXL1;SDC1
Stretch	LOXL1-KD	Down-regulated	TRANSFAC	M01014	3.06	0.236	SOX8		3	ANKH;LOXL1;SDC1
Stretch	LOXL1-KD	Down-regulated	TRANSFAC	M01014	3.06	0.236	SOX9		3	ANKH;LOXL1;SDC1
Stretch	LOXL1-KD	Down-regulated	TRANSFAC	M02871	3.04	0.234	IRF3 (inferredBy_Orthology).		3	ANKH;LOXL1;SDC1
Stretch	LOXL1-KD	Down-regulated	TRANSFAC	M01216	3.01	0.233	FOXG1		3	ANKH;LOXL1;SDC1
Stretch	LOXL1-KD	Up-regulated	TRANSFAC	M05638	6.58	0.51	ZNF736 (directAnnotation).		3	F3;KCTD4;MMP3
Stretch	LOXL1-KD	Up-regulated	TRANSFAC	M03870	5.61	0.439	FOSL2 (directAnnotation).	JUNB (inferredBy_MotifSimilarity).	2	F3;MMP3
Stretch	LOXL1-KD	Up-regulated	TRANSFAC	M03839	5.46	0.429	PAX2 (directAnnotation).		3	IL24;KCTD4;MMP3
Stretch	LOXL1-KD	Up-regulated	TRANSFAC	M06686	5.25	0.413	PRDM9 (directAnnotation).		3	IL24;KCTD4;MMP3
Stretch	LOXL1-KD	Up-regulated	TRANSFAC	M12355	5.17	0.407	ZNF549 (directAnnotation).		2	F3;MMP3
Stretch	LOXL1-KD	Up-regulated	TRANSFAC	M05874	4.91	0.389	ZNF564 (directAnnotation).		2	F3;IL24
Stretch	LOXL1-KD	Up-regulated	TRANSFAC	M08880	4.78	0.379	ERG (directAnnotation).		2	F3;MMP3
Stretch	LOXL1-KD	Up-regulated	TRANSFAC	M05990	4.58	0.364	ZNF69 (directAnnotation).		3	F3;IL24;MMP3
Stretch	LOXL1-KD	Up-regulated	TRANSFAC	M04846	4.37	0.35	MEF2C (directAnnotation).	BACH2; JDP2; JUNB; JUND (inferredBy_MotifSimilarity).	2	F3;MMP3
Stretch	LOXL1-KD	Up-regulated	TRANSFAC	M00655	4.04	0.325	ETV4 (directAnnotation).		2	KCTD4;MMP3
Stretch	LOXL1-KD	Up-regulated	TRANSFAC	M01357	3.81	0.309	PBX1 (directAnnotation).		2	F3;IL24
Stretch	LOXL1-KD	Up-regulated	TRANSFAC	M06406	3.63	0.296	ZNF534 (directAnnotation).		2	KCTD4;MMP3
Stretch	LOXL1-KD	Up-regulated	TRANSFAC	M02269	3.49	0.286	FEV (directAnnotation).	FLI1 (inferredBy_MotifSimilarity).	3	F3;KCTD4;MMP3
Stretch	LOXL1-KD	Up-regulated	TRANSFAC	M03819	3.34	0.274	ELK1 (directAnnotation).		4	F3;IL24;KCTD4;MMP3
Stretch	LOXL1-KD	Up-regulated	TRANSFAC	M06417	3.02	0.251	ZNF771 (directAnnotation).		3	IL24;KCTD4;MMP3
Stretch	LOXL1-KD	Up-regulated	TRANSFAC	M05399	5.55	0.435	SCRT2 (inferredBy_Orthology).		2	IL24;KCTD4
Stretch	LOXL1-KD	Up-regulated	TRANSFAC	M06349	3.61	0.294	ZNF629 (inferredBy_Orthology).		3	F3;KCTD4;MMP3
Stretch	LOXL1-KD	Up-regulated	TRANSFAC	M06815	3.07	0.255	VEZF1 (inferredBy_Orthology).		3	F3;IL24;KCTD4
Stretch	LRP1-KD	Down-regulated	TRANSFAC	M06006	4.52	0.16	ZNF69 (directAnnotation).		5	BACH1;DDX11;NECTIN1;POM121;RGCC
Stretch	LRP1-KD	Down-regulated	TRANSFAC	M06323	4.49	0.159	ZNF569 (directAnnotation).		4	GPBP1;PDXP;POM121;SFXN1
Stretch	LRP1-KD	Down-regulated	TRANSFAC	M01152	4.41	0.156	RXRA (directAnnotation).		6	BACH1;FAM111B;NDRG4;PDXP;POM121;RGCC
Stretch	LRP1-KD	Down-regulated	TRANSFAC	M06060	4.36	0.155	ZNF729 (directAnnotation).		8	ARPC4-TTLL3;DKK2;GPBP1;NDRG4;NEIL3;PDXP;POM121;TOB1
Stretch	LRP1-KD	Down-regulated	TRANSFAC	M06059	4.26	0.152	ZNF727 (directAnnotation).		10	ATAD5;BACH1;CCDC144NL-AS1;GPBP1;HDDC2;LIMS3;NDRG4;NECTIN1;NEIL3;POM121
Stretch	LRP1-KD	Down-regulated	TRANSFAC	M06194	4.25	0.152	ZNF121 (directAnnotation).		4	BACH1;GPBP1;PDXP;POM121
Stretch	LRP1-KD	Down-regulated	TRANSFAC	M06317	4.2	0.15	ZNF829 (directAnnotation).		5	BACH1;GPBP1;LIMS3;NEIL3;TOB1
Stretch	LRP1-KD	Down-regulated	TRANSFAC	M01153	4	0.144	RXRA (directAnnotation).		5	BACH1;NDRG4;PDXP;POM121;RGCC
Stretch	LRP1-KD	Down-regulated	TRANSFAC	M06231	3.92	0.142	ZNF273 (directAnnotation).		6	FAM111B;GPBP1;HDDC2;LIMS3;NECTIN1;TOB1
Stretch	LRP1-KD	Down-regulated	TRANSFAC	M06440	3.79	0.138	ZNF493 (directAnnotation).		9	ARPC4-TTLL3;GPBP1;LDLRAP1;NDRG4;NECTIN1;PDXP;RGCC;SFXN1;TOB1
Stretch	LRP1-KD	Down-regulated	TRANSFAC	M05836	3.62	0.133	ZNF572 (directAnnotation).		7	BACH1;GPBP1;LIMS3;PDXP;POM121;SFXN1;TOB1
Stretch	LRP1-KD	Down-regulated	TRANSFAC	M06580	3.44	0.128	ZNF560 (directAnnotation).		3	ATAD5;HDDC2;TOB1
Stretch	LRP1-KD	Down-regulated	TRANSFAC	M05720	3.42	0.128	ZNF134 (directAnnotation).		3	LRP1;NECTIN1;TOB1
Stretch	LRP1-KD	Down-regulated	TRANSFAC	M05638	3.34	0.125	ZNF736 (directAnnotation).		3	BACH1;PDXP;POM121
Stretch	LRP1-KD	Down-regulated	TRANSFAC	M06201	3.31	0.125	ZNF93 (directAnnotation).		4	ARPC4-TTLL3;GPBP1;NECTIN1;RGCC
Stretch	LRP1-KD	Down-regulated	TRANSFAC	M06586	3.27	0.123	ZNF479 (directAnnotation).		6	BACH1;DDX11;DKK2;GPBP1;MAB21L2;NEIL3
Stretch	LRP1-KD	Down-regulated	TRANSFAC	M05591	3.26	0.123	ZNF215 (directAnnotation).		6	BACH1;GPBP1;LRP1;NDRG4;POM121;TOB1
Stretch	LRP1-KD	Down-regulated	TRANSFAC	M04866	3.26	0.123	HDAC2 (directAnnotation).		11	ATAD5;BACH1;DDX11;FAM111B;LDLRAP1;LRP1;NEIL3;POM121;RGCC;SFXN1;TFB1M
Stretch	LRP1-KD	Down-regulated	TRANSFAC	M05364	3.25	0.123	ZNF146 (directAnnotation).		3	GPBP1;PDXP;POM121
Stretch	LRP1-KD	Down-regulated	TRANSFAC	M06627	3.23	0.122	ZNF570 (directAnnotation).		4	GPBP1;LIMS3;PDXP;POM121
Stretch	LRP1-KD	Down-regulated	TRANSFAC	M05715	3.2	0.121	ZNF133 (directAnnotation).		11	ATAD5;BACH1;DDX11;DKK2;GPBP1;LDLRAP1;MAB21L2;NDRG4;PDXP;POM121;SFXN1
Stretch	LRP1-KD	Down-regulated	TRANSFAC	M06166	3.19	0.121	ZNF92 (directAnnotation).	ZNF227 (inferredBy_MotifSimilarity).	9	BACH1;DKK2;FAM111B;GPBP1;MAB21L2;PDXP;POM121;SFXN1;TFB1M
Stretch	LRP1-KD	Down-regulated	TRANSFAC	M02090	3.16	0.12	E2F4 (directAnnotation).		9	ATAD5;BACH1;DDX11;FAM111B;GPBP1;NDRG4;NEIL3;RGCC;TOB1
Stretch	LRP1-KD	Down-regulated	TRANSFAC	M06173	3.15	0.12	ZNF85 (directAnnotation).		5	ATAD5;DKK2;LRP1;NDRG4;TFB1M
Stretch	LRP1-KD	Down-regulated	TRANSFAC	M00652	3.13	0.119	NRF1 (directAnnotation).		6	BACH1;DDX11;LRP1;NEIL3;POM121;TFB1M
Stretch	LRP1-KD	Down-regulated	TRANSFAC	M00078	3.12	0.119	RUNX1 (directAnnotation).		4	BACH1;MAB21L2;NEIL3;POM121
Stretch	LRP1-KD	Down-regulated	TRANSFAC	M06667	3.11	0.119	ZNF599 (directAnnotation).		3	GPBP1;PDXP;POM121
Stretch	LRP1-KD	Down-regulated	TRANSFAC	M04870	3.06	0.117	HDAC2 (directAnnotation).		10	ARPC4-TTLL3;BACH1;DKK2;GPBP1;LDLRAP1;LIMS3;LRP1;MAB21L2;NDRG4;POM121
Stretch	LRP1-KD	Down-regulated	TRANSFAC	M05869	3.04	0.117	ZNF454 (directAnnotation).		4	DDX11;MAB21L2;NECTIN1;POM121
Stretch	LRP1-KD	Down-regulated	TRANSFAC	M06914	3.03	0.116	ZNF236 (directAnnotation).		4	BACH1;GPBP1;RGCC;TOB1
Stretch	LRP1-KD	Down-regulated	TRANSFAC	M06162	3.02	0.116	ZNF93 (directAnnotation).		3	FAM111B;LIMS3;MAB21L2
Stretch	LRP1-KD	Down-regulated	TRANSFAC	M05939	3.01	0.116	ZNF471 (directAnnotation).		8	BACH1;DDX11;FAM111B;LIMS3;LRP1;NDRG4;NEIL3;RGCC
Stretch	LRP1-KD	Down-regulated	TRANSFAC	M01152	4.41	0.156	NR1I2		6	BACH1;FAM111B;NDRG4;PDXP;POM121;RGCC
Stretch	LRP1-KD	Down-regulated	TRANSFAC	M01153	4	0.144	NR1I2		5	BACH1;NDRG4;PDXP;POM121;RGCC
Stretch	LRP1-KD	Down-regulated	TRANSFAC	M00078	3.12	0.119	MECOM		4	BACH1;MAB21L2;NEIL3;POM121
Stretch	LRP1-KD	Up-regulated	TRANSFAC	M05940	4.34	0.21	ZNF335 (directAnnotation).		3	CERS1;MYRF;ZNF469
Stretch	LRP1-KD	Up-regulated	TRANSFAC	M05510	3.78	0.187	PLAGL2 (directAnnotation).		3	CERS1;DTX4;DUSP2
Stretch	LRP1-KD	Up-regulated	TRANSFAC	M06391	3.52	0.177	ZNF836 (directAnnotation).		6	ADAMTS18;CERS1;ENTPD7;KY;MYRF;NTN1
Stretch	LRP1-KD	Up-regulated	TRANSFAC	M00413	3.49	0.175	ZEB1 (directAnnotation).		7	ADAMTS18;CERS1;DUSP2;ENTPD7;KY;MYRF;NTN1
Stretch	LRP1-KD	Up-regulated	TRANSFAC	M05759	3.46	0.174	ZNF544 (directAnnotation).		3	DTX4;ENTPD7;HTRA3
Stretch	LRP1-KD	Up-regulated	TRANSFAC	M06111	3.41	0.172	ZNF254 (directAnnotation).		3	ADAMTS18;HMOX1;HTRA3
Stretch	LRP1-KD	Up-regulated	TRANSFAC	M00961	3.41	0.172	VDR (directAnnotation).	ARID3A; FLI1; NANOG; SOX10 (inferredBy_MotifSimilarity).	3	CERS1;DTX4;ENTPD7
Stretch	LRP1-KD	Up-regulated	TRANSFAC	M07338	3.4	0.172	SOX10 (directAnnotation).		3	CERS1;DUSP2;NTN1
Stretch	LRP1-KD	Up-regulated	TRANSFAC	M01020	3.37	0.171	TBX5 (directAnnotation).		7	ADAMTS18;CERS1;DUSP2;ENTPD7;JPH1;MYRF;NTN1
Stretch	LRP1-KD	Up-regulated	TRANSFAC	M05990	3.36	0.17	ZNF69 (directAnnotation).		4	CERS1;ENTPD7;HTRA3;MYRF
Stretch	LRP1-KD	Up-regulated	TRANSFAC	M07464	3.33	0.169	PKNOX1 (directAnnotation).		3	CERS1;DUSP2;NTN1
Stretch	LRP1-KD	Up-regulated	TRANSFAC	M01108	3.29	0.168	HOXA7 (directAnnotation).		3	CERS1;KY;ZNF469
Stretch	LRP1-KD	Up-regulated	TRANSFAC	M00412	3.27	0.166	ZEB1 (directAnnotation).		5	ADAMTS18;CERS1;ENTPD7;NTN1;ZNF469
Stretch	LRP1-KD	Up-regulated	TRANSFAC	M08831	3.2	0.164	TBX2 (directAnnotation).		2	CERS1;MYRF
Stretch	LRP1-KD	Up-regulated	TRANSFAC	M01182	3.12	0.16	HINFP (directAnnotation).		3	ENTPD7;JPH1;NTN1
Stretch	LRP1-KD	Up-regulated	TRANSFAC	M07474	3.1	0.16	TBX20 (directAnnotation).		5	CERS1;DUSP2;ENTPD7;HMOX1;MYRF
Stretch	LRP1-KD	Up-regulated	TRANSFAC	M07111	3.24	0.165	MEIS1 (inferredBy_Orthology).		6	CERS1;DTX4;ENTPD7;KY;MYRF;NTN1
Stretch	MFGE8-KD	Down-regulated	TRANSFAC	M05865	4.31	0.0973	ZNF709 (directAnnotation).		16	ARL6IP1;BDKRB1;CD276;CSF3;CXCL8;HAX1;HMOX1;ISG20;KDELR1;KYNU;MAN1B1;MNAT1;NFIA;REXO2;SECTM1;WRAP73
Stretch	MFGE8-KD	Down-regulated	TRANSFAC	M07386	3.57	0.085	LMX1B (directAnnotation).		8	CXCL1;IFITM1;ISG15;NAA35;PUS1;SCN1B;WRAP73;ZFAND6
Stretch	MFGE8-KD	Down-regulated	TRANSFAC	M06776	3.42	0.0824	ZNF214 (directAnnotation).		4	ARL6IP1;BDKRB1;CD276;MFGE8
Stretch	MFGE8-KD	Down-regulated	TRANSFAC	M01299	3.41	0.0823	MECP2 (directAnnotation).		10	CEBPB;CXCL1;CXCL2;CXCL3;FOXF1;MFGE8;NAA35;SCN1B;SDHC;ZFAND6
Stretch	MFGE8-KD	Down-regulated	TRANSFAC	M06703	3.41	0.0823	ZNF160 (directAnnotation).		8	CDK8;IFI6;IFITM1;MFGE8;MNAT1;OAS1;SECTM1;ZFAND6
Stretch	MFGE8-KD	Down-regulated	TRANSFAC	M06685	3.37	0.0817	ZNF287 (directAnnotation).		7	HAX1;IFI44L;IFI6;ISG15;NAA35;NFIA;SDHC
Stretch	MFGE8-KD	Down-regulated	TRANSFAC	M05697	3.36	0.0815	ZNF235 (directAnnotation).		13	ARHGAP39;ARL6IP1;BDKRB1;CDK8;CEBPB;CSF3;CXCL2;DOK4;GIPC1;KDELR1;REXO2;SCN1B;ZFAND6
Stretch	MFGE8-KD	Down-regulated	TRANSFAC	M00747	3.12	0.0774	IRF1 (directAnnotation).		19	ARL6IP1;BDKRB1;C2CD2;CDK8;CEBPB;CXCL2;DOK4;ESD;IFI44L;IFITM1;ISG15;MX2;NAA35;RASD1;REXO2;SDHC;STARD4;WRAP73;ZFAND6
Stretch	MFGE8-KD	Down-regulated	TRANSFAC	M01718	3.07	0.0767	NFATC1 (directAnnotation).		8	ADGRE5;C2CD2;CD276;IL11;ISG15;NAA35;SSBP4;ZFAND6
Stretch	MFGE8-KD	Down-regulated	TRANSFAC	M06143	3.05	0.0764	ZNF16 (directAnnotation).		8	ARL6IP1;BDKRB1;CEBPB;CERK;IFI44L;MFGE8;NFIA;ZFAND6
Stretch	MFGE8-KD	Down-regulated	TRANSFAC	M05839	3.65	0.0864	ZBTB24 (inferredBy_Orthology).		6	ADGRE5;ARL6IP1;ISG20;KYNU;PTGES;SECTM1
Stretch	MFGE8-KD	Down-regulated	TRANSFAC	M06820	3.65	0.0863	ZNF382 (inferredBy_Orthology).		9	ANGPTL2;C2CD2;FOXF1;IL1A;KDELR1;NAA35;OAS1;PMPCA;ZFAND6
Stretch	MFGE8-KD	Down-regulated	TRANSFAC	M07386	3.57	0.085	LMX1A		8	CXCL1;IFITM1;ISG15;NAA35;PUS1;SCN1B;WRAP73;ZFAND6
Stretch	MFGE8-KD	Down-regulated	TRANSFAC	M05923	3.22	0.0791	SCRT1 (inferredBy_Orthology).		15	ADGRE5;ARL6IP1;C2CD2;CEBPB;CERK;CXCL8;FOXF1;ISG15;MAN1B1;NFIA;POLR3F;SDHC;USP5;WRAP73;ZFAND6
Stretch	MFGE8-KD	Up-regulated	TRANSFAC	M05849	4.45	0.185	ZNF248 (directAnnotation).		6	DDX3Y;FGF5;MEF2C;PI15;ZBTB18;ZNF367
Stretch	MFGE8-KD	Up-regulated	TRANSFAC	M01251	4.13	0.175	E2F1 (directAnnotation).		5	DESI2;KIAA0040;MEF2C;S1PR1;ZNF367
Stretch	MFGE8-KD	Up-regulated	TRANSFAC	M04866	4.06	0.173	HDAC2 (directAnnotation).		5	AMMECR1;DDAH1;DENND5B;NEDD4;ZNF185
Stretch	MFGE8-KD	Up-regulated	TRANSFAC	M06597	3.9	0.168	ZNF775 (directAnnotation).		10	CSGALNACT2;DDAH1;DDX3Y;GPR63;HMGA2;IGIP;NEDD4;RNF217;S1PR1;ZNF367
Stretch	MFGE8-KD	Up-regulated	TRANSFAC	M06563	3.54	0.156	ZNF483 (directAnnotation).		8	CSGALNACT2;DDX3Y;MEF2C;NEDD4;PAPPA-AS1;SLC16A9;ZBTB18;ZNF185
Stretch	MFGE8-KD	Up-regulated	TRANSFAC	M05886	3.37	0.151	ZNF619 (directAnnotation).		6	DDX3Y;DENND5B;GPR63;SMIM15;ZBTB18;ZNF367
Stretch	MFGE8-KD	Up-regulated	TRANSFAC	M06042	3.36	0.15	ZNF208 (directAnnotation).		5	DENND5B;HMGA2;MEF2C;PI15;ZNF367
Stretch	MFGE8-KD	Up-regulated	TRANSFAC	M01739	3.32	0.149	GTF2B (directAnnotation).		7	AMMECR1;CSGALNACT2;DDX3Y;DENND5B;GPR63;PI15;ZNF367
Stretch	MFGE8-KD	Up-regulated	TRANSFAC	M00205	3.32	0.149	NR3C1 (directAnnotation).		6	CSGALNACT2;DDAH1;SLC16A9;ZBTB18;ZNF185;ZNF367
Stretch	MFGE8-KD	Up-regulated	TRANSFAC	M06436	3.31	0.149	ZNF836 (directAnnotation).		8	BMP2K;DDAH1;DDX3Y;GPR63;KIAA0040;MEF2C;NEDD4;SMIM15
Stretch	MFGE8-KD	Up-regulated	TRANSFAC	M06613	3.31	0.149	ZNF514 (directAnnotation).		5	CSGALNACT2;IGIP;RNF217;ZBTB18;ZNF185
Stretch	MFGE8-KD	Up-regulated	TRANSFAC	M07291	3.29	0.148	GLI2 (directAnnotation).	GLI1; GLI3; GLIS1 (inferredBy_MotifSimilarity).	5	DDX3Y;IGIP;MEF2C;PAPPA-AS1;PI15
Stretch	MFGE8-KD	Up-regulated	TRANSFAC	M05999	3.15	0.144	ZNF711 (directAnnotation).		3	CSGALNACT2;DDAH1;ZBTB18
Stretch	MFGE8-KD	Up-regulated	TRANSFAC	M05620	3.14	0.143	ZNF875 (directAnnotation).		10	AMMECR1;CPA4;DDAH1;DDX3Y;FGF5;KIAA0040;MEF2C;PI15;S1PR1;ZBTB18
Stretch	MFGE8-KD	Up-regulated	TRANSFAC	M06721	3.08	0.141	ZKSCAN7 (directAnnotation).		4	KIAA0040;MEF2C;ZBTB18;ZNF367
Stretch	MFGE8-KD	Up-regulated	TRANSFAC	M06950	4.04	0.172	HIF3A (inferredBy_Orthology).		5	AMMECR1;DENND5B;MEF2C;NEDD4;ZNF367
Stretch	PDGFD-KD	Down-regulated	TRANSFAC	M01199	3.8	0.0967	TRIM28 (directAnnotation).		24	ADIPOR1;ANGPT1;ARHGAP19;C4orf46;CEP97;CLDND1;CPD;DICER1;DUSP16;E2F5;FNDC3A;GNA13;LATS2;LSM11;LYPLA1;MAT2B;N4BP2;PARP1;PAWR;PDGFD;RECK;RNF144A;SERINC3;TM2D1
Stretch	PDGFD-KD	Down-regulated	TRANSFAC	M00493	3.56	0.0925	STAT5A (directAnnotation).	STAT6 (inferredBy_MotifSimilarity).	16	ADIPOR1;ALG10B;ASPH;CPD;DICER1;E2F5;F3;FERMT2;FNDC3A;MEF2A;PTBP3;RNF144A;RPIA;ST3GAL5;STEAP2;WNT5A
Stretch	PDGFD-KD	Down-regulated	TRANSFAC	M07320	3.53	0.0921	HMGA2 (directAnnotation).		9	ADIPOR1;DICER1;E2F5;LATS2;LBR;MAT2B;PDGFD;ST3GAL5;STEAP2
Stretch	PDGFD-KD	Down-regulated	TRANSFAC	M04916	3.36	0.0892	TAF1 (directAnnotation).		11	ADIPOR1;CPD;DICER1;DUSP16;FNDC3A;LSM11;LYPLA1;MAT2B;PDGFD;ST3GAL5;TMEM170A
Stretch	PDGFD-KD	Down-regulated	TRANSFAC	M06698	3.3	0.0881	ZNF287 (directAnnotation).		13	ANGPT1;ASPH;CEP97;CPD;HSD11B1;IL1A;LIFR;MFSD8;PARP1;QTRT2;STARD4;TAF4B;WNT5A
Stretch	PDGFD-KD	Down-regulated	TRANSFAC	M07310	3.26	0.0874	SP5 (directAnnotation).		20	ADIPOR1;ANGPT1;ARHGAP19;CPD;DICER1;DUSP16;E2F5;F3;GNA13;KRAS;LATS2;LBR;LIFR;LSM11;LYPLA1;MAT2B;RORA;SLC2A3;ST3GAL5;STEAP2
Stretch	PDGFD-KD	Down-regulated	TRANSFAC	M01250	3.19	0.0863	E2F1 (directAnnotation).		31	ADIPOR1;ALG10B;ARHGAP19;ARL6IP1;ASPH;BRWD3;DICER1;E2F5;F3;FERMT2;FNDC3A;GEN1;GNA13;ISCA2;ITGAV;LBR;LYPLA1;MAT2B;MEF2A;PAWR;PTBP3;RORA;RPIA;RSPRY1;SERINC3;SLC19A2;ST3GAL5;STEAP2;TM2D1;UHMK1;WNT5A
Stretch	PDGFD-KD	Down-regulated	TRANSFAC	M00241	3.13	0.0853	NKX2-5 (directAnnotation).		34	ADIPOR1;ALG10B;CCDC117;DICER1;F3;FERMT2;FNDC3A;GALNT11;GEN1;IL33;ITGAV;KRAS;LATS2;LBH;LIFR;LSM11;MEF2A;NETO2;PARP1;PAWR;PDGFD;PLEKHA8;PPARA;RORA;SERINC3;SLC2A13;SNX25;ST3GAL5;STARD4;SUDS3;TMEM170A;TMEM30A;UHMK1;WNT5A
Stretch	PDGFD-KD	Down-regulated	TRANSFAC	M00498	3.12	0.0851	STAT4 (directAnnotation).		31	ADIPOR1;ALG10B;ASPH;CPD;DICER1;E2F5;F3;FERMT2;FNDC3A;HAPLN3;HSD11B1;ITGAV;LBH;LBR;LIFR;LYPLA1;MAT2B;MEF2A;PARP1;PAWR;PPARA;PTBP3;RNF144A;RORA;RPIA;SLC19A2;ST3GAL5;STC1;STEAP2;UHMK1;WNT5A
Stretch	PDGFD-KD	Down-regulated	TRANSFAC	M01306	3.11	0.0849	ZNF217 (directAnnotation).		8	ALG10B;DICER1;F3;FERMT2;PTBP3;RNF144A;STEAP2;TM2D1
Stretch	PDGFD-KD	Down-regulated	TRANSFAC	M00803	3.07	0.0842	TFDP1 (directAnnotation).		38	ADAMTS18;ADIPOR1;ALG10B;ANGPT1;ARHGAP19;ASPH;CCDC117;CLDND1;CPD;CPOX;DICER1;DUSP16;E2F5;ELMOD2;F3;FNDC3A;HAPLN3;IL33;LATS2;LBR;LSM11;LYPLA1;MAT2B;PAWR;PDGFD;PLEKHA8;PTBP3;RNF144A;RORA;SERINC3;SLC16A7;SLC2A13;SLC2A3;ST3GAL5;STARD4;STEAP2;TM2D1;TMEM170A
Stretch	PDGFD-KD	Down-regulated	TRANSFAC	M00081	3.02	0.0834	RUNX1 (directAnnotation).		16	ADIPOR1;ASPH;CPD;DICER1;F3;GEN1;LATS2;LBR;MAT2B;PARP1;PAWR;PDGFD;RORA;ST3GAL5;TAF4B;TMEM170A
Stretch	PDGFD-KD	Down-regulated	TRANSFAC	M00716	3.01	0.0832	ZBTB14 (directAnnotation).		37	ADAMTS18;ADIPOR1;ALG10B;ANGPT1;ARHGAP19;ASPH;CEP97;CLDND1;CPD;CPOX;DCP2;DICER1;DUSP16;E2F5;ELMOD2;GABPB1-AS1;GNA13;HAPLN3;LBH;LBR;LSM11;LYPLA1;MAT2B;PAWR;PDGFD;PLEKHA8;RORA;SERINC3;SLC16A7;SLC2A3;ST3GAL5;STEAP2;SUDS3;TM2D1;TMEM170A;ULBP2;WNT5A
Stretch	PDGFD-KD	Down-regulated	TRANSFAC	M07320	3.53	0.0921	HMGA1		9	ADIPOR1;DICER1;E2F5;LATS2;LBR;MAT2B;PDGFD;ST3GAL5;STEAP2
Stretch	PDGFD-KD	Down-regulated	TRANSFAC	M02840	3.29	0.088	ARID5A (inferredBy_Orthology).		38	ADAMTS18;ADIPOR1;ASPH;CCDC117;CPD;DICER1;ELMOD2;ERO1A;F3;FERMT2;FNDC3A;GEN1;GNA13;HAPLN3;HERPUD2;ITGAV;KRAS;LATS2;LBH;LBR;LIFR;LSM11;PARP1;PAWR;RMND5A;RNF144A;SERINC3;SLC16A7;SLC19A2;SLC2A13;SNX25;ST3GAL5;STEAP2;STK38L;SUDS3;TAF4B;TMEM170A;WNT5A
Stretch	PDGFD-KD	Down-regulated	TRANSFAC	M00803	3.07	0.0842	E2F1		38	ADAMTS18;ADIPOR1;ALG10B;ANGPT1;ARHGAP19;ASPH;CCDC117;CLDND1;CPD;CPOX;DICER1;DUSP16;E2F5;ELMOD2;F3;FNDC3A;HAPLN3;IL33;LATS2;LBR;LSM11;LYPLA1;MAT2B;PAWR;PDGFD;PLEKHA8;PTBP3;RNF144A;RORA;SERINC3;SLC16A7;SLC2A13;SLC2A3;ST3GAL5;STARD4;STEAP2;TM2D1;TMEM170A
Stretch	PDGFD-KD	Down-regulated	TRANSFAC	M00803	3.07	0.0842	E2F3		38	ADAMTS18;ADIPOR1;ALG10B;ANGPT1;ARHGAP19;ASPH;CCDC117;CLDND1;CPD;CPOX;DICER1;DUSP16;E2F5;ELMOD2;F3;FNDC3A;HAPLN3;IL33;LATS2;LBR;LSM11;LYPLA1;MAT2B;PAWR;PDGFD;PLEKHA8;PTBP3;RNF144A;RORA;SERINC3;SLC16A7;SLC2A13;SLC2A3;ST3GAL5;STARD4;STEAP2;TM2D1;TMEM170A
Stretch	PDGFD-KD	Down-regulated	TRANSFAC	M00803	3.07	0.0842	E2F4		38	ADAMTS18;ADIPOR1;ALG10B;ANGPT1;ARHGAP19;ASPH;CCDC117;CLDND1;CPD;CPOX;DICER1;DUSP16;E2F5;ELMOD2;F3;FNDC3A;HAPLN3;IL33;LATS2;LBR;LSM11;LYPLA1;MAT2B;PAWR;PDGFD;PLEKHA8;PTBP3;RNF144A;RORA;SERINC3;SLC16A7;SLC2A13;SLC2A3;ST3GAL5;STARD4;STEAP2;TM2D1;TMEM170A
Stretch	PDGFD-KD	Down-regulated	TRANSFAC	M00081	3.02	0.0834	MECOM		16	ADIPOR1;ASPH;CPD;DICER1;F3;GEN1;LATS2;LBR;MAT2B;PARP1;PAWR;PDGFD;RORA;ST3GAL5;TAF4B;TMEM170A
Stretch	PDGFD-KD	Up-regulated	TRANSFAC	M07297	5.02	0.181	MAZ (directAnnotation).		5	CGNL1;COL14A1;GNPNAT1;GRIN2A;NACAD
Stretch	PDGFD-KD	Up-regulated	TRANSFAC	M07436	4.5	0.165	WT1 (directAnnotation).		4	COL14A1;GNPNAT1;GRIN2A;NACAD
Stretch	PDGFD-KD	Up-regulated	TRANSFAC	M05995	4.33	0.16	ZNF180 (directAnnotation).		3	CGNL1;CRIP1;GNPNAT1
Stretch	PDGFD-KD	Up-regulated	TRANSFAC	M12698	4.1	0.153	ZNF227 (directAnnotation).		4	CGNL1;COL14A1;GNPNAT1;GRIN2A
Stretch	PDGFD-KD	Up-regulated	TRANSFAC	M06566	3.85	0.145	ZNF845 (directAnnotation).		3	CRIP1;PLCD4;ZNF367
Stretch	PDGFD-KD	Up-regulated	TRANSFAC	M01105	3.75	0.142	ZNF350 (directAnnotation).		3	CRIP1;HMOX1;ZNF367
Stretch	PDGFD-KD	Up-regulated	TRANSFAC	M01835	3.7	0.14	KLF4 (directAnnotation).		6	CGNL1;COL14A1;GNPNAT1;GRIN2A;NACAD;PLCD4
Stretch	PDGFD-KD	Up-regulated	TRANSFAC	M06533	3.6	0.137	ZNF563 (directAnnotation).		3	CAMKMT;CRIP1;GRIN2A
Stretch	PDGFD-KD	Up-regulated	TRANSFAC	M08819	3.47	0.133	KLF2 (directAnnotation).		7	CLIC3;COL14A1;GNPNAT1;HMOX1;NACAD;PLCD4;ZNF367
Stretch	PDGFD-KD	Up-regulated	TRANSFAC	M00991	3.4	0.131	CDX2 (directAnnotation).		3	CGNL1;GNPNAT1;ZNF367
Stretch	PDGFD-KD	Up-regulated	TRANSFAC	M04595	3.38	0.13	SALL2 (directAnnotation).		5	CLIC3;CRIP1;GNPNAT1;NACAD;PLCD4
Stretch	PDGFD-KD	Up-regulated	TRANSFAC	M12355	3.29	0.127	ZNF549 (directAnnotation).		2	PLCD4;ZNF367
Stretch	PDGFD-KD	Up-regulated	TRANSFAC	M05622	3.26	0.126	ZNF875 (directAnnotation).		3	COL14A1;GRIN2A;ZNF367
Stretch	PDGFD-KD	Up-regulated	TRANSFAC	M07397	3.26	0.126	ZNF148 (directAnnotation).	SP1 (inferredBy_MotifSimilarity). MAZ; ZBTB17 (inferredBy_MotifSimilarity_n_Orthology).	6	CGNL1;COL14A1;GNPNAT1;GRIN2A;NACAD;PLCD4
Stretch	PDGFD-KD	Up-regulated	TRANSFAC	M07335	3.25	0.126	SIX1 (directAnnotation).		2	CGNL1;HMOX1
Stretch	PDGFD-KD	Up-regulated	TRANSFAC	M05479	3.23	0.126	ZNF580 (directAnnotation).		2	NACAD;ZNF367
Stretch	PDGFD-KD	Up-regulated	TRANSFAC	M05989	3.13	0.122	ZNF275 (directAnnotation).		4	COL14A1;CRIP1;PLCD4;ZNF367
Stretch	PDGFD-KD	Up-regulated	TRANSFAC	M12352	3.13	0.122	ZBTB44 (directAnnotation).		5	CALCRL;GNPNAT1;GRIN2A;HMOX1;PLCD4
Stretch	PDGFD-KD	Up-regulated	TRANSFAC	M06164	3.09	0.121	ZNF157 (directAnnotation).		3	CALCRL;CLIC3;NACAD
Stretch	PDGFD-KD	Up-regulated	TRANSFAC	M01169	3.08	0.121	IKZF1 (directAnnotation).		5	COL14A1;CRIP1;GRIN2A;HMOX1;NACAD
Stretch	PDGFD-KD	Up-regulated	TRANSFAC	M06545	3.01	0.119	ZNF485 (directAnnotation).		6	CGNL1;COL14A1;CRIP1;GNPNAT1;GRIN2A;PLCD4
Stretch	PDGFD-KD	Up-regulated	TRANSFAC	M00991	3.4	0.131	CDX1		3	CGNL1;GNPNAT1;ZNF367
Stretch	RBPMS2-KD	Down-regulated	TRANSFAC	M07323	7.42	0.128	IRF4 (directAnnotation).	STAT1; STAT2 (inferredBy_MotifSimilarity).	60	BRCA1;CA5B;CACNG8;CAPN10;CDCA7L;CTBP2;DDX60;DHX58;DTX3L;EHF;EPSTI1;FAS;GTF2F2;HLA-F;IFI35;IFI44;IFI44L;IFI6;IFIH1;IFIT1;IFIT2;IFIT3;IFITM1;IFITM3;IRF7;ISG15;ISG20;KIF24;LBR;MAD2L1BP;MX1;MX2;NUP153;OAS2;OAS3;ODF3B;PARP10;PARP14;PARP9;PDIA6;PRKX;RANGAP1;RCBTB1;RERE;REXO1;RNF126;RSAD2;SAMHD1;SLC15A3;SMARCD1;STAT1;STRIP1;STRN4;TMEM63A;TNFSF13B;TP53I11;USP18;ZBTB22;ZC3H7B;ZNF580
Stretch	RBPMS2-KD	Down-regulated	TRANSFAC	M03875	4.3	0.0872	IRF5 (directAnnotation).		44	BRCA1;C12orf4;CAMK1G;CTBP2;DDX60;DTX3L;EHF;EPSTI1;FAS;HLA-F;IFI44L;IFIH1;IFIT1;IFIT2;IFIT3;IFITM1;IFITM3;IRF7;IRF9;ISG15;LBR;MCM7;MX1;MX2;NUP153;OAS2;OAS3;PARP10;PARP14;PARP9;PDE4A;PHF6;PRKX;RANGAP1;RCBTB1;SLC15A3;SNN;SRD5A1;STAT1;TMEM255B;TMEM35A;TRIM24;USP18;ZBTB22
Stretch	RBPMS2-KD	Down-regulated	TRANSFAC	M04860	4.05	0.0839	RXRA (directAnnotation).		34	BRCA1;CCNB2;CDC25C;CTBP2;DDX60;DHX58;DKK2;DTX3L;EHF;EMB;GTF2F2;HMG20A;IFI44L;IFIH1;IFIT2;IFIT3;IFITM1;IFITM3;ISG15;LBR;MX1;MX2;NUP153;PARP10;PARP9;PRKX;RANGAP1;SAMHD1;SH3GL1;SLC15A3;TMEM35A;TP53I11;USP18;ZBTB22
Stretch	RBPMS2-KD	Down-regulated	TRANSFAC	M03793	3.95	0.0826	IRF7 (directAnnotation).		56	BRCA1;CA5B;CACNG8;CAMK1G;CAPN10;CCNB2;CDC25C;CTBP2;DDX60;DHX58;DNMT3B;DTX3L;EHF;EPSTI1;FAS;FSTL1;HELZ2;HLA-F;IFI35;IFI44L;IFIH1;IFIT1;IFIT2;IFIT3;IFITM1;IFITM3;IRF7;ISG15;ISG20;LBR;LGALS9;MCM7;MX1;MX2;OAS2;OAS3;PARP10;PARP14;PARP9;PHF6;PRKX;RANGAP1;REXO1;RMI2;SLC15A3;SMARCD1;SNN;STAT1;STRN4;TMEM35A;TOR1B;TP53I11;TRIM24;USP18;ZBTB22;ZC3H7B
Stretch	RBPMS2-KD	Down-regulated	TRANSFAC	M00747	3.53	0.0771	IRF1 (directAnnotation).		42	CACNG8;CDCA7L;COIL;CTBP2;DBF4B;DHX58;DTX3L;E2F1;EHF;EPSTI1;GCH1;HMG20A;IFI44L;IFIH1;IFIT1;IFIT2;IFIT3;IFITM1;ISG15;LBR;MAD2L1BP;MLEC;MX1;MX2;NADK2;OASL;PARP10;PARP14;PARP9;PRKX;RANGAP1;RERE;RMI2;SERINC2;SLC15A3;SNN;TMEM156;TMEM185B;TMEM35A;TRIM24;ZBTB22;ZNF580
Stretch	RBPMS2-KD	Down-regulated	TRANSFAC	M06037	3.11	0.0714	ZNF197 (directAnnotation).		16	BCL7B;BRCA1;C12orf4;CA5B;CAMK1G;DDX60;EHF;ISG20;LINC00294;NADK2;PABPC5;PDE4A;REXO1;TMEM164;TMEM63A;ZBTB22
Stretch	RBPMS2-KD	Up-regulated	TRANSFAC	M04624	4.2	0.116	PAX4 (directAnnotation).		16	C10orf90;CLIC2;DENND5B;DESI2;EPHA4;LCOR;LRIG3;LRRC8B;MAMDC2;NAA50;NEFM;NHS;PAPPA;SESN1;VPS4B;ZNF678
Stretch	RBPMS2-KD	Up-regulated	TRANSFAC	M04794	3.58	0.104	TAF1 (directAnnotation).		11	AFF4;C10orf90;CHIC1;DCUN1D3;DDX3Y;LURAP1L;MAMDC2;PTGER2;SMIM15;TECPR2;ZNF678
Stretch	RBPMS2-KD	Up-regulated	TRANSFAC	M00011	3.47	0.102	RUNX1 (directAnnotation).		10	DCUN1D3;DDX3Y;DENND2C;LIFR;NAA50;NEDD4;PDE4D;SESN1;TNPO1;UBE2G2
Stretch	RBPMS2-KD	Up-regulated	TRANSFAC	M01297	3.26	0.0983	HOXA13 (directAnnotation).		5	DENND5B;EPHA4;GPR63;KPNA5;LCOR
Stretch	RBPMS2-KD	Up-regulated	TRANSFAC	M07049	3.25	0.0983	MECP2 (directAnnotation).		10	BAALC;C10orf90;DENND5B;LCOR;NAA50;NEDD4;PDE4D;PIM1;SESN1;SLC30A1
Stretch	RBPMS2-KD	Up-regulated	TRANSFAC	M06018	3.22	0.0975	ZNF233 (directAnnotation).		12	C10orf90;CELF2;CSGALNACT2;DCUN1D3;DENND5B;EPHA4;KBTBD6;LCOR;NUP58;OSR1;PDE4D;SGK3
Stretch	RBPMS2-KD	Up-regulated	TRANSFAC	M07483	3.18	0.0968	CXXC1 (directAnnotation).		19	CLIC2;CXCL12;DCUN1D3;DDX3Y;DENND2C;DENND5B;DPY19L3;EPHA4;LCOR;LIFR;LURAP1L;MTURN;NEDD4;NEFM;PIM1;PTGER2;SKIDA1;SLC30A1;TNFRSF10D
Stretch	RBPMS2-KD	Up-regulated	TRANSFAC	M08901	3.16	0.0965	TCF7L1 (directAnnotation).		19	C10orf90;CRABP2;DDX3Y;DENND5B;EPHA4;GNPNAT1;KPNA5;LCOR;LURAP1L;NAA50;NEDD4;PDE4D;PIM1;SESN1;SLC30A1;SLC4A7;TNFRSF10D;VPS4B;ZNF281
Stretch	RBPMS2-KD	Up-regulated	TRANSFAC	M00632	3.07	0.0949	GATA4 (directAnnotation).		10	BAALC;DENND5B;DPY19L3;EPHA4;GPR63;LCOR;MTURN;NUP58;PAPPA;SLC4A7
Stretch	RBPMS2-KD	Up-regulated	TRANSFAC	M01284	3.05	0.0945	SOX9 (directAnnotation).	CEBPA; CEBPB; CEBPD; CEBPE; CEBPG; SRY (inferredBy_MotifSimilarity).	11	AMMECR1;CELF2;DDX3Y;DENND5B;GNPNAT1;NPR3;PDE4D;PIM1;PTGER2;SLC30A1;SLC4A7
Stretch	RBPMS2-KD	Up-regulated	TRANSFAC	M00011	3.47	0.102	MECOM		10	DCUN1D3;DDX3Y;DENND2C;LIFR;NAA50;NEDD4;PDE4D;SESN1;TNPO1;UBE2G2
Stretch	RBPMS2-KD	Up-regulated	TRANSFAC	M02896	3.04	0.0943	SPI1 (inferredBy_Orthology).		14	BAALC;CELF2;DENND5B;DPY19L3;EPHA4;LCOR;LIFR;MTURN;NAA50;NEDD4;NPR3;PDE4D;SESN1;SGK3
Stretch	TIMP2-KD	Down-regulated	TRANSFAC	M07323	6.42	0.153	IRF4 (directAnnotation).	STAT1; STAT2 (inferredBy_MotifSimilarity).	16	CCND1;IFI44L;IFI6;IFIT1;IFIT3;IFITM1;ISG15;LBR;MX1;MX2;OAS2;OAS3;PARP9;PLSCR4;RSAD2;SLC15A3
Stretch	TIMP2-KD	Down-regulated	TRANSFAC	M00747	3.83	0.103	IRF1 (directAnnotation).		8	CNOT6;LBR;MX1;MX2;PLSCR4;RSBN1L;SLC15A3;SLC25A13
Stretch	TIMP2-KD	Down-regulated	TRANSFAC	M03793	3.77	0.101	IRF7 (directAnnotation).		14	ASPH;CCND1;IFI44L;IFIT1;IFIT3;ISG15;LBR;MX1;MX2;OAS2;OAS3;PARP9;PLSCR4;SLC15A3
Stretch	TIMP2-KD	Down-regulated	TRANSFAC	M06861	3.75	0.101	ZNF484 (directAnnotation).		16	ADAMTS12;AKAP7;BST2;C18orf54;CEP128;HSPA1B;IFI6;IFIT1;IFIT3;ISG15;KPNA4;LPP;MX1;SLC15A3;TNFRSF10B;ZNRF2
Stretch	TIMP2-KD	Down-regulated	TRANSFAC	M00209	3.47	0.0957	NFYC (directAnnotation).	FOXI1 (inferredBy_MotifSimilarity).	11	CDC25C;HSPA1A;HSPA1B;IFIT1;KCTD9;KPNA4;PIGA;RSAD2;RSBN1L;ZNF92;ZNF93
Stretch	TIMP2-KD	Down-regulated	TRANSFAC	M05606	3.31	0.0927	ZNF691 (directAnnotation).		10	ADAMTS12;CEP128;IFI44L;LPP;PARP9;PLLP;TIMP2;XAF1;XPNPEP3;ZNF93
Stretch	TIMP2-KD	Down-regulated	TRANSFAC	M04860	3.31	0.0926	RXRA (directAnnotation).		18	ASPH;CCND1;CDC25C;EFCAB11;IFI44L;IFIT1;IFIT3;IFITM1;ISG15;LBR;LPP;MX1;MX2;PARP9;PIGK;RSBN1L;SLC15A3;XPNPEP3
Stretch	TIMP2-KD	Down-regulated	TRANSFAC	M03875	3.16	0.0897	IRF5 (directAnnotation).		11	CNOT6;IFI44L;IFIT1;IFIT3;IL6R;ISG15;MX1;MX2;OAS2;PLSCR4;SLC15A3
Stretch	TIMP2-KD	Down-regulated	TRANSFAC	M07476	3.15	0.0896	LHX8 (directAnnotation).		7	HSPA1A;HSPA1B;KCTD9;PIGA;RSBN1L;ZNF92;ZNF93
Stretch	TIMP2-KD	Down-regulated	TRANSFAC	M00209	3.47	0.0957	NFYA	FOXI1 (inferredBy_MotifSimilarity).	11	CDC25C;HSPA1A;HSPA1B;IFIT1;KCTD9;KPNA4;PIGA;RSAD2;RSBN1L;ZNF92;ZNF93
Stretch	TIMP2-KD	Down-regulated	TRANSFAC	M00209	3.47	0.0957	NFYB	FOXI1 (inferredBy_MotifSimilarity).	11	CDC25C;HSPA1A;HSPA1B;IFIT1;KCTD9;KPNA4;PIGA;RSAD2;RSBN1L;ZNF92;ZNF93
Stretch	TIMP2-KD	Down-regulated	TRANSFAC	M05558	3.17	0.0899	PRDM5 (inferredBy_Orthology).		12	ARL2BP;CDC25C;CEP128;IFI44;IL6R;KCTD9;OAS3;PRDX3;RSBN1L;RSRP1;SLC25A13;ZNRF2
Stretch	TIMP2-KD	Up-regulated	TRANSFAC	M01220	4	0.157	STAT3 (directAnnotation).		5	AFF4;CCDC71L;DENND5B;DRAM1;TNIP3
Stretch	TIMP2-KD	Up-regulated	TRANSFAC	M03539	3.96	0.155	CTNNB1 (directAnnotation).		6	DENND5B;FZD4;KIF26B;NEDD4;SERPINB9;VPS4B
Stretch	TIMP2-KD	Up-regulated	TRANSFAC	M06033	3.74	0.149	ZNF878 (directAnnotation).		6	DENND5B;DRAM1;GNPNAT1;NEDD4;SKIDA1;THAP9-AS1
Stretch	TIMP2-KD	Up-regulated	TRANSFAC	M06313	3.61	0.145	ZNF678 (directAnnotation).		6	CELF2;CSGALNACT2;DENND5B;KIF26B;NEDD4;SGK3
Stretch	TIMP2-KD	Up-regulated	TRANSFAC	M07066	3.27	0.135	STAT6 (directAnnotation).		6	DENND5B;DRAM1;GDAP1;KIF26B;PAQR9;RBM24
Stretch	TIMP2-KD	Up-regulated	TRANSFAC	M04624	3.23	0.134	PAX4 (directAnnotation).		4	DENND5B;DESI2;FZD4;NEFM
Stretch	TIMP2-KD	Up-regulated	TRANSFAC	M06263	3.2	0.133	ZNF211 (directAnnotation).		4	CCDC71L;NEFM;RBM24;TNIP3
Stretch	TIMP2-KD	Up-regulated	TRANSFAC	M01236	3.17	0.132	PDX1 (directAnnotation).		6	DENND5B;GNPNAT1;NEFM;SERPINB9;SGK3;THAP9-AS1
Stretch	TIMP2-KD	Up-regulated	TRANSFAC	M05613	3.15	0.132	ZNF35 (directAnnotation).		5	ERC1;GDAP1;NEDD4;SERPINB9;SGK3
Stretch	TIMP2-KD	Up-regulated	TRANSFAC	M07397	3.14	0.131	ZNF148 (directAnnotation).	SP1 (inferredBy_MotifSimilarity). MAZ; ZBTB17 (inferredBy_MotifSimilarity_n_Orthology).	5	CCDC71L;CELF2;GNPNAT1;NEFM;RBM24
Stretch	TIMP2-KD	Up-regulated	TRANSFAC	M01890	3.09	0.13	STAT5A (directAnnotation).	STAT1; STAT5B; STAT6 (inferredBy_MotifSimilarity).	5	AFF4;DENND5B;DRAM1;KIF26B;TNIP3
Stretch	TIMP2-KD	Up-regulated	TRANSFAC	M02117	3.02	0.128	STAT4 (directAnnotation).		6	AFF4;DENND5B;DRAM1;KIF26B;NEDD4;TNIP3
Stretch	TIMP2-KD	Up-regulated	TRANSFAC	M01238	3.15	0.132	DEAF1 (inferredBy_Orthology).		14	AFF4;CELF2;CSGALNACT2;DENND5B;ERC1;FZD4;GNPNAT1;KIF26B;NEDD4;RBM24;SERPINB9;SGK3;TLR1;TNIP3
Stretch	TIMP2-KD	Up-regulated	TRANSFAC	M05577	3	0.128	ZNF579 (inferredBy_Orthology).		5	CCDC71L;FZD4;NEDD4;RBM24;TLR1
Stretch	TNS1-KD	Down-regulated	TRANSFAC	M07323	4.25	0.0588	IRF4 (directAnnotation).	STAT1; STAT2 (inferredBy_MotifSimilarity).	264	ABCC9;ACER2;ACTA2;ADAM10;ADAMTS10;ADAR;ADGRA2;ANKEF1;ANKRD29;ANTXR1;ANXA1;APLP2;APOBEC3C;APOBEC3G;APOL1;APOL6;ARHGAP20;ARHGAP6;ARHGDIB;ARNTL2;ASXL2;BATF2;BAZ2A;BAZ2B;BCL2A1;BCL2L1;BDNF;BET1;BMI1;BNC2;C12orf56;C14orf28;CARD16;CASC15;CASP1;CCNT2-AS1;CD55;CDC16;CDK13;CDK6;CEP55;CFL2;CHN1;CLOCK;CMPK2;CREBL2;CREM;CTSO;CXCL10;CYB5R3;CYFIP1;DDX58;DDX60;DDX60L;DEPDC1;DHX58;DLC1;DLX1;DMTN;DST;DTX3L;DUSP19…
Stretch	TNS1-KD	Down-regulated	TRANSFAC	M01199	3.91	0.0566	TRIM28 (directAnnotation).		176	AACS;ACOT7;ACTA2;ACTG2;ADAM19;ADAMTS10;ANLN;ANTXR1;ARHGAP12;ARHGAP20;ARHGAP6;ARID1A;ARID5B;ARNTL2;ATMIN;BCL2L1;BDNF;BMI1;BMPR1B;C5orf24;CA11;CARMIL2;CCDC90B;CDC14A;CDC16;CDK17;CDK2AP1;CEP55;CFL2;CHMP2B;CHN1;CXCL11;CXCR4;CYFIP1;DAZAP2;DCHS1;DDX60;DDX60L;DEPDC1;DLC1;DLGAP1;DLX1;DMTN;DUSP16;E2F3;EBF2;EDA2R;EEA1;EPSTI1;ETF1;ETV1;ETV4;ETV5;FAM102B;FAM86HP;FBXO41;FOXF2;FRS3;GAB3;GBGT1;GEMIN7;GLI3;GNG11…
Stretch	TNS1-KD	Down-regulated	TRANSFAC	M03793	3.65	0.055	IRF7 (directAnnotation).		239	ACTA2;ADAR;AKAP12;ANKEF1;ANKRD49;AOX1;APLP2;APOBEC3C;APOBEC3G;APOL1;APOL6;ARHGAP20;ARHGAP6;ATG12;B3GALNT2;BCL2A1;BCL2L1;BDNF;BET1;BMPR1B;BNC2;C12orf56;C3AR1;C9orf40;CACUL1;CAMK1G;CASC15;CCL5;CCNC;CCNT2-AS1;CDC16;CDK14;CDK6;CFL2;CMPK2;CNOT7;CREBL2;CTSO;CXCL10;CYFIP2;CYP27A1;DDX58;DDX60;DDX60L;DEPDC1;DLC1;DLGAP1;DLX1;DMTN;DTX3L;E2F7;EBF1;EDN1;EFS;EGFR;EHBP1;EIF2AK2;ETS1;ETV4;F3;FAM102B;FAM13A;FAM16…
Stretch	TNS1-KD	Down-regulated	TRANSFAC	M01252	3.43	0.0536	E2F6 (directAnnotation).		103	ACOT7;ACTA2;ACVRL1;ADAM10;ADAMTS5;ANKRD29;AP1G2;ARHGDIB;BNC2;C14orf28;C5orf24;CCNJ;CCNT2-AS1;CDC14A;CFL2;CHN1;CMAHP;CMPK2;CREBL2;DMTN;EBF1;EHBP1;ERI1;ETV1;ETV4;FAM102B;FAM13A;FBXO28;FGF5;GEMIN7;GNG11;GNPNAT1;GSPT1;HERC5;HGSNAT;HHIP-AS1;HIPK3;HNRNPUL1;IFI16;IFI44L;IFIT2;IKZF2;IRF9;ITPRIP;KCTD1;KIAA1217;KLHL8;LOXL1;MAST4;MB21D2;MBNL1-AS1;MIR155HG;MLXIP;MX1;MYCT1;MYLIP;NECTIN3;NFATC2;NPTN;NRG1;NSF;N…
Stretch	TNS1-KD	Down-regulated	TRANSFAC	M07436	3.31	0.0528	WT1 (directAnnotation).		58	ADAM10;ADAMTS10;ADAR;ANTXR1;APOBEC3G;BCL2L1;BDNF;C14orf28;CASC15;CFL2;CXCR4;DMTN;DST;EDA2R;ENAH;ENG;ETF1;ETV1;FGF5;FRMD3;GNPNAT1;GOLGA6L9;GRIA3;HAS1;HHIP;HHIP-AS1;HOXB2;KCNJ8;KIAA1217;KLHL8;MAST4;MEX3A;MTMR6;NACAD;NCALD;NECTIN3;NRG1;NYNRIN;ODF3B;OSR2;PEX19;PLSCR1;PRRX2;RAB12;RGS20;SLC2A3;SOX5;STYX;TAGLN3;TMCC3;TMEM184B;TRABD2A;TSPAN6;USO1;VASP;XYLT1;ZNF219;ZNF385D
Stretch	TNS1-KD	Down-regulated	TRANSFAC	M03875	3.24	0.0524	IRF5 (directAnnotation).		236	ACTA2;ACVRL1;ADAMTS5;ADAR;ADCY4;ANKEF1;ANKRD29;ANTXR1;AP1G2;AP1S2;APOBEC3C;APOBEC3G;APOL1;ARHGAP6;ARHGDIB;ASXL2;ATG12;ATP6AP2;AXIN2;BAZ2A;BAZ2B;BCL2A1;BCL2L1;BMPR1B;BNC2;C5orf24;C9orf40;CAMK1G;CARD16;CARD8-AS1;CASC15;CASP1;CCNC;CCNT2-AS1;CDK6;CEP55;CFL2;CHN1;CLDN1;CLOCK;CMAHP;CMPK2;CREBL2;CREM;CSGALNACT1;CST1;CTSO;CXCL10;CXCR4;CYP27A1;DCN;DDX58;DDX60;DDX60L;DLC1;DLGAP1;DLX1;DMTN;DONSON;DTX3L;EBF1…
Stretch	TNS1-KD	Down-regulated	TRANSFAC	M02027	3.23	0.0523	PARP1 (directAnnotation).		159	ACOT7;ACTA2;ACVRL1;ADAMTS5;ANKRD29;ANTXR1;APOBEC3C;ARHGAP6;B3GALNT2;BAZ2A;BCL2L1;BMPR1B;BNC2;C12orf56;C5orf24;CARD16;CASP1;CCNJ;CCNJL;CDK6;CFL2;CHN1;CLEC14A;CLOCK;CMAHP;CSGALNACT1;CYB5R3;DAZAP2;DDX60L;DKK2;DLGAP1;DST;EBF2;EDA2R;EHBP1;ELOVL5;ERI1;ETV1;ETV4;F3;FAM102B;FAM13A;FCMR;FGF5;FIBIN;FZD4;GLI3;GPAT3;GPRC5A;GREM1;GSPT1;HERC5;HGSNAT;HHIP;HIPK3;HOXB2;IFI44L;IFIH1;IFIT1;IFITM1;IKZF2;KCTD1;KIAA12…
Stretch	TNS1-KD	Down-regulated	TRANSFAC	M00807	3.21	0.0522	EGR3 (directAnnotation).		65	ADAR;ANGPTL1;ANKEF1;ANKRD29;ARMC8;BDNF;C14orf28;C5orf34;CDK2AP1;CEP170P1;CFL2;CSGALNACT1;CXCR4;DENND6A;DMTN;EDA2R;ETF1;ETV1;FLI1;FRMD3;GNG11;GNPNAT1;GOLGA6L9;HAS1;HOXB2;IKZF2;ITGA10;JAK1;KCNJ8;KIAA1217;KLHL8;LINC00857;LPP;MEX3A;NCALD;NECTIN3;NET1;NRG1;NYNRIN;ODF3B;PALLD;PCDH17;PCDHGA11;PCDHGA5;PDE1C;PLSCR1;PRKCI;PRRX2;PTGS2;RASSF3;RMI2;SLC2A3;SLC30A7;SMIM10L1;STYX;TMCC3;TNS2;TRABD2A;TRERF1;TUFT1;…
Stretch	TNS1-KD	Down-regulated	TRANSFAC	M08886	3.16	0.0519	IRF4 (directAnnotation).		294	ABCF2;ACER2;ACTA2;ACVRL1;ADAM10;ADAM17;ADAMTS10;ADAMTS5;AKAP12;ANKEF1;ANKRD29;ANTXR1;ANXA1;APLP2;APOBEC3C;ARHGAP6;ARHGDIB;B3GALNT2;BAZ2B;BCL2A1;BCL2L1;BDNF;BET1;BNC2;C12orf56;C14orf28;C5orf24;C5orf34;C9orf40;CA11;CACUL1;CAMK1G;CCL5;CCNC;CCNJ;CCNT2-AS1;CDC16;CDK13;CDK16;CDK6;CEP55;CFL2;CHN1;CLDN1;CLOCK;CMPK2;CREBL2;CREM;CSGALNACT1;CTSO;CXCR4;CYP27A1;DDX58;DDX60;DDX60L;DEPDC1;DHX58;DKK2;DLC1;DLGAP1…
Stretch	TNS1-KD	Down-regulated	TRANSFAC	M01253	3.14	0.0518	CNOT3 (directAnnotation).		269	AACS;ACOT7;ACTA2;ADAM10;ADAMTS10;ADCY4;AMZ2P1;ANKEF1;ANKRD29;ANLN;ANTXR1;APLP2;ARHGAP20;ARNTL2;ASXL2;ATL2;ATMIN;ATOX1;ATP11A;ATP6AP2;AXIN2;B3GALNT2;BCL2L1;BDNF;BET1;BMI1;BMPR1B;C12orf56;C14orf28;C5orf24;C9orf40;CCNJ;CCNJL;CDC16;CDK14;CDK2AP1;CEP170P1;CEP55;CFAP58;CFL2;CHN1;CLDN1;CLOCK;CNOT7;CSGALNACT1;CSNK1G3;CTSO;CXCR4;DAZAP2;DCAKD;DCHS1;DDX60L;DENND6A;DEPDC1;DLC1;DLGAP1;DLX1;DMTN;DST;DTWD1;DUSP…
Stretch	TNS1-KD	Down-regulated	TRANSFAC	M00807	3.21	0.0522	EGR1		65	ADAR;ANGPTL1;ANKEF1;ANKRD29;ARMC8;BDNF;C14orf28;C5orf34;CDK2AP1;CEP170P1;CFL2;CSGALNACT1;CXCR4;DENND6A;DMTN;EDA2R;ETF1;ETV1;FLI1;FRMD3;GNG11;GNPNAT1;GOLGA6L9;HAS1;HOXB2;IKZF2;ITGA10;JAK1;KCNJ8;KIAA1217;KLHL8;LINC00857;LPP;MEX3A;NCALD;NECTIN3;NET1;NRG1;NYNRIN;ODF3B;PALLD;PCDH17;PCDHGA11;PCDHGA5;PDE1C;PLSCR1;PRKCI;PRRX2;PTGS2;RASSF3;RMI2;SLC2A3;SLC30A7;SMIM10L1;STYX;TMCC3;TNS2;TRABD2A;TRERF1;TUFT1;…
Stretch	TNS1-KD	Down-regulated	TRANSFAC	M00807	3.21	0.0522	EGR2		65	ADAR;ANGPTL1;ANKEF1;ANKRD29;ARMC8;BDNF;C14orf28;C5orf34;CDK2AP1;CEP170P1;CFL2;CSGALNACT1;CXCR4;DENND6A;DMTN;EDA2R;ETF1;ETV1;FLI1;FRMD3;GNG11;GNPNAT1;GOLGA6L9;HAS1;HOXB2;IKZF2;ITGA10;JAK1;KCNJ8;KIAA1217;KLHL8;LINC00857;LPP;MEX3A;NCALD;NECTIN3;NET1;NRG1;NYNRIN;ODF3B;PALLD;PCDH17;PCDHGA11;PCDHGA5;PDE1C;PLSCR1;PRKCI;PRRX2;PTGS2;RASSF3;RMI2;SLC2A3;SLC30A7;SMIM10L1;STYX;TMCC3;TNS2;TRABD2A;TRERF1;TUFT1;…
Stretch	TNS1-KD	Up-regulated	TRANSFAC	M03850	3.12	0.0539	SOX5 (directAnnotation).		44	AGAP1;ARHGEF4;ATP6V1H;AUH;CCDC125;CD83;CDCA7L;DCLK2;DCUN1D3;DHRS9;DIRAS1;EPB41L4B;FAM102A;FBXO32;FECH;GADD45G;GDAP1;GET4;IMMP2L;KCNS3;KDR;KIF7;LDLRAD4;LMNB1;LOXL4;MPP1;MTURN;MXRA8;MYB;NXPE3;OTUD6B;PARD6G;PATJ;RASL11B;RBM24;RRP1;SAP30;SDC1;SLC43A2;SLC46A3;SLC7A11;TGFB3;TRNAU1AP;ZNF367
Stretch	TNS1-KD	Up-regulated	TRANSFAC	M06415	3.06	0.0535	ZNF429 (directAnnotation).		98	ACTR5;ALPL;AMIGO1;ANKS3;ANP32B;ARHGEF4;ARMCX4;ATP6V1H;ATP8B1;B4GALNT4;BAIAP2L2;C20orf27;CAMKMT;CBWD3;CD83;CHST15;CLCN4;CSGALNACT2;DCUN1D3;DNAJB1;DTNB;EGR2;ENGASE;EPB41L4B;EPDR1;EREG;EZH2;FABP4;FAM102A;FAM131C;FAM222A;FLVCR1;FRMPD4;GADD45G;GCLC;GDAP1;GDPGP1;GET4;GPRC5B;GTPBP3;HMGCS1;HP1BP3;ICOSLG;IFT57;IGF2;ITPKC;KBTBD6;KCNS3;KIF7;KLF5;KPNA5;KRT15;LOXL4;MAMSTR;MAP3K8;MAPK12;MVK;NCDN;NHLRC3;NOL3;PA…
Stretch	TNS1-KD	Up-regulated	TRANSFAC	M07338	3.01	0.0531	SOX10 (directAnnotation).		50	AP1AR;ARHGEF4;ATP6V1H;B4GALNT4;C1orf198;CAMSAP2;CCDC125;CDCA7L;CERS1;CNIH2;DCLK2;DHRS9;DIRAS1;DTNB;DUSP2;EGR3;EML6;EZH2;FABP5;FAM102A;FAM222A;FAM83H;FBXO32;GADD45G;GET4;IMMP2L;KCNN4;KIF26B;LFNG;LOXL4;MPP1;MYB;NDRG4;NPR3;PARD6G;PATJ;PDCL;PWWP2B;RAB6B;SDC1;SLC30A1;SLC4A7;SMARCD3;STK33;STOX2;TMEFF1;TNFAIP8;TRIM55;UNKL;VPS4B
Stretch	No siRNA treatment	Down-regulated	TRANSFAC	M08891	4.94	0.0766	RELA (directAnnotation).	NFKB1 (inferredBy_MotifSimilarity). REL (inferredBy_MotifSimilarity_n_Orthology).	144	ABCG1;ACKR3;ACSL5;ADAMTS10;ADAMTS5;ADGRF5;ALPK2;AMPD3;ARHGEF19;AZIN2;BCL3;BDKRB1;BDKRB2;BDNF;BIRC3;C15orf48;C1QTNF1;C1RL;C3;CARD16;CCDC103;CCK;CCL20;CDC42EP5;CEBPD;CEMIP;CHMP1B;CLDN14;CNTNAP1;COL16A1;COL7A1;CRHBP;CSF2;CSF3;CSGALNACT1;CXCL1;CXCL2;CXCL3;CXCL5;CXCL6;CXCL8;DACT1;DDR1;DEPTOR;DLGAP1-AS2;DOK6;DPP4;EHF;ENPP2;EPAS1;FAM83H;FAXDC2;FIBIN;FOSB;GBP2;GGT5;GJD3;GPR68;GPRC5B;H19;IER3;IFIH1;IFITM1…
Stretch	No siRNA treatment	Down-regulated	TRANSFAC	M04706	4.93	0.0766	RELA (directAnnotation).		45	ALDH3B1;ALPK2;AMPD3;BEST1;BIRC3;CCK;CDC42EP5;COL7A1;CXCL1;CXCL2;CXCL3;CXCL5;CXCL6;DDR1;DLGAP1-AS2;DPP4;EHF;KAZN;KY;MAP3K8;MIR3142HG;MYPN;NFKB2;NFKBIA;NFKBID;NFKBIZ;NR4A1;NR4A2;PDE4B;PDGFRB;PDK2;PID1;RELB;SMOC1;SORBS2;SOX5;SVEP1;TFPI2;TINAGL1;TNFAIP3;TNIP1;TNIP3;VCAM1;VDR;ZHX2
Stretch	No siRNA treatment	Down-regulated	TRANSFAC	M01239	4.82	0.0756	RELA (directAnnotation).	NFKB1; REL (inferredBy_MotifSimilarity_n_Orthology).	42	ABCG1;ADAMTS10;ALPK2;BDNF;BIRC3;CCL20;CLIP3;COL7A1;CSF2;CXCL1;CXCL2;CXCL3;CXCL5;CXCL6;DPP4;GJD3;GPR68;IFIH1;IL32;KY;LOXL2;MAMDC2;MAP3K8;MIR3142HG;MSC-AS1;NFKB2;NFKBIA;NFKBID;NFKBIZ;NGF;PID1;PLA2G4C;PRR5L;RELB;RRAD;SMOC1;SOX5;SVEP1;TFPI2;TNFAIP3;TNIP1;VCAM1
Stretch	No siRNA treatment	Down-regulated	TRANSFAC	M01224	4.58	0.0735	RELA (directAnnotation).	OVOL2 (inferredBy_MotifSimilarity).	92	ACKR3;ADAMTS5;ADGRF5;ADM2;ALDH3B1;ALPK2;ARHGEF19;BCL3;BDKRB1;BDNF;BIRC3;C1QTNF1;CARD16;CCL20;CDC42EP5;CEMIP;CLDN1;COL16A1;COL7A1;CSF2;CXCL1;CXCL2;CXCL3;CXCL5;CXCL6;CXCL8;DDR1;DPP4;EDNRB;EFNB3;EHF;FIBIN;FYN;GPRC5B;GRAMD1B;H19;HIF1A;HSD11B1;IFIH1;IL1B;IL1R1;IL32;IL6;ISG20;KCNAB2;LAMB3;LIPH;LOXL2;LRRC32;LYPD6B;MAMDC2;MAP3K8;MIR3142HG;MSC-AS1;NAB1;NFKB2;NFKBIA;NFKBID;NFKBIZ;NGF;NR4A1;NR4A2;NRP2;OLFML…
Stretch	No siRNA treatment	Down-regulated	TRANSFAC	M00208	4.15	0.0698	RELA (directAnnotation).		64	ACSL5;ADAMTS5;ADGRF5;ALPK2;AZIN2;BCL3;BDNF;BIRC3;CCK;CCL2;CCL20;CHMP1B;COL7A1;CRHBP;CXCL1;CXCL2;CXCL3;CXCL5;CXCL6;DDR1;DPP4;EHF;ENPP2;GBP2;GPR68;GPRC5B;H19;IFIH1;IFITM1;IL32;IL6;IL7R;ISG20;KAZN;LAMB3;LAMC2;LOXL2;MAP3K8;MIR3142HG;MSC-AS1;NFKB2;NFKBIA;NFKBID;NFKBIZ;NGF;NR4A2;PDK2;PID1;PLA2G4C;PRR5L;PTGS2;RELB;RRAD;SELL;SLC39A14;SMOC1;SORBS2;SOX5;TNFAIP2;TNFAIP3;TNIP1;TNIP3;VCAM1;VDR
Stretch	No siRNA treatment	Down-regulated	TRANSFAC	M00051	3.73	0.0661	NFKB1 (directAnnotation).		68	ABCG1;ACKR3;ADAP1;ALPK2;ANGPTL2;ARSI;BDKRB1;BDKRB2;BDNF;BIRC3;CCDC103;CCL20;COL16A1;COL7A1;CXCL1;CXCL2;CXCL3;CXCL5;CXCL6;DDIT4;DDR1;DEPTOR;DPP4;EHF;ENPP2;EPHB1;FOSB;HTRA3;IL11;IL32;KAZN;KY;LIF;LRRC32;MAP3K8;MFAP3L;MIR3142HG;MYOCD;NFE2L3;NFKB2;NFKBIA;NFKBID;NFKBIZ;NR4A1;NUAK2;PDK2;PECAM1;PLPP1;PMEPA1;PODNL1;PTGS2;RELB;RRAD;SCD;SH3PXD2A;SMOC1;SOX5;SULT1A1;TFPI2;THBS2;TINAGL1;TNFAIP3;TNFRSF14;TNIP1;…
Stretch	No siRNA treatment	Down-regulated	TRANSFAC	M09738	3.62	0.0651	ZNF511 (directAnnotation).		47	ACSL5;ALDH3B1;AMPD3;B4GALT1;BDKRB2;BDNF;C3;CCL2;CLIP3;CSF3;CXCL3;CXCL5;DDR1;DIO2;EFNB3;FAIM2;FLT3LG;GPR68;H19;IL32;ISYNA1;KCND2;MAP3K8;MFSD3;MIR3142HG;NLGN2;NRXN3;NYNRIN;PAMR1;PAPPA;PDGFRB;PDK2;PECAM1;PSME1;PTGIS;PTGS1;SAMD11;SCD;SELP;SERPING1;SLC6A9;SLC7A7;THBS2;TIE1;TNIP1;VEGFA;XYLT1
Stretch	No siRNA treatment	Down-regulated	TRANSFAC	M09727	3.38	0.0631	DDX20 (directAnnotation).	MAZ (inferredBy_MotifSimilarity).	92	ABCG1;ABI3BP;ADAMTS5;ADGRF5;ALDH3B1;AMPD3;ANTXR1;ARHGEF19;ATOH8;B4GALT1;BDNF;C1QTNF1;C1RL;C3;CCL2;CEBPD;CELSR3;CLIP3;COL16A1;CSF2;CSGALNACT1;CTIF;DDR1;DIO2;DLGAP1-AS2;EFNB3;F11R;FAXDC2;GABARAPL1;GGT5;GJD3;GLIS3;GPR68;GPRC5A;GPRC5B;GRAMD1B;HOXA3;IL11;IL1R1;IL32;ISG20;KCND2;KIZ;LAMA4;LAMB3;LAMC2;LINC00968;LYPD6B;MAP3K8;MAPK13;MELTF;MIR3142HG;MSC;NFATC4;NFKB2;NLGN2;NRXN3;NYNRIN;ODF3B;PAMR1;PAPPA;PBX…
Stretch	No siRNA treatment	Down-regulated	TRANSFAC	M06046	3.33	0.0626	ZNF195 (directAnnotation).		33	ABCG1;ACKR3;ACSL5;ADGRB2;ADGRF4;B4GALT1;BCAS3;C11orf96;C17orf107;C1QTNF1;DPP4;DYSF;ENPP2;FAM156A;FGF2;HEG1;IRAK2;KY;MN1;NFKB2;NRXN3;OPLAH;PAPPA;PKD1;PKD1P1;PLOD2;PRR5L;RHOU;SALL2;SCD;SELL;TNIP1;TPST1
Stretch	No siRNA treatment	Down-regulated	TRANSFAC	M07040	3.28	0.0622	KLF4 (directAnnotation).		124	ABCC3;ABCG1;ABI3BP;ADAMTS5;ALDH3B1;AMPD3;ANTXR1;APOL3;ARHGEF19;BDNF;C1QTNF1;C1RL;C3;CDC42EP5;CFI;CHST6;CLDN14;CLIP3;COL16A1;CSF2;CSF3;CSGALNACT1;CTF1;CTIF;CXCL3;CXCL5;DDIT4;DDR1;DENND5B;DIO2;EFNB3;EMILIN2;EPHB1;FAIM2;FAXDC2;GAB2;GGT5;GJD3;GPRC5B;GRAMD1B;H19;ICAM1;IL11;IL15RA;IL1R1;IL32;ISG20;ISYNA1;KAZN;KCND2;KIZ;LAMA4;LAMB3;LAMC2;LIF;LOXL2;LYPD3;LYPD6B;MAMDC2;MAP3K8;MELTF;MIR3142HG;MMP15;MSC;MSX…
Stretch	No siRNA treatment	Down-regulated	TRANSFAC	M01104	3.27	0.0621	OVOL2 (directAnnotation).		119	ABCA1;ABI3BP;ACKR3;ADAMTS10;ADAMTS5;ADAP1;ADGRF5;ALDH3B1;ANTXR1;ARHGEF19;B3GNT9;BDNF;C3;CACNG6;CCK;CDC42EP5;CEBPD;CFI;CLDN14;CLIP3;COL16A1;COL7A1;CSDC2;CSF2;CSF3;CTF1;CXCL2;CXCL3;DDR1;DIO2;EDNRB;EFNB3;ENPP2;EPHA4;EPHB1;FAIM2;FAXDC2;FGF2;FIBIN;FLT3LG;GPR68;HSD11B1;ICAM1;IFITM1;IL15RA;IL32;IL6;ISG20;ISYNA1;JUNB;KAZN;LAMA4;LAMB3;LINC01503;LOXL2;LRRC32;MAGED4;MAMDC2;MMP15;MN1;MSC;MYPN;NAB1;NFKB2;NFKB…
Stretch	No siRNA treatment	Down-regulated	TRANSFAC	M07260	3.25	0.0619	IKZF1 (directAnnotation).		95	ABCC3;ADAMTS5;ADAP1;ADGRF5;ALDH3B1;AMPD3;ARHGEF19;B3GNT9;BDNF;C1QTNF1;C3;CACNG6;CARD16;CCL20;CDC42EP5;CEBPD;CFI;CHST6;CLIP3;COL16A1;CSF2;CSF3;CSGALNACT1;CXCL5;DDR1;DIO2;DNER;EFNB3;EMILIN2;F11R;FAM156A;FBXO32;GGT5;GPRC5B;HSD11B1;IL1B;IL1R1;IL32;ISG20;KCNAB2;LOXL2;LRRC32;MAMDC2;MAP3K8;MAPK13;MELTF;MMP15;MSC-AS1;MSX2;NAB1;NFKB2;NFKBID;NLGN2;NOX4;NR4A2;NRXN3;NYNRIN;ODF3B;PAMR1;PBXIP1;PC;PCDH1;PDE4B;P…
Stretch	No siRNA treatment	Down-regulated	TRANSFAC	M12707	3.19	0.0614	ZNF462 (directAnnotation).		71	ACSL5;ADAP1;ADGRF5;AMPD3;ASS1;ATP2A3;B4GALT1;C1QTNF1;CACNG6;CCL2;CEMIP;CLDN14;CLIP3;CSDC2;CSGALNACT1;CXCL5;DDIT4;DDR1;EFNB3;EHF;FAXDC2;FIBIN;GAB2;GABARAPL1;GPR68;HIF1A;HOXA3;IL15RA;IL1R1;IL7R;KCND2;LAMB3;LAMC2;LIF;MAP3K8;MAPK13;MAST3;MELTF;MIR3142HG;MSC;NFKB2;NUAK1;OLFML2A;OPLAH;PAMR1;PAPPA;PC;PDE4B;PDK2;PMEPA1;PODNL1;PTGES;PTGS1;PTGS2;QPCT;S100A3;SALL2;SLC12A7;SLC12A8;SLC39A14;SLC6A9;SLC7A2;SLC7…
Stretch	No siRNA treatment	Down-regulated	TRANSFAC	M00500	3.15	0.0611	STAT6 (directAnnotation).	CEBPB; PDX1 (inferredBy_MotifSimilarity).	55	ADAMTS5;ADGRF5;AMPD3;ANTXR1;BDNF;C1QTNF1;C3;CARD16;CCK;CCL20;CDC42EP2;CFI;CSGALNACT1;CXCL3;DIO2;EPHA4;FTH1;GPRC5A;IFITM1;IL1B;IL1R1;LIF;LINC00623;LRRC32;MAPK13;MIR3142HG;NFKB2;NFKBIA;NR4A1;NRXN3;NUAK1;NYNRIN;PBXIP1;PDGFRB;PECAM1;PID1;PIK3CD;PLSCR4;PTGS1;PXDN;QPCT;RELN;SCD;SELP;SLC15A3;SLC16A5;SLC39A14;SLC7A7;SREBF1;SRPX2;TNFRSF14;TNIP1;TNIP3;TPST1;ZNF503
Stretch	No siRNA treatment	Down-regulated	TRANSFAC	M00986	3.05	0.0601	CHURC1 (directAnnotation).		149	ABCA1;ABCC3;ABCG1;ABI3BP;ACKR3;ADAMTS10;ADAMTS5;ADGRF5;AKR1B1;ALDH3B1;ANTXR1;ARHGEF19;ATOH8;ATP2A3;B3GNT9;BAMBI;BCL3;BDNF;C1QTNF1;C3;CACNG6;CADPS2;CARD16;CCL20;CD82;CDC42EP5;CEBPD;CELSR3;CLDN1;CLDN14;CLIP3;CNTNAP1;COL7A1;CSDC2;CSF2;CSF3;CSGALNACT1;CTF1;CXCL1;CXCL2;CXCL3;CXCL5;CYP2S1;DDR1;DEPTOR;DIO2;DYSF;EDNRB;EMILIN2;FAIM2;FAXDC2;FGF2;FLT3LG;FOSB;FTH1;GABARAPL1;GGT5;GYG2;H19;HOXA3;HSD11B1;IFITM1…
Stretch	No siRNA treatment	Down-regulated	TRANSFAC	M00208	4.15	0.0698	NFKB1		64	ACSL5;ADAMTS5;ADGRF5;ALPK2;AZIN2;BCL3;BDNF;BIRC3;CCK;CCL2;CCL20;CHMP1B;COL7A1;CRHBP;CXCL1;CXCL2;CXCL3;CXCL5;CXCL6;DDR1;DPP4;EHF;ENPP2;GBP2;GPR68;GPRC5B;H19;IFIH1;IFITM1;IL32;IL6;IL7R;ISG20;KAZN;LAMB3;LAMC2;LOXL2;MAP3K8;MIR3142HG;MSC-AS1;NFKB2;NFKBIA;NFKBID;NFKBIZ;NGF;NR4A2;PDK2;PID1;PLA2G4C;PRR5L;PTGS2;RELB;RRAD;SELL;SLC39A14;SMOC1;SORBS2;SOX5;TNFAIP2;TNFAIP3;TNIP1;TNIP3;VCAM1;VDR
Stretch	No siRNA treatment	Down-regulated	TRANSFAC	M09720	3.21	0.0616	RELA (inferredBy_Orthology).	CEBPA (inferredBy_MotifSimilarity_n_Orthology).	128	ABCC3;ACKR3;ACSL5;ADGRF4;AKR1B1;ALDH3B1;ALPK2;APOL3;BDKRB1;BDKRB2;BDNF;BHLHE41;BIRC3;C11orf96;C15orf48;C1QTNF1;C3;CCK;CCL2;CCL20;CDC42EP5;CDKN1C;CHMP1B;COL16A1;COL7A1;CRHBP;CSF2;CSF3;CXCL1;CXCL2;CXCL3;CXCL5;CXCL6;CXCL8;DACT1;DDR1;DENND5B;DIO2;DLGAP1-AS2;DPP4;EHF;ENPP2;EPHA4;ERAP1;FAIM2;FAXDC2;FIBIN;FYN;GALNT16;GBP2;GJD3;GPR108;GPR68;GPRC5A;HEG1;HSD11B1;IER3;IFIH1;IL15RA;IL1B;IL1R1;IL32;IL6;IL7R;I…
Stretch	No siRNA treatment	Up-regulated	TRANSFAC	M03805	6.35	0.0818	YBX1 (directAnnotation).		95	ARHGAP33;ASF1B;ASPM;AURKA;AURKB;BUB1;C12orf75;C3orf52;CCNA1;CCNB1;CCNB2;CDC25C;CDC45;CDCA2;CDCA8;CDK1;CDKN3;CENPA;CENPF;CENPI;CENPM;CIT;CKAP2;CKS1B;CKS2;CLSPN;DDIAS;DDIT3;DDX39A;DIAPH3;DLGAP5;DNAJB1;E2F7;ECT2;ERCC6L;ERVK13-1;ESCO2;EVI2A;FAM126B;FAM72A;FAM72B;FAM72C;FAM72D;FBXO5;FGD4;GCSH;GOLGA8A;GOLGA8B;HJURP;HMGB1;HMMR;HSPA1A;HSPA1B;IQCB1;KCNQ1OT1;KIF14;KIF18B;KIF20B;KIF22;KIF23;KPNA2;MAP3K7CL;M…
Stretch	No siRNA treatment	Up-regulated	TRANSFAC	M03862	5.67	0.0758	YBX1 (directAnnotation).	NFYC; PBX3 (inferredBy_MotifSimilarity).	113	ARHGAP33;ASF1B;ASPM;ATAD3B;AURKA;AURKB;BMPR1B;BORCS8-MEF2B;BUB1;C12orf75;CCNA1;CCNB2;CDC20;CDC25C;CDC45;CDCA2;CDCA8;CDK1;CDKN3;CENPA;CENPF;CENPI;CENPK;CENPM;CIT;CKAP2;CKAP2L;CKS1B;CKS2;CLSPN;CNN1;DDIAS;DDIT3;DDX39A;DIAPH3;DLGAP5;DNAJB1;DUSP5;E2F7;ECT2;EGR3;ERCC6L;ESCO2;ESPL1;FAM126B;FAM72A;FAM72B;FAM72C;FAM72D;FAM83D;FANCM;FGD4;GCSH;GINS2;HJURP;HMGB1;HMMR;HOMER2;HSPA1A;HSPA1B;IQCB1;KBTBD8;KCNQ1OT…
Stretch	No siRNA treatment	Up-regulated	TRANSFAC	M04905	5.3	0.0725	E2F4 (directAnnotation).		154	ACKR4;ACTG2;AMD1;ANLN;ARHGAP11A;ASF1B;AURKB;BIRC5;BMPR1B;BUB1;BUB1B;C12orf75;C18orf54;C1QTNF2;C9orf40;CALCRL;CCDC18;CCDC34;CCNB2;CDC20;CDC25C;CDC45;CDCA5;CDCA8;CDK1;CENPA;CENPE;CENPF;CENPM;CEP55;CHAC2;CIT;CKAP2;CKAP2L;CKS2;CLK1;CNIH3;DBF4B;DDIAS;DEPDC1;DEPDC1B;DHFR;DLEU1;DLGAP5;DSCC1;DTYMK;ECT2;EMCN;ERCC6L;ESCO2;ESPL1;EVI2A;EXO1;FAM72A;FAM72B;FAM72C;FAM72D;FAM83D;FBXO5;FGD4;FOXM1;G2E3;GAS2L3;GEN1…
Stretch	No siRNA treatment	Up-regulated	TRANSFAC	M00209	4.96	0.0696	NFYC (directAnnotation).	FOXI1 (inferredBy_MotifSimilarity).	126	ABCG2;ABHD3;AMD1;ARHGAP11A;ARHGAP33;ASF1B;ASPM;AURKA;BAALC;BMPR1B;BUB1;C12orf75;CALCRL;CCNA1;CCNB2;CDC25C;CDCA2;CDCA8;CDK1;CDKN3;CENPA;CENPE;CENPF;CENPI;CENPM;CEP55;CIT;CKAP2;CKAP2L;CKS1B;CKS2;CLSPN;DDIAS;DDIT3;DDX39A;DNAJB1;E2F7;ECT2;EPHA7;ERVK13-1;ESPL1;FAM72A;FAM72B;FAM72C;FAM72D;FAM83D;FANCM;FBXO45;FGD4;GALNT18;GAS2L3;GCSH;GINS2;GOLGA8A;HAS2;HJURP;HMGB1;HMMR;HSPA1A;HSPA1B;IQCB1;KBTBD8;KCNQ1OT…
Stretch	No siRNA treatment	Up-regulated	TRANSFAC	M00430	4.68	0.0672	E2F1 (directAnnotation).		115	ABCG2;ARHGAP20;ASF1B;ASPM;BMPR1B;BUB1;BUB1B;C18orf54;C4orf33;C8orf88;CACYBP;CBFB;CCDC18;CCDC34;CCNA1;CCNB1;CD274;CDC25C;CDC45;CDCA8;CDK1;CENPA;CENPH;CENPM;CHAC2;CIT;CKS1B;CLK4;CLSPN;DDIAS;DDX39A;DLEU1;DLEU2;DNAJB1;DNAJC9;DSCC1;DTYMK;E2F7;ECT2;ERCC6L;EXO1;FAM72B;FANCA;FANCM;FBXO45;FBXO5;GABPB1-AS1;GALNT18;GAS2L3;GEN1;GINS3;GOLGA8B;GTSE1;HELLS;HMGB1;HSP90AA1;HSPH1;IL1RL1;KIF15;KIF20A;KIF22;KIF4A;KP…
Stretch	No siRNA treatment	Up-regulated	TRANSFAC	M00687	4.59	0.0664	NFYC (directAnnotation). NFYA (inferredBy_Orthology).		102	ABHD3;ARHGAP33;ASF1B;ASPM;AURKA;BMPR1B;C18orf54;CALCRL;CCNA1;CCNB1;CCNB2;CDCA2;CDCA3;CDCA8;CDK1;CDKN3;CENPA;CENPI;CENPK;CENPM;CEP55;CKAP2;CKAP2L;CKS1B;CKS2;DDIAS;DDIT3;DLGAP5;DNAJB1;E2F7;EGR3;ESPL1;FAM126B;FAM72A;FAM72B;FAM72C;FAM72D;FAM83D;FANCA;FANCB;FANCI;FANCM;FBXO45;GALNT18;GCSH;GTSE1;HERPUD1;HMGB1;IQCB1;KCNQ1OT1;KIF14;KIF18B;KIF20B;KIF22;KPNA2;LINC01085;MCM8;MDM1;MIS12;MYB;NEK2;NUSAP1;OIP5;…
Stretch	No siRNA treatment	Up-regulated	TRANSFAC	M07476	4.4	0.0648	LHX8 (directAnnotation).		107	ACTG2;ALDH1A1;AMD1;ARHGAP11A;ASF1B;ASPM;AURKA;BMPR1B;BUB1;CCNA1;CCNB1;CDC45;CDCA2;CDCA8;CDK1;CDKN3;CENPE;CENPF;CENPI;CENPM;CIT;CKAP2;CKAP2L;CKS2;CLK1;CLSPN;CNN1;COQ3;DDIAS;DDIT3;DDX39A;DEPDC1B;DIAPH3;DLGAP5;DNAJB1;E2F7;ECT2;ESCO2;ESPL1;GAS2L3;GCSH;GOLGA8A;HAS2;HELLS;HJURP;HMMR;HSPA1A;HSPA1B;IQCB1;KBTBD8;KCNQ1OT1;KIF14;KIF18B;KIF22;KIF23;KIFC1;KRTAP2-3;LRR1;MCM8;MEG3;MGP;MIS12;NDC1;ORC6;PBK;PDGFD;…
Stretch	No siRNA treatment	Up-regulated	TRANSFAC	M04877	4.17	0.0627	GTF3C2 (directAnnotation).		77	ABCG2;ACKR4;AMD1;ANLN;ANXA10;ATAD3B;BARD1;BIRC5;BMPR1B;BUB1;BUB1B;C18orf54;C9orf40;CACYBP;CCDC18;CDC20;CDC25C;CDCA5;CENPA;CEP55;CKS2;CLK4;COMP;DDIAS;DEPDC1;DEPDC1B;DNAJB1;DTYMK;ERCC6L;FAM72A;FAM72B;FAM72C;FAM72D;GAS2L3;GEN1;GOLGA8A;GPAT3;HAS2;HMGB1;HSPH1;KIF15;KIF22;KIF4A;KPNA2;MIR137HG;MKI67;MRPS6;MYB;NABP1;NCAPG2;NDC80;NDP;PABPC1L;PARPBP;PRC1;PSMC3IP;RFC3;RFX8;RGS20;RNF128;RRM2;SASS6;SEMA7A;SER…
Stretch	No siRNA treatment	Up-regulated	TRANSFAC	M02089	4.04	0.0616	E2F3 (directAnnotation).		95	ACKR4;ANLN;ARHGAP20;ARHGAP33;ARNTL2;ASF1B;BIRC5;BMPR1B;C9orf40;CALCRL;CCDC15;CCDC34;CCNA2;CD274;CDC45;CDK1;CDKN3;CENPE;CENPF;CENPH;CENPI;CENPM;CEP55;CEP78;CHAC2;CIT;CLK1;CLSPN;CMSS1;DEPDC1B;DHFR;DNAJC9;EPHA7;ERCC6L;ERVK13-1;ESCO2;ESPL1;EVI2A;FAM83D;FBXO5;G2E3;GEM;GINS2;GINS3;HAUS8;HELLS;KATNBL1;KIFC1;KPNA2;L1CAM;LIN9;MDM1;MIS12;MND1;MYB;NABP1;NEIL3;NTSR1;PABPC1L;PAG1;PDGFD;PENK;PLK4;POLQ;PRC1;PTT…
Stretch	No siRNA treatment	Up-regulated	TRANSFAC	M05611	4.04	0.0615	SALL3 (directAnnotation).		56	ABHD3;ANXA10;ARHGAP11A;ATAD3B;BMPR1B;C12orf75;CACYBP;CCNB2;CDC20;CDCA8;CEP55;CIT;CKAP2L;CMSS1;COQ3;DBF4B;DIRAS3;ECT2;FAM83D;FANCI;FBXO5;GINS3;HOMER2;HSPD1;KATNBL1;KRTAP2-3;MAP3K7CL;MYBL2;NCAPG2;NEIL3;NUF2;OIP5;PDGFD;PIF1;PLK1;POLQ;PPM1K;RACGAP1;RAD51;RNF128;SERTM1;SKA3;SOWAHC;STARD8;STMN1;TACC3;TAF1A;TAGLN;TAGLN3;TCF19;TK1;TTK;UBE2C;UBE2S;ZNF367;ZNF714
Stretch	No siRNA treatment	Up-regulated	TRANSFAC	M04817	3.88	0.0602	ZBTB33 (directAnnotation).		76	AMD1;ARHGAP20;ARHGAP33;ARNTL2;BIRC5;BMPR1B;C9orf40;CCDC15;CCDC34;CCNA2;CD274;CENPH;CENPI;CEP55;CHAC2;CIT;CLK1;CMSS1;DEPDC1B;DIAPH3;DNAJC9;ERVK13-1;ESCO2;ESPL1;FANCB;GABPB1-AS1;GEM;GINS2;GINS3;GOLGA8A;GPAT3;HELLS;HSPH1;KATNBL1;KPNA2;LIN9;MIS12;MND1;NCAPG2;NEIL3;PAG1;PARPBP;PAXBP1;PDGFD;PENK;PLK4;POLQ;PPM1K;PRC1;PSMC3IP;PTTG1;RACGAP1;RAD54B;RAD54L;RFC3;RGS17;RNF138;RTKN2;SERTM1;SKA3;SLC25A19;SMC4;S…
Stretch	No siRNA treatment	Up-regulated	TRANSFAC	M12586	3.68	0.0584	MYBL2 (directAnnotation).		146	ABCG2;ACTG2;AMD1;ANLN;ARHGAP11A;ASF1B;ATAD3B;AURKB;BIRC5;BMPR1B;BUB1B;C12orf75;C18orf54;C9orf40;CACYBP;CCDC34;CCNB2;CDC20;CDC25C;CDC45;CDCA8;CDK1;CDKN3;CENPA;CENPE;CENPF;CENPM;CEP55;CHAC2;CIT;CKAP2;CKAP2L;CKS1B;CKS2;CLK1;CMSS1;CNIH3;DBF4B;DDIAS;DEPDC1;DEPDC1B;DHFR;DLEU1;DLGAP5;DNAJC9;DSCC1;ECT2;EMCN;ERCC6L;ESCO2;ESPL1;EVI2A;EXO1;FAM72A;FAM72B;FAM72C;FAM72D;FAM83D;FBXO5;FGD4;FOXM1;G2E3;GEM;GEN1;GI…
Stretch	No siRNA treatment	Up-regulated	TRANSFAC	M04880	3.54	0.0572	TBP (directAnnotation).		98	ALDH1A1;ARHGAP33;ASF1B;AURKA;AURKB;BUB1;BUB1B;C18orf54;C3orf52;CCNA1;CCNB1;CCNB2;CDC45;CDCA2;CDCA3;CDCA8;CDK1;CDKN3;CENPA;CENPM;CIT;CKAP2;CKAP2L;CKS1B;CKS2;DDIAS;DDIT3;DEPDC1B;DLGAP5;DNAJB1;E2F7;ECT2;ESCO2;ESPL1;FAM126B;FAM72A;FAM72B;FAM72C;FAM72D;FANCA;GAS2L3;GCSH;GINS2;GOLGA8A;HELLS;HMGB1;HMMR;HSPA1A;HSPA1B;IQCB1;KBTBD8;KCNQ1OT1;KIF14;KIF18B;KIF22;KIF23;KPNA2;KRTAP2-3;LRR1;MGP;MIR137HG;MIS12;MK…
Stretch	No siRNA treatment	Up-regulated	TRANSFAC	M00803	3.47	0.0566	TFDP1 (directAnnotation).		114	ACKR4;ANLN;ARHGAP20;ARHGAP33;ARNTL2;ASF1B;ASPM;BIRC5;BMPR1B;C9orf40;CALCRL;CCDC15;CCDC34;CCNA2;CD274;CDC25C;CDC45;CDK1;CENPE;CENPF;CENPH;CENPI;CENPM;CEP55;CEP78;CHAC2;CIT;CLK1;CLK4;CMSS1;DEPDC1;DEPDC1B;DHFR;DNAJB1;DNAJC9;DUSP5;ECT2;EPHA7;ERCC6L;ERVK13-1;ESCO2;ESPL1;EVI2A;FAM83D;FBXO5;FSD1L;G2E3;GEM;GINS3;GOLGA8A;GPAT3;HELLS;HMGB1;HSP90AA1;HSPH1;KATNBL1;KIF18B;KIF23;KIF2C;KPNA2;LIN9;LRR1;MAD2L1;MD…
Stretch	No siRNA treatment	Up-regulated	TRANSFAC	M06092	3.41	0.056	ZNF28 (directAnnotation).		21	ALDH1A1;ARHGAP11A;CDC45;CENPM;CENPP;EGR3;FAM72B;FAM72C;FAM72D;FGD4;G2E3;GALNT18;HAS2;KIF22;MIS12;RAD51;RNASEH2A;STARD8;SULT1E1;TCF19;TTK
Stretch	No siRNA treatment	Up-regulated	TRANSFAC	M06672	3.38	0.0558	ZNF442 (directAnnotation).		101	ABHD3;ACKR4;ACTG2;ALDH1A1;AMD1;APOA1;APOBEC3B;ARHGAP11A;ARL4C;ASF1B;ATAD3B;AURKB;BORCS8-MEF2B;BUB1;C18orf54;C1QTNF2;C3orf52;C4orf33;CACYBP;CBFB;CCDC15;CCDC18;CDCA2;CDK1;CENPH;CEP55;CIT;CKAP2;CKAP2L;CLK1;CLSPN;CMSS1;DBF4B;DDX39A;DLGAP5;DNAJB1;DUSP5;ESPL1;EVI2A;FAM72A;FAM72B;FAM72C;FAM72D;FAM83D;FANCM;FOSL1;GABRE;GALNT18;GAS2L3;HAS2;HMGB1;HMMR;HSP90AA1;HSPA1B;KIF14;KIF18B;KIF20B;KIF2C;KIF4A;MAP3K7C…
Stretch	No siRNA treatment	Up-regulated	TRANSFAC	M06586	3.21	0.0544	ZNF479 (directAnnotation).		31	ABHD3;ARNTL2;BUB1B;CCDC15;CCDC34;CDC25C;CDC45;CDCA2;CKAP2;DBF4;DTYMK;E2F7;GPAT3;HMMR;KIF20A;MIS12;NDP;NEIL3;PAK1;PRC1-AS1;RAD54L;RNF138;SEMA7A;SMC4;STARD8;TAF1A;TAGLN;TEX30;TRNP1;TUBA1C;TYMS
Stretch	No siRNA treatment	Up-regulated	TRANSFAC	M01253	3.17	0.054	CNOT3 (directAnnotation).		102	ABHD3;AMD1;ANLN;ARHGAP20;ARHGAP33;ARNTL2;AURKB;BAALC;BIRC5;BMPR1B;BUB1;C9orf40;CAMK2N1;CBFB;CCDC34;CCNA1;CD274;CDC25C;CDC45;CDK1;CDKN3;CENPE;CENPM;CEP55;CHAC2;CHORDC1;CIT;CKAP2;CKAP2L;CLK1;CMSS1;DBF4B;DEPDC1;DEPDC1B;DNAJB1;DNAJC9;DUSP5;EPHA7;ERVK13-1;ESPL1;FAM83D;FBXO5;GABPB1-AS1;GEM;GEN1;GINS2;GOLGA8A;GOLGA8B;GPAT3;GTF2H2B;HELLS;HERPUD1;HMGB1;IQCB1;KATNBL1;KIF22;KIF23;KPNA2;LIN9;MND1;MYB;NEIL3;N…
Stretch	No siRNA treatment	Up-regulated	TRANSFAC	M00209	4.96	0.0696	NFYA	FOXI1 (inferredBy_MotifSimilarity).	126	ABCG2;ABHD3;AMD1;ARHGAP11A;ARHGAP33;ASF1B;ASPM;AURKA;BAALC;BMPR1B;BUB1;C12orf75;CALCRL;CCNA1;CCNB2;CDC25C;CDCA2;CDCA8;CDK1;CDKN3;CENPA;CENPE;CENPF;CENPI;CENPM;CEP55;CIT;CKAP2;CKAP2L;CKS1B;CKS2;CLSPN;DDIAS;DDIT3;DDX39A;DNAJB1;E2F7;ECT2;EPHA7;ERVK13-1;ESPL1;FAM72A;FAM72B;FAM72C;FAM72D;FAM83D;FANCM;FBXO45;FGD4;GALNT18;GAS2L3;GCSH;GINS2;GOLGA8A;HAS2;HJURP;HMGB1;HMMR;HSPA1A;HSPA1B;IQCB1;KBTBD8;KCNQ1OT…
Stretch	No siRNA treatment	Up-regulated	TRANSFAC	M00209	4.96	0.0696	NFYB	FOXI1 (inferredBy_MotifSimilarity).	126	ABCG2;ABHD3;AMD1;ARHGAP11A;ARHGAP33;ASF1B;ASPM;AURKA;BAALC;BMPR1B;BUB1;C12orf75;CALCRL;CCNA1;CCNB2;CDC25C;CDCA2;CDCA8;CDK1;CDKN3;CENPA;CENPE;CENPF;CENPI;CENPM;CEP55;CIT;CKAP2;CKAP2L;CKS1B;CKS2;CLSPN;DDIAS;DDIT3;DDX39A;DNAJB1;E2F7;ECT2;EPHA7;ERVK13-1;ESPL1;FAM72A;FAM72B;FAM72C;FAM72D;FAM83D;FANCM;FBXO45;FGD4;GALNT18;GAS2L3;GCSH;GINS2;GOLGA8A;HAS2;HJURP;HMGB1;HMMR;HSPA1A;HSPA1B;IQCB1;KBTBD8;KCNQ1OT…
Stretch	No siRNA treatment	Up-regulated	TRANSFAC	M06625	3.74	0.059	ZNF287 (inferredBy_Orthology).		44	AMD1;ARNTL2;ASPM;BMPR1B;C18orf54;CACYBP;CCNA2;CDC25C;CDC45;CDCA2;CENPA;CENPM;CEP128;CLK1;CNN1;DNAJB1;E2F7;EVI2A;FAM72A;FGD4;GTSE1;HAS2;HMGB1;HSPH1;KCNQ1OT1;KIF22;KIFC1;LINC01085;MIR137HG;MIS12;NDP;PARPBP;PLCXD3;RFX8;SGO2;SKA1;SPRED1;SVIP;SYT1;TICRR;TPX2;TUBA1B;UBE2S;ZNF385D
Stretch	No siRNA treatment	Up-regulated	TRANSFAC	M00803	3.47	0.0566	E2F1		114	ACKR4;ANLN;ARHGAP20;ARHGAP33;ARNTL2;ASF1B;ASPM;BIRC5;BMPR1B;C9orf40;CALCRL;CCDC15;CCDC34;CCNA2;CD274;CDC25C;CDC45;CDK1;CENPE;CENPF;CENPH;CENPI;CENPM;CEP55;CEP78;CHAC2;CIT;CLK1;CLK4;CMSS1;DEPDC1;DEPDC1B;DHFR;DNAJB1;DNAJC9;DUSP5;ECT2;EPHA7;ERCC6L;ERVK13-1;ESCO2;ESPL1;EVI2A;FAM83D;FBXO5;FSD1L;G2E3;GEM;GINS3;GOLGA8A;GPAT3;HELLS;HMGB1;HSP90AA1;HSPH1;KATNBL1;KIF18B;KIF23;KIF2C;KPNA2;LIN9;LRR1;MAD2L1;MD…
Stretch	No siRNA treatment	Up-regulated	TRANSFAC	M00803	3.47	0.0566	E2F3		114	ACKR4;ANLN;ARHGAP20;ARHGAP33;ARNTL2;ASF1B;ASPM;BIRC5;BMPR1B;C9orf40;CALCRL;CCDC15;CCDC34;CCNA2;CD274;CDC25C;CDC45;CDK1;CENPE;CENPF;CENPH;CENPI;CENPM;CEP55;CEP78;CHAC2;CIT;CLK1;CLK4;CMSS1;DEPDC1;DEPDC1B;DHFR;DNAJB1;DNAJC9;DUSP5;ECT2;EPHA7;ERCC6L;ERVK13-1;ESCO2;ESPL1;EVI2A;FAM83D;FBXO5;FSD1L;G2E3;GEM;GINS3;GOLGA8A;GPAT3;HELLS;HMGB1;HSP90AA1;HSPH1;KATNBL1;KIF18B;KIF23;KIF2C;KPNA2;LIN9;LRR1;MAD2L1;MD…
Stretch	No siRNA treatment	Up-regulated	TRANSFAC	M00803	3.47	0.0566	E2F4		114	ACKR4;ANLN;ARHGAP20;ARHGAP33;ARNTL2;ASF1B;ASPM;BIRC5;BMPR1B;C9orf40;CALCRL;CCDC15;CCDC34;CCNA2;CD274;CDC25C;CDC45;CDK1;CENPE;CENPF;CENPH;CENPI;CENPM;CEP55;CEP78;CHAC2;CIT;CLK1;CLK4;CMSS1;DEPDC1;DEPDC1B;DHFR;DNAJB1;DNAJC9;DUSP5;ECT2;EPHA7;ERCC6L;ERVK13-1;ESCO2;ESPL1;EVI2A;FAM83D;FBXO5;FSD1L;G2E3;GEM;GINS3;GOLGA8A;GPAT3;HELLS;HMGB1;HSP90AA1;HSPH1;KATNBL1;KIF18B;KIF23;KIF2C;KPNA2;LIN9;LRR1;MAD2L1;MD…
Stretch	No siRNA treatment	Up-regulated	TRANSFAC	M06492	3.11	0.0534	ZNF770 (inferredBy_Orthology).		13	ASPM;BARD1;C12orf75;CENPA;DHRS9;DIAPH3;GCSH;GINS2;KBTBD8;PLCXD2;TCF19;UBE2T;WDCP
