# Supplementary material for: Mapping atherogenesis mechanisms in smooth muscle cells by targeting genes linked to coronary artery disease
Source: iScience. 2025 Oct 4;28(11):113698. doi: 10.1016/j.isci.2025.113698 (PMC12589888; doi:10.1016/j.isci.2025.113698)
Supplement: Table S10. Target gene directionality, related to Figure 6 [file mmc11.xlsx]

## Sheet: Table S10
Table S10
Target gene directionality. Related to Figure 6.
Gene	Name	Protein location	Colocalization Traits	Effect of increased levels of gene	Therapeutic direction
ADAMTS7	ADAM metallopeptidase with thrombospondin type 1 motif 7	Secreted	eQTL in artery that increases expression decreases CAD, implying activation would ameliorate CAD. However there is also a missense variant which has been reported to reduce ADAMTS7 levels which is associated with decreased CAD risk. So its difficult to resolve the directionality there	increases CAD risk, Adamts7-KO is atheroprotective in mice (Mizoguchi et al. 2021)
ALDH2	aldehyde dehydrogenase 2 family member	Secreted	GTExV8ArteryAorta	increases CAD risk	inhibition
C1S	complement C1s	Cytosol	UKBB_PP	increases CAD risk	inhibition
COL4A2	collagen type IV alpha 2 chain	Secreted	None	decreases CAD risk (Turner et al. 2015)
CRISPLD2	Cysteine Rich Secretory Protein LCCL Domain Containing 2	Secreted	None	NA	NA
CTTN	cortactin	Secreted	GTExV8ArteryTibial	increases CAD risk	inhibition
DSTN	destrin, actin depolymerizing factor	Cytosol	None	NA	NA
FHL1	four and a half LIM domains 1	Cytosol	GTExV8ArteryTibial	decreases CAD risk	activation
GEM	GTP binding protein overexpressed in skeletal muscle	Nuclei	None	missense variant increases CAD risk	unclear without functionally validating missense variant
HHIPL1	hedgehog interacting protein-like 1	Cytosol	GTExV8ArteryAorta, GTExV8ArteryCoronary, GTExV8ArteryTibial	decreases CAD risk	activation
LMOD1	leiomodin 1	Cytosol	GTExV8ArteryAorta, GTExV8ArteryTibial, GTExV8Liver, Icelandic_PP	decreases CAD risk	activation
LOXL1	Lysyl Oxidase Like 1	Secreted	GTExV8ArteryAorta, GTExV8ArteryCoronary	increases CAD risk	inhibition
LRP1	LDL receptor related protein 1	Membrane	GTExV8ArteryAorta, GTExV8ArteryCoronary, GTExV8ArteryTibial, UKBB_PP	decreases CAD risk	activation
MFGE8	milk fat globule EGF and factor V/VIII domain containing	Secreted	GTExV8ArteryAorta, GTExV8ArteryCoronary, GTExV8ArteryTibial	increases CAD risk	inhibition
PDGFD	platelet derived growth factor D	Secreted	GTExV8ArteryAorta	increases CAD risk	inhibition
PLPP3	Phospholipid phosphatase 3	Membrane	GTExv8BrainCortex, eQTLGenblood	decreases CAD risk	activation
RBPMS2	RNA binding protein, mRNA processing factor 2	Nuclei	eQTLGenblood	decreases CAD risk	activation
TCF21	transcription factor 21	Nuclei	GTExV8ArteryAorta	decreases CAD risk	activation
TIMP2	TIMP metallopeptidase inhibitor 2	Secreted	GTExV8ArteryCoronary, GTExV8ArteryTibial	increases CAD risk	inhibition
TNS1	tensin 1	Cytosol	None	NA	NA
	NA= not applicable
	References:
	Mizoguchi, T. et al. Coronary Disease Association With ADAMTS7 Is Due to Protease Activity. Circ. Res. 129, 458–470 (2021).
	Turner, A. W. et al. Functional interaction between COL4A1/COL4A2 and SMAD3 risk loci for coronary artery disease. Atherosclerosis 242, 543–552 (2015).
