# Supplementary material for: Mapping atherogenesis mechanisms in smooth muscle cells by targeting genes linked to coronary artery disease
Source: iScience. 2025 Oct 4;28(11):113698. doi: 10.1016/j.isci.2025.113698 (PMC12589888; doi:10.1016/j.isci.2025.113698)
Supplement: Table S11. Modules of gene correlation network, related to Figure 6 [file mmc12.xlsx]

## Sheet: Table S11
Table S11
Modules of gene correlation network. Related to Figure 6.
Module name	Module color	Gene	Total connectivity (k)	Intramodular connectivity (kW)
M1	coral1	ADM2	249.359	238.793
M1	coral1	SNX29	243.575	233.852
M1	coral1	PLD1	244.08	233.241
M1	coral1	CNNM2	239.086	228.683
M1	coral1	HIVEP2	243.337	227.53
M1	coral1	LOXL2	238.986	226.508
M1	coral1	PNRC1	237.293	225.918
M1	coral1	WDTC1	233.167	224.08
M1	coral1	NFE2L1	234.346	222.928
M1	coral1	ARHGEF2	228.584	219.441
M1	coral1	EEF2	225.319	217.548
M1	coral1	LTBP4	222.103	211.395
M1	coral1	ZRANB1	225.133	211.307
M1	coral1	TTC28	220.69	210.493
M1	coral1	ABHD8	219.21	209.868
M1	coral1	NBR1	219.93	208.969
M1	coral1	LRSAM1	213.625	206.883
M1	coral1	NR1D1	213.118	206.216
M1	coral1	SIN3A	214.548	205.767
M1	coral1	SOX12	210.491	204.18
M1	coral1	MAP2K5	212.235	203.733
M1	coral1	UBE4B	210.506	202.376
M1	coral1	TNIP1	210.083	201.719
M1	coral1	ZER1	207.658	200.199
M1	coral1	CLSTN1	211.091	199.005
M1	coral1	SHMT2	207.779	198.572
M1	coral1	CARS1	203.889	197.104
M1	coral1	RBM15B	205.08	196.678
M1	coral1	FBXL7	206.364	195.824
M1	coral1	SNX33	203.858	195.737
M1	coral1	KANSL3	210.328	195.631
M1	coral1	PCK2	203.65	194.247
M1	coral1	NR1D2	202.609	193.729
M1	coral1	GANAB	200.806	192.211
M1	coral1	WBP2	200.223	192.109
M1	coral1	TPCN1	200.014	191.003
M1	coral1	PHF3	198.847	190.397
M1	coral1	DYRK1B	198.821	189.919
M1	coral1	TBC1D17	196.443	189.842
M1	coral1	MAML2	204.278	189.714
M1	coral1	TNS3	199.296	189.645
M1	coral1	MARCHF8	201.33	188.917
M1	coral1	INSIG1-DT	195.794	188.176
M1	coral1	AARS1	193.412	187.214
M1	coral1	SLC6A9	200.643	186.853
M1	coral1	EPHB4	194.96	185.666
M1	coral1	FNDC3B	203.703	185.62
M1	coral1	EIF4B	195.433	185.582
M1	coral1	CHP1	194.649	185.523
M1	coral1	YPEL3	193.134	185.132
M1	coral1	UHRF1BP1	197.999	183.804
M1	coral1	ITPR2	197.169	183.776
M1	coral1	DHRS3	198.743	183.308
M1	coral1	R3HDM2	193.436	183.21
M1	coral1	INHBE	191.043	182.856
M1	coral1	BRD3	193.775	182.476
M1	coral1	FOXO1	190.283	182.299
M1	coral1	BAIAP2-DT	189.725	181.997
M1	coral1	RHBDF2	189.888	181.81
M1	coral1	BCKDHA	186.762	181.546
M1	coral1	CHAC1	187.449	181.475
M1	coral1	ARHGAP26	192.412	181.143
M1	coral1	TCP11L2	193.456	180.279
M1	coral1	MXI1	193.003	179.004
M1	coral1	CHD3	185.159	178.911
M1	coral1	SREBF1	184.771	178.909
M1	coral1	TEF	187.808	178.902
M1	coral1	NUMA1	187.541	178.311
M1	coral1	MADD	186.32	177.858
M1	coral1	SIX5	184.772	177.808
M1	coral1	ARHGAP35	186.864	177.639
M1	coral1	TP53	185.35	177.183
M1	coral1	FOSL2	187.825	177.166
M1	coral1	CYP2S1	190.745	176.893
M1	coral1	RELB	184.211	176.765
M1	coral1	NCKAP5L	184.023	176.231
M1	coral1	TRIM8-DT	184.06	175.044
M1	coral1	MKNK2	181.04	174.738
M1	coral1	NUCB1	182.067	174.416
M1	coral1	TP53BP1	181.354	173.635
M1	coral1	PIM2	178.637	172.553
M1	coral1	GARS1	180.357	172.459
M1	coral1	GLG1	180.779	171.485
M1	coral1	CC2D1A	178.234	171.302
M1	coral1	SLC39A14	182.741	170.779
M1	coral1	DOCK11	184.115	170.246
M1	coral1	PHF21A	177.748	169.612
M1	coral1	PER1	180.716	169.281
M1	coral1	MNT	177.393	169.029
M1	coral1	SLC11A2	180.679	168.95
M1	coral1	CBS	175.756	168.829
M1	coral1	MARF1	175.728	168.26
M1	coral1	NATD1	179.687	168.116
M1	coral1	GOLGB1	175.726	167.69
M1	coral1	TBC1D22A	173.399	167.215
M1	coral1	RNF19B	174.51	167.188
M1	coral1	ZBTB10	178.856	166.784
M1	coral1	TCF20	180.753	166.768
M1	coral1	CUX1	175.12	166.693
M1	coral1	TULP3	172.258	166.244
M1	coral1	ABR	172.019	166.223
M1	coral1	NFKBIA	174.16	166.098
M1	coral1	ZBTB4	174.153	165.665
M1	coral1	FKBP10	172.801	165.292
M1	coral1	SRGAP2	173.775	165.189
M1	coral1	TRIB3	170.084	164.96
M1	coral1	RFX1	170.917	164.492
M1	coral1	TRIM8	169.78	164.092
M1	coral1	FAM117B	176.409	163.593
M1	coral1	SLC22A23	173.193	163.55
M1	coral1	JUND	169.462	163.492
M1	coral1	BOD1L1	171.314	163.013
M1	coral1	VWA8	180.754	162.051
M1	coral1	RALGAPA2	170.104	161.765
M1	coral1	CTDSP2	172.322	161.011
M1	coral1	ZNF687	168.95	160.613
M1	coral1	KIF13B	167.948	160.42
M1	coral1	WARS1	169.282	160.285
M1	coral1	ULK1	172.01	160.108
M1	coral1	NFKB2	168.069	160.088
M1	coral1	BCOR	167.32	160.002
M1	coral1	ABCD1	164.742	159.167
M1	coral1	ZC3H12A	165.775	158.182
M1	coral1	HUWE1	165.117	157.94
M1	coral1	RUSF1	164.912	157.877
M1	coral1	TNFRSF9	166.172	157.804
M1	coral1	SLC16A1	168.876	157.653
M1	coral1	MIB2	164.756	157.411
M1	coral1	ARAP1	162.137	157.021
M1	coral1	CEBPD	165.901	156.984
M1	coral1	TRIP10	163.06	155.986
M1	coral1	KIZ	162.773	155.937
M1	coral1	IRF1	161.517	155.886
M1	coral1	ICAM1	168.666	155.602
M1	coral1	ZNF609	169.15	155.512
M1	coral1	BCL9L	164.236	155.258
M1	coral1	ST6GAL1	166.164	155.055
M1	coral1	ATF5	164.205	154.836
M1	coral1	FBXW8	160.993	154.8
M1	coral1	FLNB	166.088	154.791
M1	coral1	WFS1	160.447	154.306
M1	coral1	GRAMD1A	158.858	154.151
M1	coral1	PRKCSH	159.828	153.912
M1	coral1	MAF1	159.417	153.91
M1	coral1	BAG6	159.442	153.654
M1	coral1	EPOP	159.836	153.166
M1	coral1	RGP1	161.946	152.681
M1	coral1	C1QTNF1	161.62	152.619
M1	coral1	BCAS3	159.194	152.296
M1	coral1	CNNM3	158.162	152.231
M1	coral1	COL16A1	162.225	152.047
M1	coral1	ZSWIM4	161.121	151.424
M1	coral1	PARD3	158.326	151.064
M1	coral1	CTDSP1	156.404	150.716
M1	coral1	APOL6	158.524	150.022
M1	coral1	IFT140	155.564	149.596
M1	coral1	TLE3	155.491	149.489
M1	coral1	APOL3	156.579	149.459
M1	coral1	LONP1	155.104	149.241
M1	coral1	SLC35E2B	158.45	149.065
M1	coral1	PLOD1	157.673	148.735
M1	coral1	IRS2	157.372	148.555
M1	coral1	NARF	154.425	148.06
M1	coral1	LRCH1	154.558	147.917
M1	coral1	KLHL5	156.738	147.022
M1	coral1	DDIT4	154.603	146.984
M1	coral1	CREB3L1	154.04	146.391
M1	coral1	BHLHE40	164.455	146.172
M1	coral1	CRAT	152.376	145.83
M1	coral1	PLBD2	153.953	145.747
M1	coral1	ATF4	153.142	145.581
M1	coral1	SMURF1	152.984	145.521
M1	coral1	TRAF7	150.602	145.126
M1	coral1	ARHGAP32	154.677	145.005
M1	coral1	ENO2	156.094	145
M1	coral1	EPRS1	152.492	144.872
M1	coral1	USP9X	153.166	144.427
M1	coral1	NFKBIL1	149.357	144.342
M1	coral1	MSH3	149.723	143.676
M1	coral1	MSC	154.412	143.512
M1	coral1	GPR146	150.337	143.351
M1	coral1	ALDOC	163.605	142.88
M1	coral1	NCOR2	148.458	142.48
M1	coral1	JUP	150.972	142.474
M1	coral1	KDM5B	153.14	142.367
M1	coral1	ABHD4	152.699	142.249
M1	coral1	SPTBN1	154.545	142.13
M1	coral1	NFKBIZ	152.189	142.043
M1	coral1	NOP53	147.554	141.975
M1	coral1	ZEB2	149.347	141.609
M1	coral1	ORAI3	147.961	141.523
M1	coral1	NOMO2	150.14	141.344
M1	coral1	CAMTA2	147.555	141.217
M1	coral1	ANGPTL2	152.899	141.123
M1	coral1	FOXO3	149.551	140.937
M1	coral1	YARS1	145.536	140.925
M1	coral1	CUL7	145.828	140.796
M1	coral1	PITPNM1	146.857	140.704
M1	coral1	MTHFD2	153.098	140.573
M1	coral1	TNFRSF1A	146.156	140.427
M1	coral1	FOXJ2	148.741	140.366
M1	coral1	RNF122	147.917	140.334
M1	coral1	UBE2H	150.297	140.197
M1	coral1	FAM163A	146.669	140.095
M1	coral1	IRAK3	147.366	140.089
M1	coral1	MED12	145.358	140.074
M1	coral1	ANKZF1	146.366	139.91
M1	coral1	PSD3	150.078	139.881
M1	coral1	APBB2	152.1	139.777
M1	coral1	MZF1	145.617	139.46
M1	coral1	FOXP1	145.181	138.886
M1	coral1	BIN1	143.777	138.741
M1	coral1	GLIS3	147.317	138.741
M1	coral1	SEPTIN6	155.419	138.604
M1	coral1	KCTD16	161.529	138.245
M1	coral1	KLC4	144.995	138.24
M1	coral1	TOX2	142.971	138.022
M1	coral1	LDB1	144.461	136.796
M1	coral1	FOXO4	144.272	136.647
M1	coral1	NRP2	142.794	136.645
M1	coral1	ALDOA	144.212	136.544
M1	coral1	AP2A2	141.953	136.307
M1	coral1	SREBF2	151.194	136.228
M1	coral1	RNF44	147.366	136.105
M1	coral1	P4HA2	142.764	135.889
M1	coral1	TAB2	143.656	135.66
M1	coral1	ZNF462	142.187	135.538
M1	coral1	SMAD3	151.695	135.352
M1	coral1	ATG13	143.108	135.29
M1	coral1	HIVEP1	149.57	135.27
M1	coral1	ZKSCAN1	146.685	134.92
M1	coral1	YPEL4	141.353	134.918
M1	coral1	PCSK5	155.139	134.825
M1	coral1	PRRC2A	140.387	134.572
M1	coral1	PKN1	139.996	134.247
M1	coral1	C3	141.57	133.362
M1	coral1	PCED1B	143.727	132.978
M1	coral1	ABL1	138.564	132.97
M1	coral1	CABLES2	138.526	132.943
M1	coral1	MARS1	137.321	132.819
M1	coral1	ST3GAL1	143.549	132.77
M1	coral1	LCA5	142.893	132.528
M1	coral1	CDC42BPA	139.049	132.048
M1	coral1	SLC1A5	138.228	131.925
M1	coral1	AKAP8L	137.251	131.686
M1	coral1	SND1	138.688	131.555
M1	coral1	RARB	145.288	131.201
M1	coral1	ZNF395	143.402	131.183
M1	coral1	ATP2A3	137.147	131.019
M1	coral1	PER2	141.688	131.007
M1	coral1	BHLHE41	137.703	130.906
M1	coral1	ZNF827	147.658	130.813
M1	coral1	FOXP4	137.078	130.517
M1	coral1	WASF2	138.803	130.51
M1	coral1	OCEL1	135.483	130.313
M1	coral1	ARID1B	139.375	130.295
M1	coral1	DENND4A	142.63	129.626
M1	coral1	PCDHGB7	140.216	128.762
M1	coral1	SLC38A1	146.492	128.74
M1	coral1	ACSL3	139.277	128.703
M1	coral1	PBX1	139.419	128.498
M1	coral1	TANC2	134.465	128.32
M1	coral1	MINK1	133.162	128.274
M1	coral1	NXPH4	135.353	128.122
M1	coral1	ENSG00000259436	131.923	127.863
M1	coral1	PINK1-AS	136.935	127.49
M1	coral1	ALDH2	134.927	127.011
M1	coral1	NFIC	134.2	126.487
M1	coral1	TMEM132A	134.605	126.424
M1	coral1	NFE2L3	137.158	126.395
M1	coral1	NDUFA4L2	136.379	126.393
M1	coral1	CLIP3	132.707	126.35
M1	coral1	NFKB1	137.286	126.185
M1	coral1	OLMALINC	130.364	126.138
M1	coral1	CTTNBP2NL	135.226	125.646
M1	coral1	MEGF8	134.721	125.602
M1	coral1	SELENON	132.324	125.557
M1	coral1	PTGES	135.633	125.488
M1	coral1	CSNK2A1	131.366	125.403
M1	coral1	SH3RF3	131.37	125.24
M1	coral1	ANGEL1	131.695	125.018
M1	coral1	MTSS1	141.697	124.788
M1	coral1	TGFB1	130.09	124.418
M1	coral1	EXOC4	130.028	124.405
M1	coral1	AMIGO2	139.099	124.119
M1	coral1	RB1CC1	136.013	123.985
M1	coral1	RNF187	128.012	123.968
M1	coral1	STARD10	128.021	123.812
M1	coral1	EXOC6B	136.092	123.443
M1	coral1	NAV1	134.319	123.38
M1	coral1	CCNI	131.882	123.079
M1	coral1	FBRS	127.758	123.057
M1	coral1	RNF103	129.401	122.304
M1	coral1	NOVA2	134.432	122.119
M1	coral1	RTN3	133.614	122.114
M1	coral1	PACSIN3	125.798	122.062
M1	coral1	SH3BP1	130.888	121.633
M1	coral1	NOL4L	130.401	121.495
M1	coral1	MKRN1	129.614	121.414
M1	coral1	NINJ1	126.047	121.271
M1	coral1	AK4	139.131	121.235
M1	coral1	TRIM37	141.868	121.044
M1	coral1	NF1	128.98	121.035
M1	coral1	RAI1	131.67	120.998
M1	coral1	ENSG00000288927	138.075	120.795
M1	coral1	MLLT6	130.79	120.02
M1	coral1	CXCL2	128.239	119.736
M1	coral1	SMG6	125.199	119.689
M1	coral1	C19orf54	123.978	119.539
M1	coral1	EIF4EBP1	122.715	119.519
M1	coral1	DHX40	128.445	119.379
M1	coral1	ETV4	126.313	119.376
M1	coral1	KY	125.686	119.266
M1	coral1	BCL9	126.884	118.999
M1	coral1	PFKL	123.42	118.009
M1	coral1	ZHX2	140.598	117.938
M1	coral1	CHD6	126.675	117.875
M1	coral1	CTH	127.819	117.603
M1	coral1	ADGRB2	121.655	117.152
M1	coral1	SESN2	125.151	117.045
M1	coral1	KDM4B	127.743	116.903
M1	coral1	PXDN	128.639	116.9
M1	coral1	FASN	123.704	116.668
M1	coral1	PUM1	126.979	116.501
M1	coral1	ZNF581	121.185	116.496
M1	coral1	CCL2	129.695	116.325
M1	coral1	PPP1R13L	121.187	116.033
M1	coral1	SBF1	119.83	115.703
M1	coral1	KAT6B	121.437	115.357
M1	coral1	MEX3B	127.092	115.068
M1	coral1	TET3	127.619	114.845
M1	coral1	YIPF2	120.443	114.698
M1	coral1	IL15RA	123.276	114.632
M1	coral1	HYOU1	122.747	114.573
M1	coral1	BNIP3	128.569	114.375
M1	coral1	ZBED3	120.714	114.221
M1	coral1	KDM3A	121.78	114.187
M1	coral1	TNFAIP3	133.737	113.478
M1	coral1	TRAPPC9	118.694	113.462
M1	coral1	ENSG00000261327	119.488	113.413
M1	coral1	DYM	121.521	113.383
M1	coral1	CSF3	119.698	113.164
M1	coral1	ENSG00000285744	122.381	113.062
M1	coral1	CNTNAP1	124.011	112.998
M1	coral1	GTPBP1	119.001	112.887
M1	coral1	THADA	117.359	112.879
M1	coral1	PFKP	118.877	112.723
M1	coral1	MXD4	118.742	112.696
M1	coral1	TMEM45A	120.984	112.636
M1	coral1	THRAP3	116.855	112.616
M1	coral1	ATXN2L	117.747	112.563
M1	coral1	SYNPO	126.479	112.408
M1	coral1	EHD2	117.305	112.227
M1	coral1	SPAG4	120.116	112.206
M1	coral1	RBBP6	117.748	112.02
M1	coral1	ANO10	117.198	111.983
M1	coral1	SALL2	120.442	111.855
M1	coral1	CLDN14	119.677	111.694
M1	coral1	SYNGR3	118.331	111.63
M1	coral1	CELSR2	129.736	111.601
M1	coral1	ZBTB22	118.867	111.578
M1	coral1	EP400	117.476	111.27
M1	coral1	IRF2BP1	116.395	111.254
M1	coral1	FLYWCH1	114.243	110.848
M1	coral1	MRTFA	118.831	110.538
M1	coral1	TMEM94	115.875	110.409
M1	coral1	ENSG00000272405	114.17	110.381
M1	coral1	UBE2O	116.263	110.167
M1	coral1	LAMC1	116.415	110.018
M1	coral1	PYCR1	125.403	109.839
M1	coral1	MTA1	113.777	108.996
M1	coral1	FAM110B	114.894	108.793
M1	coral1	HBP1	116.63	108.785
M1	coral1	ACO1	113.611	108.711
M1	coral1	ACACA	114.454	108.651
M1	coral1	KCNG1	111.88	108.323
M1	coral1	SOD2	117.763	108.182
M1	coral1	STRA6	114.191	107.991
M1	coral1	FGF11	121.334	107.934
M1	coral1	DDR2	113.416	107.823
M1	coral1	MLLT3	112.692	107.78
M1	coral1	LHFPL2	117.518	107.728
M1	coral1	ROBO1	114.674	107.563
M1	coral1	MPST	113.153	107.438
M1	coral1	LTBP3	121.666	107.305
M1	coral1	FAM234A	113.778	107.242
M1	coral1	IARS1	111.508	107.112
M1	coral1	JDP2	110.368	107.111
M1	coral1	BTN3A3	113.458	106.927
M1	coral1	FAM168A	114.373	106.853
M1	coral1	NAMPT	113.17	106.804
M1	coral1	TRIM47	110.602	106.795
M1	coral1	DACT1	118.505	106.779
M1	coral1	HDGF	112.628	106.678
M1	coral1	RBCK1	110.586	106.645
M1	coral1	MAST3	114.737	106.623
M1	coral1	PBXIP1	115.463	106.426
M1	coral1	PRPF8	112.431	106.275
M1	coral1	EIF4G3	116.245	106.216
M1	coral1	RUSC2	113.914	106.163
M1	coral1	MTMR3	115.88	106.111
M1	coral1	FBXL20	112.603	105.822
M1	coral1	ANKRD13B	110.331	105.474
M1	coral1	ABTB2	113.719	105.414
M1	coral1	PSPH	110.247	105.382
M1	coral1	VEGFA	114.142	105.369
M1	coral1	NPRL3	109.291	105.366
M1	coral1	TKT	115.341	105.352
M1	coral1	KLHDC7B	110.89	105.334
M1	coral1	SCAMP1	122.402	105.274
M1	coral1	PCGF2	110.296	105.165
M1	coral1	UBXN6	109.951	105.163
M1	coral1	JMY	115.752	105.052
M1	coral1	PIK3IP1	119.281	105.039
M1	coral1	PHYHIP	115.595	104.858
M1	coral1	GYS1	110.465	104.715
M1	coral1	GATAD2B	116.326	104.58
M1	coral1	FNBP1	119.641	104.318
M1	coral1	BICC1	110.117	104.101
M1	coral1	SLFN5	112.674	104.067
M1	coral1	VDR	110.381	103.914
M1	coral1	SERPINA3	107.727	103.52
M1	coral1	SCAP	107.777	103.089
M1	coral1	COQ8A	108.434	103.019
M1	coral1	KLF11	112.643	102.976
M1	coral1	ASNS	108.347	102.94
M1	coral1	LINC00963	108.247	102.91
M1	coral1	SOX4	112.246	102.711
M1	coral1	TPR	118.189	102.544
M1	coral1	ABCA1	107.353	102.526
M1	coral1	CDK19	112.056	102.408
M1	coral1	ETV6	112.507	102.308
M1	coral1	PMEPA1	109.557	102.216
M1	coral1	NCAPD2	106.677	101.97
M1	coral1	SPG11	107.171	101.968
M1	coral1	NOTCH2	108.552	101.702
M1	coral1	NBAS	107.411	101.666
M1	coral1	BCL6	108.427	101.523
M1	coral1	EPHB2	106.75	101.429
M1	coral1	RAB3D	112.562	101.421
M1	coral1	RPRD2	108.503	100.952
M1	coral1	RELA	105.517	100.942
M1	coral1	PRR12	106.653	100.789
M1	coral1	MAP4	106.646	100.78
M1	coral1	BTBD2	104.925	100.738
M1	coral1	RAC2	106.536	100.727
M1	coral1	PACS1	107.338	100.536
M1	coral1	QARS1	106.085	100.423
M1	coral1	ATG7	105.477	100.389
M1	coral1	SH3D21	108.28	100.293
M1	coral1	DAAM1	110.169	100.039
M1	coral1	HOXA4	109.662	99.838
M1	coral1	RADIL	108.611	99.797
M1	coral1	PELI2	106.917	99.662
M1	coral1	PLK2	106.054	99.65
M1	coral1	NECAB3	106.689	99.55
M1	coral1	MACO1	104.297	99.461
M1	coral1	SLC1A4	104.057	99.049
M1	coral1	GPR137	102.221	98.998
M1	coral1	STON1	119.977	98.975
M1	coral1	RNF24	110.422	98.925
M1	coral1	RPTOR	105.067	98.819
M1	coral1	SCD	108.986	98.663
M1	coral1	DENND2B	105.112	98.638
M1	coral1	C8orf82	101.661	98.534
M1	coral1	LARS1	103.151	98.5
M1	coral1	SMARCC1	106.23	98.432
M1	coral1	SLC7A1	109.113	98.4
M1	coral1	PEX6	103.65	98.299
M1	coral1	PIK3CD	106.06	98.287
M1	coral1	PLPPR2	102.482	98.22
M1	coral1	NHS	103.431	97.832
M1	coral1	ARAP3	104.275	97.78
M1	coral1	CNOT1	103.043	97.644
M1	coral1	ZNF358	101.631	97.614
M1	coral1	PIM1	105.349	97.536
M1	coral1	UGGT1	104.619	97.406
M1	coral1	CAMKK1	101.818	97.218
M1	coral1	RNF123	100.388	97.144
M1	coral1	SLC25A29	100.503	96.965
M1	coral1	PAPPA	119.707	96.649
M1	coral1	VAT1	102.116	96.628
M1	coral1	BCL3	101.221	96.549
M1	coral1	KDM6B	106.461	96.518
M1	coral1	SH3PXD2B	105.257	96.453
M1	coral1	NT5DC2	99.516	96.366
M1	coral1	ST3GAL3	101.307	96.353
M1	coral1	LAMB3	104.197	96.302
M1	coral1	PGM1	101.581	96.244
M1	coral1	MYOCD	106.679	96.211
M1	coral1	GFPT2	100.556	96
M1	coral1	IGF2R	104.876	95.989
M1	coral1	WNK1	103.114	95.977
M1	coral1	HOXA2	104.565	95.907
M1	coral1	WDR48	100.912	95.887
M1	coral1	IER3	102.951	95.826
M1	coral1	ZFYVE9	101.42	95.586
M1	coral1	INPP5K	99.043	95.579
M1	coral1	CEBPG	101.577	95.5
M1	coral1	IL32	99.805	95.4
M1	coral1	BAZ2B	103.867	95.376
M1	coral1	PHGDH	100.646	95.361
M1	coral1	KSR1	105.836	95.115
M1	coral1	STXBP2	102.73	95.09
M1	coral1	TNKS1BP1	99.287	95.067
M1	coral1	BCORL1	101.867	95.063
M1	coral1	MEF2D	101.115	94.958
M1	coral1	EPHB1	100.173	94.818
M1	coral1	ANKHD1-EIF4EBP3	98.642	94.814
M1	coral1	GBF1	98.986	94.803
M1	coral1	PANX2	104.369	94.743
M1	coral1	TBKBP1	99.912	94.696
M1	coral1	NPAS2	99.159	94.673
M1	coral1	GLI3	101.138	94.592
M1	coral1	HOXA3	107.167	94.493
M1	coral1	TMEM135	100.001	94.463
M1	coral1	SPEN	102.966	94.277
M1	coral1	PTK2B	99.088	94.242
M1	coral1	SYNGR2	103.862	93.898
M1	coral1	RHOU	97.164	93.883
M1	coral1	SLCO3A1	100.679	93.741
M1	coral1	ABLIM3	99.472	93.609
M1	coral1	TLE4	98.884	93.437
M1	coral1	PABPC1	99.089	93.368
M1	coral1	NLGN2	102.538	93.121
M1	coral1	TTBK2	113.441	93.116
M1	coral1	EHMT2	96.274	92.887
M1	coral1	UBXN1	95.319	92.607
M1	coral1	CXCL1	100.077	92.57
M1	coral1	CIART	96.05	92.511
M1	coral1	FAM189B	96.963	92.396
M1	coral1	ZFPM1	100.285	92.271
M1	coral1	TMUB1	95.573	92.218
M1	coral1	JUNB	97.763	92.056
M1	coral1	MBD6	97.362	91.757
M1	coral1	KLF9	108.313	91.619
M1	coral1	INSR	97.049	91.267
M1	coral1	BCAT1	96.691	91.188
M1	coral1	SLC48A1	97.592	91.18
M1	coral1	ATG9A	97.95	90.904
M1	coral1	CDH4	97.217	90.883
M1	coral1	FMNL1	94.637	90.704
M1	coral1	ARNT	98.428	90.696
M1	coral1	AEBP1	98.412	90.658
M1	coral1	MAN2B1	95.575	90.613
M1	coral1	GAPDH	94.582	90.353
M1	coral1	SETD1A	95.495	89.977
M1	coral1	HCFC1	96.269	89.975
M1	coral1	ZBTB7B	97.7	89.6
M1	coral1	RCN3	93.491	89.567
M1	coral1	VLDLR	100.578	89.517
M1	coral1	HDLBP	95.986	89.454
M1	coral1	NCOA3	100.037	89.357
M1	coral1	IQSEC2	94.031	89.129
M1	coral1	ZMIZ2	92.479	89.097
M1	coral1	ARID2	100.048	88.824
M1	coral1	FKBP8	93.079	88.789
M1	coral1	NFIA	95.534	88.478
M1	coral1	ALDH1L2	99.582	88.418
M1	coral1	HOXA5	101.232	88.297
M1	coral1	KIAA0100	92.615	88.153
M1	coral1	TRANK1	95.623	87.919
M1	coral1	ZNF292	92.344	87.902
M1	coral1	KCNAB2	94.109	87.873
M1	coral1	PID1	96.139	87.84
M1	coral1	CTSD	92.277	87.758
M1	coral1	COASY	90.696	87.592
M1	coral1	MIA3	92.2	87.525
M1	coral1	GIGYF1	91.88	87.485
M1	coral1	NR1H2	91.452	87.336
M1	coral1	TSC2	90.09	87.254
M1	coral1	NCOA7	117.567	87.179
M1	coral1	PNPLA2	92.796	87.173
M1	coral1	MIR210HG	93.845	87.089
M1	coral1	GPT2	90.554	86.996
M1	coral1	A4GALT	93.263	86.99
M1	coral1	ENSG00000285043	94.599	86.842
M1	coral1	MAPRE3	95.417	86.662
M1	coral1	MID2	92.144	86.472
M1	coral1	ZFYVE1	93.433	86.228
M1	coral1	H1-10	90.014	86.188
M1	coral1	MLXIP	91.842	85.939
M1	coral1	ZNF362	91.046	85.928
M1	coral1	TFPI	106.879	85.794
M1	coral1	CA9	100.454	85.668
M1	coral1	SARS1	88.818	85.591
M1	coral1	SHC3	95.289	85.526
M1	coral1	BBX	92.31	85.432
M1	coral1	CLIP1	93.789	85.319
M1	coral1	MAP1A	90.624	85.263
M1	coral1	TAPBP	93.873	85.17
M1	coral1	RALGAPB	92.277	85.151
M1	coral1	NCKIPSD	89.107	85.114
M1	coral1	FOXN3	94.456	84.892
M1	coral1	FBXO32	94.356	84.735
M1	coral1	RUNX1	93.99	84.664
M1	coral1	ZNF524	87.616	84.622
M1	coral1	PLXNB2	90.532	84.489
M1	coral1	VPS9D1	86.976	84.415
M1	coral1	GPATCH8	94.56	84.342
M1	coral1	ECPAS	91.961	84.322
M1	coral1	CLASP1	90.622	84.08
M1	coral1	EPB41	96.709	84.05
M1	coral1	CPT1C	88.845	84.05
M1	coral1	PFKFB4	89.578	83.959
M1	coral1	CLTCL1	88.688	83.919
M1	coral1	PIGQ	86.442	83.501
M1	coral1	MPI	86.015	83.491
M1	coral1	ITGA5	89.225	83.456
M1	coral1	ARSA	89.9	83.372
M1	coral1	HNRNPUL2-BSCL2	87.021	83.272
M1	coral1	MAP2K2	86.946	83.247
M1	coral1	EHF	90.233	83.235
M1	coral1	LINC01145	86.245	83.174
M1	coral1	PANX1	88.191	83.054
M1	coral1	ATG2A	89.301	83.05
M1	coral1	ZNF628	86.504	82.985
M1	coral1	MB21D2	89.969	82.969
M1	coral1	DLG1	88.194	82.94
M1	coral1	RERE	95.927	82.917
M1	coral1	TNIP3	87.406	82.732
M1	coral1	SBNO2	87.517	82.357
M1	coral1	EGLN1	86.906	82.277
M1	coral1	THBS2	99.747	82.207
M1	coral1	KLHL24	92.922	82.106
M1	coral1	GPR161	87.373	82.091
M1	coral1	PEAK1	90.161	82.075
M1	coral1	EP300	91.112	81.934
M1	coral1	ABLIM1	93.519	81.884
M1	coral1	WDR81	85.482	81.529
M1	coral1	LYPLAL1-DT	91.602	81.278
M1	coral1	ADGRE5	85.93	81.206
M1	coral1	FMNL3	87.583	81.172
M1	coral1	AKNA	84.446	80.871
M1	coral1	AMPD2	85.578	80.807
M1	coral1	ZNF503	88.088	80.644
M1	coral1	DNAJC4	83.676	80.392
M1	coral1	SPECC1	84.068	80.195
M1	coral1	NCOA6	89.01	80.164
M1	coral1	SLC12A7	95.958	80.162
M1	coral1	LMAN1	102.693	80.055
M1	coral1	PEAR1	97.075	79.905
M1	coral1	MPP2	84.213	79.895
M1	coral1	ENSG00000229407	83.361	79.721
M1	coral1	DBP	84.763	79.6
M1	coral1	ZNF467	87.12	79.179
M1	coral1	PRRC2B	85.531	79.111
M1	coral1	KMT2A	86.67	78.881
M1	coral1	SLC35C2	82.871	78.699
M1	coral1	MLLT1	91.181	78.631
M1	coral1	CTXN1	82.24	78.61
M1	coral1	PHIP	85.055	78.51
M1	coral1	SF3A2	81.193	78.493
M1	coral1	TAPT1	88.254	78.475
M1	coral1	ACVR2A	88.044	78.431
M1	coral1	POLL	82.026	78.188
M1	coral1	TRIM56	85.133	77.943
M1	coral1	NFATC4	83.093	77.881
M1	coral1	SIK2	84.334	77.736
M1	coral1	STAU2	82.463	77.675
M1	coral1	CLSTN3	93.194	77.507
M1	coral1	MID1IP1	80.292	77.368
M1	coral1	L3MBTL2-AS1	80.811	77.291
M1	coral1	INTS1	81.026	77.282
M1	coral1	BICRAL	88.319	77.173
M1	coral1	CIC	81.74	77.127
M1	coral1	ECE1	85.159	76.944
M1	coral1	RRAD	82.192	76.926
M1	coral1	DSE	90.812	76.861
M1	coral1	MID1	83.861	76.831
M1	coral1	GAB1	82.146	76.782
M1	coral1	MOV10	82.713	76.557
M1	coral1	ENSG00000249790	83.891	76.472
M1	coral1	UST	86.652	76.296
M1	coral1	PER3	89.338	76.209
M1	coral1	MDC1	80.807	76.107
M1	coral1	RBM33	80.039	76
M1	coral1	RHBDD2	79.806	75.901
M1	coral1	UNKL	84.255	75.737
M1	coral1	TMEM164	82.284	75.632
M1	coral1	GOLGA2P7	81.051	75.623
M1	coral1	LRIG1	81.098	75.513
M1	coral1	SEMA4B	83.053	75.484
M1	coral1	LAMC2	78.549	75.443
M1	coral1	FADS2	82.004	75.402
M1	coral1	EHBP1L1	80.12	75.343
M1	coral1	CDC42EP2	80.167	75.329
M1	coral1	PLD3	79.863	75.114
M1	coral1	UBALD2	79.346	74.855
M1	coral1	PTER	80.132	74.824
M1	coral1	SAP130	79.044	74.697
M1	coral1	CUL4B	96.693	74.544
M1	coral1	DCTN1	77.653	74.542
M1	coral1	CMIP	88.817	74.301
M1	coral1	TANC1	88.502	74.227
M1	coral1	PPARA	83.695	74.208
M1	coral1	KIRREL1	83.166	73.731
M1	coral1	NECAB2	76.781	73.666
M1	coral1	SKI	81.629	73.612
M1	coral1	IGFBP6	88.643	73.611
M1	coral1	ELL	78.605	73.581
M1	coral1	TNNT1	79.151	73.465
M1	coral1	AKT1S1	77.498	73.447
M1	coral1	HSPG2	85.506	73.433
M1	coral1	ENSG00000261888	78.722	72.913
M1	coral1	NUPR1	77.564	72.793
M1	coral1	PTDSS2	77.375	72.759
M1	coral1	ZNF217	81.136	72.676
M1	coral1	SEPTIN9	76.715	72.55
M1	coral1	CDA	79.101	72.53
M1	coral1	TNFRSF10B	82.27	72.478
M1	coral1	BABAM2	76.997	72.456
M1	coral1	ITPR3	78.52	72.429
M1	coral1	EEF1D	74.914	72.416
M1	coral1	PRAF2	75.263	71.742
M1	coral1	C6orf58	76.051	71.71
M1	coral1	P4HA1	86.019	71.698
M1	coral1	ZSWIM8	74.946	71.609
M1	coral1	ZBTB44	79.676	71.54
M1	coral1	TMEM131L	79.025	71.531
M1	coral1	CPD	80.778	71.428
M1	coral1	LRIG3	83.138	71.354
M1	coral1	HOXA-AS2	82.005	71.212
M1	coral1	PGLS	74.387	71.19
M1	coral1	YBX3	75.586	71.119
M1	coral1	ASAP3	76.792	71.078
M1	coral1	TGIF1	74.601	71.065
M1	coral1	TMEM205	75.094	71.029
M1	coral1	LIMK1	74.308	70.989
M1	coral1	SIPA1	73.498	70.775
M1	coral1	ENSG00000289268	77.692	70.664
M1	coral1	RABGGTA	73.796	70.464
M1	coral1	REL	82.859	70.423
M1	coral1	SLC7A7	75.578	70.365
M1	coral1	MED16	73.8	70.192
M1	coral1	BSG	73.028	70.097
M1	coral1	BMP1	81.172	70.087
M1	coral1	DVL3	80.286	69.978
M1	coral1	ENSG00000253593	78.255	69.942
M1	coral1	VPS13B	76.569	69.867
M1	coral1	TNS1	77.289	69.845
M1	coral1	CYB561	78.019	69.717
M1	coral1	SERPINB9P1	75.375	69.56
M1	coral1	TMEM131	74.868	69.474
M1	coral1	TMEM268	72.623	69.443
M1	coral1	RFTN1	73.891	69.327
M1	coral1	HEY1	77.002	69.325
M1	coral1	PDCD4	76.025	69.268
M1	coral1	POLD4	72.121	69.189
M1	coral1	PGD	72.843	69.064
M1	coral1	ATN1	73.102	68.986
M1	coral1	CEBPB	76.788	68.986
M1	coral1	FIBIN	72.468	68.783
M1	coral1	CASTOR3	72.093	68.708
M1	coral1	OSCAR	72.042	68.623
M1	coral1	CREBBP	77.888	68.579
M1	coral1	ERAP1	73.254	68.252
M1	coral1	CANT1	72.115	68.151
M1	coral1	SEC16A	73.216	68.138
M1	coral1	ATXN1	74.882	68.076
M1	coral1	P2RY6	87.677	67.941
M1	coral1	TBC1D5	74.193	67.859
M1	coral1	PLCL2	71.951	67.428
M1	coral1	GRK5	71.803	67.322
M1	coral1	GBP5	73.781	67.232
M1	coral1	GRN	71.639	67.134
M1	coral1	DPAGT1	70.789	67.1
M1	coral1	SLC2A6	71.803	67.083
M1	coral1	RETREG3	74.079	66.941
M1	coral1	RRAS	71.556	66.906
M1	coral1	GALNT15	75.062	66.874
M1	coral1	RNPEPL1	69.943	66.718
M1	coral1	ZNF277	70.205	66.682
M1	coral1	SESN3	80.595	66.513
M1	coral1	DPYSL3	72.771	66.317
M1	coral1	PTPN23	69.617	66.295
M1	coral1	TCIRG1	70.121	66.195
M1	coral1	GIT1	68.95	66.103
M1	coral1	SEMA3C	73.509	66.066
M1	coral1	CCDC69	75.633	66.015
M1	coral1	UBN1	75.047	65.944
M1	coral1	NTNG2	70.334	65.901
M1	coral1	CADPS2	70.083	65.628
M1	coral1	EIF3A	70.023	65.499
M1	coral1	SKIV2L	68.427	65.024
M1	coral1	MAP3K8	79.862	64.986
M1	coral1	TNKS	71.323	64.944
M1	coral1	AZIN2	68.571	64.9
M1	coral1	ZNF865	69.469	64.884
M1	coral1	NYNRIN	72.617	64.685
M1	coral1	CACNG8	74.117	64.658
M1	coral1	FAXDC2	70.792	64.601
M1	coral1	TULP4	76.595	64.462
M1	coral1	CARD11	77.034	64.282
M1	coral1	MAP3K10	67.943	64.058
M1	coral1	PXK	72.195	63.912
M1	coral1	SOS1	72.519	63.845
M1	coral1	PML	67.87	63.441
M1	coral1	USP54	73.598	63.398
M1	coral1	SLC16A3	67.838	63.105
M1	coral1	VARS1	67.409	62.817
M1	coral1	LINC00884	77.908	62.815
M1	coral1	IRAK2	68.528	62.48
M1	coral1	NRIP1	72.378	62.442
M1	coral1	MBOAT7	67.697	62.424
M1	coral1	POU2F2	67.716	62.354
M1	coral1	EPN1	64.774	62.11
M1	coral1	PLTP	67.222	62.102
M1	coral1	CALHM5	67.586	61.958
M1	coral1	SCAF1	65.023	61.802
M1	coral1	MTOR	68.295	61.693
M1	coral1	BDKRB1	67.127	61.381
M1	coral1	ITPKB	67.971	61.282
M1	coral1	TP53INP2	69.946	61.247
M1	coral1	ASXL1	65.206	61.24
M1	coral1	GPI	64.948	61.16
M1	coral1	CXCL3	66.586	60.839
M1	coral1	GRINA	64.246	60.604
M1	coral1	SRCAP	67.425	60.34
M1	coral1	RASSF4	66.557	60.305
M1	coral1	NLGN1	64.803	60.015
M1	coral1	ABCG1	63.536	59.954
M1	coral1	RAD23A	64.26	59.916
M1	coral1	SCMH1	67.094	59.699
M1	coral1	PTGIR	62.893	59.662
M1	coral1	SLC7A5	66.949	59.367
M1	coral1	STK11	63.113	59.366
M1	coral1	CDYL	62.719	59.356
M1	coral1	ADA	65.443	59.313
M1	coral1	TIFA	67.977	59.281
M1	coral1	ZC3H12C	73.835	59.197
M1	coral1	SCARB1	70.672	59.178
M1	coral1	TREM1	62.818	58.803
M1	coral1	AGTRAP	62.713	58.802
M1	coral1	ZNF385A	63.041	58.561
M1	coral1	ATP13A2	62.78	58.531
M1	coral1	POR	62.179	58.393
M1	coral1	PARP8	61.705	58.39
M1	coral1	PAPPA-AS1	79.347	58.252
M1	coral1	CANX	62.861	58.087
M1	coral1	SEL1L	67.596	58.042
M1	coral1	TBC1D2B	64.578	57.134
M1	coral1	CLCN7	62.591	57.124
M1	coral1	MARCKS	61.05	57.114
M1	coral1	SVIL	64.137	56.926
M1	coral1	LGALS3BP	62.167	56.87
M1	coral1	TPI1	63.817	56.83
M1	coral1	C15orf39	59.377	56.52
M1	coral1	GPR108	59.406	56.514
M1	coral1	NECTIN2	60.353	56.423
M1	coral1	UBTD1	59.847	56.242
M1	coral1	FOCAD	60.093	56.177
M1	coral1	GTF2IP4	67.163	56.105
M1	coral1	JADE2	59.541	56.076
M1	coral1	EPS8L2	58.473	56.006
M1	coral1	EMC1	61.046	55.951
M1	coral1	SLC2A1	58.494	55.808
M1	coral1	TPP1	60.536	55.756
M1	coral1	SUN2	64.577	55.63
M1	coral1	TRAF3IP2	59.976	55.611
M1	coral1	VCAN	61.432	55.576
M1	coral1	SORBS3	59.144	55.211
M1	coral1	ATF7IP	61.37	55.168
M1	coral1	RNF13	58.859	55.03
M1	coral1	ADGRA2	58.311	55.007
M1	coral1	AMPD3	65.642	54.994
M1	coral1	IL20RB	59.278	54.86
M1	coral1	SHISA4	60.405	54.707
M1	coral1	PAPPA2	60.828	54.349
M1	coral1	PHC1	56.987	54.319
M1	coral1	CYBA	58.249	54.26
M1	coral1	ABTB1	58.807	54.245
M1	coral1	TGFBI	61.186	54.218
M1	coral1	EMILIN1	58.106	54.006
M1	coral1	RRBP1	57.898	53.804
M1	coral1	SLCO2B1	58.035	53.795
M1	coral1	PLEKHF1	56.274	53.555
M1	coral1	GDPD1	59.833	53.504
M1	coral1	SUSD6	59.43	53.49
M1	coral1	ADAM17	62.457	53.461
M1	coral1	PDK2	56.952	53.416
M1	coral1	HDAC5	56.086	53.318
M1	coral1	NR2C2	59.281	53.225
M1	coral1	PTPRD	60.099	53.069
M1	coral1	AHDC1	58.609	53.069
M1	coral1	CD44	58.291	52.486
M1	coral1	NCKAP5	54.474	52.34
M1	coral1	VPS51	54.411	52.251
M1	coral1	KIAA2026	59.393	52.099
M1	coral1	BEND7	67.295	52.048
M1	coral1	FOXJ3	56.72	51.686
M1	coral1	SLC12A8	64.513	51.606
M1	coral1	AP5B1	57.349	51.584
M1	coral1	MYLIP	54.436	51.397
M1	coral1	FRYL	55.585	51.359
M1	coral1	CDKN2B	59.811	51.081
M1	coral1	LRRC49	55.594	51.045
M1	coral1	PIGT	55.54	50.995
M1	coral1	KIAA0319L	54.489	50.979
M1	coral1	UBXN7	60.972	50.973
M1	coral1	GTF2IP1	56.514	50.737
M1	coral1	CRTC1	53.361	50.121
M1	coral1	NCOA2	56.048	50.117
M1	coral1	PNPLA6	52.904	50.095
M1	coral1	IFI16	54.941	49.941
M1	coral1	ZBTB7A	53.616	49.843
M1	coral1	OTUD1	57.431	49.805
M1	coral1	CNOT6L	59.87	49.804
M1	coral1	ATP13A1	53.645	49.794
M1	coral1	IL1A	57.099	49.618
M1	coral1	TSHZ2	57.505	49.428
M1	coral1	STXBP1	57.844	49.303
M1	coral1	ALDH6A1	55.261	49.286
M1	coral1	TVP23C-CDRT4	52.769	49.286
M1	coral1	SIDT2	58.42	49.275
M1	coral1	ELF3	60.615	49.167
M1	coral1	GYPC	51.955	49.151
M1	coral1	ATRN	58.988	48.963
M1	coral1	CHST6	53.174	48.856
M1	coral1	WIPF2	53.091	48.758
M1	coral1	KLHL26	51.802	48.576
M1	coral1	ATXN7	54.296	48.168
M1	coral1	SLC43A2	51.723	48.001
M1	coral1	SQSTM1	52.425	47.987
M1	coral1	SLC9A8	50.459	47.536
M1	coral1	C15orf48	51.481	47.522
M1	coral1	MROH1	50.447	47.339
M1	coral1	HSF1	49.113	47.334
M1	coral1	ADCY9	51.715	47.246
M1	coral1	PSAT1	51.512	47.235
M1	coral1	PTGS2	57.64	47.181
M1	coral1	TRAF1	49.156	47.13
M1	coral1	GCC2	52.34	47.113
M1	coral1	EPAS1	59.687	46.995
M1	coral1	PGK1	55.873	46.794
M1	coral1	CCL8	52.484	46.755
M1	coral1	ZMIZ1	53.289	46.682
M1	coral1	PKNOX2	48.333	46.682
M1	coral1	PIM3	50.14	46.661
M1	coral1	ALDH3B1	49.945	46.579
M1	coral1	WDFY3	51.085	46.5
M1	coral1	TNRC18	51.828	46.46
M1	coral1	XRRA1	48.926	46.452
M1	coral1	OTUD7B	50.834	46.436
M1	coral1	PHF1	49.705	46.308
M1	coral1	ARHGEF12	53.434	46.224
M1	coral1	KDM5A	49.562	46.159
M1	coral1	SEMA3F	49.853	45.99
M1	coral1	GSTZ1	49.946	45.938
M1	coral1	ABCA7	47.666	45.506
M1	coral1	CSF2	50.114	45.495
M1	coral1	ZNF646	49.343	45.495
M1	coral1	RFX7	55.895	45.492
M1	coral1	LMF2	47.106	45.435
M1	coral1	DOCK6	49.435	45.298
M1	coral1	BEST1	48.664	45.195
M1	coral1	SCAPER	49.556	45.082
M1	coral1	LPAR1	50.147	45.064
M1	coral1	BBC3	52.475	44.895
M1	coral1	C11orf96	48.138	44.875
M1	coral1	FADS1	51.123	44.804
M1	coral1	RAPGEF2	48.291	44.795
M1	coral1	CLIP2	47.554	44.786
M1	coral1	WDR7	47.41	44.319
M1	coral1	FBXO21	53.091	44.06
M1	coral1	AR	46.556	44.053
M1	coral1	EGFR	54.229	44.043
M1	coral1	ZNF496	47.173	43.959
M1	coral1	SLC19A1	45.728	43.756
M1	coral1	SV2A	47.371	43.71
M1	coral1	GSDME	46.439	43.613
M1	coral1	CYFIP2	47.557	43.597
M1	coral1	BCR	46.601	43.593
M1	coral1	GXYLT2	52.24	43.53
M1	coral1	FBXO25	48.311	43.527
M1	coral1	ARRB1	45.873	43.426
M1	coral1	ENSG00000262831	46.492	43.4
M1	coral1	NLRP1	45.819	43.374
M1	coral1	PRKD2	45.647	43.294
M1	coral1	ABHD14B	47.146	43.078
M1	coral1	SLC38A7	47.594	42.939
M1	coral1	CTIF	45.472	42.697
M1	coral1	GPX4	44.974	42.671
M1	coral1	GCN1	47.396	42.654
M1	coral1	KLF7	51.234	42.636
M1	coral1	JAK1	45.99	42.556
M1	coral1	ENO1	47.054	42.538
M1	coral1	GTF2I	47.652	42.534
M1	coral1	SHROOM4	49.056	42.518
M1	coral1	NAMPTP1	46.338	42.506
M1	coral1	SORBS2	49.38	42.496
M1	coral1	FOXK1	47.03	42.395
M1	coral1	BMT2	46.495	42.365
M1	coral1	USP11	45.284	42.282
M1	coral1	VPS13D	46.58	42.174
M1	coral1	PDE4D	46.81	42.16
M1	coral1	ST6GALNAC4	44.916	42.109
M1	coral1	RSF1	46.215	42.088
M1	coral1	ARID5B	49.203	42.043
M1	coral1	NEO1	46.926	42.018
M1	coral1	UBALD1	45.804	41.998
M1	coral1	PPP1R12C	47.144	41.844
M1	coral1	BCAM	45.412	41.641
M1	coral1	CXCL5	46.866	41.578
M1	coral1	CST3	45.131	41.556
M1	coral1	MED13	52.695	41.506
M1	coral1	ELF1	50.117	41.482
M1	coral1	BRSK1	44.451	41.44
M1	coral1	ACVR2B	48.389	41.372
M1	coral1	TGFB2	51.515	41.265
M1	coral1	DGKG	43.547	41.145
M1	coral1	PYGB	44.194	41.105
M1	coral1	PKD1	48.303	41.078
M1	coral1	CCNG1	43.704	41.009
M1	coral1	SUPT6H	45.03	40.93
M1	coral1	GNS	46.292	40.803
M1	coral1	NFIX	47.012	40.659
M1	coral1	CHPF	44.916	40.58
M1	coral1	TMEM154	44.617	40.539
M1	coral1	ABCA2	43.728	40.357
M1	coral1	SLC22A3	48.653	40.264
M1	coral1	TMEM140	46.271	40.236
M1	coral1	ME1	47.819	40.213
M1	coral1	CLCN4	54.567	40.181
M1	coral1	BNIP3L	47.003	40.148
M1	coral1	CLDN1	42.704	40.112
M1	coral1	CCNG2	51.738	40.017
M1	coral1	IRF2BPL	47.171	39.993
M1	coral1	VEZF1	45.744	39.946
M1	coral1	TFRC	47.846	39.905
M1	coral1	PTPRG	47.066	39.853
M1	coral1	AGAP1	41.776	39.829
M1	coral1	ATP6V0A1	42.824	39.828
M1	coral1	ADGRL1	45.226	39.628
M1	coral1	NOMO1	45.008	39.468
M1	coral1	EIF4G1	42.277	39.43
M1	coral1	GPANK1	43.327	39.423
M1	coral1	IKBKE	42.616	39.271
M1	coral1	RACK1	41.563	39.192
M1	coral1	MTUS1	41.391	39.053
M1	coral1	MAPK3	45.407	39.005
M1	coral1	MOCOS	41.018	38.926
M1	coral1	IFT172	41.663	38.868
M1	coral1	MYO18A	41.742	38.628
M1	coral1	WWC1	41.106	38.609
M1	coral1	LPCAT3	41.178	38.511
M1	coral1	TEK	46.831	38.453
M1	coral1	GABARAP	41.693	38.398
M1	coral1	IL1B	43.175	38.264
M1	coral1	TNFAIP8	47.732	38.257
M1	coral1	SUGP1	41.084	38.23
M1	coral1	TRIP11	42.505	38.226
M1	coral1	PDK1	43.001	38.1
M1	coral1	APCDD1L	44.596	38.096
M1	coral1	GGA2	41.169	38.002
M1	coral1	SUCNR1	62.199	38
M1	coral1	PDLIM1	44.2	37.993
M1	coral1	LRRC8E	40.334	37.987
M1	coral1	HECTD4	44.01	37.867
M1	coral1	SYMPK	40.734	37.794
M1	coral1	SIGIRR	42.343	37.442
M1	coral1	TEAD2	41.911	37.395
M1	coral1	IDH2	43.725	37.235
M1	coral1	RAB13	39.98	37.146
M1	coral1	KAT6A	43.359	37.131
M1	coral1	MRC2	45.315	37.087
M1	coral1	PHLPP1	38.346	36.815
M1	coral1	TCF4	41.854	36.708
M1	coral1	NR4A2	39.438	36.467
M1	coral1	PLEKHM2	38.937	36.438
M1	coral1	CXCL8	45.121	36.433
M1	coral1	RAPGEF1	39.296	36.42
M1	coral1	DNAJC1	42.706	36.4
M1	coral1	CHD2	40.203	36.392
M1	coral1	CKAP5	39.514	36.361
M1	coral1	ADORA2A	40.182	36.187
M1	coral1	ZSWIM5	39.767	36.151
M1	coral1	CDH13	38.661	36.003
M1	coral1	PRDX5	41.163	35.896
M1	coral1	PRR5L	40.953	35.644
M1	coral1	EBF1	39.964	35.393
M1	coral1	GALNT12	45.157	35.345
M1	coral1	CXCL6	41.18	35.341
M1	coral1	AFDN	38.009	35.226
M1	coral1	EGFL7	40.808	35.209
M1	coral1	TNXB	39.782	35.167
M1	coral1	LRRK1	37.752	35.122
M1	coral1	TRPV4	39.063	35.025
M1	coral1	DESI1	37.122	34.998
M1	coral1	HDAC6	36.658	34.838
M1	coral1	NPEPPS	38.391	34.665
M1	coral1	ARHGEF6	36.7	34.592
M1	coral1	COG5	38.151	34.549
M1	coral1	TGFBR3	37.142	34.544
M1	coral1	TNS2	40.516	34.531
M1	coral1	NT5DC1	38.06	34.368
M1	coral1	FAM114A1	45.481	34.311
M1	coral1	APOBEC3C	37.522	34.3
M1	coral1	SLC2A4RG	37.348	34.29
M1	coral1	KLF16	36.726	34.21
M1	coral1	SF3A1	38.826	33.922
M1	coral1	GAS1	44.326	33.848
M1	coral1	PTPRH	37.392	33.835
M1	coral1	LDOC1	37.455	33.8
M1	coral1	PDGFA	37.598	33.79
M1	coral1	HSPA5	36.611	33.758
M1	coral1	LUCAT1	36.404	33.7
M1	coral1	PHLDB3	37.058	33.664
M1	coral1	TECR	36.308	33.55
M1	coral1	GOT1	35.851	33.533
M1	coral1	GAA	38.172	33.528
M1	coral1	LSS	38.222	33.206
M1	coral1	SATB1	37.068	33.005
M1	coral1	PPDPF	36.601	32.996
M1	coral1	ADAM15	37.487	32.862
M1	coral1	EFL1	35.456	32.849
M1	coral1	ARID1A	38.292	32.796
M1	coral1	C1RL	39.651	32.736
M1	coral1	FXYD5	35.62	32.612
M1	coral1	RIPK2	36.327	32.598
M1	coral1	AKT3	38.856	32.598
M1	coral1	ARHGEF3	39.586	32.498
M1	coral1	HMGA1	35.428	32.439
M1	coral1	RARRES1	46.566	32.399
M1	coral1	WBP1	34.801	32.302
M1	coral1	ALKBH7	34.756	32.113
M1	coral1	COTL1	35.234	31.937
M1	coral1	MAP3K11	35.214	31.833
M1	coral1	HSD11B1	35.6	31.733
M1	coral1	TNFRSF14	35.123	31.608
M1	coral1	XPOT	36.277	31.464
M1	coral1	ADAMTS10	40.385	31.311
M1	coral1	SLC9A1	35.886	31.287
M1	coral1	FLII	35.057	31.233
M1	coral1	CSF1	39.744	31.212
M1	coral1	SINHCAF	35.04	31.184
M1	coral1	SPNS1	38.174	31.06
M1	coral1	SIL1	34.881	30.974
M1	coral1	SH3RF2	32.717	30.826
M1	coral1	PILRA	33.278	30.825
M1	coral1	RFC1	33.224	30.807
M1	coral1	SHKBP1	33.189	30.772
M1	coral1	LDHA	38.731	30.642
M1	coral1	MAP1S	32.654	30.272
M1	coral1	IL4R	33.457	30.258
M1	coral1	TMEM214	36.676	30.232
M1	coral1	ZDHHC24	32.628	30.124
M1	coral1	LHFPL5	32.678	30.102
M1	coral1	LINC02693	34.84	30.071
M1	coral1	GBP4	37.144	30.065
M1	coral1	TBC1D8B	44.657	30.024
M1	coral1	DENND4B	32.28	29.992
M1	coral1	FGD5	33.388	29.905
M1	coral1	SYNRG	35.514	29.898
M1	coral1	DCLK3	36.672	29.888
M1	coral1	ZCCHC7	32.773	29.863
M1	coral1	NKX3-1	34.378	29.861
M1	coral1	BAHCC1	34.924	29.824
M1	coral1	PIAS4	33.503	29.796
M1	coral1	G6PD	33.58	29.784
M1	coral1	ZNF592	34.622	29.76
M1	coral1	LXN	45.12	29.622
M1	coral1	SPPL3	32.795	29.621
M1	coral1	CDK2AP2	31.97	29.546
M1	coral1	DEPP1	37.011	29.545
M1	coral1	SMCHD1	36.203	29.542
M1	coral1	WTAP	31.637	29.49
M1	coral1	PTPRS	37.467	29.387
M1	coral1	ASMTL.1	30.359	29.24
M1	coral1	CACNG7	34.563	28.959
M1	coral1	ITM2C	34.061	28.954
M1	coral1	SLC25A1	34.146	28.903
M1	coral1	BTG1	31.033	28.782
M1	coral1	SEC14L2	32.763	28.778
M1	coral1	NACC1	32.731	28.686
M1	coral1	STAT3	39.94	28.664
M1	coral1	USP28	30.549	28.569
M1	coral1	TCAF1P1	31.521	28.456
M1	coral1	FKBP2	30.36	28.425
M1	coral1	AMBRA1	33.819	28.309
M1	coral1	SEMA6C	31.698	28.24
M1	coral1	TBL1XR1	34.09	28.062
M1	coral1	NPAT	29.997	27.892
M1	coral1	EIF2AK1	33.272	27.807
M1	coral1	CREBRF	35.329	27.583
M1	coral1	CEP170B	29.854	27.465
M1	coral1	PDZD8	33.792	27.411
M1	coral1	TFPI2	31.495	27.362
M1	coral1	RNASEK	30.304	27.294
M1	coral1	CAMSAP2	30.039	27.053
M1	coral1	BAZ2A	32.717	27.026
M1	coral1	GAREM1	30.342	26.774
M1	coral1	WIPI1	31.146	26.621
M1	coral1	TTLL12	29.739	26.589
M1	coral1	TSPYL2	30.147	26.564
M1	coral1	R3HDM1	30.397	26.55
M1	coral1	UBA7	29.801	26.545
M1	coral1	INAFM1	30.511	26.539
M1	coral1	TOM1L2	29.914	26.467
M1	coral1	SYT11	30.318	26.416
M1	coral1	DPYSL2	33.041	26.411
M1	coral1	LRP10	30.001	26.266
M1	coral1	CLPTM1	29.548	26.122
M1	coral1	LRFN3	27.997	25.982
M1	coral1	PSMF1	27.567	25.938
M1	coral1	CES2	28.119	25.893
M1	coral1	HIC1	28.845	25.813
M1	coral1	FKBP11	29.9	25.76
M1	coral1	DDB2	27.161	25.734
M1	coral1	RBMS2	29.256	25.585
M1	coral1	POU2F1	29.072	25.544
M1	coral1	ATP6V0C	28.361	25.508
M1	coral1	LRCH3	28.384	25.507
M1	coral1	ARHGEF28	30.573	25.487
M1	coral1	ETS1	29.259	25.466
M1	coral1	BTN3A1	28.854	25.211
M1	coral1	CAPN1	28.389	25.175
M1	coral1	UBR5	26.395	24.898
M1	coral1	RTL8A	29.35	24.883
M1	coral1	CTNS	28.153	24.808
M1	coral1	NUB1	26.863	24.754
M1	coral1	SLC9A3R1	28.916	24.748
M1	coral1	DIP2B	31.511	24.7
M1	coral1	BNC2	29.972	24.687
M1	coral1	TTYH3	31.599	24.659
M1	coral1	KIAA0930	27.269	24.567
M1	coral1	FAM214B	29.301	24.491
M1	coral1	IGSF8	26.705	24.431
M1	coral1	DHCR7	34.619	24.391
M1	coral1	ANKK1	27.974	24.179
M1	coral1	PHACTR1	26.294	24.077
M1	coral1	TENM4	25.721	23.954
M1	coral1	ARSI	27.292	23.623
M1	coral1	TMEM8B	25.941	23.621
M1	coral1	TECPR1	25.23	23.572
M1	coral1	ZFHX3	27.432	23.347
M1	coral1	OPA3	26.746	23.333
M1	coral1	ADAR	31.349	23.185
M1	coral1	PELP1	24.425	23.171
M1	coral1	LRP4	26.612	23.133
M1	coral1	GCC1	25.629	23.03
M1	coral1	SSC5D	25.857	22.953
M1	coral1	NUAK2	25.792	22.942
M1	coral1	MVP	26.031	22.706
M1	coral1	AZI2	25.722	22.699
M1	coral1	MAGED4	23.973	22.66
M1	coral1	MARK4	25.366	22.641
M1	coral1	USP5	24.723	22.629
M1	coral1	CDC42EP1	25.292	22.565
M1	coral1	NFKBIE	25.873	22.525
M1	coral1	HIPK1	31.098	22.504
M1	coral1	HSD17B4	27.013	22.153
M1	coral1	CD68	24.935	22.077
M1	coral1	RBPMS	25.57	22.023
M1	coral1	FBN1	26.432	22.002
M1	coral1	PAK4	24.383	21.95
M1	coral1	MEOX1	25.762	21.707
M1	coral1	APOL2	23.807	21.539
M1	coral1	WDR13	23.605	21.501
M1	coral1	LTBP2	28.196	21.442
M1	coral1	NIN	24.295	21.435
M1	coral1	PLEC	24.784	21.403
M1	coral1	ENSG00000288656	26.067	21.355
M1	coral1	FMNL2	23.53	21.326
M1	coral1	UBC	23.592	21.26
M1	coral1	MIF	23.79	21.22
M1	coral1	BCL2L11	23.087	21.027
M1	coral1	TTC3	25.288	20.797
M1	coral1	TRPA1	24.076	20.745
M1	coral1	SUPT5H	23.242	20.722
M1	coral1	SPRED3	24.027	20.701
M1	coral1	TLN1	25.052	20.669
M1	coral1	MAFG	27.727	20.624
M1	coral1	LAMB2	23.176	20.624
M1	coral1	SEL1L3	32.464	20.546
M1	coral1	TCIM	27.369	20.339
M1	coral1	PARP10	25.456	20.298
M1	coral1	ENSG00000267645	21.65	20.269
M1	coral1	MRPS2	23.409	20.181
M1	coral1	HIF1A	26.8	20.178
M1	coral1	LAMA5	22.691	20.128
M1	coral1	EML2	22.315	20.119
M1	coral1	GTF2IRD1	22.083	20.11
M1	coral1	PRICKLE2-AS1	24.455	19.955
M1	coral1	GBP2	21.883	19.875
M1	coral1	DENND1A	21.708	19.832
M1	coral1	CIZ1	23.636	19.757
M1	coral1	EFNB3	23.22	19.746
M1	coral1	AGAP3	22.841	19.657
M1	coral1	ZSCAN31	25.472	19.647
M1	coral1	DPP4	22.675	19.612
M1	coral1	AKR1B1	22.967	19.517
M1	coral1	SLC2A5	23.064	19.504
M1	coral1	METTL26	22.393	19.445
M1	coral1	SLC43A3	20.884	19.367
M1	coral1	ZDHHC14	20.693	19.32
M1	coral1	ASXL2	22.67	19.131
M1	coral1	TNFRSF10D	20.564	19.121
M1	coral1	ADM	22.895	19.074
M1	coral1	LINC01537	23.13	19.046
M1	coral1	CAPN5	21.547	18.941
M1	coral1	SLITRK4	22.071	18.888
M1	coral1	TRIQK	23.817	18.874
M1	coral1	PTPRK	25.394	18.855
M1	coral1	DIS3L	20.608	18.849
M1	coral1	ADAMTS9	22.405	18.846
M1	coral1	SLC38A5	21.762	18.775
M1	coral1	DPP7	20.273	18.739
M1	coral1	GSK3A	22.169	18.653
M1	coral1	TRIM44	20.971	18.641
M1	coral1	SMCR8	24.648	18.581
M1	coral1	LRP1	22.365	18.535
M1	coral1	ENSG00000259976	24.426	18.531
M1	coral1	MMP24OS	21.625	18.395
M1	coral1	SEMA4C	24.328	18.395
M1	coral1	CST1	23.915	18.31
M1	coral1	RNF145	20.753	18.136
M1	coral1	EPB41L1	22.291	17.938
M1	coral1	RNF167	20.816	17.872
M1	coral1	MAPK8IP1	19.786	17.734
M1	coral1	EPB41L5	33.582	17.71
M1	coral1	PLXNB1	19.66	17.7
M1	coral1	TFDP2	19.03	17.469
M1	coral1	LDAF1	20.36	17.226
M1	coral1	HK1	20.018	17.085
M1	coral1	FYCO1	19.572	16.781
M1	coral1	LRP5	20.109	16.75
M1	coral1	KDSR	19.55	16.612
M1	coral1	APOL1	21.166	16.577
M1	coral1	ATG2B	18.955	16.505
M1	coral1	KRT8	22.347	16.269
M1	coral1	ZBTB38	20.256	16.212
M1	coral1	ODF3B	20.904	16.195
M1	coral1	ENSG00000260228	17.179	16.15
M1	coral1	JCAD	18.589	16.129
M1	coral1	KIAA1217	19.723	16.06
M1	coral1	RASGRF2	21.131	16.054
M1	coral1	CAPNS1	20.621	16.043
M1	coral1	TES	19.891	15.926
M1	coral1	ACE	21.108	15.905
M1	coral1	PTPN4	17.683	15.876
M1	coral1	PSMD2	19.239	15.795
M1	coral1	SLC4A2	17.61	15.667
M1	coral1	MBD5	18.583	15.654
M1	coral1	FAM222B	18.704	15.601
M1	coral1	ERC1	18.818	15.555
M1	coral1	HCFC1R1	17.858	15.507
M1	coral1	RNF213	17.842	15.429
M1	coral1	POLR2A	18.641	15.396
M1	coral1	ENSG00000257550	18.446	15.361
M1	coral1	MEIS2	18.652	15.339
M1	coral1	EPS15L1	17.189	15.304
M1	coral1	BNC1	17.561	15.284
M1	coral1	CNNM4	22.153	15.272
M1	coral1	SIPA1L3	16.761	15.26
M1	coral1	YPEL2	25.045	15.248
M1	coral1	RIF1	19.098	14.942
M1	coral1	NSD1	20.254	14.801
M1	coral1	SEMA4G	17.157	14.586
M1	coral1	MAGI2	16.608	14.58
M1	coral1	WDR59	16.382	14.422
M1	coral1	TESK1	16.643	14.376
M1	coral1	TTLL5	15.515	14.347
M1	coral1	DPP9	17.666	14.267
M1	coral1	ENSG00000275740	18.163	14.234
M1	coral1	RABAC1	16.865	14.229
M1	coral1	SMAD4	17.056	14.165
M1	coral1	SMIM14	18.086	14.131
M1	coral1	MTHFR	15.605	14.079
M1	coral1	VEGFB	17.232	14.046
M1	coral1	XPO5	15.899	14.04
M1	coral1	ACTA2	15.601	13.978
M1	coral1	PDE1A	14.996	13.927
M1	coral1	CAD	16.519	13.916
M1	coral1	NAV2-AS6	18.266	13.8
M1	coral1	BCAP31	17.154	13.796
M1	coral1	ZBED1.1	15.102	13.695
M1	coral1	RALGAPA1	16.258	13.644
M1	coral1	LATS1	23.819	13.574
M1	coral1	VPS8	14.458	13.52
M1	coral1	TRIP12	16.029	13.44
M1	coral1	PSMB10	15.946	13.401
M1	coral1	OGDH	15.537	13.385
M1	coral1	BHLHA15	14.702	13.23
M1	coral1	SRRM2	15.019	13.101
M1	coral1	BRWD3	21.347	12.923
M1	coral1	DDX6	14.901	12.918
M1	coral1	SH3BGRL3	17.791	12.914
M1	coral1	CREB3L2	17.608	12.867
M1	coral1	FBXL19	17.017	12.819
M1	coral1	NUMBL	16.341	12.767
M1	coral1	CALCOCO1	13.863	12.752
M1	coral1	TIMP1	14.623	12.528
M1	coral1	NCSTN	15.47	12.516
M1	coral1	DOCK7	15.304	12.432
M1	coral1	IER3-AS1	14.636	12.295
M1	coral1	RFTN2	13.844	12.234
M1	coral1	FAT1	14.046	12.22
M1	coral1	SOX5	15.582	12.195
M1	coral1	ENSG00000285444	12.664	12.142
M1	coral1	CYB561A3	16.389	12.037
M1	coral1	FOSB	14.049	11.919
M1	coral1	VPS18	14.035	11.863
M1	coral1	PAMR1	13.699	11.62
M1	coral1	FKBP15	12.529	11.585
M1	coral1	JOSD2	13.821	11.492
M1	coral1	CPSF1	12.124	11.387
M1	coral1	MFSD12	14.804	11.361
M1	coral1	METRN	13.187	11.31
M1	coral1	NR4A3	13.676	11.293
M1	coral1	CHST1	14.736	11.233
M1	coral1	ESYT1	12.497	11.113
M1	coral1	DGAT2	11.794	11.003
M1	coral1	TMOD1	13.546	10.887
M1	coral1	SQOR	12.96	10.676
M1	coral1	PSIP1	13.194	10.623
M1	coral1	ART4	13.961	10.591
M1	coral1	ATM	12.113	10.287
M1	coral1	ENSG00000284526	11.176	10.278
M1	coral1	FBN2	11.374	10.123
M1	coral1	PTPN14	15.686	10.094
M1	coral1	DENND2A	12.248	10.086
M1	coral1	AXL	12.015	10.066
M1	coral1	VCAM1	11.255	9.848
M1	coral1	POGZ	11.285	9.838
M1	coral1	C1R	13.201	9.777
M1	coral1	ITPR1	12.002	9.721
M1	coral1	CUL9	10.666	9.712
M1	coral1	PPP3CC	13.111	9.661
M1	coral1	PLCG1	11.447	9.53
M1	coral1	RFLNA	11.952	9.522
M1	coral1	PDLIM4	13.113	9.498
M1	coral1	ACSL5	11.306	9.491
M1	coral1	MCF2L2	11.884	9.431
M1	coral1	NAB1	11.062	9.356
M1	coral1	FAM172A	10.652	9.334
M1	coral1	DPH1	11.194	9.192
M1	coral1	BBLN	12.256	9.044
M1	coral1	FADS3	11.119	9.001
M1	coral1	SMARCA5-AS1	12.694	8.994
M1	coral1	GSAP	10.067	8.968
M1	coral1	SLC3A2	10.924	8.839
M1	coral1	LAMP3	11.54	8.827
M1	coral1	PIEZO1	11.122	8.766
M1	coral1	DNAJC10	11.949	8.628
M1	coral1	SLC25A37	9.341	8.623
M1	coral1	P2RX4	10.453	8.62
M1	coral1	CDK12	13.04	8.553
M1	coral1	TMEM156	11.144	8.494
M1	coral1	SLC45A4	9.695	8.482
M1	coral1	PLA2G4C	9.784	8.469
M1	coral1	PCNX1	13.352	8.385
M1	coral1	RNF31	9.279	8.12
M1	coral1	SNX19	12.758	8.114
M1	coral1	DYNLRB1	12.914	8.088
M1	coral1	ORAI2	10.067	7.999
M1	coral1	PTCH1	9.839	7.97
M1	coral1	ZFYVE26	12.954	7.942
M1	coral1	PDP1	12.469	7.928
M1	coral1	NMNAT2	8.47	7.889
M1	coral1	PRRC2C	9.839	7.816
M1	coral1	GPC1	9.492	7.549
M1	coral1	VASH1	10.686	7.543
M1	coral1	ETFB	10.11	7.518
M1	coral1	TSPAN13	9.653	7.48
M1	coral1	PAX8	8.183	7.441
M1	coral1	VAMP2	9.604	7.376
M1	coral1	CSGALNACT1	10.278	7.317
M1	coral1	TSC22D3	11.44	7.277
M1	coral1	PBRM1	12.047	6.991
M1	coral1	NUP214	7.748	6.978
M1	coral1	C3AR1	7.709	6.941
M1	coral1	CDKL5	10.948	6.85
M1	coral1	EEA1	12.199	6.815
M1	coral1	PRCC	9.97	6.671
M1	coral1	CLCN3	8.939	6.572
M1	coral1	LINC00641	8.565	6.57
M1	coral1	PIEZO2	7.55	6.443
M1	coral1	NR4A1	7.788	6.353
M1	coral1	POU6F1	7.431	6.243
M1	coral1	SLC39A8	8.581	6.23
M1	coral1	PIR	11.456	6.216
M1	coral1	PLEKHM1	7.644	6.196
M1	coral1	HERC1	7.186	6.138
M1	coral1	PLEKHG2	8.015	6.114
M1	coral1	LUZP1	8.387	6.091
M1	coral1	CLUH	6.983	6.069
M1	coral1	WFDC21P	9.022	6.016
M1	coral1	CTC1	6.34	5.999
M1	coral1	TRIM16	7.711	5.978
M1	coral1	SERINC4	8.618	5.957
M1	coral1	SKAP2	7.521	5.825
M1	coral1	PLEKHA2	9.098	5.815
M1	coral1	ST6GALNAC3	6.528	5.755
M1	coral1	ORMDL3	8.7	5.724
M1	coral1	ANTXR1	8.157	5.631
M1	coral1	KIAA1522	7.013	5.545
M1	coral1	HSPA4L	6.714	5.457
M1	coral1	VCP	6.774	5.387
M1	coral1	IER5L	7.919	5.353
M1	coral1	ZMYM2	6.97	5.244
M1	coral1	TRIM33	7.835	5.214
M1	coral1	ABCA10	9.155	5.153
M1	coral1	TRIM66	5.424	5.076
M1	coral1	NHSL1	7.907	5.061
M1	coral1	CELSR3	5.592	5.002
M1	coral1	PLAAT3	7.311	4.986
M1	coral1	CAMK1D	6.151	4.856
M1	coral1	AKAP11	9.516	4.854
M1	coral1	PRKG1	6.275	4.806
M1	coral1	CFH	6.782	4.759
M1	coral1	OPHN1	7.196	4.725
M1	coral1	VPS41	5.944	4.664
M1	coral1	SRM	8.55	4.633
M1	coral1	EFNA5	5.35	4.632
M1	coral1	ZCCHC14	6.998	4.604
M1	coral1	CPLANE1	5.955	4.548
M1	coral1	NBEA	4.866	4.258
M1	coral1	SHANK2	5.301	4.244
M1	coral1	ANKRD52	8.955	4.136
M1	coral1	MRTFB	6.556	4.073
M1	coral1	PLEKHG3	4.886	3.998
M1	coral1	LYNX1	5.921	3.98
M1	coral1	MTSS2	5.087	3.942
M1	coral1	VPS13C	6.014	3.934
M1	coral1	MVK	7.444	3.875
M1	coral1	ASMTL	4.175	3.816
M1	coral1	RANBP2	4.915	3.743
M1	coral1	PPP1R3B	11.877	3.654
M1	coral1	IGF1R	8.265	3.626
M1	coral1	PGPEP1	3.767	3.468
M1	coral1	CD55	7.859	3.465
M1	coral1	LCN2	4.593	3.455
M1	coral1	IPO9	5.913	3.396
M1	coral1	SLC2A3	6.895	3.392
M1	coral1	C1orf43	4.905	3.369
M1	coral1	SETD1B	7.044	3.315
M1	coral1	FBXO38	4.378	3.309
M1	coral1	FER	6.616	3.304
M1	coral1	KDM7A	6.308	3.261
M1	coral1	ARHGAP5	9.479	3.11
M1	coral1	SNRPA	6.097	3.058
M1	coral1	AP1G1	5.288	2.906
M1	coral1	PNPLA8	5.07	2.863
M1	coral1	TRIM16L	4.865	2.776
M1	coral1	PLSCR4	14.512	2.696
M1	coral1	CCDC103	2.698	2.509
M1	coral1	IL11	4.269	2.433
M1	coral1	ADGRG1	3.541	2.404
M1	coral1	RREB1	6.623	2.352
M1	coral1	ENSG00000289100	3.098	2.235
M1	coral1	SMC1A	3.29	2.093
M1	coral1	ITGA2	6.083	2.069
M1	coral1	ECH1	2.857	2.065
M1	coral1	TNFRSF11B	5.858	1.994
M1	coral1	CA5B	4.456	1.917
M1	coral1	RCAN1	4.77	1.887
M1	coral1	DST	3.289	1.69
M1	coral1	UBR4	2.097	1.686
M1	coral1	MAGED4B	1.775	1.611
M1	coral1	C2CD2L	2.278	1.577
M1	coral1	FCRLA	2.296	1.368
M1	coral1	ZNF175	1.703	1.341
M1	coral1	NLGN4Y	2.335	1.322
M1	coral1	DHRSX	1.323	1.248
M1	coral1	TXNIP	1.4	1.204
M1	coral1	ELN	1.534	1.177
M1	coral1	NCAM1	1.986	0.938
M1	coral1	SLC9A7	2.08	0.776
M1	coral1	ARRDC4	1.699	0.396
M2	blue	AMD1	140.287	112.797
M2	blue	MAK16	132.571	111.751
M2	blue	HAS2	131.847	107.64
M2	blue	KLF6	127.939	107.248
M2	blue	DCK	128.154	104.418
M2	blue	GPATCH11	125.829	103.654
M2	blue	TIMM8A	129.804	102.987
M2	blue	SLC25A46	128.609	101.539
M2	blue	CBFB	117.304	101.298
M2	blue	LSM1	131.367	99.074
M2	blue	RASA2	115.382	97.762
M2	blue	WDCP	116.38	97.323
M2	blue	ZRANB2	117	97.034
M2	blue	HECTD2	110.153	96.765
M2	blue	FGF5	117.324	96.758
M2	blue	NRAS	116.069	96.658
M2	blue	RNF34	119.814	96.04
M2	blue	PRPF39	114.396	95.106
M2	blue	ARHGAP18	123.51	94.954
M2	blue	KBTBD8	112.46	94.931
M2	blue	EIF4E	118.099	94.798
M2	blue	FMN2	111.959	93.117
M2	blue	RIOK1	116.093	92.864
M2	blue	SBDS	127.155	92.826
M2	blue	ZNF738	112.101	92.272
M2	blue	WDR55	111.266	92.182
M2	blue	CNEP1R1	104.208	91.281
M2	blue	GLS	107.362	91.259
M2	blue	PAK1IP1	122.512	91.104
M2	blue	PHF5A	117.911	90.729
M2	blue	BLZF1	111.117	90.502
M2	blue	GPR137C	104.312	90.219
M2	blue	UBR7	118.993	90.189
M2	blue	RNFT1	105.217	88.86
M2	blue	RSRP1	101.793	88.722
M2	blue	MTERF3	114.605	87.146
M2	blue	TMEM9B	110.254	86.733
M2	blue	SCML1	100.044	86.277
M2	blue	SNHG15	116.784	85.636
M2	blue	SLC20A1	105.244	85.542
M2	blue	CD164	97.712	85.371
M2	blue	SPRY2	101.146	85.321
M2	blue	NABP1	105.336	84.818
M2	blue	C1orf131	100.878	84.574
M2	blue	BBS5	97.596	84.011
M2	blue	HCFC2	98.872	83.754
M2	blue	LINC00680	99.681	83.28
M2	blue	ERVK3-1	108.235	83.234
M2	blue	BAG2	100.367	83.078
M2	blue	LAMTOR3	98.015	82.565
M2	blue	TIMM23B	98.243	82.473
M2	blue	C3orf52	99.995	82.217
M2	blue	HNRNPDL	110.43	82.191
M2	blue	ARPC5L	110.669	82.065
M2	blue	CHORDC1	97.427	81.7
M2	blue	KITLG	96.22	81.598
M2	blue	HTR1F	96.514	81.254
M2	blue	MFSD14B	93.846	81.252
M2	blue	GPR180	93.045	81.074
M2	blue	HMGA2	101.781	80.973
M2	blue	TGDS	93.008	80.537
M2	blue	BIVM	97.744	80.345
M2	blue	MAT2A	92.967	80.274
M2	blue	ZCCHC9	104.432	79.93
M2	blue	ZNF468	95.834	79.618
M2	blue	BRIX1	107.261	79.527
M2	blue	SLC35F5	92.959	79.082
M2	blue	KRCC1	101.82	78.992
M2	blue	SRSF7	114.412	78.895
M2	blue	THAP6	90.368	78.413
M2	blue	ZNF542P	92.651	78.032
M2	blue	GTF2H2	103.154	77.906
M2	blue	SREK1IP1	91.274	77.712
M2	blue	RAB22A	89.423	77.654
M2	blue	UHMK1	90.266	77.508
M2	blue	TTL	92.719	76.482
M2	blue	NAPG	90.905	76.318
M2	blue	SKP2	90.801	76.036
M2	blue	CMTR2	86.316	75.83
M2	blue	DNAJB4	89.709	75.695
M2	blue	MTFMT	91.56	75.015
M2	blue	MTX3	87.438	74.707
M2	blue	SLC35G2	89.525	74.449
M2	blue	PDCD6	99.349	74.062
M2	blue	LYAR	97.576	73.689
M2	blue	CLK1	86.329	73.6
M2	blue	NOP16	103.673	73.235
M2	blue	CAPRIN2	85.064	73.101
M2	blue	NPAS1	84.682	72.882
M2	blue	OTUD6B	91.355	72.121
M2	blue	VMA21	85.448	72.114
M2	blue	SPRYD7	101.372	71.937
M2	blue	DUSP14	98.191	71.887
M2	blue	PRIM2	98.19	71.47
M2	blue	F3	86.136	71.332
M2	blue	TRA2B	95.754	70.693
M2	blue	ENSG00000216775	85.926	70.596
M2	blue	TJP2	82.622	69.624
M2	blue	C18orf25	81.933	69.05
M2	blue	MSX1	81.51	68.95
M2	blue	MRPL16	88.274	68.872
M2	blue	PAXBP1	81.211	68.547
M2	blue	PDCD6IP-DT	81.837	68.287
M2	blue	PDE12	81.126	68.208
M2	blue	HABP4	87.131	68.192
M2	blue	DIMT1	97.972	68.107
M2	blue	ANGEL2	79.807	67.511
M2	blue	GGH	92.011	67.501
M2	blue	PNO1	101.247	67.406
M2	blue	MRPL32	89.272	67.181
M2	blue	CD274	85.688	66.87
M2	blue	ABITRAM	85.095	66.429
M2	blue	MAP3K4-AS1	82.365	66.238
M2	blue	NUDT15	104.375	66.227
M2	blue	AZIN1	76.327	66.173
M2	blue	METTL3	81.632	66.058
M2	blue	ARPP19	79.1	65.934
M2	blue	POLR1F	81.432	65.809
M2	blue	MOB1B	78.479	65.615
M2	blue	HMGN3	96.551	64.834
M2	blue	SERPINB8	80.635	64.748
M2	blue	SGTB	78.849	64.714
M2	blue	JRKL	74.28	64.362
M2	blue	UFM1	84.616	64.358
M2	blue	LRRC4	76.572	64.325
M2	blue	SLC20A2	80.703	64.169
M2	blue	EIF4A2	76.2	64.029
M2	blue	MALSU1	83.703	63.878
M2	blue	HERC2P9	74.265	63.849
M2	blue	NAP1L3	81.146	63.771
M2	blue	CGAS	73.712	63.753
M2	blue	FAS	82.28	62.886
M2	blue	SNRPD1	93.111	62.832
M2	blue	CNN3	78.149	62.541
M2	blue	SNHG12	75.723	62.235
M2	blue	LIN7C	74.49	61.963
M2	blue	NIP7	96.077	61.939
M2	blue	NUP58	76.225	61.906
M2	blue	TBCCD1	74.691	61.781
M2	blue	ZNF714	78.723	61.607
M2	blue	ZNF677	71.149	61.281
M2	blue	TMEM170A	70.531	61.238
M2	blue	HSPH1	74.824	61.151
M2	blue	OXTR	75.422	61.047
M2	blue	RAB23	76.326	61.047
M2	blue	KRTAP2-3	85.998	61.006
M2	blue	UBE2N	97.761	60.998
M2	blue	SPCS3	72.643	60.985
M2	blue	MAP3K7CL	85.876	60.93
M2	blue	SS18L2	84.979	60.823
M2	blue	NLRP10	79.439	60.457
M2	blue	KATNBL1	79.607	60.253
M2	blue	TCEAL1	84.567	60.167
M2	blue	TAGLN3	80.892	60.075
M2	blue	APPL2	74.077	60.011
M2	blue	ENSG00000280219	77.966	59.918
M2	blue	PITHD1	78.685	59.64
M2	blue	PSPC1	89.347	59.472
M2	blue	SRSF2	81.526	59.268
M2	blue	C1orf109	70.554	58.407
M2	blue	BORA	79.471	57.861
M2	blue	SLC35D1	67.402	57.788
M2	blue	RCBTB1	68.101	57.764
M2	blue	SMAGP	82.233	57.564
M2	blue	SLC4A4	67.101	57.51
M2	blue	FGF1	75.692	56.723
M2	blue	VPS29	86.514	56.695
M2	blue	SNHG1	76.962	56.631
M2	blue	TRA2A	69.709	56.613
M2	blue	C2CD2	69.759	56.534
M2	blue	TNFRSF12A	65.451	56.032
M2	blue	DKK1	72.285	55.729
M2	blue	SLC5A3	65.764	55.578
M2	blue	PDSS1	82.29	55.524
M2	blue	DNAJA1	69.571	55.39
M2	blue	PRADC1	77.513	55.172
M2	blue	ORMDL1	67.727	54.95
M2	blue	SOCS4	66.459	54.933
M2	blue	PHTF2	65.035	54.912
M2	blue	SLC25A16	75.549	54.86
M2	blue	DUSP5	75.297	54.529
M2	blue	RFX8	68.456	54.481
M2	blue	CALCRL	63.962	54.477
M2	blue	KCTD9	66.777	54.2
M2	blue	TMEM41B	64.142	54.163
M2	blue	BIRC2	63.446	53.799
M2	blue	LRFN5	68.838	53.657
M2	blue	ZC3HAV1L	62.806	53.578
M2	blue	CWC15	80.133	52.431
M2	blue	FNDC3A	62.705	52.405
M2	blue	PDCD10	66.821	51.783
M2	blue	PHLPP2	60.826	51.631
M2	blue	ATP6V1G1	62.262	51.598
M2	blue	POLE3	75.43	51.502
M2	blue	EXTL2	60.614	51.348
M2	blue	FRMD8	59.983	51.311
M2	blue	DNM3OS	61.768	51.22
M2	blue	STEAP1B	81.187	51.195
M2	blue	SSR3	75.077	50.992
M2	blue	NRIP3	67.91	50.703
M2	blue	SNHG3	74.092	50.435
M2	blue	UNC50	62.777	50.409
M2	blue	MPHOSPH6	79.442	50.159
M2	blue	MICU3	57.569	49.873
M2	blue	MIR137HG	70.998	49.863
M2	blue	TAF13	66.238	49.84
M2	blue	INAFM2	60.552	49.81
M2	blue	ZNF721	58.319	49.735
M2	blue	FAM13B	59.759	49.26
M2	blue	EMP1	61.045	49.174
M2	blue	LINC02454	65.802	48.989
M2	blue	DIRAS3	58.853	48.926
M2	blue	SPRY4	62.918	48.836
M2	blue	PKIB	64.598	48.684
M2	blue	KRIT1	56.378	48.657
M2	blue	FRMD3	61.903	48.559
M2	blue	RCN2	60.148	48.545
M2	blue	OXR1	57.302	48.258
M2	blue	ABCB10	59.243	48.088
M2	blue	BTBD3	58.817	48.042
M2	blue	PNP	72.804	48.003
M2	blue	FOXN2	58.156	47.96
M2	blue	NLK	56.045	47.594
M2	blue	B3GLCT	57.723	47.414
M2	blue	PIGW	60.003	47.199
M2	blue	FGF18	63.839	47.188
M2	blue	TM2D1	59.113	47.093
M2	blue	LINC01119	58.34	47.035
M2	blue	EOGT	55.26	47.027
M2	blue	FAM216A	70.91	46.958
M2	blue	SLC25A20	60.645	46.806
M2	blue	GLIPR1	56.01	46.723
M2	blue	ZMYM6	56.288	46.708
M2	blue	TRHDE-AS1	62.448	46.594
M2	blue	LINC00702	60.838	46.559
M2	blue	C2orf88	62.284	46.524
M2	blue	LRRC58	56.339	46.478
M2	blue	TXLNGY	56.503	45.881
M2	blue	STARD7	55.921	45.608
M2	blue	ENSG00000280143	56.568	45.594
M2	blue	TXNL4B	57.632	45.591
M2	blue	TRNP1	58.936	45.495
M2	blue	ARGLU1	62.571	45.482
M2	blue	CCNE2	74.423	45.481
M2	blue	RBM14	60.09	45.468
M2	blue	TMEM70	58.936	45.357
M2	blue	FAM171B	54.101	44.854
M2	blue	SMURF2	57.397	44.774
M2	blue	CAV2	60.82	44.665
M2	blue	ANO3	59.284	44.442
M2	blue	POLR2K	63.138	44.436
M2	blue	MRPS6	66.721	44.402
M2	blue	CMTM6	54.998	44.171
M2	blue	DYNLT3	57.744	44.02
M2	blue	SLC25A24	52.941	43.948
M2	blue	C8orf33	57.959	43.922
M2	blue	ZDHHC23	52.394	43.818
M2	blue	GNB4	55.386	43.798
M2	blue	FAM126B	51.417	43.786
M2	blue	RAD54B	60.815	43.681
M2	blue	SERPINB7	61.232	43.66
M2	blue	ITPRID2	65.57	43.616
M2	blue	FASTKD1	53.717	43.601
M2	blue	GALNT11	52.475	43.49
M2	blue	HIVEP3	56.626	43.464
M2	blue	TIA1	50.904	43.417
M2	blue	DNAJB1	53.781	43.343
M2	blue	ADRA1D	51.882	43.02
M2	blue	PON2	49.967	42.963
M2	blue	LHFPL6	52.503	42.188
M2	blue	INTS2	50.312	42.136
M2	blue	POGLUT2	51.087	42.105
M2	blue	BCL10	52.278	42.104
M2	blue	ARNTL	51.136	41.729
M2	blue	TUBB2A	57.059	41.717
M2	blue	FAXC	53.636	41.699
M2	blue	GTF2H2C	52.426	41.652
M2	blue	CAMK2D	51.924	41.592
M2	blue	ASPN	56.383	41.589
M2	blue	LAYN	55.747	41.584
M2	blue	TIPARP	60.177	41.421
M2	blue	BCL2L2	48.201	41.262
M2	blue	AK5	54.016	41.201
M2	blue	TMEM35A	54.02	40.93
M2	blue	APTR	52.54	40.89
M2	blue	DDAH1	51.661	40.867
M2	blue	CCND1	57.086	40.866
M2	blue	SBDSP1	63.303	40.781
M2	blue	ATP8B1	58.209	40.76
M2	blue	HSP90AA1	54.277	40.547
M2	blue	PHF6	49.589	40.337
M2	blue	MACIR	55.605	40.312
M2	blue	GAS6	50.739	40.233
M2	blue	AADAT	54.153	40.155
M2	blue	GEMIN6	62.027	40.048
M2	blue	SELENOI	46.602	40.047
M2	blue	RNF128	49.153	39.741
M2	blue	CREBZF	47.714	39.649
M2	blue	PSMA3-AS1	48.564	39.577
M2	blue	NLN	53.629	39.535
M2	blue	WTIP	52.206	39.524
M2	blue	GMFB	62.513	39.502
M2	blue	TRPM7	48.852	39.444
M2	blue	GPAT3	48.803	39.269
M2	blue	SLC36A1	48.942	39.183
M2	blue	MYSM1	47.358	39.143
M2	blue	NOP58	57.478	39.059
M2	blue	TRAM2	47.447	38.902
M2	blue	GEM	49.218	38.78
M2	blue	TWSG1	48.296	38.633
M2	blue	PTGER3	49.375	38.61
M2	blue	C5orf24	47.762	38.329
M2	blue	UBE2E3	48.179	38.255
M2	blue	MTERF1	47.435	38.232
M2	blue	ZNF91	44.962	38.221
M2	blue	FBXL2	45.412	38.144
M2	blue	TTPAL	46.524	38.111
M2	blue	FAR1	48.271	37.935
M2	blue	SNRPF	66.234	37.533
M2	blue	HECW2-AS1	47.515	37.425
M2	blue	PRKAG2	53.041	37.363
M2	blue	THBD	43.474	37.242
M2	blue	EDEM3	47.07	37.154
M2	blue	HEXB	44.881	37.115
M2	blue	SELENOH	53.386	37.039
M2	blue	NDUFAF4	58.422	36.828
M2	blue	SS18L1	45.728	36.753
M2	blue	TUBB3	52.948	36.23
M2	blue	KAT2B	47.561	36.158
M2	blue	MED10	53.888	35.988
M2	blue	TOMM6	54.468	35.98
M2	blue	TMEM132E	46.469	35.601
M2	blue	NEMP1	48.556	35.391
M2	blue	ZNF731P	42.959	35.362
M2	blue	GADD45A	44.548	35.331
M2	blue	NFYA	44.828	35.237
M2	blue	APAF1	41.967	35.072
M2	blue	TMEM200A	45.308	35.072
M2	blue	CD47	45.246	35.038
M2	blue	EPHA5	44.564	34.954
M2	blue	TUBB6	59.078	34.871
M2	blue	GLT8D2	41.645	34.807
M2	blue	DNMBP	42.95	34.716
M2	blue	HSPB7	42.458	34.572
M2	blue	NOP56	66.925	34.505
M2	blue	ZCCHC10	42.567	34.408
M2	blue	TBC1D4	43.956	34.392
M2	blue	ZNF121	43.207	34.303
M2	blue	PRRX1	48.522	34.238
M2	blue	PDE4DIPP2	42.164	34.133
M2	blue	RASAL2	41.5	34.13
M2	blue	FAM199X	43.166	34.079
M2	blue	ITGA10	40.82	34.036
M2	blue	LONRF2	41.439	33.993
M2	blue	GTF2H2B	48.462	33.89
M2	blue	SGK3	45.515	33.876
M2	blue	ANKRD13A	45.815	33.685
M2	blue	KRR1	43.421	33.682
M2	blue	ACTC1	44.044	33.671
M2	blue	CHST3	39.775	33.593
M2	blue	MZT1	47.505	33.588
M2	blue	SNRPA1	59.797	33.367
M2	blue	POGLUT3	43.847	33.337
M2	blue	PTAR1	41.682	33.311
M2	blue	SPTSSA	42.365	33.228
M2	blue	PLAGL1	42.77	33.095
M2	blue	CLK4	39.496	32.994
M2	blue	ZNF43	42.503	32.974
M2	blue	MDFIC	44.697	32.92
M2	blue	TMEM64	41.381	32.89
M2	blue	CARNMT1	39.569	32.356
M2	blue	PODXL	40.698	32.214
M2	blue	SSX2IP	43.489	32.21
M2	blue	SNHG19	50.057	32.173
M2	blue	ENSG00000226380	50.925	31.949
M2	blue	WDR77	54.287	31.872
M2	blue	UBASH3B	43.232	31.867
M2	blue	HSPA1A	38.522	31.738
M2	blue	ENPP2	42.445	31.719
M2	blue	HERC2P3	37.42	31.664
M2	blue	GNAI1	38.934	31.65
M2	blue	PPID	39.669	31.497
M2	blue	PRKAB2	38.798	31.491
M2	blue	PNPT1	38.142	31.48
M2	blue	EXOSC3	50.839	31.351
M2	blue	YES1	44.049	31.168
M2	blue	FMN1	38.34	31.11
M2	blue	FDX1	49.349	31.029
M2	blue	FABP5	54.569	31.014
M2	blue	TIMM10	58.27	30.958
M2	blue	RRS1	50.347	30.831
M2	blue	BCL7A	35.991	30.718
M2	blue	ENPP1	45.643	30.408
M2	blue	RASSF8-AS1	37.188	30.317
M2	blue	STARD4	38.127	30.309
M2	blue	APBA1	41.371	30.161
M2	blue	POLR1G	41.485	30.095
M2	blue	SERTAD1	41.78	30.078
M2	blue	PDXDC2P-NPIPB14P	37.445	30.034
M2	blue	CCND3	42.094	30.005
M2	blue	TMEM117	37.871	29.987
M2	blue	ENSG00000282057	39.402	29.975
M2	blue	STMN3	38.977	29.957
M2	blue	ZNF28	37.409	29.927
M2	blue	CDCA4	46.999	29.881
M2	blue	SCOC	43.561	29.861
M2	blue	LMO7	41.241	29.463
M2	blue	COG3	34.801	29.388
M2	blue	INIP	39.352	29.379
M2	blue	L3HYPDH	38.329	29.248
M2	blue	BDP1	41.049	29.189
M2	blue	ENSG00000288781	42.829	29.006
M2	blue	DUSP23	42.666	28.981
M2	blue	SDE2	34.593	28.848
M2	blue	ELL2	34.116	28.683
M2	blue	MAB21L1	33.78	28.674
M2	blue	FAM174A	35.225	28.392
M2	blue	PCDH9	37.066	28.354
M2	blue	SDC2	37.643	28.217
M2	blue	PRPF4B	35.864	28.044
M2	blue	CTSL	39.606	27.913
M2	blue	KLHL42	36.098	27.901
M2	blue	CPE	34.996	27.624
M2	blue	RGS3	39.882	27.577
M2	blue	CIAO2A	44.424	27.546
M2	blue	ZNF287	33.731	27.518
M2	blue	KIF7	35.93	27.47
[truncated: 3,003 more rows]
