# Supplementary material for: Mapping atherogenesis mechanisms in smooth muscle cells by targeting genes linked to coronary artery disease
Source: iScience. 2025 Oct 4;28(11):113698. doi: 10.1016/j.isci.2025.113698 (PMC12589888; doi:10.1016/j.isci.2025.113698)
Supplement: Table S12. Enrichment analysis of genes with the highest intramodular connectivity (up to 100 genes) in the modules of gene co-expression network, related to Figure 6 [file mmc13.xlsx]

## Sheet: Table S12
Table S12
Enrichment analysis of genes with the highest intramodular connectivity (up to 100 genes) in the modules of gene co-expression network. Related to Figure 6.
Module	Color	Number of genes	Reactome DB	KEGG Pathways	WikiPathways	Broad Institute Hallmark50	GO: Biological Process (noRedundant)	GO: Cellular Component (noRedundant)	GO: Molecular Function (noRedundant)
M01	coral1	1570	Chromatin modifying enzymes (R-HSA-3247509) / Chromatin organization (R-HSA-4839726) / Death Receptor Signalling (R-HSA-73887) / Regulation of gene expression by Hypoxia-inducible Factor (R-HSA-1234158) / Glucose metabolism (R-HSA-70326) / Gluconeogenesis (R-HSA-70263) / TNF signaling (R-HSA-75893) / Glycolysis (R-HSA-70171) / HDMs demethylate histones (R-HSA-3214842) / Transcriptional regulation…	Carbon metabolism (hsa01200) / Biosynthesis of amino acids (hsa01230) / Autophagy (hsa04140) / HIF-1 signaling pathway (hsa04066) / IL-17 signaling pathway (hsa04657) / Glucagon signaling pathway (hsa04922) / Glycolysis / Gluconeogenesis (hsa00010) / AMPK signaling pathway (hsa04152) / Mitophagy (hsa04137) / Longevity regulating pathway (hsa04211) / Tuberculosis (hsa05152) / TNF signaling pathway…	Pathways in clear cell renal cell carcinoma (WP4018) / Metabolic reprogramming in colon cancer (WP4290) / Glycolysis and Gluconeogenesis (WP534) / Folate Metabolism (WP176) / Cori Cycle (WP1946) / Cytokines and Inflammatory Response (WP530) / Translation inhibitors in chronically activated PDGFRA cells (WP4566) / miRNAs involvement in the immune response in sepsis (WP4329) / Hereditary leiomyomat…	response to hypoxia; HIF1A targets (HALLMARK_HYPOXIA) / heme metabolism and erythroid lineage (HALLMARK_HEME_METABOLISM) / glycolysis and gluconeogenesis (HALLMARK_GLYCOLYSIS)	No significant enrichment	No significant enrichment	DNA-binding transcription activator activity, RNA polymerase II-specific (GO:0001228) / modification-dependent protein binding (GO:0140030) / DNA-binding transcription repressor activity, RNA polymerase II-specific (GO:0001227) / hormone receptor binding (GO:0051427) / transcription coactivator activity (GO:0003713) / transcription corepressor activity (GO:0003714) / enhancer binding (GO:0035326)…
M02	blue	795	rRNA processing (R-HSA-72312) / rRNA processing in the nucleus and cytosol (R-HSA-8868773) / Major pathway of rRNA processing in the nucleolus and cytosol (R-HSA-6791226)	No significant enrichment	No significant enrichment	No significant enrichment	No significant enrichment	No significant enrichment	No significant enrichment
M03	bisque4	251	Collagen biosynthesis and modifying enzymes (R-HSA-1650814) / Collagen chain trimerization (R-HSA-8948216) / Collagen degradation (R-HSA-1442490) / Collagen formation (R-HSA-1474290) / Assembly of collagen fibrils and other multimeric structures (R-HSA-2022090) / Extracellular matrix organization (R-HSA-1474244) / Integrin cell surface interactions (R-HSA-216083) / ECM proteoglycans (R-HSA-300017…	Protein digestion and absorption (hsa04974)	miRNA targets in ECM and membrane receptors (WP2911) / miR-509-3p alteration of YAP1/ECM axis (WP3967)	No significant enrichment	No significant enrichment	No significant enrichment	extracellular matrix structural constituent (GO:0005201)
M04	darkslateblue	227	Cell Cycle (R-HSA-1640170) / Cell Cycle, Mitotic (R-HSA-69278) / Signaling by Rho GTPases (R-HSA-194315) / M Phase (R-HSA-68886) / RHO GTPase Effectors (R-HSA-195258) / Cell Cycle Checkpoints (R-HSA-69620) / Mitotic Metaphase and Anaphase (R-HSA-2555396) / Mitotic Anaphase (R-HSA-68882) / Mitotic Prometaphase (R-HSA-68877) / Separation of Sister Chromatids (R-HSA-2467813) / Mitotic G1-G1/S phases…	Cell cycle (hsa04110)	Cell Cycle (WP179) / Retinoblastoma Gene in Cancer (WP2446) / DNA Replication (WP466) / Gastric Cancer Network 2 (WP2363) / Gastric Cancer Network 1 (WP2361) / G1 to S cell cycle control (WP45)	cell cycle progression: mitotic spindle assembly (HALLMARK_MITOTIC_SPINDLE) / cell cycle progression: G2/M checkpoint (HALLMARK_G2M_CHECKPOINT) / cell cycle progression: E2F targets (HALLMARK_E2F_TARGETS)	No significant enrichment	No significant enrichment	tubulin binding (GO:0015631) / ATPase activity (GO:0016887) / motor activity (GO:0003774) / catalytic activity, acting on DNA (GO:0140097)
M05	darkseagreen4	178	The citric acid (TCA) cycle and respiratory electron transport (R-HSA-1428517) / Respiratory electron transport, ATP synthesis by chemiosmotic coupling, and heat production by uncoupling proteins. (R-HSA-163200) / Respiratory electron transport (R-HSA-611105) / Cristae formation (R-HSA-8949613) / Complex I biogenesis (R-HSA-6799198) / Translation (R-HSA-72766) / TP53 Regulates Metabolic Genes (R-…	Thermogenesis (hsa04714) / Oxidative phosphorylation (hsa00190) / Parkinson disease (hsa05012) / Huntington disease (hsa05016) / Alzheimer disease (hsa05010) / Non-alcoholic fatty liver disease (NAFLD) (hsa04932) / Metabolic pathways (hsa01100) / Cardiac muscle contraction (hsa04260) / Retrograde endocannabinoid signaling (hsa04723) / Ribosome biogenesis in eukaryotes (hsa03008) / Ribosome (hsa03…	Electron Transport Chain (OXPHOS system in mitochondria) (WP111) / Nonalcoholic fatty liver disease (WP4396) / Oxidative phosphorylation (WP623) / Mitochondrial complex I assembly model OXPHOS system (WP4324)	oxidative phosphorylation and citric acid cycle (HALLMARK_OXIDATIVE_PHOSPHORYLATION)	No significant enrichment	No significant enrichment	electron transfer activity (GO:0009055) / oxidoreductase activity, acting on NAD(P)H (GO:0016651) / heme-copper terminal oxidase activity (GO:0015002) / oxidoreductase activity, acting on a heme group of donors (GO:0016675) / structural constituent of ribosome (GO:0003735)
M06	brown4	174	Mitochondrial protein import (R-HSA-1268020) / Protein localization (R-HSA-9609507) / mRNA Splicing (R-HSA-72172) / Processing of Capped Intron-Containing Pre-mRNA (R-HSA-72203) / Respiratory electron transport, ATP synthesis by chemiosmotic coupling, and heat production by uncoupling proteins. (R-HSA-163200) / Metabolism of RNA (R-HSA-8953854) / mRNA Splicing - Major Pathway (R-HSA-72163) / Clea…	Parkinson disease (hsa05012) / Oxidative phosphorylation (hsa00190) / Huntington disease (hsa05016) / Spliceosome (hsa03040) / Alzheimer disease (hsa05010) / Thermogenesis (hsa04714)	Electron Transport Chain (OXPHOS system in mitochondria) (WP111) / Oxidative phosphorylation (WP623) / Mitochondrial complex I assembly model OXPHOS system (WP4324)	oxidative phosphorylation and citric acid cycle (HALLMARK_OXIDATIVE_PHOSPHORYLATION) / MYC targets, variant 1 (HALLMARK_MYC_TARGETS_V1)	No significant enrichment	No significant enrichment	oxidoreductase activity, acting on NAD(P)H (GO:0016651) / structural constituent of ribosome (GO:0003735) / oxidoreductase activity, acting on a sulfur group of donors (GO:0016667)
M07	darkgrey	157	No significant enrichment	No significant enrichment	No significant enrichment	No significant enrichment	No significant enrichment	No significant enrichment	No significant enrichment
M08	lavenderblush3	129	Immune System (R-HSA-168256) / Cytokine Signaling in Immune system (R-HSA-1280215) / Interferon Signaling (R-HSA-913531) / Interferon alpha/beta signaling (R-HSA-909733) / Antiviral mechanism by IFN-stimulated genes (R-HSA-1169410) / Interferon gamma signaling (R-HSA-877300) / ISG15 antiviral mechanism (R-HSA-1169408) / DDX58/IFIH1-mediated induction of interferon-alpha/beta (R-HSA-168928) / Nega…	Influenza A (hsa05164) / Herpes simplex infection (hsa05168) / Epstein-Barr virus infection (hsa05169) / Measles (hsa05162) / Hepatitis C (hsa05160) / RIG-I-like receptor signaling pathway (hsa04622) / NOD-like receptor signaling pathway (hsa04621) / Toll-like receptor signaling pathway (hsa04620) / Kaposi sarcoma-associated herpesvirus infection (hsa05167) / Antigen processing and presentation (…	Type II interferon signaling (IFNG) (WP619) / The human immune response to tuberculosis (WP4197) / Novel intracellular components of RIG-I-like receptor (RLR) pathway (WP3865) / Cytosolic DNA-sensing pathway (WP4655) / Pathways of nucleic acid metabolism and innate immune sensing (WP4705) / Toll-like Receptor Signaling Pathway (WP75) / Non-genomic actions of 1,25 dihydroxyvitamin D3 (WP4341) / Zi…	interferon gamma response (HALLMARK_INTERFERON_GAMMA_RESPONSE) / interferon alpha response (HALLMARK_INTERFERON_ALPHA_RESPONSE) / inflammation (HALLMARK_INFLAMMATORY_RESPONSE) / allograft rejection (HALLMARK_ALLOGRAFT_REJECTION) / IL6 STAT3 signaling during acute phase response (HALLMARK_IL6_JAK_STAT3_SIGNALING) / TNFA signaling via NF_B (HALLMARK_TNFA_SIGNALING_VIA_NFKB)	No significant enrichment	No significant enrichment	double-stranded RNA binding (GO:0003725) / cytokine receptor binding (GO:0005126) / receptor ligand activity (GO:0048018) / single-stranded RNA binding (GO:0003727) / helicase activity (GO:0004386) / heat shock protein binding (GO:0031072) / nucleotidyltransferase activity (GO:0016779)
M09	darkmagenta	121	Signaling by WNT (R-HSA-195721) / WNT ligand biogenesis and trafficking (R-HSA-3238698)	Wnt signaling pathway (hsa04310) / Hippo signaling pathway (hsa04390)	LncRNA involvement in canonical Wnt signaling and colorectal cancer (WP4258) / Wnt Signaling (WP428) / ncRNAs involved in Wnt signaling in hepatocellular carcinoma (WP4336) / Wnt Signaling Pathway and Pluripotency (WP399)	canonical beta catenin pathway (HALLMARK_WNT_BETA_CATENIN_SIGNALING)	No significant enrichment	No significant enrichment	No significant enrichment
M10	lightgreen	103	Collagen degradation (R-HSA-1442490) / Degradation of the extracellular matrix (R-HSA-1474228) / Extracellular matrix organization (R-HSA-1474244) / Collagen formation (R-HSA-1474290) / Collagen chain trimerization (R-HSA-8948216) / Assembly of collagen fibrils and other multimeric structures (R-HSA-2022090)		Matrix Metalloproteinases (WP129)	No significant enrichment	No significant enrichment	No significant enrichment	metallopeptidase activity (GO:0008237) / endopeptidase activity (GO:0004175)
M11	darkorange	97	Synthesis of bile acids and bile salts via 24-hydroxycholesterol (R-HSA-193775) / Synthesis of bile acids and bile salts via 27-hydroxycholesterol (R-HSA-193807) / Elastic fibre formation (R-HSA-1566948) / Synthesis of bile acids and bile salts via 7alpha-hydroxycholesterol (R-HSA-193368)	Steroid hormone biosynthesis (hsa00140)	Benzo(a)pyrene metabolism (WP696) / Prostaglandin Synthesis and Regulation (WP98) / Metapathway biotransformation Phase I and II (WP702) / Sterol Regulatory Element-Binding Proteins (SREBP) signalling (WP1982)	epithelial mesenchymal transition (HALLMARK_EPITHELIAL_MESENCHYMAL_TRANSITION)	No significant enrichment	No significant enrichment	fibronectin binding (GO:0001968) / extracellular matrix structural constituent (GO:0005201) / cell adhesion molecule binding (GO:0050839) / monooxygenase activity (GO:0004497) / steroid dehydrogenase activity (GO:0016229) / oxidoreductase activity, acting on CH-OH group of donors (GO:0016614)
M12	grey60	77	Sphingolipid metabolism (R-HSA-428157) / Glycosphingolipid metabolism (R-HSA-1660662) / Post-translational protein modification (R-HSA-597592) / Downregulation of TGF-beta receptor signaling (R-HSA-2173788) / TGF-beta receptor signaling activates SMADs (R-HSA-2173789)	Lysosome (hsa04142)	No significant enrichment	No significant enrichment	No significant enrichment	No significant enrichment	fibronectin binding (GO:0001968)
M13		56	No significant enrichment	No significant enrichment	No significant enrichment	No significant enrichment	No significant enrichment	No significant enrichment	No significant enrichment
M14		50	No significant enrichment	No significant enrichment	No significant enrichment	No significant enrichment	No significant enrichment	No significant enrichment	No significant enrichment
M15		48	No significant enrichment	No significant enrichment	No significant enrichment	No significant enrichment	No significant enrichment	No significant enrichment	No significant enrichment
M16		47	No significant enrichment	No significant enrichment	No significant enrichment	No significant enrichment	No significant enrichment	No significant enrichment	No significant enrichment
M17	midnightblue	41	No significant enrichment	No significant enrichment	No significant enrichment	No significant enrichment	No significant enrichment	No significant enrichment	No significant enrichment
M18	cyan	40	Integrin cell surface interactions (R-HSA-216083) / Cell surface interactions at the vascular wall (R-HSA-202733) / Extracellular matrix organization (R-HSA-1474244)	Fluid shear stress and atherosclerosis (hsa05418) / Leukocyte transendothelial migration (hsa04670) / Rap1 signaling pathway (hsa04015)	Neovascularisation processes (WP4331) / Focal Adhesion-PI3K-Akt-mTOR-signaling pathway (WP3932) / Hippo-Merlin Signaling Dysregulation (WP4541)				growth factor binding (GO:0019838) / protease binding (GO:0002020)
M19		38	No significant enrichment	No significant enrichment	No significant enrichment	No significant enrichment	No significant enrichment	No significant enrichment	No significant enrichment
M20		38	No significant enrichment	No significant enrichment	No significant enrichment	No significant enrichment	No significant enrichment	No significant enrichment	No significant enrichment
M21	magenta	36	Signaling by WNT (R-HSA-195721) / Disassembly of the destruction complex and recruitment of AXIN to the membrane (R-HSA-4641262) / WNT ligand biogenesis and trafficking (R-HSA-3238698)	Wnt signaling pathway (hsa04310) / Hippo signaling pathway (hsa04390) / Basal cell carcinoma (hsa05217) / Breast cancer (hsa05224) / Colorectal cancer (hsa05210) / Gastric cancer (hsa05226) / Hepatocellular carcinoma (hsa05225) / Endometrial cancer (hsa05213) / Signaling pathways regulating pluripotency of stem cells (hsa04550) / Proteoglycans in cancer (hsa05205) / Cushing syndrome (hsa04934) / …	ncRNAs involved in Wnt signaling in hepatocellular carcinoma (WP4336) / Wnt Signaling (WP428) / LncRNA involvement in canonical Wnt signaling and colorectal cancer (WP4258) / Wnt Signaling Pathway and Pluripotency (WP399) / DNA Damage Response (only ATM dependent) (WP710) / Chromosomal and microsatellite instability in colorectal cancer (WP4216) / Breast cancer pathway (WP4262) / Epithelial to me…	canonical beta catenin pathway (HALLMARK_WNT_BETA_CATENIN_SIGNALING)	No significant enrichment	No significant enrichment	beta-catenin binding (GO:0008013)
M22	purple	36	No significant enrichment	No significant enrichment	No significant enrichment	No significant enrichment	No significant enrichment	No significant enrichment	No significant enrichment
M23	black	32	No significant enrichment	No significant enrichment	No significant enrichment	No significant enrichment	No significant enrichment	No significant enrichment	No significant enrichment
M24	brown	30	Cholesterol biosynthesis (R-HSA-191273) / Metabolism of steroids (R-HSA-8957322) / Activation of gene expression by SREBF (SREBP) (R-HSA-2426168) / Regulation of cholesterol biosynthesis by SREBP (SREBF) (R-HSA-1655829) / Metabolism of lipids (R-HSA-556833) / Metabolism (R-HSA-1430728) / PPARA activates gene expression (R-HSA-1989781) / Regulation of lipid metabolism by Peroxisome proliferator-ac…	Steroid biosynthesis (hsa00100) / Metabolic pathways (hsa01100) / Terpenoid backbone biosynthesis (hsa00900)	Cholesterol metabolism (includes both Bloch and Kandutsch-Russell pathways) (WP4718) / Cholesterol Biosynthesis Pathway (WP197) / Sterol Regulatory Element-Binding Proteins (SREBP) signalling (WP1982) / Mevalonate pathway (WP3963)	cholesterol homeostasis (HALLMARK_CHOLESTEROL_HOMEOSTASIS) / fatty acid metabolism (HALLMARK_FATTY_ACID_METABOLISM) / mTORC1 signaling (HALLMARK_MTORC1_SIGNALING) / androgen response (HALLMARK_ANDROGEN_RESPONSE)	No significant enrichment	No significant enrichment	cofactor binding (GO:0048037)
