# Supplementary material for: Mapping atherogenesis mechanisms in smooth muscle cells by targeting genes linked to coronary artery disease
Source: iScience. 2025 Oct 4;28(11):113698. doi: 10.1016/j.isci.2025.113698 (PMC12589888; doi:10.1016/j.isci.2025.113698)
Supplement: Table S13. Sequences of small interfering RNA used for target gene knockdown, related to STAR Methods [file mmc14.xlsx]

## Sheet: Table S13
Table S13
Sequences of small interfering RNA (siRNA) used for target gene knockdown. Related to STAR methods.
Gene ID	Target gene	siRNA1 Cat.no.	siRNA1 target sequence (Qiagen)	siRNA2 Cat.no.	siRNA2 target sequence (Qiagen)
ENSG00000136378	ADAMTS7	SI00104363	CCCGGAGAAGTACTTCCTCAA	SI03057327	CACCAGCGGTCGGTCAGCAAA
ENSG00000111275	ALDH2	SI00294147	CAGCCATTGATGGAAAGTTCA	SI03087070	CGGGCAGATCATTCCGTGGAA
ENSG00000182326	C1S	SI00027356	GAGGTAGAGTTTGATCATAGA	SI03022873	TTCGCTATCATGGAGATCCAA
ENSG00000134871	COL4A2	SI00350840	CACACCATTCATCGAATGCAA	SI04287990	ACAGGCGTGACTGGAGTCCAA
ENSG00000085733	CTTN	SI04435004	AAGGATCGGATGGATAAGAAT	SI00074088	ACGAATATCAGTCGAAACTTT
ENSG00000125868	DSTN	SI04140171	AACAACACTAATACACTAATA	SI04301353	TTGGTTGGAGATGTTGGTGTA
ENSG00000164949	GEM	SI00074690	TAGCAGGGAGCTAGCGTATTA	SI03102526	GAGAAGATACATATGAACGAA
ENSG00000182218	HHIPL1	SI00143073	GAGGATAATCCTGGAGGTCAA	SI00143059	GCGCATCGACGTGGACCGTAA
ENSG00000163431	LMOD1	SI04161087	GACGGAGATGGAGATCGCCAA	SI04326308	CACCATCGGGTGTAGGTGAAA
ENSG00000140545	MFGE8	SI04288830	CTGCACGTGCCTTAAGGGCTA	SI00630805	TACAGCCTTAATGGACACGAA
ENSG00000170962	PDGFD	SI00681471	AAGGTATATCATCAACTTCTA	SI00681492	GAGGCTATGGTTCTTAATCTA
ENSG00000166831	RBPMS2	SI04364367	AGCGGCCAAGAATGCGCTGAA	SI04355561	TCGGATGGGCCAACAGTCGTA
ENSG00000035862	TIMP2	SI03103653	GAGGATCCAGTATGAGATCAA	SI00049847	CAGGCACATTATGTAAACATA
ENSG00000079308	TNS1	SI04990811	CACCACATCGCCTACCTACAA	SI04990818	ATGGGTGTGTATGGCACACAT
ENSG00000129038	LOXL1	SI00622986	CAAGGTGCACGTGAACCCAAA	SI04325034	CACCTACAATGCGGACATCGA
ENSG00000103196	CRISPLD2	SI04351725	TCCGGTGTTTGGAACCAACAT	SI04200616	CGGCGTGCAGTCCCTCAGCAA
ENSG00000022267	FHL1	SI00387100	CTCCGTGAATCTGGCCAACAA	SI05162220	CAGCATATGAATAACCTGCAA
ENSG00000123384	LRP1	SI00036190	CCGCCGGATGTATAAATGTAA	SI03109400	TACGACCGCATCGAGACGATA
ENSG00000162407	PLPP3	SI00055006	CAGCGCAGCTCCCATTCATTA	SI03087833	CTACGTGGCAGCACTCTATAA
ENSG00000118526	TCF21	SI04951093	CAAGGCCTTCTCCAGACTCAA	SI04951079	CAAGGAATTTGTGACTTCCAA
AllStars Negative Control siRNA		SI03650318	CAGGGTATCGACGATTACAAA
