# Supplementary material for: Mapping atherogenesis mechanisms in smooth muscle cells by targeting genes linked to coronary artery disease
Source: iScience. 2025 Oct 4;28(11):113698. doi: 10.1016/j.isci.2025.113698 (PMC12589888; doi:10.1016/j.isci.2025.113698)
Supplement: Table S14. Human primer sequences used for RT-qPCR, related to STAR Methods [file mmc15.xlsx]

## Sheet: Table S14
Table S14
Human primer sequences used for RT-qPCR. Related to STAR methods.
No.	Gene	Primer sequence
1	GEM	F: 5’-GGC AGA CAG AGG ACA TTC CC-3’
		R: 5’-GCT GCA GAG GTC TCG ATG AA-3’
2	DSTN	F: 5’-GCT TCC TGA AAA AGA TTG TCG CT-3’
		R: 5’-TGC ATC CTT GGA GCT TGC AT-3’
3	FHL1	F: 5’-GTG CTT CAA GGC CAT TGT GG-3’
		R: 5’-GGG AAG AAG CTT CCA GTC CC-3’
4	ALDH2	F: 5’-GCA TTC ACA GGC TCC ACT GA-3’
		R: 5’-GTT CCA CGG CCC AAT CCA TA-3’
5	CTTN	F: 5’-AGG CTG TCT ATG AAA GCG CA-3’
		R: 5’-TGA GAT CTC ATC ATC GCC CG-3’
6	C1S	F: 5’-CCC ATC TGG ACA TTG AGC TGT-3’
		R: 5’-GTG GGG ATT GTT ACT GCT CCT-3’
7	LRP1	F: 5’-CCT AAG ACT TGC AGC CCC AA-3’
		R: 5’-CTG GGC CTT ACT CTG TGG AC-3’
8	COL4A2	F: 5’-TGG GGA CAG TGA CCG TGG-3’
		R: 5’-TTT CTC AGG GTA GCA CTG GC-3’
9	TCF21	F: 5’-CAG CTA CAT CGC CCA CTT GA-3’
		R: 5’-CAG GTC ACT CTC GGG TTT CC-3’
10	TNS1	F: 5’-AAG GAG GCC TTC GAG GAG AT-3’
		R: 5’-TTG TGA GGT TTC AGG CCC AG-3’
11	HHIPL1	F: 5’-CTC CGA GGA TGA CGA GAA CG-3’
		R: 5’-TAG AGG TAC CCG TCA TCC CC-3’
12	ADAMTS7	F: 5’-GGG TGA TTC CAG TGC TCC AA-3’
		R: 5’-TTC TCT TTG CTG ACC GAC CG-3’
13	CRISPLD2	F: 5’-CCA GCA CAA CGA GTC TCA CT-3’
		R: 5’-CTC CAG TTC GTC ATC CCA GG-3’
14	PLPP3	F: 5’-GGG ATC GTC ATT GCC ATC CT-3’
		R: 5’-AAG AGG AAG CAG CCC ACT TG-3’
15	TIMP2	F: 5’-GCG GTC AGT GAG AAG GAA GT-3’
		R: 5’-GGA GGG GGC CGT GTA GAT AA-3’
16	LMOD1	F: 5’- GGA AGA TGG GAG ACA AAG TCC-3’
		R: 5’- ACT GAA GCA GTT TGG GCA CT-3’
17	MFGE8	F: 5’- TTT GAG CTA CTG GGC TGT GA-3’
		R: 5’- GGC CGT GAT CTG CTT GTC-3’
18	PDGFD	F: 5’- ACC ATG ACC GGA AGT CAA AA-3’
		R: 5’- CTG GGA GTG CAA CTG TAA CG-3’
19	RBPMS2	F: 5’- TCA CCT ACC CAA CTG CCA CT-3’
		R: 5’- GGT ACC AGC GCA CCT GAG-3’
20	LOXL1	F: 5’- ACC CCA ACT ATG TGC AAG CA-3’
		R: 5’- GTA GCA CCC GCA CAT CGT AG-3’
21	HPRT1	F: 5’-TGA CCT TGA TTT ATT TTG CAT ACC-3’
		R: 5’-CGA GCA AGA CGT TCA GTC CT-3’
22	IFI6	F: 5’-CAG TGG GGT GGA GGC AGG TAA-3’
		R: 5’-CAG TGG GGT GGA GGC AGG TAA-3’
23	IFITM1	F: 5’-CAC CCT CTT CTT GAA CTG GTG C-3’
		R: 5’-CTT CCT GTC CCT AGA CTT CAC GG-3’
24	IL6	F: 5’-AAA GCA GCA AAG AGG CAC TG-3’
		R: 5’-CAC CAG GCA AGT CTC CTC AT-3’
25	MYOCD	F: 5’-TCA GCA ATT TCA GAG GTA ACA CA-3’
		R: 5’-TGA CTC CGG GTC ATT TGC-3’
